# Supplementary material for: MiRNA Deregulation Distinguishes Anaplastic Thyroid Carcinoma (ATC) and Supports Upregulation of Oncogene Expression
Source: Cancers (Basel). 2021 Nov 24;13(23):5913. doi: 10.3390/cancers13235913 (PMC8657272; doi:10.3390/cancers13235913)
Supplement: Supplementary file 1 [file cancers-13-05913-s001.zip]

Archive with 10 entries (9 files):
- cancers-1467870-supplementary/
- cancers-1467870-supplementary/Figure_S1.pdf
- cancers-1467870-supplementary/Table_S1.xlsx
- cancers-1467870-supplementary/Table_S2.xlsx
- cancers-1467870-supplementary/Table_S3.xlsx
- cancers-1467870-supplementary/Table_S4.xlsx
- cancers-1467870-supplementary/Table_S5.xlsx
- cancers-1467870-supplementary/Table_S6.xlsx
- cancers-1467870-supplementary/Table_S7.xlsx
- cancers-1467870-supplementary/Table_S8.xlsx
