# Supplementary material for: MiRNA Deregulation Distinguishes Anaplastic Thyroid Carcinoma (ATC) and Supports Upregulation of Oncogene Expression
Source: Cancers (Basel). 2021 Nov 24;13(23):5913. doi: 10.3390/cancers13235913 (PMC8657272; doi:10.3390/cancers13235913)
Supplement: Supplementary file 1 [file cancers-13-05913-s001.zip › cancers-1467870-supplementary/Table_S1.xlsx]

## Sheet: Table S3
gene	gene_id	A3	A4	A5	A2	A7	A1	A6	A10	A12	A9	F6	F5	F3	F1	F2	F4	N4	N7	N2	N8	N5	N3	P3	P4	P5	P1	P6	P2	logFC_ATC/Others	pValue_ATC/Others	FDR_ATC/Others	logFC_ATC/NT	pValue_ATC/NT	FDR_ATC/NT	logFC_ATC/FTC	pValue_ATC/FTC	FDR_ATC/FTC	logFC_ATC/PTC	pValue_ATC/PTC	FDR_ATC/PTC
OR4F5	ENSG00000186092	0	0	0	0	0	0	0.370025	0	0	0	0.294775	0	0	0	0	0	0	1.07442	0	1.00655	0	0	0	0	0	0	0	0	-0.913127	0.672827	0.920893	-1.95662	0.176201	0.418959	-0.352958	1	1	1.20589	1	1
OR4F29	ENSG00000284733	0.835822	0	0.240595	0	0	0	0.555038	0.416713	0	0	0	0.467784	0.976431	0	3.33148	1.34014	0.805301	0	0	0.335518	0.306433	0	0.46966	0.653297	0	0	0.40595	0	-0.337576	0.482222	0.729109	0.257957	1	1	-1.194	0.0584516	0.213632	0.136834	1	1
OR4F16	ENSG00000284662	0	0.236476	0	0	0	0	0.74005	0.416713	0	0	0	0.935567	0	2.13408	0	0	0	0	0	0	0.306433	0.422583	0.46966	0	0	0	2.02975	2.73761	-0.884811	0.317876	0.524503	0.43223	1	1	-0.633016	0.553102	0.924266	-1.68127	0.0778861	0.247536
SAMD11	ENSG00000187634	11.2836	25.5394	12.2703	0	3.47246	8.05598	7.95554	7.22303	41.1439	0	15.6231	2.8067	6.83502	0	1.66574	0	2.4159	2.14884	1.73216	3.35518	1.53217	1.26775	0	0.653297	2.96954	5.57446	1.21785	0	2.03309	0.000261562	0.00177385	2.50145	0.00375756	0.0253397	1.29876	0.0936436	0.295122	2.7189	0.00164803	0.0158041
NOC2L	ENSG00000188976	132.478	52.7341	155.424	63.5558	46.8783	49.4867	66.4195	150.017	51.1051	45.3932	29.7722	13.5657	21.4815	14.9386	19.9889	17.4218	25.7696	20.414	24.2502	30.1966	21.4503	21.5518	31.9369	18.2923	32.0711	26.9432	27.1987	21.9009	1.80929	2.3039e-13	3.08016e-11	1.78351	4.56246e-07	1.81465e-05	2.05387	1.49631e-08	1.35459e-06	1.6376	2.66061e-06	0.000113167
KLHL17	ENSG00000187961	30.0896	17.0263	25.2624	18.9552	10.4174	12.6594	14.246	21.1135	29.4504	17.6529	0.589549	2.8067	1.95286	2.13408	1.66574	3.35035	0.805301	0.53721	3.46431	2.34862	2.7579	1.69033	4.6966	1.30659	2.96954	6.50354	4.8714	3.65015	2.86039	2.02114e-21	2.08585e-18	3.37629	2.63536e-14	1.05459e-11	3.30471	3.58939e-12	1.20655e-09	2.2783	4.54577e-09	6.10514e-07
PLEKHN1	ENSG00000187583	14.209	3.31066	1.20297	3.34504	1.73623	11.5085	5.73539	12.9181	20.7885	7.56553	0	0	0	0	4.99722	0	0.805301	0	0	0.335518	0	0	1.40898	4.57308	0	3.25177	1.6238	0.912537	3.09145	2.84087e-07	5.60974e-06	5.2669	3.86174e-07	1.59639e-05	4.06444	0.000126703	0.00219732	2.0536	0.00479637	0.0341375
PERM1	ENSG00000187642	7.5224	4.96599	2.64654	1.11501	0	9.20683	4.81033	4.72275	5.19713	2.52184	0.294775	0	0	0	0	0.670071	0	0	0	0.335518	0	0	0.46966	0	0.593908	0.929077	1.21785	0.912537	3.52864	2.09145e-12	2.10307e-10	5.14636	1.85904e-08	1.24129e-06	4.08937	2.63507e-06	9.91735e-05	2.58613	9.95094e-05	0.00189561
HES4	ENSG00000188290	7.5224	2.60123	7.21784	1.11501	5.2087	3.45256	4.4403	12.5014	4.33094	0	0.884324	0.467784	0.976431	0	0	0.670071	0.805301	0.53721	0	0.335518	1.53217	0.845167	3.28762	4.57308	6.53299	2.32269	2.84165	2.73761	1.55551	0.000779988	0.00436397	2.70621	1.27953e-05	0.000279184	2.98877	9.97373e-06	0.000286617	0.534828	0.408008	0.734584
ISG15	ENSG00000187608	79.4031	39.4915	72.9002	143.837	26.0435	54.0901	14.801	50.839	14.7252	10.0874	0.884324	0.935567	0	0	0	2.01021	2.4159	1.61163	1.73216	3.01966	0.612866	0.845167	4.6966	2.61319	2.37563	6.96808	7.71306	15.5131	4.02162	1.07876e-16	3.3399e-14	4.88687	7.53137e-13	2.02298e-10	5.85232	1.73609e-15	1.67419e-12	2.94917	6.25073e-07	3.70191e-05
AGRN	ENSG00000188157	263.284	101.448	170.582	112.616	246.545	54.0901	181.127	645.072	111.738	55.4806	48.0483	20.5825	22.4579	106.704	101.61	78.3983	90.999	43.514	71.0184	91.5963	56.0773	65.923	166.26	150.258	96.2132	65.4999	93.3686	78.4782	1.27859	0.000128101	0.000980043	1.48072	0.0016253	0.013191	1.64724	0.000581346	0.00719648	0.846612	0.0646503	0.217206
RNF223	ENSG00000237330	3.7612	0.236476	1.92476	0	0	5.75427	3.70025	14.585	3.03166	0	0	0	0	0	0	0	0	0	0	0	0.306433	0.422583	0	0	0	1.39362	0.40595	0	3.95545	1.00967e-07	2.33538e-06	4.1579	0.000993957	0.00904121	6.08849	0.000569112	0.00708229	3.2242	0.00239166	0.0206289
C1orf159	ENSG00000131591	24.2388	7.8037	17.5634	10.0351	15.6261	21.8662	15.171	47.7831	42.4432	20.1747	3.83207	2.33892	5.85859	12.8045	4.99722	2.68028	2.4159	3.76047	8.66079	6.37483	6.4351	6.33875	3.28762	2.61319	5.93908	3.71631	4.46545	0.912537	2.28047	2.63317e-12	2.57302e-10	2.01118	1.02938e-05	0.000235159	2.25673	1.11894e-05	0.000314184	2.63803	1.90289e-08	2.08397e-06
TTLL10	ENSG00000162571	4.17911	1.18238	0.962379	2.23003	6.94493	4.60341	2.77519	1.94466	13.859	5.04369	1.76865	0	0	0	0	1.34014	0.805301	0	0	1.00655	0.306433	0.845167	0	0	1.78173	0	0.40595	0.912537	2.72955	6.47371e-08	1.59071e-06	2.81536	0.000366453	0.0041068	2.42849	0.000939598	0.0102736	3.01821	0.000366453	0.00517938
TNFRSF18	ENSG00000186891	5.01493	2.36476	1.68416	0	1.73623	1.15085	2.59018	1.80576	8.66188	2.52184	0	0	0	0	0	0	0	0.53721	0	0.335518	0	0.422583	0	0	0	0	0	0	4.3163	3.05571e-11	2.15272e-09	3.33097	0.000204064	0.00258374	5.79737	3.83412e-05	0.000845995	5.8688	1.32988e-06	6.53084e-05
TNFRSF4	ENSG00000186827	6.68658	2.83771	7.45843	5.57507	5.2087	3.45256	3.70025	2.77809	8.22879	5.04369	0.884324	0	0	4.26816	0	0	0	0.53721	0	0	0.612866	0.845167	0.46966	0.653297	0	2.32269	0	0	3.14472	2.06679e-12	2.08315e-10	3.50715	1.17719e-07	5.95429e-06	3.07177	8.95036e-05	0.00166166	2.92362	3.39022e-06	0.000137728
SDF4	ENSG00000078808	86.0897	52.7341	75.5467	50.1756	43.4058	50.6376	54.5787	86.9542	64.9641	35.3058	21.5185	24.7925	26.3636	46.9498	31.6491	28.813	42.6809	18.2651	22.518	41.9397	20.531	13.5227	44.1481	39.8511	49.8883	32.0532	29.2284	13.6881	1.00344	3.90312e-05	0.000363696	1.19395	0.000394797	0.00435888	1.05675	0.00239551	0.0206895	0.798947	0.0146261	0.075818
B3GALT6	ENSG00000176022	9.19404	16.0804	12.5109	3.34504	8.68116	6.90512	4.62531	19.0299	8.22879	7.56553	5.89549	5.14562	3.90572	10.6704	3.33148	4.69049	3.2212	5.90931	10.3929	7.7169	4.90293	5.49358	8.92355	11.1061	8.90863	10.2198	7.30711	8.21283	0.551192	0.0729443	0.169737	0.758469	0.066456	0.212657	0.92152	0.0353524	0.150239	0.166378	0.744804	1
C1QTNF12	ENSG00000184163	3.34329	1.18238	0.240595	0	3.47246	3.45256	1.85013	1.38904	6.9295	5.04369	0.294775	0	0	0	0	0	0	0	0	0	0.306433	0	0.46966	0	0	0.464539	0	0	3.858	2.63526e-09	1.02255e-07	4.32397	9.44062e-05	0.00140558	4.04884	0.000233193	0.00355194	3.47697	0.000390984	0.00543983
UBE2J2	ENSG00000160087	30.5075	26.4853	37.0516	36.7955	15.6261	11.5085	14.431	61.8125	23.3871	15.1311	19.1604	9.35567	11.7172	6.40224	21.6546	17.4218	11.2742	11.2814	17.3216	18.4535	14.7088	15.213	14.5595	14.3725	17.8173	21.8333	12.5845	13.6881	0.90043	0.000653168	0.00377581	0.934644	0.0117052	0.0602518	0.951644	0.0114918	0.0669398	0.824861	0.0234844	0.106817
SCNN1D	ENSG00000162572	11.7015	2.12828	10.105	12.2652	13.8899	16.112	7.95554	8.75098	12.1266	5.04369	1.76865	0.467784	2.92929	0	4.99722	1.34014	4.0265	1.07442	1.73216	2.68414	0	2.5355	7.04491	1.95989	1.78173	2.32269	2.4357	0.912537	2.12786	5.78319e-09	1.99529e-07	2.33711	1.56139e-05	0.000329561	2.46055	2.43523e-05	0.000584705	1.76641	0.000273379	0.00412558
ACAP3	ENSG00000131584	78.9852	40.6738	48.6001	34.5654	67.713	65.5987	45.5131	69.3133	87.0519	45.3932	10.6119	6.08119	12.6936	10.6704	8.3287	2.01021	19.3272	4.29768	15.5894	22.8152	11.9509	7.6065	6.57525	17.639	8.90863	17.1879	17.0499	10.9504	2.3149	4.1367e-17	1.43142e-14	2.11392	4.59485e-08	2.68413e-06	2.82879	1.28757e-11	3.39646e-09	2.15467	1.866e-08	2.05173e-06
PUSL1	ENSG00000169972	8.35822	9.45903	11.3079	5.57507	6.94493	1.15085	7.4005	21.1135	10.3943	2.52184	1.1791	1.87113	4.88216	2.13408	3.33148	3.35035	2.4159	3.76047	5.19647	5.7038	1.8386	3.38067	1.87864	4.57308	0.593908	4.64539	0.811901	2.73761	1.61927	8.65149e-06	0.000102792	1.31989	0.0107787	0.0567416	1.78967	0.0019696	0.0178717	1.84905	0.000434817	0.00588273
INTS11	ENSG00000127054	157.97	83.9489	179.724	120.422	119.8	104.728	111.748	227.109	68.8619	63.0461	41.858	41.6327	43.9394	66.1565	66.6296	46.2349	70.0612	37.0675	57.1612	72.1363	38.6106	33.3841	44.1481	52.2638	42.7614	50.6347	45.4664	48.3644	1.32932	2.61472e-09	1.01727e-07	1.28373	4.43244e-05	0.000767104	1.30784	4.4201e-05	0.000948258	1.3982	8.4001e-06	0.000276827
CPTP	ENSG00000224051	16.2985	12.5332	19.2476	5.57507	12.1536	14.9611	11.1008	41.8102	23.8202	7.56553	2.06342	2.8067	1.95286	2.13408	3.33148	2.68028	3.2212	3.76047	0	3.35518	1.53217	0.845167	6.10559	7.83957	1.18782	2.32269	5.27735	6.38776	2.39509	3.82286e-12	3.51374e-10	2.89774	7.63585e-09	5.82908e-07	2.77766	1.79511e-07	1.08083e-05	1.83175	9.67497e-05	0.00185882
TAS1R3	ENSG00000169962	14.6269	4.72952	3.84951	3.34504	1.73623	6.90512	7.77053	70.7023	11.6935	7.56553	0.294775	0	0	6.40224	1.66574	0	6.44241	0.53721	0	1.67759	1.8386	0.845167	1.40898	1.30659	0.593908	4.64539	2.4357	2.73761	2.95134	1.08645e-07	2.48679e-06	2.81828	0.000536463	0.00555789	3.9863	0.000229221	0.00350962	2.61306	0.00130301	0.0132382
DVL1	ENSG00000107404	112.418	50.3694	110.192	37.9105	26.0435	69.0512	41.0728	210.023	55.8691	32.784	10.0223	6.54897	16.5993	21.3408	8.3287	14.0715	17.7166	14.5047	24.2502	23.8217	14.4024	11.4098	22.5437	25.4786	30.8832	23.2269	30.0403	24.6385	1.99826	5.05779e-11	3.33922e-09	2.11278	7.04693e-07	2.64204e-05	2.60554	6.58275e-09	7.01505e-07	1.53101	0.000175342	0.0029742
MXRA8	ENSG00000162576	143.343	221.578	131.365	148.297	114.591	398.195	180.572	35.2817	169.773	90.7864	14.444	2.8067	17.5758	70.4246	79.9555	17.4218	33.8226	22.5628	27.7145	34.8938	23.2889	21.9743	69.5097	31.3583	43.3553	73.8616	57.645	55.6647	2.08353	2.40136e-09	9.46554e-08	2.57727	3.86654e-07	1.59726e-05	2.33465	5.54278e-06	0.000178074	1.56282	0.00113367	0.0119128
AURKAIP1	ENSG00000175756	41.3732	17.9722	42.3447	18.9552	15.6261	18.4137	21.2764	46.533	16.0245	12.6092	3.24252	4.21005	1.95286	2.13408	1.66574	4.02042	4.83181	3.76047	0	10.7366	8.2737	7.6065	4.6966	3.26649	10.6904	6.96808	7.71306	5.47522	2.23461	4.1967e-13	5.14314e-11	2.00074	1.30556e-06	4.41498e-05	3.02575	3.49696e-10	5.91117e-08	1.98141	4.18515e-06	0.000162503
CCNL2	ENSG00000221978	124.955	118.001	244.925	131.572	119.8	155.365	104.902	207.245	36.3799	40.3495	103.171	116.01	62.4916	85.3632	136.591	109.892	108.716	101.533	64.0898	111.727	124.412	84.0941	102.856	113.02	117.594	130.535	129.498	110.417	0.279426	0.259944	0.458054	0.376635	0.264078	0.55257	0.336322	0.326619	0.668048	0.138377	0.697619	1
MRPL20	ENSG00000242485	39.7015	22.4652	41.8635	30.1054	22.571	24.1679	19.7963	39.7267	12.5597	17.6529	21.8133	23.857	25.3872	42.6816	29.9833	14.0715	22.5484	21.4884	19.0537	35.2293	23.9018	22.3969	23.483	12.4126	24.3502	15.3298	21.1094	23.726	0.248776	0.342299	0.554444	0.176859	0.592921	0.922348	0.121433	0.813727	1	0.460418	0.161602	0.402448
ANKRD65	ENSG00000235098	4.17911	1.65533	1.68416	2.23003	3.47246	4.60341	5.73539	0.833427	5.19713	0	2.65297	0	0	14.9386	1.66574	0.670071	1.6106	0	3.46431	1.67759	1.53217	0.422583	0	0.653297	1.78173	6.96808	3.2476	1.82507	0.523418	0.447295	0.686443	1.21074	0.209158	0.469966	0.20641	1	1	0.29806	0.729233	1
TMEM88B	ENSG00000205116	0.417911	0	0.240595	0	0	0	0.370025	0.138904	0	0	0.294775	0	0	0	0	0	0	0	0	0	0	0	0	0	0	0	0	0	1.402	0.58319	0.835859	2.19503	0.488624	0.821214	0.492244	1	1	2.16041	0.488624	0.829413
VWA1	ENSG00000179403	15.0448	10.4049	20.21	12.2652	27.7797	8.05598	12.9509	127.653	15.5914	12.6092	15.0335	2.33892	2.92929	27.743	1.66574	2.01021	38.6544	9.66978	5.19647	25.1638	13.1766	7.18392	32.4066	18.2923	34.4467	26.9432	36.1296	17.3382	0.591758	0.191769	0.360686	0.683233	0.263098	0.551265	1.70082	0.0103753	0.0618556	-0.0501544	0.899746	1
ATAD3C	ENSG00000215915	7.10449	3.78361	11.0674	5.57507	1.73623	10.3577	4.99534	5.00056	25.5525	7.56553	6.48504	9.35567	9.76431	10.6704	8.3287	2.68028	8.05301	4.29768	3.46431	3.01966	6.4351	8.45167	6.57525	5.87968	7.1269	3.25177	4.0595	12.7755	0.368529	0.312226	0.517342	0.563429	0.236972	0.512289	0.148282	0.876885	1	0.395123	0.443198	0.777176
ATAD3B	ENSG00000160072	70.2091	34.9984	66.8853	46.8306	41.6696	69.0512	48.4733	126.403	50.672	12.6092	15.0335	5.14562	10.7407	6.40224	21.6546	15.4116	19.3272	11.8186	8.66079	9.73001	14.4024	11.8323	11.7415	25.4786	21.3807	20.4397	21.9213	14.6006	1.95057	3.30423e-12	3.11492e-10	2.17798	5.64628e-08	3.18755e-06	2.21943	6.69993e-08	4.74847e-06	1.57808	4.27849e-05	0.000994399
ATAD3A	ENSG00000197785	39.2836	25.0664	45.713	39.0255	17.3623	20.7154	27.7519	59.7289	28.1511	22.6966	4.12684	2.33892	5.85859	10.6704	4.99722	1.34014	4.0265	5.3721	10.3929	9.05897	3.98363	2.5355	5.16626	4.57308	4.15736	7.89716	6.08926	6.38776	2.65069	1.48976e-20	1.20049e-17	2.56147	7.91338e-10	8.05371e-08	2.96957	1.77222e-10	3.33071e-08	2.52544	4.39362e-10	8.61517e-08
TMEM240	ENSG00000205090	2.50747	1.18238	0.240595	2.23003	1.73623	1.15085	2.40516	1.38904	4.76403	2.52184	0.589549	0	0	0	0	0	1.6106	0.53721	0	1.00655	0	0	0	1.95989	0.593908	0	0.811901	0	2.04136	4.16447e-05	0.000384335	1.84897	0.015789	0.075163	2.97469	0.000911437	0.0100592	1.73504	0.015789	0.080213
SSU72	ENSG00000160075	53.0747	39.0185	90.223	52.4057	34.7246	56.3918	24.9767	122.375	22.954	60.5242	58.9549	44.4394	26.3636	74.6928	74.9583	54.2757	75.6983	43.514	71.0184	81.5308	63.4317	52.8229	42.2694	50.3039	55.2335	49.2411	49.9319	31.0262	0.0165245	0.956413	1	-0.20552	0.516282	0.847503	0.0236904	0.990336	1	0.269808	0.435436	0.767592
FNDC10	ENSG00000228594	4.17911	1.18238	3.36833	2.23003	15.6261	6.90512	6.84546	10.14	19.0561	17.6529	1.76865	0	0	8.53632	3.33148	2.01021	2.4159	0.53721	0	4.02621	2.14503	0	0.46966	1.30659	4.15736	1.39362	0.40595	0.912537	2.27041	6.82504e-06	8.41683e-05	2.29038	0.000982271	0.00896263	1.98651	0.0169335	0.0889386	2.51976	0.000675339	0.00811745
MIB2	ENSG00000197530	44.7165	16.3168	39.4575	27.8754	22.571	27.6205	23.3116	47.3664	51.5382	27.7403	10.9067	6.08119	16.5993	23.4749	13.3259	11.3912	28.9908	19.8768	20.7859	31.2031	15.3217	13.1001	7.98423	16.3324	11.8782	12.078	11.7726	10.9504	1.10218	3.77113e-05	0.000353299	0.632556	0.0591698	0.19595	1.38014	0.000220913	0.0034144	1.49367	1.5926e-05	0.000459237
MMP23B	ENSG00000189409	5.01493	4.02009	0.240595	5.57507	0	0	0.74005	1.11124	7.79569	0	0	0	0	0	0	0	0	0	0	0.335518	0	0	0.939321	0	1.78173	1.39362	0.40595	0	2.85738	0.000113652	0.000885155	4.38543	0.000955691	0.00877455	5.63304	0.000335507	0.00469797	1.65913	0.0835589	0.259577
CDK11B	ENSG00000248333	41.3732	24.1205	46.916	40.1405	31.2522	16.112	30.157	46.3941	21.6547	20.1747	13.5596	8.4201	12.6936	21.3408	29.9833	11.3912	24.9643	11.8186	10.3929	20.1311	15.0152	14.7904	5.16626	18.2923	16.6294	13.4716	14.2083	10.9504	1.11524	1.78344e-05	0.000189267	0.981604	0.00513833	0.032225	1.07925	0.00514943	0.0367699	1.30125	0.000260237	0.00398242
SLC35E2B	ENSG00000189339	58.9255	50.3694	71.6972	95.8912	36.4609	43.7324	41.4428	110.151	34.2144	22.6966	67.7982	31.8093	34.1751	64.0224	48.3064	71.6975	95.0255	48.3489	48.5004	57.3735	50.8679	46.4842	41.3301	68.5962	57.0152	52.4929	73.0711	49.277	0.0363506	0.90703	1	-0.00942602	0.936282	1	0.115817	0.769772	1	0.00875286	0.985623	1
CDK11A	ENSG00000008128	8.35822	5.20247	12.2703	6.69009	12.1536	2.30171	12.2108	9.4455	19.0561	12.6092	3.5373	2.8067	0.976431	0	3.33148	2.01021	2.4159	4.29768	3.46431	3.69069	4.90293	1.69033	5.16626	5.22638	4.15736	2.78723	5.27735	2.73761	1.53705	2.69646e-07	5.36783e-06	1.52333	0.000279915	0.00332042	2.03082	4.69897e-06	0.000155783	1.22656	0.00257454	0.0217941
SLC35E2A	ENSG00000215790	25.9105	22.9382	25.9842	24.5303	17.3623	8.05598	22.2015	42.7826	10.8274	15.1311	25.3506	17.7758	11.7172	32.0112	13.3259	32.1634	56.3711	42.4396	25.9824	36.5714	53.6258	22.8195	34.2852	44.4242	27.9137	41.8085	38.9712	28.2886	-0.563819	0.0414207	0.108408	-0.839473	0.00806113	0.0455432	0.0144039	0.988812	1	-0.693086	0.0274203	0.119057
NADK	ENSG00000008130	99.0449	42.5657	124.628	83.6261	24.3072	50.6376	47.3632	382.682	44.1756	30.2621	28.2984	25.2603	26.3636	53.352	23.3204	18.0919	37.8491	22.5628	31.1788	33.2162	30.3369	27.4679	38.5122	34.6248	28.5076	54.351	36.1296	31.9388	1.54258	1.63072e-06	2.48002e-05	1.62675	0.000522616	0.00544315	1.71097	0.000350699	0.00486553	1.32805	0.00391272	0.0295805
GNB1	ENSG00000078369	162.149	255.63	327.209	307.744	171.887	142.706	144.125	664.797	45.908	151.311	217.838	153.433	155.253	189.933	181.566	162.827	194.078	138.6	168.019	168.094	185.698	183.824	257.844	206.442	244.096	239.702	196.074	180.682	0.323232	0.222501	0.407746	0.460249	0.204599	0.463406	0.4296	0.2382	0.546342	0.108526	0.777469	1
CALML6	ENSG00000169885	3.7612	0.945903	0.240595	2.23003	0	5.75427	1.11008	4.72275	15.5914	5.04369	1.1791	0.467784	0	0	0	0	0	1.07442	0	0.335518	0	0.845167	0.939321	0	0	0.464539	0	0	3.23748	7.98676e-08	1.8975e-06	3.11104	0.00110037	0.00976899	3.04255	0.000960993	0.0104396	3.68066	0.000485161	0.00637045
TMEM52	ENSG00000178821	2.08956	0.236476	0.481189	0	1.73623	1.15085	0.555038	5.83399	9.96116	0	0.294775	0	0	0	0	0	0	0	0	0.671035	0	0	0	0.653297	0	0	0	0	3.81758	1.18143e-06	1.87983e-05	3.60936	0.0027578	0.0199517	4.04681	0.00480618	0.03493	4.04706	0.0027578	0.022946
CFAP74	ENSG00000142609	17.5523	7.8037	6.25546	1.11501	8.68116	27.6205	27.0118	9.72331	45.908	10.0874	4.12684	2.33892	2.92929	6.40224	1.66574	0.670071	0	2.14884	1.73216	1.00655	0.919299	1.69033	0.939321	1.30659	1.78173	1.85815	0.811901	1.82507	3.16965	2.03443e-13	2.75116e-11	3.68444	2.59067e-08	1.65289e-06	2.49367	6.29094e-05	0.0012583	3.51803	4.3211e-08	4.20147e-06
GABRD	ENSG00000187730	8.35822	5.67542	4.5713	1.11501	12.1536	12.6594	8.14055	14.3072	28.1511	10.0874	3.5373	0	2.92929	2.13408	0	0.670071	1.6106	0.53721	0	1.00655	0.306433	0	2.81796	4.57308	1.78173	5.10992	2.84165	1.82507	2.49663	1.49448e-08	4.50373e-07	4.0758	5.63295e-09	4.47177e-07	2.63206	2.23569e-05	0.000547748	1.70731	0.00207629	0.0186932
PRKCZ	ENSG00000067606	14.209	5.9119	11.3079	12.2652	10.4174	14.9611	8.14055	139.738	52.8375	5.04369	22.4029	13.0979	14.6465	19.2067	24.9861	24.7926	36.2385	18.8023	25.9824	55.0249	25.1275	22.8195	46.0267	36.5846	21.3807	13.0071	32.882	10.9504	0.124444	0.771477	0.993327	-0.12384	0.772064	1	0.508372	0.400135	0.755389	0.0692594	0.946032	1
FAAP20	ENSG00000162585	52.2389	15.3709	25.2624	21.1853	32.9884	31.0731	31.2671	35.2817	51.5382	32.784	15.0335	1.87113	9.76431	23.4749	19.9889	7.37078	21.7431	12.3558	15.5894	22.1442	13.1766	5.91617	12.2112	10.4528	10.6904	7.89716	7.71306	10.9504	1.41322	8.45904e-07	1.41525e-05	1.12777	0.00353111	0.0241842	1.4556	0.00058421	0.00721978	1.7243	1.4018e-05	0.000414585
SKI	ENSG00000157933	79.4031	31.2148	90.7042	80.281	45.142	89.7666	70.4898	58.6177	42.4432	75.6553	28.5931	7.01675	15.6229	17.0726	28.3176	19.432	56.3711	24.1744	41.5718	53.3473	28.8047	21.9743	21.6044	26.7852	24.9442	40.4149	18.6737	18.2507	1.2707	1.74116e-06	2.6202e-05	0.819929	0.0156444	0.0746095	1.78042	8.74121e-07	4.04249e-05	1.39235	5.24689e-05	0.0011693
MORN1	ENSG00000116151	22.9851	11.5873	20.4505	12.2652	12.1536	24.1679	20.9064	25.5584	34.2144	30.2621	15.6231	8.88789	1.95286	17.0726	18.3231	24.1225	27.3802	26.8605	22.518	29.5255	27.579	16.0582	15.0291	17.639	11.2843	9.29077	11.3666	7.30029	0.322601	0.267855	0.465194	-0.22449	0.516531	0.847721	0.596267	0.121498	0.351608	0.830254	0.0235972	0.107198
RER1	ENSG00000157916	25.0747	47.5316	68.0883	28.9904	20.8348	20.7154	28.1219	134.459	9.96116	10.0874	42.1528	52.3918	36.1279	42.6816	16.6574	48.9151	49.1234	29.0093	60.6255	51.3342	47.8036	36.3422	48.8447	35.2781	51.0761	46.9184	37.3474	29.2012	-0.0671158	0.806983	1	-0.169624	0.625323	0.955929	0.0114736	0.982859	1	-0.0373137	0.878793	1
PEX10	ENSG00000157911	15.8806	12.5332	31.5179	26.7603	8.68116	10.3577	13.3209	25.9751	12.5597	12.6092	8.25369	13.5657	3.90572	12.8045	8.3287	8.71092	10.4689	11.8186	10.3929	12.7497	7.04796	8.45167	16.4381	12.4126	15.4416	9.29077	8.11901	5.47522	0.770932	0.00362456	0.0153106	0.792448	0.0321236	0.126146	0.92354	0.0167572	0.0882326	0.633023	0.0786978	0.249227
PLCH2	ENSG00000149527	13.3732	4.49304	10.8268	4.46006	3.47246	12.6594	9.25063	5.41727	28.1511	10.0874	32.72	2.33892	1.95286	0	1.66574	2.68028	17.7166	2.68605	6.92863	3.69069	3.6772	2.5355	3.28762	3.91978	1.18782	2.32269	3.65355	5.47522	0.864072	0.0550343	0.135882	0.781938	0.259185	0.545201	0.423844	0.440964	0.805731	1.64839	0.015371	0.0785784
PANK4	ENSG00000157881	15.4627	7.33075	22.1347	22.3003	17.3623	4.60341	8.51058	23.7527	15.5914	17.6529	8.54846	7.95232	15.6229	10.6704	3.33148	4.69049	14.4954	3.22326	8.66079	9.73001	7.04796	5.91617	11.2719	6.53297	8.90863	12.5425	6.49521	9.12537	0.846615	0.00295479	0.0129993	0.940902	0.0204683	0.0907002	0.865887	0.0343802	0.147449	0.746521	0.053969	0.191502
HES5	ENSG00000197921	0.835822	0.236476	1.92476	0	0	0	0.370025	0.694522	0.866188	0	0.294775	0	0.976431	0	0	0	0	0	0	0	0	0	0	0	0.593908	0.464539	0	0	1.98653	0.0267342	0.0767254	3.85899	0.02392	0.101806	1.39327	0.382615	0.7342	1.62232	0.235509	0.516933
TNFRSF14	ENSG00000157873	61.8508	13.7156	114.282	37.9105	26.0435	43.7324	30.8971	13.8904	16.4576	17.6529	11.791	42.1005	4.88216	27.743	4.99722	11.3912	13.6901	3.22326	12.1251	12.7497	10.4187	7.6065	11.2719	9.14616	8.31472	22.2978	17.8618	9.12537	1.50316	2.61308e-05	0.000259652	1.93922	0.000226733	0.0028026	1.1354	0.0246683	0.116337	1.53149	0.00250503	0.0213162
PRXL2B	ENSG00000157870	13.3732	7.56723	23.0971	16.7252	5.2087	16.112	9.43564	3.75042	9.09497	5.04369	4.42162	7.01675	4.88216	4.26816	1.66574	4.69049	3.2212	5.90931	3.46431	3.69069	7.04796	2.5355	2.81796	0.653297	4.15736	6.50354	3.2476	0.912537	1.43183	7.40259e-06	9.01195e-05	1.31576	0.00274588	0.0199023	1.2221	0.00672077	0.0447886	1.78542	8.68326e-05	0.00171063
MMEL1	ENSG00000142606	2.92538	1.41886	2.16535	0	3.47246	4.60341	4.25529	0.694522	9.09497	5.04369	2.3582	1.40335	0	0	0	0	0.805301	0.53721	0	1.34207	0.612866	0.422583	0.939321	0	0.593908	0	0	0	2.2757	5.03954e-06	6.52544e-05	2.14406	0.0036656	0.0248621	1.73909	0.00853953	0.0535941	3.36911	0.000151474	0.00265746
TTC34	ENSG00000215912	5.43284	2.36476	3.84951	3.34504	0	5.75427	3.88526	2.36138	16.4576	10.0874	2.94775	0	0.976431	2.13408	1.66574	3.35035	4.0265	3.22326	3.46431	10.401	4.5965	1.26775	0	3.26649	0.593908	1.85815	2.4357	0.912537	0.947609	0.0379094	0.101171	0.184219	0.76144	1	1.46263	0.0281737	0.12787	1.75415	0.00657904	0.0429505
ACTRT2	ENSG00000169717	0.835822	1.41886	0.721784	0	0	3.45256	1.11008	0.555618	5.63022	0	0	0	0	0	0	0.670071	0	0	0	0	0.306433	0.422583	0	0	0	0	0	0	3.35793	2.65325e-05	0.000263066	2.88693	0.00682448	0.0401611	3.15617	0.0135985	0.0757074	4.90251	0.00131289	0.0133156
PRDM16	ENSG00000142611	12.5373	14.898	23.3377	2.23003	5.2087	35.6765	12.5809	11.9458	38.9785	5.04369	17.9813	12.1624	25.3872	14.9386	28.3176	32.1634	49.1234	28.4721	41.5718	68.4456	36.1591	21.1292	2.81796	18.9456	12.4721	3.25177	2.84165	10.9504	-0.516471	0.235082	0.426298	-1.29124	0.00350743	0.0240535	-0.38742	0.379462	0.730643	0.987965	0.0587595	0.203421
ARHGEF16	ENSG00000130762	12.9552	3.31066	6.01487	6.69009	5.2087	9.20683	11.1008	228.081	18.623	0	12.9701	7.95232	0.976431	10.6704	14.9917	9.38099	11.2742	6.98373	8.66079	13.4207	9.49943	8.45167	15.4988	20.9055	13.6599	10.2198	10.5547	12.7755	1.47222	0.00357945	0.0151559	1.65475	0.0289628	0.116806	1.70052	0.0273408	0.125083	1.14157	0.126028	0.341012
MEGF6	ENSG00000162591	43.8807	15.6074	13.2327	10.0351	10.4174	43.7324	24.4217	136.543	56.3022	52.9587	3.5373	2.33892	1.95286	4.26816	14.9917	4.02042	8.85831	4.29768	25.9824	10.401	12.5638	5.91617	11.2719	5.87968	1.78173	17.1879	8.52496	2.73761	2.35055	1.16039e-08	3.62122e-07	1.90384	0.0014265	0.0119043	3.08907	2.49021e-06	9.46294e-05	2.34364	7.44921e-05	0.00153185
TPRG1L	ENSG00000158109	24.6568	22.7017	41.8635	28.9904	20.8348	28.7713	11.8408	69.3133	2.59856	10.0874	40.0893	40.6972	31.2458	38.4134	26.6518	28.143	49.9287	36.5303	39.8396	53.6828	32.1755	34.6518	45.0874	37.2379	45.137	35.3049	32.476	28.2886	-0.489123	0.0917556	0.20345	-0.617599	0.0876081	0.258673	-0.35743	0.321712	0.662074	-0.477277	0.183164	0.438173
WRAP73	ENSG00000116213	31.3433	20.3369	44.51	31.2204	38.1971	12.6594	27.7519	38.3376	22.0878	20.1747	9.43279	3.74227	6.83502	6.40224	0	8.71092	17.7166	12.3558	5.19647	15.0983	13.4831	9.71942	15.0291	13.7192	13.6599	15.7943	11.3666	8.21283	1.42521	3.88107e-07	7.32212e-06	1.19931	0.000694229	0.00681543	2.1927	1.63734e-08	1.46156e-06	1.14613	0.00130837	0.0132813
TP73	ENSG00000078900	12.5373	2.60123	4.5713	1.11501	8.68116	5.75427	17.5762	18.0576	20.7885	5.04369	2.06342	0	0	4.26816	4.99722	0.670071	0	2.14884	1.73216	5.36828	2.7579	0.845167	1.87864	0.653297	4.15736	1.39362	0.811901	0.912537	2.3891	1.83371e-07	3.88993e-06	2.10253	0.00120524	0.0104739	2.62213	0.000851514	0.00956652	2.57206	0.000205425	0.00334277
CCDC27	ENSG00000162592	7.94031	2.60123	2.16535	1.11501	1.73623	8.05598	6.66045	3.61151	11.2604	7.56553	2.65297	0	0	0	0	0.670071	0	0	1.73216	2.34862	1.8386	0	0.939321	3.26649	1.18782	2.32269	1.21785	0	2.15024	1.91039e-06	2.84287e-05	2.30123	0.00134649	0.0114049	2.54617	0.000105587	0.00189588	1.75676	0.00824761	0.0505855
SMIM1	ENSG00000235169	1.67164	1.41886	1.44357	0	0	2.30171	1.29509	9.4455	6.06332	0	0.589549	0	0	10.6704	6.66296	1.34014	1.6106	1.61163	0	4.02621	1.53217	0.845167	5.63593	3.26649	7.1269	1.85815	2.84165	6.38776	-0.123413	0.701289	0.937396	0.611178	0.488724	0.821335	0.129035	0.836737	1	-0.717741	0.225633	0.501824
LRRC47	ENSG00000130764	51.4031	31.2148	59.6675	40.1405	24.3072	32.2239	29.787	76.953	10.3943	17.6529	22.6976	19.1791	19.5286	27.743	38.312	28.813	35.4332	30.0838	29.4467	38.92	31.2562	22.8195	33.8156	28.7451	35.0406	25.0851	25.9808	30.1137	0.399638	0.126569	0.260703	0.286833	0.431592	0.757016	0.579426	0.116833	0.342421	0.361969	0.310928	0.619873
CEP104	ENSG00000116198	35.9403	37.1267	45.4724	39.0255	19.0986	34.5256	24.2366	69.1744	17.3238	10.0874	35.0782	27.1314	27.3401	19.2067	36.6463	34.8437	44.2915	24.7117	20.7859	54.3538	34.6269	30.426	29.1189	32.0116	28.5076	31.5886	27.1987	32.8513	0.0974559	0.737993	0.961261	-0.0443578	0.855617	1	0.173208	0.659667	1	0.180333	0.64805	0.979826
DFFB	ENSG00000169598	10.4478	12.2967	12.5109	5.57507	10.4174	14.9611	14.061	17.7798	9.96116	0	6.48504	3.27448	0.976431	8.53632	4.99722	4.69049	8.85831	8.05815	3.46431	10.7366	7.04796	5.071	6.10559	2.61319	4.15736	6.039	4.46545	10.0379	0.943759	0.00369307	0.015533	0.619342	0.158663	0.38902	1.28981	0.00776974	0.0500248	1.06098	0.0185954	0.0902164
C1orf174	ENSG00000198912	19.6418	14.6615	30.3149	11.1501	10.4174	14.9611	15.9111	35.1428	9.52807	2.52184	15.6231	12.6302	15.6229	19.2067	9.99444	14.0715	16.9113	13.4302	12.1251	17.1114	13.1766	12.6775	14.5595	18.9456	13.6599	23.6915	12.9904	11.863	0.228282	0.488572	0.736782	0.291191	0.502393	0.833032	0.278356	0.552732	0.924182	0.129681	0.836983	1
AJAP1	ENSG00000196581	8.35822	4.72952	7.21784	4.46006	1.73623	17.2628	9.99068	3.88932	30.3166	17.6529	7.66414	0.935567	1.95286	0	1.66574	8.71092	1.6106	2.14884	6.92863	3.35518	3.98363	8.02908	2.3483	2.61319	2.37563	6.50354	8.52496	2.73761	1.31253	0.000857011	0.00471553	1.28539	0.0324116	0.126972	1.39011	0.0133473	0.0746921	1.27602	0.0254403	0.112928
NPHP4	ENSG00000131697	47.6419	28.8501	43.307	46.8306	19.0986	69.0512	38.1126	42.5048	79.2562	32.784	31.2461	21.0503	17.5758	19.2067	76.624	48.2451	37.0438	26.3233	34.6431	45.9659	30.0304	21.9743	26.7706	31.3583	26.132	22.7624	20.7035	15.5131	0.561242	0.0361703	0.0975839	0.465714	0.188371	0.438971	0.35158	0.336187	0.679501	0.911346	0.0102369	0.0590207
KCNAB2	ENSG00000069424	106.567	29.0865	68.3289	53.5207	15.6261	40.2799	39.2227	19.3077	61.4994	30.2621	6.48504	7.01675	9.76431	2.13408	14.9917	4.02042	8.05301	5.90931	13.8573	8.38794	5.5158	2.11292	21.6044	15.0258	4.75127	38.5567	22.7332	7.30029	2.06665	1.62904e-08	4.8252e-07	2.75167	1.23457e-07	6.19128e-06	2.66948	2.46159e-07	1.40585e-05	1.3337	0.00376792	0.0287706
CHD5	ENSG00000116254	19.6418	7.33075	13.7139	10.0351	6.94493	33.3748	14.246	7.36193	49.8058	7.56553	3.24252	7.48454	4.88216	0	3.33148	0.670071	0.805301	1.07442	1.73216	0.335518	0.612866	0.422583	1.40898	0.653297	0.593908	0.464539	0.811901	0	3.39745	5.5671e-13	6.60251e-11	4.54098	3.70829e-10	4.16299e-08	2.25739	7.30445e-05	0.00141576	4.51486	6.48451e-11	1.68352e-08
AL031847.2	ENSG00000285629	1.25373	0	0.240595	0	0	2.30171	2.03514	0.555618	0	0	0	0	0	0	0	0	0	0	0	0	0.306433	0	0	0	0	0.464539	0	0	2.69098	0.000888228	0.00485618	2.57699	0.119885	0.320981	3.80887	0.0430716	0.172571	2.42005	0.119885	0.330348
RPL22	ENSG00000116251	19.2239	21.7558	29.5931	25.6453	6.94493	11.5085	9.80566	61.3958	0	10.0874	63.9661	103.38	50.7744	57.6202	48.3064	70.3574	33.8226	91.8629	34.6431	51.6697	76.3019	64.6553	40.3908	27.4385	40.3858	32.5177	44.2486	40.1516	-1.42075	0.000115969	0.000899985	-1.54546	0.000289289	0.00340621	-1.70422	6.98862e-05	0.00136489	-0.890268	0.0351592	0.141884
RNF207	ENSG00000158286	34.2687	15.3709	30.3149	17.8402	5.2087	29.9222	24.6067	191.271	50.672	35.3058	16.5074	1.87113	4.88216	21.3408	19.9889	34.8437	25.7696	27.9349	10.3929	41.2687	30.3369	17.7485	23.483	9.14616	12.4721	18.5815	28.4165	14.6006	1.13015	0.0039044	0.0162557	0.768526	0.164669	0.399417	1.42286	0.0143134	0.0786534	1.29975	0.0208308	0.0978499
ICMT	ENSG00000116237	29.2538	94.1174	82.7646	64.6708	48.6145	36.8273	20.3514	154.045	12.9928	55.4806	78.1153	85.6044	63.468	76.8269	26.6518	52.2655	75.6983	54.7954	41.5718	63.0773	80.8984	54.9358	108.022	85.5819	106.904	79.4361	100.676	92.1662	-0.293738	0.338723	0.550364	-0.0408694	0.89729	1	-0.0873544	0.804251	1	-0.661708	0.0703184	0.230612
HES3	ENSG00000173673	2.08956	0.236476	0.240595	0	0	1.15085	0	0.277809	5.19713	0	0.294775	0	0	0	0	0	0	0	0	0	0	0	0	0	0	0	0	0	3.62484	0.000506309	0.00306921	4.39792	0.0223375	0.0967034	2.86267	0.111994	0.332831	4.35558	0.0223375	0.103003
GPR153	ENSG00000158292	10.4478	10.4049	6.73665	2.23003	46.8783	81.7106	12.9509	24.3083	42.8763	45.3932	2.3582	1.40335	1.95286	0	1.66574	0	5.63711	2.14884	6.92863	3.35518	2.45147	1.69033	1.87864	4.57308	0.593908	15.3298	6.08926	3.65015	2.98173	3.4745e-10	1.78973e-08	2.99642	2.18574e-05	0.000431417	4.29832	2.25664e-08	1.90455e-06	2.34908	0.000296152	0.00439927
ACOT7	ENSG00000097021	26.7463	6.8578	25.2624	45.7156	13.8899	25.3188	44.033	54.5894	38.9785	15.1311	3.83207	1.40335	0.976431	0	6.66296	6.70071	2.4159	1.07442	6.92863	2.01311	1.22573	1.26775	11.2719	9.14616	7.1269	10.6844	4.0595	4.56268	2.71192	3.7053e-12	3.43252e-10	3.86703	8.75081e-11	1.17634e-08	3.14427	5.40743e-09	6.0359e-07	1.92996	6.12634e-05	0.00131622
HES2	ENSG00000069812	6.68658	4.02009	2.16535	2.23003	1.73623	5.75427	10.1757	33.1982	20.3554	2.52184	2.94775	1.40335	0.976431	0	1.66574	0.670071	0	0	0	1.00655	0.306433	0.422583	2.3483	1.30659	0.593908	3.71631	5.6833	0	2.67481	2.11754e-07	4.39535e-06	4.47495	3.62307e-07	1.51908e-05	2.63183	0.000492628	0.00633002	1.9437	0.00564105	0.0384068
ESPN	ENSG00000187017	7.94031	2.60123	2.40595	2.23003	0	9.20683	6.10541	35.0039	25.5525	22.6966	1.76865	0.467784	0	0	0	0	0.805301	0	0	0	0.612866	0.422583	1.40898	0.653297	0.593908	0.929077	0.40595	0.912537	4.18318	5.06115e-14	8.17918e-12	4.94492	3.26616e-07	1.38914e-05	4.15758	2.20332e-06	8.52406e-05	3.72536	1.16636e-05	0.000357536
TNFRSF25	ENSG00000215788	31.3433	7.56723	13.2327	10.0351	24.3072	12.6594	17.7612	22.0858	26.8518	17.6529	4.12684	2.33892	10.7407	0	6.66296	0.670071	0.805301	1.07442	6.92863	6.37483	4.29006	3.38067	5.63593	1.95989	2.96954	14.4007	8.11901	4.56268	1.93105	1.04296e-07	2.39844e-06	2.28729	2.21952e-05	0.000436812	2.16456	6.68794e-05	0.00131887	1.51365	0.00240219	0.0206909
PLEKHG5	ENSG00000171680	51.4031	24.1205	34.6456	23.4153	86.8116	35.6765	43.848	36.2541	36.3799	12.6092	10.0223	14.9691	24.4108	6.40224	9.99444	6.03063	20.1325	5.3721	10.3929	13.0852	8.88656	4.22583	13.6202	5.22638	20.1929	19.5106	16.238	19.1633	1.59542	7.73231e-08	1.8475e-06	1.91359	9.58148e-06	0.000223278	1.65904	0.000101396	0.00183639	1.2951	0.00160411	0.0154899
NOL9	ENSG00000162408	25.9105	50.1329	54.8556	43.4856	24.3072	29.9222	31.6371	70.5634	12.5597	42.8713	43.6266	38.826	29.2929	14.9386	34.9805	48.2451	40.265	43.514	50.2326	46.9725	42.2878	45.639	36.6335	34.6248	39.7919	47.8475	49.5259	43.8018	-0.0684365	0.790658	1	-0.19617	0.501164	0.831808	0.123573	0.687857	1	-0.108254	0.700705	1
TAS1R1	ENSG00000173662	3.7612	0.709428	0.962379	2.23003	1.73623	2.30171	4.62531	1.11124	6.06332	10.0874	1.47387	0.467784	0	0	0	0.670071	0	0	0	1.00655	0.306433	0.422583	0.46966	1.30659	0	0	0.811901	0	2.4987	2.06952e-07	4.31075e-06	2.83163	0.000123956	0.00174359	2.11138	0.00213775	0.0190304	2.62078	0.000747756	0.00874922
ZBTB48	ENSG00000204859	29.6717	20.5734	34.405	35.6805	26.0435	20.7154	22.0165	43.1993	15.5914	22.6966	22.4029	15.4369	12.6936	19.2067	36.6463	32.1634	35.4332	18.2651	27.7145	24.4928	19.3053	21.9743	21.1347	20.9055	26.7259	28.8014	23.9511	19.1633	0.214305	0.366127	0.584748	0.174744	0.620008	0.950484	0.259056	0.436077	0.799842	0.214815	0.491601	0.831386
KLHL21	ENSG00000162413	48.4777	34.9984	125.109	30.1054	31.2522	42.5816	41.9978	52.367	35.9468	12.6092	39.205	159.514	83.9731	34.1453	54.9694	51.5954	40.265	31.1582	48.5004	39.9266	37.3848	23.6647	18.7864	14.3725	20.7868	28.3369	23.1392	18.2507	0.116091	0.747402	0.969138	0.345711	0.40167	0.718948	-0.615351	0.0844446	0.274627	1.16576	0.00343411	0.0268927
PHF13	ENSG00000116273	24.6568	12.2967	21.6535	11.1501	10.4174	12.6594	11.6558	20.6968	4.76403	5.04369	16.2126	20.1147	13.67	6.40224	21.6546	19.432	14.4954	11.2814	1.73216	12.0786	7.96726	18.1711	12.6808	11.1061	14.2538	8.36169	12.5845	9.12537	0.114027	0.743478	0.965902	0.308503	0.421712	0.744143	-0.231901	0.512197	0.883862	0.308942	0.466782	0.805588
THAP3	ENSG00000041988	18.806	10.6414	23.0971	11.1501	12.1536	19.5645	10.5457	21.808	7.79569	7.56553	4.42162	18.2436	16.5993	10.6704	9.99444	4.69049	3.2212	10.207	13.8573	13.0852	10.1123	6.76133	9.86287	3.26649	7.72081	8.36169	4.8714	5.47522	0.72874	0.0163217	0.051589	0.634953	0.121102	0.323135	0.464476	0.284894	0.616589	1.1351	0.00442258	0.0322237
DNAJC11	ENSG00000007923	28	36.1808	40.4199	43.4856	27.7797	10.3577	26.4568	90.4268	14.2921	20.1747	35.0782	24.3247	31.2458	23.4749	28.3176	32.8335	45.0968	30.621	25.9824	44.9593	38.6106	32.5389	34.7549	36.5846	23.7563	27.4078	29.6344	23.726	0.119715	0.671423	0.919378	-0.0791877	0.774423	1	0.231569	0.54681	0.918139	0.235846	0.531396	0.867641
CAMTA1	ENSG00000171735	14.6269	10.6414	14.1951	11.1501	19.0986	13.8102	10.7307	18.891	12.5597	27.7403	24.4663	14.9691	15.6229	4.26816	16.6574	15.4116	13.6901	35.9931	22.518	23.1507	22.3696	23.6647	21.6044	19.5989	22.5685	23.2269	24.357	17.3382	-0.478658	0.0963597	0.211096	-0.692648	0.0305427	0.121521	-0.134879	0.847837	1	-0.555482	0.0880333	0.268848
VAMP3	ENSG00000049245	23.403	34.9984	62.314	64.6708	22.571	16.112	16.4661	82.6481	3.46475	20.1747	64.5556	81.8621	55.6566	53.352	59.9666	80.4085	43.4862	63.3908	46.7682	50.3276	54.2387	68.0359	69.0401	52.9171	81.3655	62.7127	73.883	73.0029	-0.842952	0.00592226	0.0227551	-0.630305	0.0923953	0.268614	-0.911127	0.0155346	0.0836683	-0.966178	0.0096139	0.0564691
PER3	ENSG00000049246	10.8657	39.7279	54.1338	25.6453	34.7246	26.4696	9.25063	12.9181	6.9295	50.4369	60.4288	109.461	108.384	149.386	174.903	154.116	42.6809	20.414	46.7682	65.7614	50.5615	22.8195	63.4042	99.9545	77.802	69.2162	45.4664	89.4286	-1.59017	2.82341e-05	0.000277043	-0.648317	0.104926	0.294099	-2.24509	8.50099e-09	8.65174e-07	-1.48432	0.000140224	0.00249355
UTS2	ENSG00000049247	0.835822	0.945903	0	0	0	0	1.11008	0	0	0	0.294775	0.935567	0	0	0	0	0	0	0	0	0.612866	0	0	0	0	0	0	0.912537	0.948375	0.38194	0.604928	1.17131	0.473949	0.806109	0.339821	0.975848	1	1.56975	0.79984	1
TNFRSF9	ENSG00000049249	12.9552	35.2349	28.1496	12.2652	1.73623	11.5085	20.5364	2.63918	5.63022	12.6092	3.5373	0.467784	0	2.13408	0	0	0	0.53721	0	1.34207	1.22573	1.26775	4.6966	0.653297	0	6.50354	2.02975	0	3.23402	2.25765e-10	1.23083e-08	3.99499	1.16509e-06	4.01973e-05	3.58192	9.81199e-06	0.000283755	2.56143	0.00047177	0.0062462
PARK7	ENSG00000116288	28.4179	32.8701	68.8101	43.4856	12.1536	11.5085	17.3912	73.8972	11.6935	12.6092	58.9549	65.0219	60.5387	46.9498	31.6491	61.6465	63.6188	54.7954	39.8396	64.0838	69.8668	47.3293	53.0716	45.7308	71.8629	56.2092	47.4962	63.8776	-0.792089	0.00566434	0.0219482	-0.816096	0.0207572	0.0916184	-0.756638	0.0339503	0.146236	-0.803177	0.0226172	0.103866
ERRFI1	ENSG00000116285	12.5373	38.0726	30.7961	47.9456	1.73623	3.45256	63.6443	128.903	1.29928	0	127.343	76.7165	11.7172	53.352	498.056	353.127	24.9643	59.0931	17.3216	75.4914	44.4328	130.578	45.5571	64.6764	142.538	75.7198	92.9626	123.192	-1.74607	0.00362298	0.015305	-0.818112	0.213253	0.47586	-2.4817	0.00025678	0.00383276	-1.44201	0.0302064	0.127604
SLC45A1	ENSG00000162426	5.43284	2.12828	2.64654	2.23003	12.1536	9.20683	11.6558	8.75098	7.79569	0	1.47387	0	0.976431	0	0	0	0	0	0	0.671035	1.22573	1.26775	2.3483	1.30659	0.593908	0	1.21785	0	3.0024	2.25282e-10	1.22933e-08	3.15353	8.42087e-06	0.000201529	3.35773	1.20044e-05	0.000332017	2.65157	0.000134792	0.00241114
RERE	ENSG00000142599	117.851	65.5038	126.312	125.997	76.3942	84.0123	96.5765	179.603	54.1368	116.005	168.022	65.0219	77.1381	362.794	214.88	197.001	260.917	213.81	207.859	271.769	197.956	182.979	79.3726	145.032	135.411	115.67	107.171	135.055	-0.735725	0.00808724	0.0293589	-1.09196	0.000552341	0.00569028	-0.780749	0.0137891	0.0764293	-0.195114	0.533246	0.869715
ENO1	ENSG00000074800	651.105	1502.57	1752.49	976.753	376.762	233.623	400.737	1854.1	154.615	284.968	191.898	265.701	266.566	256.09	231.538	210.402	132.875	148.27	112.59	169.772	226.454	197.769	447.117	261.319	273.792	386.496	335.315	246.385	1.75773	3.3502e-08	9.03189e-07	2.31317	4.1066e-07	1.67565e-05	1.79054	5.90448e-05	0.00119646	1.33396	0.00221109	0.0195414
CA6	ENSG00000131686	3.7612	2.36476	0.962379	4.46006	3.47246	5.75427	5.36536	1.52795	9.09497	5.04369	0.884324	0	0	0	0	0.670071	0	0	0	0.671035	0.612866	0	0	0	0	0	0	0	3.81842	2.10047e-14	3.8254e-12	3.50888	1.7317e-06	5.60633e-05	3.14862	6.86578e-06	0.000213391	6.31982	4.89199e-09	6.51067e-07
SLC2A7	ENSG00000197241	5.85075	2.83771	0.240595	0	0	6.90512	2.77519	1.94466	11.2604	0	1.47387	0	0	0	0	0	0	0.53721	0	0	0	0	0	0	0	0	0	0	3.97052	2.33154e-07	4.74831e-06	4.64069	0.000461974	0.00493205	2.91001	0.00603636	0.0414343	6.06296	8.61093e-05	0.00169865
SLC2A5	ENSG00000142583	45.9702	25.3029	56.2991	3.34504	12.1536	20.7154	16.2811	32.6425	25.1195	0	1.76865	1.40335	0.976431	0	0	0	1.6106	1.07442	0	0.335518	0.919299	1.69033	4.22694	0	0.593908	9.75531	2.02975	0.912537	3.81258	1.4691e-13	2.09756e-11	4.55152	3.30233e-08	2.03989e-06	4.65945	1.74588e-08	1.53286e-06	2.98422	4.0488e-05	0.000951541
GPR157	ENSG00000180758	15.4627	15.6074	24.5407	10.0351	12.1536	8.05598	15.356	160.99	22.954	27.7403	21.2238	28.5348	38.0808	4.26816	13.3259	16.7518	9.66361	9.66978	12.1251	15.4338	11.0316	8.87425	8.45389	13.0659	14.8477	12.5425	10.5547	10.0379	1.14113	0.00281279	0.0124915	1.5168	0.00536567	0.03333	0.618308	0.235317	0.541718	1.46011	0.00711198	0.0454149
H6PD	ENSG00000049239	179.702	103.813	265.135	206.278	157.997	109.331	147.825	131.404	59.767	85.7427	99.6338	41.165	75.1852	123.777	118.268	160.147	116.769	123.021	116.055	152.996	135.75	99.3071	126.808	131.966	137.787	151.44	112.854	114.067	0.288815	0.218799	0.402441	0.225185	0.47963	0.813465	0.50028	0.119575	0.34794	0.167474	0.603283	0.938279
SPSB1	ENSG00000171621	21.3135	5.43894	39.6981	40.1405	13.8899	26.4696	22.2015	107.234	19.9223	20.1747	9.43279	6.08119	17.5758	0	4.99722	12.0613	8.85831	14.5047	15.5894	16.7759	16.8538	38.0325	10.8022	11.7594	3.56345	28.8014	8.11901	2.73761	1.3165	0.000858288	0.00472034	0.785285	0.151122	0.375745	1.87171	0.00097837	0.0105756	1.52641	0.00618918	0.0410461
SLC25A33	ENSG00000171612	3.34329	5.43894	8.902	3.34504	3.47246	8.05598	2.40516	10.9734	4.33094	0	11.4962	14.0335	9.76431	2.13408	3.33148	7.37078	3.2212	9.13257	10.3929	10.0655	7.96726	7.18392	1.87864	5.22638	2.96954	6.039	2.4357	0	-0.270326	0.461025	0.703265	-0.542174	0.177072	0.420485	-0.666379	0.127949	0.363604	0.769536	0.161063	0.401428
TMEM201	ENSG00000188807	37.612	25.5394	44.2694	27.8754	27.7797	14.9611	28.862	36.6708	38.1123	30.2621	2.94775	1.40335	6.83502	8.53632	4.99722	5.36056	12.0795	7.52094	6.92863	17.4469	7.04796	8.45167	5.63593	5.22638	5.93908	5.57446	4.8714	2.73761	2.23322	6.00847e-16	1.52348e-13	1.63767	1.2395e-06	4.23917e-05	2.85101	1.0832e-11	3.03426e-09	2.62434	7.42498e-13	3.23537e-10
PIK3CD	ENSG00000171608	118.269	28.6136	95.7567	82.5111	20.8348	34.5256	65.1244	44.3105	43.7425	17.6529	6.19027	2.33892	8.78788	2.13408	4.99722	14.0715	20.1325	7.52094	6.92863	10.7366	8.58013	6.33875	22.5437	8.49286	3.56345	36.234	36.1296	5.47522	2.207	6.6735e-09	2.25484e-07	2.46692	4.27804e-06	0.000117975	3.05945	4.68232e-08	3.4516e-06	1.55051	0.00205037	0.0185245
CLSTN1	ENSG00000171603	167.164	145.433	284.864	202.933	97.229	96.6717	106.012	279.198	71.0274	50.4369	140.607	63.6186	84.9495	155.788	126.596	150.766	177.971	138.063	154.162	191.916	163.329	166.075	172.365	228.001	194.208	168.163	170.093	94.9038	-0.0124825	0.962957	1	-0.129194	0.67359	0.999594	0.332287	0.350432	0.695697	-0.181125	0.563237	0.899042
CTNNBIP1	ENSG00000178585	14.209	18.9181	22.1347	35.6805	13.8899	8.05598	19.7963	28.6143	16.0245	10.0874	18.8656	22.4536	27.3401	53.352	11.6602	22.7824	20.1325	19.8768	19.0537	26.1704	18.0796	10.5646	24.4223	23.5187	26.7259	19.5106	24.357	15.5131	-0.203804	0.396397	0.623193	0.0192362	0.99562	1	-0.392302	0.205223	0.495841	-0.221034	0.47217	0.812337
LZIC	ENSG00000162441	34.6866	21.5193	30.0743	12.2652	8.68116	5.75427	8.8806	28.0587	3.03166	27.7403	22.6976	37.4227	24.4108	25.609	19.9889	10.7211	24.159	31.1582	13.8573	20.4666	35.2398	26.6228	24.4223	32.0116	34.4467	32.5177	23.5451	37.414	-0.540474	0.0789943	0.180923	-0.48226	0.205686	0.464899	-0.362855	0.338236	0.681395	-0.741926	0.0473773	0.174984
NMNAT1	ENSG00000173614	7.5224	4.49304	5.29308	5.57507	3.47246	9.20683	8.51058	8.33427	4.76403	15.1311	15.9178	8.88789	14.6465	23.4749	13.3259	15.4116	9.66361	15.0419	3.46431	12.0786	13.4831	9.29683	13.1505	8.49286	11.2843	8.36169	10.5547	11.863	-0.799196	0.0055544	0.0216039	-0.683191	0.0677211	0.215312	-1.09923	0.00131154	0.0132267	-0.622257	0.0803078	0.252558
RBP7	ENSG00000162444	0	0.472952	1.92476	2.23003	3.47246	0	2.59018	2.22247	3.46475	0	9.43279	9.35567	12.6936	2.13408	3.33148	4.02042	8.05301	3.76047	3.46431	2.68414	3.98363	1.26775	4.6966	4.57308	7.72081	2.78723	3.2476	3.65015	-1.52919	0.000276922	0.00186149	-1.08228	0.0242173	0.10268	-2.04316	2.62449e-05	0.000623779	-1.32519	0.00606956	0.0404034
UBE4B	ENSG00000130939	48.4777	71.8887	117.41	68.0159	29.5159	24.1679	32.3772	157.518	14.2921	60.5242	122.921	97.299	125.96	106.704	123.265	98.5004	90.999	118.723	109.126	125.148	117.057	96.7716	101.916	133.273	103.34	85.0106	93.7745	74.828	-0.759715	0.00685804	0.0257024	-0.797041	0.0218281	0.0951421	-0.83216	0.0170898	0.0894797	-0.644891	0.062982	0.21327
KIF1B	ENSG00000054523	65.1941	104.286	164.326	95.8912	32.9884	50.6376	53.4686	169.463	15.5914	55.4806	157.999	113.671	114.242	125.911	119.933	145.405	112.742	140.212	109.126	172.12	150.152	165.23	145.595	216.895	162.137	119.386	166.034	133.23	-0.808692	0.00362738	0.0153203	-0.797627	0.0195041	0.0876736	-0.667795	0.0511642	0.194598	-0.945425	0.00554355	0.0379583
PGD	ENSG00000142657	63.9404	39.9644	113.079	65.7858	20.8348	34.5256	38.8526	106.262	4.76403	35.3058	41.858	36.0193	30.2694	36.2794	28.3176	34.8437	72.4771	44.0512	39.8396	56.3669	48.7229	43.5261	38.5122	44.4242	35.0406	38.0922	33.2879	29.2012	0.379352	0.198756	0.371571	0.0592323	0.913383	1	0.609616	0.132146	0.371351	0.540494	0.178178	0.429792
CENPS.CORT	ENSG00000251503	0	0	0	0	0	0	0	0	0	0	0	0	0	0	0	0	0	0	0	0.671035	0.306433	0	0	0	0.593908	0	0	0	-1.63866	0.536473	0.788064	-2.54301	0.286621	0.581476	0	1	1	-1.48427	0.75	1
CENPS	ENSG00000175279	0	0.236476	0.240595	0	0	0	0	0.416713	0	0	0.294775	0.467784	0	0	0	1.34014	0.805301	0	0	0.335518	0.919299	0.422583	0	0	0.593908	0	1.6238	0	-1.20436	0.06828	0.160985	-1.31605	0.183712	0.431153	-1.20676	0.326912	0.668542	-1.19192	0.183712	0.439019
CORT	ENSG00000241563	2.08956	0.472952	0.721784	0	0	1.15085	0.74005	0.416713	0.866188	0	0.589549	0	0.976431	0	0	0	0.805301	0	0	2.01311	0.306433	1.26775	0	0	1.78173	0	0.40595	0.912537	0.34813	0.754368	0.97529	-0.193498	0.800355	1	1.10014	0.421329	0.781465	0.592016	0.948464	1
DFFA	ENSG00000160049	31.3433	58.8825	58.2239	40.1405	27.7797	23.0171	30.3421	74.7306	4.33094	32.784	43.6266	36.4871	28.3165	46.9498	43.3092	44.2247	55.5658	58.0187	39.8396	44.6238	56.0773	46.9068	39.9211	50.3039	48.7005	37.1631	43.4367	44.7143	-0.213455	0.409722	0.639732	-0.375994	0.246665	0.526895	-0.0575083	0.829869	1	-0.182312	0.55497	0.891435
PEX14	ENSG00000142655	30.9254	13.4791	33.9238	17.8402	20.8348	17.2628	17.2062	49.5889	25.9856	17.6529	16.8022	3.27448	9.76431	12.8045	8.3287	18.762	17.7166	12.3558	5.19647	20.8021	14.0959	5.49358	14.0898	15.0258	13.066	13.9362	16.644	10.9504	0.947028	0.000452758	0.00280087	0.946122	0.010903	0.0571938	1.08644	0.00577918	0.0400849	0.833683	0.0272165	0.118409
CASZ1	ENSG00000130940	12.5373	3.07419	8.902	14.4952	0	6.90512	9.62065	147.655	29.8835	17.6529	9.13801	1.87113	5.85859	6.40224	9.99444	4.02042	18.5219	4.29768	10.3929	27.5124	11.0316	6.33875	1.87864	4.57308	2.96954	2.78723	4.46545	4.56268	1.74183	0.00051989	0.00313732	0.966018	0.158144	0.388234	2.05709	0.00521217	0.0370881	2.84658	0.000149389	0.00262872
C1orf127	ENSG00000175262	8.35822	1.65533	4.3307	1.11501	3.47246	5.75427	6.10541	1.52795	7.79569	0	3.5373	0	0	4.26816	0	2.01021	0	0.53721	0	0.671035	0.919299	1.69033	1.87864	0.653297	0.593908	3.25177	0.40595	0.912537	1.75057	0.000392011	0.00248064	2.39939	0.000689939	0.00678463	1.34017	0.0678465	0.236362	1.64009	0.0245431	0.110249
TARDBP	ENSG00000120948	25.0747	13.0062	18.5258	23.4153	19.0986	13.8102	10.7307	21.5302	1.29928	2.52184	24.7611	18.2436	16.5993	23.4749	21.6546	20.7722	23.3537	17.1907	17.3216	23.4862	23.2889	24.9324	14.5595	18.2923	9.50253	21.3688	22.7332	17.3382	-0.393176	0.164444	0.318414	-0.517177	0.139152	0.355217	-0.457006	0.199545	0.487094	-0.190842	0.57451	0.909265
AL109811.3	ENSG00000277726	0	0	0	0	0	0	0	0.138904	0	0	0	0	0	0	0	0	0	0	0	0	0	0	0.46966	0	0	0	0	0	0.0687125	1	1	0.77835	1	1	0.730625	1	1	-0.717957	0.75	1
MASP2	ENSG00000009724	4.17911	4.02009	2.40595	2.23003	1.73623	8.05598	2.40516	4.58385	12.9928	12.6092	3.24252	5.14562	5.85859	6.40224	9.99444	10.7211	4.83181	8.05815	6.92863	8.38794	9.19299	6.33875	6.57525	6.53297	7.72081	7.89716	7.30711	10.0379	-0.501531	0.172663	0.330929	-0.538724	0.238094	0.514073	-0.362182	0.431778	0.794225	-0.575633	0.187049	0.444646
SRM	ENSG00000116649	86.9255	43.9845	101.531	69.1309	46.8783	42.5816	37.7426	69.1744	49.8058	42.8713	5.60072	2.8067	3.90572	4.26816	9.99444	6.03063	8.85831	4.83489	5.19647	6.37483	5.5158	5.91617	7.51457	3.91978	3.56345	9.29077	4.8714	4.56268	3.37279	5.18243e-40	3.04857e-35	3.278	5.42844e-18	6.38574e-15	3.5092	4.27949e-18	7.40415e-15	3.36731	3.87361e-19	7.12079e-16
EXOSC10	ENSG00000171824	36.3583	64.3214	89.5012	55.7507	38.1971	34.5256	27.3819	165.991	6.9295	80.699	61.6079	70.1675	63.468	64.0224	66.6296	67.0071	37.0438	64.4652	53.6969	65.4259	67.4153	57.4713	85.9479	58.1435	57.6091	61.3191	74.2889	70.2653	-0.0814247	0.791436	1	0.0606092	0.894241	1	-0.120976	0.730793	1	-0.174115	0.628746	0.964558
MTOR	ENSG00000198793	94.4479	160.804	262.248	227.463	135.426	92.0683	88.436	348.233	34.2144	100.874	147.093	166.531	130.842	170.726	94.9472	120.613	151.397	112.277	116.055	178.495	147.701	136.494	181.289	158.751	219.746	187.674	206.629	170.644	-0.00586155	0.993018	1	0.140707	0.701245	1	0.16231	0.658733	1	-0.27447	0.403804	0.729612
ANGPTL7	ENSG00000171819	3.34329	5.67542	5.77427	8.92012	6.94493	2.30171	4.99534	8.88988	0	7.56553	3.5373	2.8067	12.6936	2.13408	3.33148	1.34014	8.05301	1.61163	10.3929	6.03932	2.45147	2.5355	7.04491	6.53297	4.75127	4.64539	6.08926	1.82507	0.155008	0.696731	0.937396	0.1691	0.848291	1	0.312841	0.583796	0.951395	0.0215207	0.971409	1
UBIAD1	ENSG00000120942	13.3732	17.2627	30.5555	33.4504	15.6261	18.4137	13.8759	15.0017	13.4259	7.56553	8.84324	7.95232	10.7407	14.9386	13.3259	14.0715	16.9113	15.0419	19.0537	13.4207	17.7731	11.8323	15.4988	13.0659	14.2538	12.078	16.644	9.12537	0.421213	0.0947221	0.20837	0.227282	0.523916	0.854517	0.695828	0.05423	0.202789	0.411479	0.190922	0.450624
DISP3	ENSG00000204624	6.68658	5.20247	2.64654	1.11501	5.2087	11.5085	9.99068	2.50028	26.8518	7.56553	5.89549	0	0	0	0	0	0	0.53721	1.73216	0.335518	0	1.26775	0.939321	1.30659	0	0.464539	0.40595	0	3.19398	1.78365e-08	5.23247e-07	3.7783	0.000132672	0.00183375	2.4877	0.00122353	0.0125281	3.77309	3.78106e-05	0.000901951
FBXO2	ENSG00000116661	9.19404	1.89181	3.60892	5.57507	0	3.45256	2.9602	8.05646	11.2604	0	1.1791	2.33892	0	4.26816	3.33148	2.68028	4.0265	2.14884	0	4.02621	1.53217	2.5355	1.40898	1.95989	11.2843	6.50354	21.5154	3.65015	0.204947	0.750673	0.971932	0.962817	0.155748	0.384147	1.23164	0.157397	0.418028	-0.656602	0.215047	0.486075
FBXO44	ENSG00000132879	18.806	8.98608	18.5258	5.57507	12.1536	10.3577	8.69559	29.8645	9.52807	5.04369	19.1604	16.8402	30.2694	17.0726	14.9917	17.4218	19.3272	10.207	6.92863	20.8021	10.4187	11.4098	7.04491	28.7451	19.599	12.5425	17.8618	11.863	-0.276557	0.300706	0.503603	0.00212388	0.94658	1	-0.525697	0.130228	0.367933	-0.271832	0.400184	0.725313
FBXO6	ENSG00000116663	8.77613	4.02009	17.804	13.3802	0	8.05598	10.5457	20.0022	13.4259	20.1747	4.42162	8.4201	1.95286	10.6704	0	1.34014	7.24771	3.76047	1.73216	6.03932	3.6772	4.22583	2.3483	5.87968	5.34518	5.57446	6.49521	10.9504	1.21328	0.00121281	0.00628067	1.3445	0.0115063	0.0594503	1.39892	0.0120274	0.0692282	0.957873	0.0745167	0.240228
MAD2L2	ENSG00000116670	31.7612	30.7419	52.9308	53.5207	24.3072	42.5816	27.7519	28.3365	14.2921	22.6966	11.791	25.2603	18.5522	2.13408	6.66296	10.0511	8.85831	2.14884	6.92863	7.38139	8.58013	6.76133	9.86287	17.639	17.8173	17.6525	13.8023	10.9504	1.51398	2.5548e-07	5.11973e-06	2.27561	3.01228e-08	1.87709e-06	1.31416	0.000448692	0.00589547	1.16937	0.00199881	0.0181984
DRAXIN	ENSG00000162490	9.61195	4.96599	1.44357	3.34504	3.47246	10.3577	11.1008	3.1948	13.4259	12.6092	3.5373	3.74227	0	0	1.66574	2.68028	0	0.53721	0	1.34207	0.919299	0.422583	0	8.49286	5.93908	6.96808	10.5547	1.82507	1.32589	0.00772828	0.0283268	3.33471	1.32411e-06	4.46111e-05	1.62908	0.00534688	0.0377951	0.337317	0.541042	0.877593
AGTRAP	ENSG00000177674	22.9851	13.4791	35.3674	12.2652	13.8899	8.05598	20.9064	33.476	10.3943	10.0874	15.9178	7.95232	12.6936	8.53632	13.3259	10.0511	13.6901	9.66978	6.92863	15.7693	12.5638	11.4098	12.6808	15.0258	21.9746	14.4007	17.8618	20.9883	0.480697	0.0799249	0.182706	0.66798	0.0612049	0.200623	0.717757	0.0564087	0.20838	0.158528	0.75027	1
C1orf167	ENSG00000215910	6.26867	4.49304	0.721784	2.23003	0	4.60341	6.84546	1.94466	23.8202	10.0874	0.294775	0.467784	0	0	0	0	0	0	0	1.34207	0.612866	0.845167	0	0.653297	0	2.32269	0.40595	0	3.53279	6.92019e-10	3.27235e-08	3.30152	0.000111822	0.00161518	4.60735	1.60261e-05	0.000419739	3.23722	0.00022244	0.00354416
MTHFR	ENSG00000177000	76.0598	28.8501	110.433	52.4057	50.3507	42.5816	66.7895	93.4827	51.1051	25.2184	103.466	44.4394	69.3266	93.8995	103.276	67.0071	99.8573	70.3745	84.8757	121.457	90.7042	64.2327	119.294	144.379	123.533	74.7907	109.607	116.805	-0.638747	0.0098643	0.0344475	-0.544595	0.0658475	0.211355	-0.393054	0.180891	0.457334	-0.915698	0.00200135	0.0182131
CLCN6	ENSG00000011021	61.4329	36.6538	89.02	61.3258	41.6696	40.2799	46.9932	46.9497	28.5842	27.7403	65.7347	24.7925	59.5623	36.2794	68.2953	62.3166	47.5128	50.4977	58.8933	76.498	49.0293	34.6518	33.3459	43.1176	29.1015	40.8794	36.9415	35.5889	0.0394817	0.891194	1	-0.117274	0.655586	0.981183	-0.120869	0.660316	1	0.414309	0.185207	0.441461
NPPA	ENSG00000175206	2.50747	0.945903	0.962379	3.34504	0	0	1.29509	0.277809	0	0	0.884324	0	0.976431	2.13408	0	2.01021	3.2212	0	0	3.35518	0.306433	0.422583	0.939321	1.95989	0	1.39362	0.811901	0.912537	-0.125714	0.917742	1	-0.359781	0.628788	0.959692	0.0773513	1	1	-0.0216437	0.970078	1
NPPB	ENSG00000120937	2.92538	0.236476	0.962379	0	0	2.30171	3.33023	0.694522	2.59856	0	0	0	0	0	0	0	0	0	0	0	0	0	0	0	0	0	0.40595	0	4.11699	9.60444e-07	1.5793e-05	4.94754	0.00133822	0.011362	4.83421	0.00241916	0.0208356	3.46728	0.00706764	0.0452299
KIAA2013	ENSG00000116685	51.821	55.8083	98.4032	52.4057	24.3072	40.2799	46.9932	94.8717	41.577	27.7403	27.7088	14.0335	25.3872	51.2179	16.6574	17.4218	23.3537	25.2489	19.0537	23.4862	27.2726	17.7485	37.1032	51.6105	79.5837	34.3759	49.5259	35.5889	0.759842	0.00792695	0.0289126	1.25276	0.000419697	0.00457407	1.14545	0.00205259	0.0184385	0.183451	0.627265	0.962976
PLOD1	ENSG00000083444	126.627	303.871	216.054	195.128	217.029	142.706	220.535	177.103	74.4922	136.18	58.6602	28.067	63.468	83.2291	98.2786	83.7588	86.1672	48.8861	76.2149	67.1035	47.1907	45.2164	86.8872	80.3556	80.7715	85.4751	69.4175	40.1516	1.41451	1.10188e-09	4.83356e-08	1.56179	2.49372e-06	7.57713e-05	1.40478	2.38889e-05	0.000575456	1.29213	6.6705e-05	0.00140491
MFN2	ENSG00000116688	129.97	115.873	251.421	115.961	86.8116	84.0123	76.2252	231.831	35.9468	63.0461	241.126	114.607	224.579	132.313	214.88	256.637	171.529	121.947	131.644	223.455	176.505	195.234	178.001	166.591	238.157	143.078	143.706	169.732	-0.586942	0.0255792	0.07405	-0.504733	0.121308	0.323495	-0.719082	0.0279192	0.126999	-0.528533	0.103912	0.300996
MIIP	ENSG00000116691	37.612	19.6275	55.3368	46.8306	15.6261	31.0731	26.8268	44.1716	34.2144	17.6529	12.6753	8.88789	4.88216	8.53632	8.3287	12.7313	8.85831	4.29768	8.66079	9.05897	6.12866	3.38067	20.1954	15.6791	8.90863	19.5106	8.93091	6.38776	1.74972	3.86787e-10	1.96653e-08	2.34882	4.16188e-09	3.42889e-07	1.79205	2.7029e-06	0.000101337	1.31802	0.000252382	0.00388546
TNFRSF8	ENSG00000120949	12.1194	4.02009	4.3307	3.34504	0	5.75427	5.73539	3.1948	22.954	10.0874	2.06342	0	0	0	0	0.670071	0	0	0	0.671035	0.612866	0.422583	0.46966	0	1.18782	3.25177	0.40595	0	3.33816	1.05926e-10	6.35828e-09	4.11264	1.11144e-06	3.85726e-05	3.29862	2.4125e-05	0.000579483	2.86838	0.000209986	0.0033982
TNFRSF1B	ENSG00000028137	180.12	26.0123	153.018	112.616	52.087	27.6205	68.8247	22.2247	24.2533	45.3932	27.7088	6.08119	12.6936	12.8045	18.3231	19.432	18.5219	5.90931	12.1251	10.0655	12.2573	10.142	49.784	16.9857	19.599	65.9645	57.239	32.8513	1.64036	1.84264e-05	0.000194195	2.64337	3.05227e-07	1.32022e-05	2.1267	2.1795e-05	0.000536439	0.817991	0.079169	0.250288
VPS13D	ENSG00000048707	75.6419	151.108	217.979	197.358	59.0319	70.2021	62.9043	348.789	24.2533	83.2208	435.382	410.714	315.387	268.894	404.775	560.179	414.73	459.852	367.217	581.787	518.791	477.942	379.955	384.792	414.548	446.422	443.704	501.895	-1.73715	2.15144e-08	6.13171e-07	-1.85696	4.11639e-07	1.67692e-05	-1.62193	9.69482e-06	0.000280935	-1.72277	2.5573e-06	0.000109353
DHRS3	ENSG00000162496	54.7463	15.6074	76.0279	39.0255	6.94493	8.05598	28.6769	15.6962	16.4576	7.56553	68.6825	21.0503	26.3636	91.7654	278.179	182.929	67.6453	68.2257	71.0184	121.793	74.4633	41.8358	305.279	165.938	260.726	237.844	375.098	281.974	-2.47493	1.94263e-07	4.08563e-06	-1.43205	0.00208582	0.0160874	-2.01175	1.83425e-05	0.000466896	-3.30053	6.20479e-12	2.18561e-09
AADACL4	ENSG00000204518	2.08956	1.18238	0.962379	0	0	5.75427	1.4801	0.138904	0.866188	2.52184	1.47387	0	0	0	1.66574	0	0	0	0	0.335518	0	0.422583	0.46966	0.653297	0	0	0	0	2.02793	0.00186751	0.00893488	2.75067	0.0054191	0.0335591	1.17153	0.192663	0.47708	2.58	0.0170061	0.0847278
AADACL3	ENSG00000188984	4.59702	2.60123	1.20297	2.23003	3.47246	5.75427	6.10541	1.25014	1.73238	2.52184	1.76865	0.467784	0	0	0	0	0	0	0	1.34207	0.306433	0	0.46966	0	0	0	0	0	2.91488	1.5731e-09	6.53808e-08	2.86972	4.06961e-05	0.00071568	2.17538	0.000958243	0.0104155	4.48213	1.8669e-06	8.52645e-05
C1orf158	ENSG00000157330	7.5224	1.65533	1.20297	1.11501	1.73623	9.20683	4.4403	2.08357	5.19713	5.04369	1.1791	0	0	0	0	0.670071	1.6106	0.53721	0	0.671035	0.919299	0	0.46966	0.653297	0	0.464539	0	0	2.86555	2.53703e-09	9.90316e-08	2.45731	0.000336717	0.00384834	2.83055	7.92384e-05	0.00150994	3.57335	6.83604e-06	0.000236826
PRAMEF12	ENSG00000116726	2.50747	0.709428	0.721784	0	0	4.60341	1.29509	0.694522	3.03166	0	1.47387	0.935567	0	0	0	0	0	0	0	0	0.306433	0	0	0.653297	0	0	0	0	2.26034	0.000714457	0.00406106	3.52846	0.00578638	0.0353425	1.1306	0.122403	0.353461	3.33352	0.00578638	0.0390931
PRAMEF1	ENSG00000116721	1.25373	1.65533	0.240595	0	0	3.45256	1.85013	0.972331	0.866188	0	1.1791	0	0	0	0	0.670071	0	0	0	0	0	0.422583	0.46966	1.30659	0	0.464539	0	0	1.73588	0.00716693	0.0266259	3.16843	0.0121005	0.0617142	1.15795	0.223946	0.525097	1.49414	0.156439	0.393307
PRAMEF11	ENSG00000239810	2.08956	0.236476	0	0	0	4.60341	1.29509	0.277809	0	0	1.76865	0	0	0	0	0	0	0.53721	0	0.335518	0	0	0.46966	0	0	0	0	0	1.63566	0.0680127	0.160451	2.0471	0.210209	0.471297	0.829895	0.433576	0.796686	2.66129	0.103648	0.300393
HNRNPCL1	ENSG00000179172	2.92538	0.236476	0.721784	3.34504	0	4.60341	1.4801	0.555618	5.63022	0	0.294775	0	0	0	0	0.670071	0.805301	0	0	0	0	0	0.46966	0	0	0	0	0	3.46503	3.87981e-06	5.23823e-05	3.84263	0.00598039	0.0362164	2.93652	0.0101651	0.0608863	3.85134	0.00186515	0.0173013
PRAMEF2	ENSG00000120952	0.835822	0.709428	0.721784	0	0	4.60341	2.03514	0.833427	1.29928	2.52184	1.76865	0	0	0	0	0	0	0	0	0	0	0.422583	0.46966	0	0	0	0.40595	0	2.11223	0.000965123	0.00519807	3.30755	0.00681939	0.0401392	1.20797	0.152235	0.408708	2.52856	0.0213566	0.0996829
PRAMEF4	ENSG00000243073	0	0.472952	0.481189	0	0	5.75427	1.29509	0.972331	1.29928	0	1.76865	0	0	0	0	0	0	0	0	0	0.612866	0	0	0	0	0	0	0	2.08406	0.0137253	0.0448699	2.44916	0.0481049	0.168901	1.04484	0.258801	0.578176	4.37997	0.0124359	0.0676506
PRAMEF10	ENSG00000187545	2.50747	1.18238	0.240595	1.11501	0	2.30171	1.66511	0.277809	0	0	0.589549	0	0	0	0	0	0	0	1.73216	0	0	0	0	0	0	0	0	0	2.79336	0.000988065	0.00529884	2.79864	0.17335	0.414373	2.10985	0.0532887	0.200378	4.33895	0.00630084	0.0416176
PRAMEF7	ENSG00000204510	0.417911	0.472952	0.240595	1.11501	0	5.75427	0.925063	0.972331	0.866188	2.52184	1.76865	0	0	0	0	0	0	0	0	0.335518	0.306433	0.845167	0.939321	0	0	0.464539	0	0	1.49357	0.0136098	0.0445691	1.67901	0.0858675	0.255096	1.06774	0.203359	0.493079	1.86999	0.0858675	0.264306
PRAMEF6	ENSG00000232423	1.67164	0	0	0	1.73623	1.15085	1.11008	0.416713	0.433094	5.04369	0.294775	0	0	0	0	0	0	0	0	0.335518	0	0.845167	0.46966	0	0	0.929077	0.40595	0	1.48038	0.00861994	0.0308793	1.49366	0.0632752	0.205542	2.41033	0.0367934	0.154631	1.03811	0.133637	0.35478
PRAMEF27	ENSG00000274764	0.417911	1.18238	0.240595	0	0	1.15085	0.555038	0.138904	0.433094	0	0.589549	0	0	0	0	0	0.805301	0	0	0	0	0.422583	0	0	0	0	0.40595	0	1.31695	0.0672164	0.158961	1.25067	0.453573	0.781781	0.996339	0.295519	0.631752	1.88422	0.211635	0.481287
HNRNPCL3	ENSG00000277058	0.417911	0.945903	0	1.11501	0	3.45256	0.555038	0.277809	0	0	0.884324	0	0	0	0	0	0	0	0	0	0.612866	0	0	0	0	0	0	0	1.77355	0.0222904	0.0662675	1.69537	0.137259	0.351896	1.01539	0.356195	0.702561	3.65504	0.0382359	0.150819
PRAMEF25	ENSG00000229571	0.417911	0.236476	0.240595	0	0	1.15085	2.59018	0.277809	1.29928	0	0	0	0	0	0	0	0	0	0	0	0.306433	0	0	0	0	0	0	0	3.19759	0.000835004	0.00461472	2.64871	0.0932621	0.270254	3.88268	0.0411292	0.167362	3.95079	0.0247682	0.110842
HNRNPCL2	ENSG00000275774	0.417911	1.41886	0	0	0	1.15085	0.370025	0.138904	0	0	0	0	0	0	0	0	0	0	0	0	0	0	0	0	0	0	0	0	2.95915	0.00372445	0.0156449	3.15897	0.12532	0.330729	3.05527	0.17508	0.448146	3.11951	0.12532	0.339714
PRAMEF26	ENSG00000280267	0.417911	0.709428	0	0	0	3.45256	0.74005	0.138904	0.433094	2.52184	0	0	0	0	0	0	0	0	0	0	0.306433	0.422583	0	0	0	0	0	0	2.52441	0.00104308	0.00554482	1.67682	0.0727067	0.22662	3.63557	0.0313668	0.138214	3.70186	0.0175098	0.0865776
HNRNPCL4	ENSG00000179412	0	0.472952	0.481189	0	0	2.30171	0.555038	0	0	0	0.884324	0	0	0	0	0	0	0	0	0	0	0	0	0	0	0	0	0	1.57741	0.0996212	0.216683	3.00935	0.173728	0.414925	0.328557	0.798417	1	2.97074	0.173728	0.42233
PRAMEF9	ENSG00000204505	0.417911	0.472952	0	1.11501	0	3.45256	0.370025	0.138904	1.29928	0	0.294775	0	0	0	0	0	0	0	0	0	0	0	0	0	0	0	0	0	2.94835	0.00112405	0.00590782	3.73419	0.0246412	0.103895	2.11813	0.159469	0.421778	3.69355	0.0246412	0.110549
PRAMEF13	ENSG00000279169	2.08956	0.236476	0.240595	1.11501	0	2.30171	0.185013	0.138904	0	2.52184	0	0	0	0	0	0	0	0	0	0	0	0	0	0.653297	0	0	0.40595	0	2.60072	0.00324723	0.0140362	3.86701	0.0196647	0.0881715	3.75946	0.0319736	0.140187	1.63995	0.173681	0.42225
PRAMEF18	ENSG00000279804	0	0.945903	0	0	0	2.30171	0.185013	0.138904	2.16547	0	0.589549	0	0	0	0	2.01021	0	0	0	0	0	0	0.939321	0	0	0	0	0	1.22268	0.235485	0.426912	3.66193	0.0833189	0.24977	0.144398	0.935547	1	1.47819	0.435763	0.767984
PRAMEF5	ENSG00000270601	0.835822	0.236476	0	0	0	0	1.4801	0	0.433094	0	0.294775	0	0	0	0	0	0	0	0	0	0	0.422583	0	0	0	0	0	0	1.97415	0.0335477	0.092075	1.77339	0.359287	0.666049	1.58234	0.468538	0.840168	3.14766	0.121869	0.333814
PRAMEF8	ENSG00000182330	0.835822	0.472952	0	0	0	9.20683	1.29509	0.416713	0	0	0.589549	0	0	0	0	0	0	0	0	0.335518	0	0	0.46966	0	0	0.464539	0	0	2.59393	0.00171891	0.00833458	3.23214	0.0509057	0.175869	2.3983	0.06628	0.232688	2.39173	0.111053	0.314799
PRAMEF33	ENSG00000237700	0.835822	0.472952	0	0	0	4.60341	0.925063	0.138904	0	0	0.589549	0.935567	0	0	0	0	0	0	0	0	0	0	0	0	0	0.464539	0	0	1.78715	0.0589496	0.143282	3.77251	0.0504079	0.174539	0.685848	0.603533	0.970273	2.27842	0.165419	0.408771
PRAMEF15	ENSG00000204501	0	0.945903	0.240595	0	1.73623	4.60341	3.70025	0.416713	0.433094	0	1.1791	0	0	0	0	0	0	0	0	0	0	0	0	0	0.593908	0	0	0	2.7139	0.000781715	0.00437197	4.66463	0.00768039	0.0438896	1.7453	0.105226	0.319679	3.11179	0.030343	0.127943
PRAMEF14	ENSG00000204481	2.08956	0.472952	0.240595	1.11501	1.73623	4.60341	0.925063	0.555618	3.89785	0	2.06342	0	0	2.13408	0	0	0	0.53721	0	0.671035	0.306433	0	1.40898	0.653297	0	0	0	0.912537	1.50079	0.0221237	0.0658683	2.1057	0.0289709	0.116825	0.98857	0.32521	0.666173	1.56755	0.147359	0.377874
PRAMEF19	ENSG00000204480	1.67164	1.18238	0.481189	0	0	4.60341	1.11008	0.416713	0.433094	0	0.589549	0	0	0	0	0	0	0	0	0.671035	0.306433	0	0	0	0	0	0	0	2.40377	0.000661716	0.00381547	1.90859	0.0749781	0.231588	2.09182	0.0440409	0.175213	4.34676	0.00583087	0.0392899
PRAMEF17	ENSG00000204479	1.25373	0.472952	0.481189	1.11501	0	8.05598	0.925063	0.416713	0.866188	5.04369	0.884324	0	0	0	0	0	0	0	0	0	0.306433	0	0	0	0.593908	0	0	0	3.00185	2.74907e-05	0.000270833	3.64148	0.00534078	0.033207	2.30802	0.0238578	0.113592	3.44219	0.00534078	0.0369179
PRAMEF20	ENSG00000204478	0.417911	0.472952	0.721784	0	1.73623	4.60341	4.25529	0.555618	1.73238	5.04369	0.884324	0	0	0	0	0	0	0	0	0	0	0	0.46966	1.30659	0	0	0	0	2.94458	2.89549e-05	0.000282748	5.18564	0.000443841	0.00477082	2.49273	0.0134731	0.0751808	2.4281	0.0183133	0.0892453
LRRC38	ENSG00000162494	0.835822	0.709428	0	0	0	1.15085	0.555038	0.555618	9.52807	5.04369	2.06342	0	0	0	0	0	0	0	0	0.335518	0	0	0.46966	0	0	0	0	0	2.72773	0.000628582	0.0036603	3.86223	0.0136505	0.0675605	1.70887	0.133287	0.37322	3.71142	0.0136505	0.0722502
PDPN	ENSG00000162493	10.4478	8.27665	22.3753	12.2652	5.2087	2.30171	4.07028	10.8345	7.3626	40.3495	2.3582	0	0.976431	4.26816	0	0	0.805301	6.98373	3.46431	2.34862	6.12866	8.02908	5.63593	3.91978	0.593908	18.117	2.4357	0.912537	1.62077	0.000887609	0.00485437	1.31796	0.0405765	0.149537	3.3421	6.07719e-05	0.00122638	1.13699	0.0721854	0.234927
PRDM2	ENSG00000116731	29.2538	63.612	79.3962	44.6006	31.2522	44.8833	33.1172	82.6481	15.5914	68.0898	114.078	98.2345	43.9394	70.4246	101.61	169.528	97.4414	96.1606	91.8043	169.436	100.817	87.0522	103.795	117.594	102.152	102.663	89.715	85.7785	-1.0556	6.29199e-05	0.000541358	-1.12082	0.000486516	0.00512982	-1.0208	0.0016323	0.0155556	-1.0228	0.00144471	0.0143073
KAZN	ENSG00000189337	19.2239	12.7697	63.7576	60.2108	12.1536	29.9222	13.8759	17.7798	41.577	37.8277	45.6901	53.3273	41.9865	19.2067	18.3231	30.8232	30.6014	19.3396	29.4467	26.1704	13.4831	21.5518	32.8762	24.172	80.7715	22.7624	17.0499	28.2886	-0.0121359	1	1	0.406488	0.34537	0.648891	-0.210461	0.623794	0.9914	-0.156713	0.691994	1
TMEM51	ENSG00000171729	35.9403	8.51313	38.4951	21.1853	22.571	6.90512	21.0914	10.6956	8.22879	27.7403	2.3582	7.48454	3.90572	4.26816	8.3287	2.68028	1.6106	2.14884	0	5.36828	3.98363	3.80325	10.3325	7.83957	2.37563	14.4007	14.2083	6.38776	1.78481	1.1309e-06	1.81268e-05	2.63291	7.09901e-08	3.88238e-06	2.09372	5.50184e-05	0.00113202	1.08707	0.0160275	0.0810118
FHAD1	ENSG00000142621	42.209	10.6414	50.7655	17.8402	8.68116	24.1679	19.7963	7.63974	19.0561	37.8277	10.9067	13.5657	14.6465	46.9498	16.6574	17.4218	20.9378	7.52094	6.92863	8.72346	8.2737	3.38067	7.51457	16.9857	20.7868	10.2198	15.4261	19.1633	0.73232	0.0354625	0.0960821	1.36678	0.00339129	0.0234294	0.314758	0.537146	0.908917	0.671066	0.134031	0.355423
EFHD2	ENSG00000142634	111.164	25.5394	106.102	54.6357	17.3623	20.7154	56.0588	38.6154	38.1123	37.8277	27.414	7.48454	11.7172	70.4246	14.9917	16.7518	18.5219	6.98373	13.8573	14.7628	15.6281	5.49358	29.1189	59.4501	126.502	40.8794	65.764	87.6035	0.536076	0.203336	0.378545	2.03253	4.66795e-05	0.00079986	1.09685	0.026819	0.123348	-0.414019	0.323544	0.634512
CTRC	ENSG00000162438	4.59702	2.36476	0.721784	2.23003	0	9.20683	4.81033	1.94466	13.4259	2.52184	2.3582	0	0	0	0	0	1.6106	0	0	0.671035	0	0	0.46966	0	3.56345	0	0.40595	0.912537	2.69001	1.1627e-05	0.000131656	3.4243	0.000890758	0.00830542	2.68675	0.00343767	0.0271839	2.23593	0.0175927	0.0869146
CELA2A	ENSG00000142615	1.25373	1.18238	1.20297	0	0	2.30171	3.88526	1.38904	3.89785	0	0.589549	0	0	0	0	0	0	0	0	0	0.612866	0.845167	0	0	0	0.929077	0.40595	0.912537	2.37612	0.000100516	0.000797848	2.33522	0.0114918	0.0594186	2.87645	0.00263932	0.0223232	2.13522	0.0251643	0.112054
CELA2B	ENSG00000215704	3.34329	0	1.44357	0	0	3.45256	2.22015	8.05646	1.73238	2.52184	2.94775	0	0	0	0	1.34014	0	0.53721	3.46431	3.01966	2.14503	0.422583	0.939321	1.30659	1.18782	1.85815	0	2.73761	0.917267	0.103951	0.224019	0.652759	0.543668	0.874761	1.26943	0.109211	0.327122	0.914875	0.358341	0.674628
CASP9	ENSG00000132906	13.7911	11.1144	23.3377	21.1853	6.94493	9.20683	7.21549	76.2585	7.3626	7.56553	20.3394	10.759	7.81145	17.0726	29.9833	16.0817	20.1325	18.2651	24.2502	16.1048	15.0152	17.7485	15.0291	16.9857	16.6294	17.1879	12.1785	22.8134	0.150637	0.71471	0.937848	0.0618629	0.991276	1	0.194875	0.75758	1	0.198001	0.736549	1
DNAJC16	ENSG00000116138	18.806	22.2287	37.5328	27.8754	20.8348	16.112	17.0212	66.2574	5.19713	22.6966	47.1639	40.2294	45.8923	38.4134	29.9833	52.2655	42.6809	47.2745	43.3039	49.6566	60.0609	49.8648	38.9818	37.2379	34.4467	41.8085	48.3081	29.2012	-0.738389	0.00533837	0.0209047	-0.914056	0.00467829	0.0299685	-0.714429	0.0304158	0.135209	-0.564743	0.0793902	0.250816
AGMAT	ENSG00000116771	6.68658	3.78361	7.45843	6.69009	1.73623	2.30171	2.59018	1.80576	2.16547	15.1311	0.884324	5.14562	0	0	4.99722	1.34014	0	1.07442	0	3.69069	3.06433	0.422583	0.939321	0	1.78173	6.96808	1.6238	2.73761	1.18973	0.0106666	0.0366422	1.51029	0.0215538	0.0942945	1.13377	0.101876	0.3126	0.969351	0.147474	0.37797
DDI2	ENSG00000197312	28.8359	36.1808	38.7357	43.4856	8.68116	14.9611	21.8315	94.8717	4.76403	25.2184	63.0818	44.9072	44.9158	40.5475	18.3231	40.2042	53.1499	26.8605	24.2502	41.2687	46.2714	36.3422	39.4515	48.9973	60.5787	54.351	47.0902	48.3644	-0.423306	0.170582	0.327849	-0.237039	0.520117	0.85057	-0.387554	0.316905	0.656429	-0.617979	0.105031	0.303321
RSC1A1	ENSG00000215695	0	0	0	0	0	0	0	0	0	0	0	0	0	0	0	0	0	0	0	0	0	0	0	0	0	0	0	0	0	1	1	0	1	1	0	1	1	0	1	1
PLEKHM2	ENSG00000116786	160.896	59.3554	169.138	107.041	65.9768	116.236	95.2814	141.405	62.7986	52.9587	41.858	29.4704	35.1515	46.9498	58.3009	32.1634	48.3181	24.1744	46.7682	42.6107	33.4012	29.1583	57.2986	47.6907	33.2589	46.4539	58.4569	46.5394	1.30964	1.44912e-08	4.38726e-07	1.48768	4.69214e-06	0.000126496	1.37515	2.76515e-05	0.0006509	1.10389	0.000462503	0.00615687
SLC25A34	ENSG00000162461	9.61195	2.83771	2.16535	4.46006	0	4.60341	7.03048	6.80632	14.7252	0	3.24252	2.8067	1.95286	0	3.33148	2.01021	1.6106	3.22326	1.73216	3.35518	2.45147	2.5355	1.40898	1.30659	1.78173	3.71631	4.8714	0	1.20117	0.00340137	0.0145475	1.12329	0.0768073	0.235851	1.21536	0.0534867	0.200978	1.27398	0.0334591	0.136995
TMEM82	ENSG00000162460	3.34329	1.18238	0.721784	1.11501	1.73623	1.15085	1.66511	1.66685	2.59856	2.52184	0.294775	0	0	0	0	0	0	0	0	0	0.919299	0	0	0	0	0	0.40595	0	3.07819	7.98505e-10	3.68697e-08	2.60602	0.000166361	0.00220608	3.44817	0.00011362	0.00201599	3.63968	2.91998e-05	0.000741925
FBLIM1	ENSG00000162458	92.7762	22.7017	124.147	98.1213	90.2841	89.7666	88.621	178.075	91.8159	5.04369	11.4962	8.88789	24.4108	8.53632	4.99722	12.0613	25.7696	5.90931	15.5894	18.1179	13.1766	13.9453	19.7257	10.4528	8.31472	41.3439	23.9511	7.30029	2.52261	2.9387e-13	3.75802e-11	2.52792	1.20317e-06	4.13655e-05	2.89162	6.3389e-08	4.53464e-06	2.24257	1.00523e-05	0.000317576
UQCRHL	ENSG00000233954	8.77613	10.4049	20.9317	10.0351	0	9.20683	3.51524	12.6403	4.33094	2.52184	7.66414	8.88789	18.5522	8.53632	6.66296	2.01021	4.83181	5.3721	5.19647	3.01966	8.2737	5.49358	12.6808	7.83957	11.8782	9.75531	9.74281	14.6006	0.070373	0.980379	1	0.702514	0.184192	0.431971	0.0313554	0.950487	1	-0.320229	0.369823	0.688575
SPEN	ENSG00000065526	133.732	128.17	223.031	131.572	81.6029	64.4478	95.8365	259.473	35.5137	80.699	189.54	93.5567	109.36	281.699	276.513	306.222	204.546	226.703	192.269	293.242	233.196	201.995	188.803	273.078	200.147	199.287	171.311	172.469	-0.768698	0.00476864	0.0190827	-0.85968	0.0106863	0.0563887	-0.7489	0.0262578	0.121652	-0.692484	0.0395029	0.154341
ZBTB17	ENSG00000116809	56.418	28.1406	66.1635	34.5654	20.8348	20.7154	29.787	48.3387	47.6403	10.0874	14.1492	3.74227	12.6936	12.8045	24.9861	14.0715	13.6901	15.5791	3.46431	14.7628	17.7731	8.87425	17.8471	18.9456	13.066	15.7943	14.6142	6.38776	1.45154	3.71898e-07	7.05251e-06	1.53518	0.000134543	0.00185655	1.48097	0.000559025	0.0069937	1.34991	0.000805885	0.00926445
SRARP	ENSG00000183888	5.85075	1.89181	0.240595	2.23003	0	5.75427	4.4403	1.25014	2.59856	0	1.47387	0	0	0	0	0	1.6106	1.07442	1.73216	3.01966	0.919299	0	0	0	0	0	0	0	1.99069	0.00233558	0.0107395	0.87485	0.346194	0.649908	2.43008	0.00423543	0.0317509	5.68371	2.55205e-05	0.000668408
HSPB7	ENSG00000173641	10.0299	30.9783	53.1714	4.46006	31.2522	14.9611	15.171	12.9181	22.0878	15.1311	21.5185	4.21005	54.6801	53.352	1.66574	9.38099	12.0795	6.98373	6.92863	53.0118	18.6924	8.87425	2.3483	26.1319	21.3807	5.10992	5.6833	4.56268	0.27705	0.54531	0.798055	0.227861	0.720895	1	-0.167168	0.741825	1	0.963187	0.133162	0.353996
CLCNKA	ENSG00000186510	12.1194	2.83771	11.3079	1.11501	1.73623	11.5085	8.32556	4.44494	31.1828	7.56553	18.276	3.27448	17.5758	46.9498	1.66574	5.36056	22.5484	10.207	17.3216	52.3407	23.5954	10.5646	1.40898	5.87968	2.37563	1.39362	2.4357	0.912537	-0.516281	0.353566	0.568561	-1.2761	0.0204027	0.0904777	-0.661612	0.22266	0.523122	1.9539	0.00382036	0.0290653
CLCNKB	ENSG00000184908	9.61195	3.78361	5.53368	1.11501	3.47246	12.6594	9.99068	6.11179	29.0173	15.1311	6.77982	6.54897	13.67	6.40224	0	3.35035	20.9378	20.414	27.7145	9.73001	35.8527	20.284	0.939321	7.18627	5.93908	1.39362	1.6238	1.82507	-0.139918	0.827029	1	-1.21734	0.0140322	0.0688217	0.611339	0.262784	0.584479	1.62175	0.00578529	0.0390925
FAM131C	ENSG00000185519	2.08956	2.12828	3.84951	3.34504	1.73623	3.45256	5.9204	1.94466	10.8274	2.52184	1.47387	0.467784	0	0	3.33148	0	0	0.53721	0	0.671035	0.612866	1.26775	0.46966	0	0	0	0.40595	1.82507	2.60499	4.35175e-08	1.12722e-06	2.56779	0.000121096	0.00171856	2.16989	0.00301638	0.0246717	3.23303	4.89426e-05	0.00110648
EPHA2	ENSG00000142627	57.2538	78.7465	64.2388	64.6708	85.0754	9.20683	81.4055	129.598	31.6159	12.6092	30.3618	12.6302	9.76431	25.609	21.6546	48.2451	24.159	12.3558	17.3216	21.1376	16.8538	44.3713	52.1323	59.4501	73.6446	46.4539	85.6555	54.7522	0.755837	0.0339118	0.092836	1.44174	0.00134065	0.0113768	1.32093	0.0034365	0.0271783	0.00171335	0.970772	1
ARHGEF19	ENSG00000142632	12.9552	30.2689	10.8268	12.2652	10.4174	23.0171	8.69559	9.16769	22.5209	5.04369	7.07459	3.74227	0	8.53632	11.6602	12.7313	14.4954	13.9675	10.3929	20.1311	11.338	9.71942	5.63593	14.3725	15.4416	19.5106	10.5547	10.9504	0.399153	0.224865	0.411321	0.139588	0.782287	1	1.06693	0.0250082	0.117454	0.219165	0.646253	0.978496
CPLANE2	ENSG00000132881	5.85075	5.67542	3.84951	4.46006	3.47246	2.30171	4.4403	6.11179	5.63022	0	3.24252	3.27448	1.95286	4.26816	1.66574	9.38099	2.4159	9.13257	6.92863	8.38794	7.66083	1.26775	2.81796	7.83957	4.15736	2.78723	2.4357	3.65015	-0.0240342	0.819318	1	-0.376786	0.290086	0.58637	0.170508	0.881579	1	0.255911	0.808372	1
FBXO42	ENSG00000037637	26.3284	48.4775	64.4794	37.9105	34.7246	8.05598	21.2764	67.5075	10.8274	7.56553	54.2385	47.7139	39.0572	44.8157	59.9666	89.1194	57.9817	56.9442	38.1075	69.4521	56.9966	53.2455	54.0109	51.6105	58.203	52.9574	60.8926	46.5394	-0.716904	0.0119987	0.0401972	-0.729318	0.0394856	0.146545	-0.73611	0.0392615	0.162154	-0.686273	0.0514423	0.185684
SZRD1	ENSG00000055070	89.433	82.7665	162.401	148.297	104.174	63.297	99.5367	130.709	65.8303	60.5242	56.8915	35.0838	46.8687	23.4749	46.6407	38.8641	57.1764	42.4396	45.0361	62.4063	44.1264	44.7938	56.3593	74.4759	80.7715	64.1063	56.4271	76.6531	0.926783	3.68452e-05	0.000346399	1.03513	0.000352642	0.00399311	1.27349	1.52565e-05	0.000402917	0.574752	0.0440749	0.166546
SPATA21	ENSG00000187144	10.0299	3.07419	4.3307	2.23003	3.47246	11.5085	11.1008	4.72275	16.4576	2.52184	2.06342	0.467784	2.92929	0	1.66574	2.01021	1.6106	2.14884	3.46431	4.02621	2.45147	2.5355	2.81796	0.653297	1.78173	4.64539	1.6238	0	1.72325	4.83584e-06	6.30192e-05	1.40529	0.0102067	0.0544492	2.12577	0.00027165	0.00400296	1.79345	0.000782975	0.00906714
NECAP2	ENSG00000157191	84.0001	53.9165	120.297	114.846	50.3507	33.3748	61.9792	80.4257	9.96116	55.4806	53.3542	30.4059	30.2694	29.8771	56.6351	45.5648	41.8756	47.2745	46.7682	47.6435	48.11	40.568	81.2513	55.5303	67.7056	73.8616	76.3187	66.6152	0.348893	0.197878	0.370163	0.557068	0.116112	0.314732	0.698372	0.0508665	0.193838	-0.0734923	0.810202	1
NBPF1	ENSG00000219481	42.209	83.7124	65.9229	124.882	36.4609	52.9393	29.972	89.1766	20.3554	42.8713	45.9848	69.6997	58.5859	55.4861	68.2953	42.2144	63.6188	80.0443	60.6255	56.3669	87.6399	61.2746	47.9054	51.6105	73.6446	82.2233	56.0211	37.414	-0.048925	0.856032	1	-0.211466	0.501361	0.831996	0.063263	0.883619	1	0.0199149	0.970104	1
CROCC	ENSG00000058453	42.6269	23.8841	28.8714	33.4504	20.8348	40.2799	48.4733	45.4217	79.2562	22.6966	10.3171	5.6134	12.6936	14.9386	23.3204	8.71092	14.4954	15.0419	5.19647	14.4273	13.1766	10.5646	13.6202	9.14616	9.50253	10.6844	8.93091	5.47522	1.79094	6.69855e-12	5.74405e-10	1.64562	4.37405e-06	0.000119843	1.73326	1.07281e-05	0.000303989	2.01351	5.07197e-08	4.76611e-06
MFAP2	ENSG00000117122	12.5373	72.8346	21.1723	32.3354	55.5594	98.9734	51.0635	16.8074	47.2072	63.0461	2.3582	0	0.976431	6.40224	16.6574	14.7416	0	0.53721	3.46431	3.01966	1.8386	2.11292	5.63593	4.57308	8.90863	8.36169	8.52496	6.38776	3.19268	7.34412e-13	8.47094e-11	4.67045	4.87329e-12	1.01656e-09	2.85939	3.68072e-06	0.000129342	2.71284	3.00718e-06	0.000124313
ATP13A2	ENSG00000159363	58.0896	29.5595	66.1635	54.6357	32.9884	62.1461	46.4381	279.892	54.1368	15.1311	11.2014	7.48454	11.7172	14.9386	21.6546	8.04085	18.5219	6.98373	13.8573	21.8086	9.80586	13.5227	15.4988	14.3725	24.9442	25.0851	16.644	10.0379	2.25985	6.01334e-12	5.22504e-10	2.3282	1.96047e-06	6.20025e-05	2.54966	5.52803e-07	2.78175e-05	1.98649	2.97229e-05	0.000751053
SDHB	ENSG00000117118	24.6568	45.8763	77.9527	42.3705	26.0435	12.6594	19.4263	110.429	16.4576	10.0874	34.7834	38.826	51.7508	23.4749	24.9861	32.1634	28.9908	16.6535	12.1251	18.1179	29.4176	27.8905	39.9211	20.2522	30.8832	28.3369	31.2582	32.8513	0.437825	0.167068	0.32254	0.815873	0.0550196	0.186042	0.1914	0.682052	1	0.370014	0.399567	0.724599
PADI2	ENSG00000117115	22.5672	6.8578	19.4882	5.57507	5.2087	17.2628	4.99534	44.5883	14.7252	7.56553	8.84324	2.8067	1.95286	0	8.3287	39.5342	4.0265	2.68605	3.46431	3.69069	1.53217	0.845167	8.92355	5.87968	5.34518	26.0142	7.30711	1.82507	1.01232	0.0346103	0.0943138	2.52501	0.000480331	0.00508375	0.522331	0.401995	0.757782	0.70598	0.277364	0.578519
PADI1	ENSG00000142623	10.4478	4.02009	2.88714	2.23003	5.2087	8.05598	8.69559	2.08357	13.859	2.52184	5.01117	0	0	0	4.99722	1.34014	0	0	0	1.34207	0.919299	0.422583	0.939321	0	0	0.929077	1.6238	0	2.51467	1.16666e-06	1.86238e-05	3.29781	9.19807e-06	0.000216517	1.59001	0.0202251	0.100774	3.10893	4.56433e-05	0.00104759
PADI3	ENSG00000142619	2.08956	2.12828	4.81189	1.11501	5.2087	4.60341	3.33023	1.94466	15.1583	7.56553	2.94775	0	0	0	3.33148	0	0.805301	0	0	1.00655	0	0.845167	0.46966	0	0	1.39362	0	2.73761	2.57286	3.41368e-06	4.6973e-05	3.15231	0.000208664	0.00263066	2.03859	0.0118264	0.0684193	2.69245	0.00236641	0.0204923
PADI4	ENSG00000159339	5.43284	2.83771	1.68416	3.34504	1.73623	14.9611	9.43564	2.08357	18.623	5.04369	1.76865	0	0	0	1.66574	0	0.805301	0	3.46431	1.34207	0.306433	0.422583	0.939321	0	0	1.39362	0.811901	0	3.15869	2.70084e-09	1.04662e-07	2.94049	0.000730716	0.00709952	3.2274	0.00013975	0.00237407	3.35982	2.36307e-05	0.000626978
PADI6	ENSG00000276747	4.59702	1.89181	1.20297	1.11501	0	5.75427	6.47544	0.416713	11.6935	0	1.1791	0	0	0	0	0	0	0	0	0.671035	0.919299	0.422583	0.46966	0	0	0	0	0	3.37087	1.38738e-07	3.05894e-06	2.90159	0.00249011	0.0184671	3.18443	0.00220723	0.019478	4.67513	0.000120785	0.00221207
RCC2	ENSG00000179051	100.299	102.631	135.695	140.492	92.0203	56.3918	80.2954	349.761	28.5842	138.701	57.4811	42.1005	47.8451	46.9498	59.9666	69.0173	32.212	34.3814	36.3753	35.2293	39.2234	39.3003	107.552	61.4099	90.2741	86.8687	89.715	73.0029	1.07114	0.00021562	0.00150926	1.76338	2.79112e-06	8.32173e-05	1.18643	0.0012851	0.0130092	0.533161	0.135227	0.357429
ARHGEF10L	ENSG00000074964	105.314	21.9923	110.914	82.5111	39.9333	108.18	74.005	59.8678	97.0131	40.3495	58.9549	20.5825	30.2694	23.4749	38.312	27.4729	70.8665	39.2163	41.5718	79.8532	52.7065	37.1873	50.7233	35.9314	27.3198	22.2978	24.763	10.0379	0.944019	0.000997085	0.00533893	0.469649	0.205785	0.465016	1.14942	0.00252128	0.0215229	1.37469	0.000314851	0.00460839
ACTL8	ENSG00000117148	1.25373	0.472952	0.962379	0	0	4.60341	0.555038	1.25014	0	2.52184	1.1791	0	0	0	0	0	1.6106	0	0	0	0	0	0	0	0	0	0.40595	0.912537	1.85796	0.0133463	0.0438725	2.13041	0.139476	0.355853	1.45979	0.100071	0.308784	2.17084	0.0715737	0.23353
IGSF21	ENSG00000117154	11.2836	12.7697	3.60892	6.69009	1.73623	12.6594	6.84546	1.66685	12.1266	17.6529	0.294775	0.935567	0	0	0	0.670071	0	0	3.46431	0.671035	1.53217	0.845167	2.3483	3.91978	1.18782	1.39362	3.2476	1.82507	2.68607	1.44146e-09	6.08276e-08	3.15875	2.23386e-06	6.93073e-05	4.13353	2.98511e-08	2.40547e-06	1.82779	0.000938094	0.0103544
KLHDC7A	ENSG00000179023	5.01493	3.78361	2.40595	4.46006	1.73623	13.8102	5.36536	2.77809	11.6935	5.04369	5.89549	0.467784	6.83502	2.13408	0	0.670071	5.63711	7.52094	8.66079	13.0852	8.2737	6.33875	6.10559	4.57308	4.15736	1.39362	10.1488	2.73761	0.0267762	0.866615	1	-0.589227	0.241776	0.519389	0.914987	0.0837364	0.272942	0.151383	0.763417	1
PAX7	ENSG00000009709	6.68658	3.07419	2.40595	2.23003	1.73623	9.20683	7.4005	3.1948	16.8907	17.6529	4.42162	0	0	0	0	0	0	0.53721	0	1.34207	0.612866	0	0	0	0	0.464539	0	0	3.49751	8.72609e-10	3.96993e-08	3.60627	2.68242e-05	0.000511983	2.58109	0.000471186	0.00612271	5.62005	2.5679e-07	1.78343e-05
TAS1R2	ENSG00000179002	0.417911	1.18238	0	0	0	3.45256	0.555038	0	2.16547	5.04369	0	0	0	0	0	0	0	0	0	0	0.306433	0	0	0	0	0	0.40595	0	3.18882	6.78697e-05	0.000576026	3.06816	0.0262578	0.10881	4.29875	0.0108427	0.0640001	2.93952	0.0262578	0.115321
AL080251.1	ENSG00000255275	1.67164	1.41886	0	0	0	2.30171	2.22015	0.694522	1.29928	2.52184	1.47387	0	0	0	0	0	3.2212	0	0	0	0	0	0	0	0	0	0.811901	0	1.69713	0.0181424	0.0561639	1.34961	0.362951	0.670328	1.45742	0.161202	0.424606	2.51271	0.0562758	0.197237
ALDH4A1	ENSG00000159423	4.59702	4.72952	3.36833	4.46006	3.47246	4.60341	3.70025	23.197	3.03166	10.0874	6.77982	5.6134	3.90572	2.13408	0	0	6.44241	3.76047	1.73216	3.69069	2.14503	5.49358	5.63593	0	2.96954	2.78723	4.0595	3.65015	0.897741	0.0226876	0.0672173	0.751593	0.206242	0.465763	0.923612	0.0979442	0.304185	1.03456	0.0824635	0.257138
IFFO2	ENSG00000169991	28	26.4853	41.3823	33.4504	12.1536	26.4696	31.4521	9.4455	16.4576	15.1311	41.2684	11.2268	23.4343	49.0838	16.6574	26.8028	34.6279	10.207	10.3929	22.8152	20.531	14.3678	24.4223	52.2638	54.6396	45.5248	31.6641	29.2012	-0.242279	0.427978	0.662818	0.361287	0.350882	0.655655	-0.184725	0.583008	0.950696	-0.697017	0.0465571	0.173074
UBR4	ENSG00000127481	390.747	611.999	1128.39	713.609	236.128	315.334	306.381	1068.73	64.9641	232.01	625.217	576.777	609.293	621.017	476.402	548.788	732.019	543.656	531.772	689.824	616.85	580.207	611.028	638.925	675.274	630.379	606.49	488.207	-0.241296	0.41005	0.640125	-0.278362	0.441208	0.768327	-0.182705	0.608319	0.974972	-0.260968	0.469386	0.808765
EMC1	ENSG00000127463	71.4628	121.549	161.198	99.2363	65.9768	62.1461	69.3797	163.491	23.3871	42.8713	101.108	64.0863	63.468	81.095	106.607	93.8099	86.9725	89.1768	71.0184	113.069	102.042	88.7425	109.431	97.3413	108.685	81.2942	94.1805	96.7289	-0.0425822	0.85501	1	-0.0488721	0.852637	1	0.0682128	0.871699	1	-0.136731	0.638376	0.972734
MRTO4	ENSG00000053372	33.4329	31.2148	52.209	41.2555	13.8899	28.7713	26.0868	43.8938	10.8274	15.1311	8.84324	18.2436	5.85859	6.40224	18.3231	13.4014	12.8848	8.59536	3.46431	12.4141	8.88656	12.2549	14.5595	12.4126	10.0964	14.4007	12.5845	5.47522	1.42726	1.49347e-07	3.26107e-06	1.58428	3.84346e-05	0.00068347	1.33686	0.000700712	0.00829865	1.36635	0.00033433	0.00483063
AKR7A3	ENSG00000162482	5.01493	0.709428	2.64654	2.23003	5.2087	0	4.81033	4.58385	6.9295	0	0.884324	0.467784	3.90572	2.13408	0	0.670071	0.805301	2.14884	0	1.67759	1.53217	0.845167	0	0.653297	0.593908	1.85815	0.811901	1.82507	1.54543	0.0013989	0.0070678	1.36231	0.030202	0.120534	1.47507	0.0655272	0.230734	1.85156	0.0139185	0.0732208
AKR7A2	ENSG00000053371	13.7911	25.3029	41.1417	18.9552	19.0986	18.4137	10.3607	60.8401	8.22879	5.04369	21.8133	22.4536	11.7172	17.0726	6.66296	19.432	20.1325	24.7117	22.518	18.789	21.4503	21.5518	20.6651	11.7594	23.1624	21.3688	17.4559	20.9883	0.251959	0.42611	0.660499	0.0951248	0.880623	1	0.43346	0.300072	0.637998	0.254646	0.570273	0.905337
PQLC2	ENSG00000040487	18.806	16.3168	22.6159	26.7603	8.68116	18.4137	17.5762	31.5313	18.623	7.56553	8.54846	3.74227	12.6936	8.53632	6.66296	6.03063	4.83181	7.52094	1.73216	11.4076	7.04796	8.87425	7.51457	11.1061	8.31472	11.6135	7.30711	2.73761	1.31764	8.39327e-07	1.40627e-05	1.37868	0.000141817	0.00193424	1.3561	0.000824286	0.00933907	1.23078	0.000896508	0.0100299
CAPZB	ENSG00000077549	146.687	126.515	212.204	268.718	57.2957	107.029	118.038	163.768	16.8907	123.57	79.8839	56.6018	49.798	100.302	54.9694	85.769	99.8573	53.721	48.5004	102.668	95.6071	84.0941	77.9636	86.8885	78.3959	115.67	78.3484	75.7405	0.759559	0.00475766	0.0190413	0.727285	0.0507746	0.175509	0.917923	0.0158476	0.0848489	0.650301	0.0813523	0.254781
MICOS10	ENSG00000173436	6.68658	5.67542	5.53368	6.69009	3.47246	12.6594	10.3607	11.5291	5.19713	0	7.36937	8.4201	8.78788	4.26816	8.3287	8.71092	14.4954	17.7279	6.92863	9.73001	15.6281	17.7485	7.51457	12.4126	9.50253	11.1489	12.9904	10.0379	-0.581701	0.0344737	0.0940171	-0.935067	0.00330606	0.0229338	-0.0982275	0.682771	1	-0.531328	0.0787363	0.249269
NBL1	ENSG00000158747	93.6121	80.8747	16.3604	314.434	29.5159	102.426	107.307	64.0349	35.0806	45.3932	13.5596	8.4201	4.88216	2.13408	8.3287	10.7211	20.9378	26.3233	25.9824	18.789	44.7392	27.0453	34.2852	40.5044	10.0964	90.585	64.9521	7.30029	1.78111	2.78694e-05	0.000273967	1.69671	0.00163241	0.0132295	3.39517	1.00128e-08	9.88264e-07	1.09829	0.035725	0.143566
MICOS10.NBL1	ENSG00000270136	0	0	0.240595	0	0	1.15085	0	0.277809	0	0	0	0	0	0	0	0	0	1.07442	0	0	0	0	0	0	0	0	0	0.912537	0.34717	0.747739	0.969383	-0.245577	1	1	1.8715	0.811609	1	0.340369	1	1
HTR6	ENSG00000158748	5.01493	1.41886	0.962379	1.11501	1.73623	5.75427	7.21549	3.1948	19.9223	7.56553	2.94775	0	1.95286	2.13408	0	2.01021	2.4159	2.14884	0	4.02621	0.919299	0.422583	0	0.653297	0.593908	2.32269	1.21785	1.82507	1.82945	0.000135966	0.00103017	1.57955	0.0217432	0.0948984	1.73866	0.0212383	0.10439	2.26352	0.00355643	0.0275781
TMCO4	ENSG00000162542	25.4926	15.8439	62.7952	18.9552	24.3072	23.0171	20.3514	87.232	12.5597	10.0874	42.1528	37.4227	52.7273	23.4749	34.9805	25.4627	62.8135	31.6954	27.7145	56.0314	54.8515	32.1163	27.2403	40.5044	34.4467	25.5496	29.2284	35.5889	-0.280255	0.330931	0.540882	-0.520547	0.147642	0.370079	-0.228769	0.511107	0.882811	-0.0481099	0.844427	1
RNF186	ENSG00000178828	0.417911	0.709428	0	0	0	0	0	0	2.59856	2.52184	0	0	0	0	0	0	0	0	0	0	0	0	0	0.653297	0	0	0	0	2.708	0.00559807	0.021735	3.56783	0.0818243	0.246773	3.46167	0.102281	0.313514	1.98882	0.237407	0.519935
OTUD3	ENSG00000169914	9.61195	16.5533	23.5783	13.3802	5.2087	9.20683	5.36536	14.1683	2.59856	5.04369	24.7611	55.1985	37.1044	4.26816	28.3176	23.4525	19.3272	26.8605	17.3216	22.1442	16.5474	22.3969	19.7257	14.3725	20.1929	17.1879	34.5058	23.726	-1.12499	0.000445783	0.00276354	-0.924784	0.0152737	0.0732733	-1.42554	0.000250567	0.00376203	-0.978646	0.0102328	0.059014
PLA2G2E	ENSG00000188784	0.417911	0.709428	0.240595	0	3.47246	3.45256	0	0.694522	9.52807	0	0.589549	0	0	0	0	0.670071	0	0	0	0	0.612866	0	0	0	1.18782	0	0	0	2.87892	0.00030201	0.00200177	3.31167	0.0118563	0.060748	2.49877	0.0403667	0.165234	2.96799	0.028575	0.122749
PLA2G2A	ENSG00000188257	5.43284	0.709428	0.481189	2.23003	1.73623	1.15085	8.32556	0.416713	2.16547	15.1311	0.589549	0	7.81145	0	8.3287	0	3.2212	0	1.73216	1.67759	0.306433	0.422583	0.46966	7.83957	0	44.1312	0	0	-0.252031	0.866917	1	1.58439	0.228459	0.498963	0.419136	0.791523	1	-1.29182	0.219707	0.492709
PLA2G5	ENSG00000127472	4.59702	2.83771	0.962379	1.11501	0	6.90512	6.66045	1.25014	7.3626	5.04369	3.5373	0	0.976431	8.53632	3.33148	1.34014	0	0	3.46431	0.671035	1.22573	0.845167	13.6202	6.53297	2.96954	2.78723	2.4357	0	0.388833	0.530118	0.782814	2.06384	0.020419	0.0905296	0.523521	0.636638	1	-0.374494	0.587488	0.921948
PLA2G2D	ENSG00000117215	13.3732	3.54714	7.45843	21.1853	1.73623	3.45256	6.29043	2.91699	9.96116	5.04369	1.47387	0	0	0	0	0	0	0	1.73216	1.67759	0.612866	1.69033	0.46966	1.30659	0.593908	3.71631	9.33686	0.912537	2.33507	7.54019e-06	9.14729e-05	2.93424	0.000131748	0.00182355	3.94504	9.4277e-07	4.28251e-05	1.38282	0.0347685	0.140761
PLA2G2F	ENSG00000158786	10.0299	3.54714	3.12773	1.11501	6.94493	16.112	11.4708	2.63918	20.3554	0	3.83207	0	0.976431	0	0	1.34014	0.805301	0.53721	0	0	0.919299	0	0.939321	0	0.593908	0.464539	0.811901	0	3.29597	7.6693e-10	3.55514e-08	4.10453	6.51589e-06	0.000163802	2.48792	0.000678843	0.00808686	3.77287	6.17394e-06	0.00021918
PLA2G2C	ENSG00000187980	5.85075	3.07419	1.68416	2.23003	3.47246	13.8102	3.70025	1.38904	3.03166	7.56553	1.47387	0	0	0	0	0.670071	0	0.53721	0	0.671035	0.612866	0.845167	1.87864	0.653297	0.593908	0.464539	0.811901	0.912537	2.51203	7.32715e-09	2.43778e-07	2.80028	1.52744e-05	0.000322858	2.7256	2.10965e-05	0.000522086	2.13074	0.000734582	0.00863891
UBXN10	ENSG00000162543	2.92538	1.18238	4.81189	3.34504	0	5.75427	2.03514	7.63974	2.16547	5.04369	31.2461	7.48454	0.976431	34.1453	24.9861	70.3574	40.265	41.9024	31.1788	24.4928	29.1112	22.3969	2.3483	43.7709	35.6345	19.0461	23.5451	47.4519	-3.0364	2.98907e-10	1.56993e-08	-3.13924	1.20657e-08	8.53082e-07	-2.97828	7.23446e-08	5.04825e-06	-2.9938	4.96142e-08	4.69222e-06
VWA5B1	ENSG00000158816	7.5224	4.49304	4.3307	7.8051	8.68116	16.112	11.2858	4.02823	28.5842	7.56553	9.13801	0	0	4.26816	0	0.670071	10.4689	1.61163	0	3.35518	3.37076	2.95808	1.87864	3.26649	2.37563	1.39362	2.4357	0.912537	1.82348	3.93114e-05	0.000365901	1.42539	0.0263331	0.109018	1.91695	0.00322191	0.025899	2.2526	0.000951999	0.0104773
CAMK2N1	ENSG00000162545	2.08956	1.89181	3.84951	1.11501	5.2087	20.7154	9.25063	7.08413	1.73238	17.6529	13.5596	2.33892	4.88216	17.0726	33.3148	11.3912	0.805301	2.14884	1.73216	0.671035	6.12866	5.49358	8.45389	22.8654	23.1624	15.3298	21.5154	45.6268	-0.956674	0.102561	0.221811	1.11033	0.0671735	0.214245	-1.01618	0.0875021	0.281612	-1.78879	0.00170501	0.0162132
MUL1	ENSG00000090432	26.7463	23.4111	29.8337	16.7252	29.5159	28.7713	16.4661	38.4765	25.1195	2.52184	12.0858	17.308	11.7172	4.26816	6.66296	20.1021	20.1325	13.9675	24.2502	22.1442	18.6924	16.4808	20.1954	22.2121	24.9442	18.117	19.4856	22.8134	0.453332	0.104325	0.224656	0.355793	0.363467	0.670943	0.928163	0.0089234	0.0553595	0.201093	0.623938	0.959459
FAM43B	ENSG00000183114	4.59702	1.89181	0.721784	0	3.47246	5.75427	2.22015	0.555618	5.63022	12.6092	1.1791	0	0	0	0	0	0.805301	0.53721	1.73216	1.00655	0.306433	0.422583	0.939321	0	0.593908	0.464539	0.811901	0	2.48547	3.55083e-06	4.8531e-05	2.14455	0.0109645	0.0574289	2.98192	0.000448546	0.00589547	2.52026	0.00105241	0.0112909
CDA	ENSG00000158825	29.6717	0.945903	40.4199	1.11501	0	1.15085	0.555038	3.47261	0.433094	0	1.76865	0	0.976431	2.13408	0	1.34014	1.6106	0.53721	0	0.335518	0	0	2.3483	0	0	0.929077	0.40595	0.912537	3.38287	4.85419e-06	6.32115e-05	4.23096	0.00109077	0.00970134	2.91273	0.014851	0.08086	3.28706	0.00518672	0.0361332
PINK1	ENSG00000158828	26.7463	17.4992	59.9081	24.5303	17.3623	20.7154	9.43564	60.0067	3.46475	7.56553	28.8879	29.9381	52.7273	23.4749	21.6546	26.8028	33.0173	18.8023	17.3216	25.1638	32.7883	22.3969	29.5886	32.6649	40.9797	22.7624	23.5451	31.9388	-0.171544	0.566562	0.821555	0.0201745	1	1	-0.273782	0.477244	0.851138	-0.246877	0.50102	0.839122
DDOST	ENSG00000244038	160.896	142.831	287.751	151.642	107.646	50.6376	121.368	286.282	26.8518	37.8277	128.227	140.335	89.8317	181.397	121.599	112.572	132.069	120.872	102.197	120.451	141.266	132.691	131.975	147.645	133.629	101.734	129.498	108.592	0.130965	0.643848	0.890721	0.146362	0.721329	1	0.105019	0.812339	1	0.141204	0.733022	1
KIF17	ENSG00000117245	10.0299	2.36476	5.05249	2.23003	6.94493	13.8102	10.9157	14.4461	12.5597	2.52184	5.89549	0.935567	0	2.13408	1.66574	0.670071	3.2212	2.68605	0	1.67759	3.6772	0.845167	0.939321	2.61319	1.78173	4.18085	2.4357	0	1.94288	8.7174e-07	1.45517e-05	1.92084	0.000928775	0.00858639	1.93556	0.00116922	0.0120941	1.98279	0.000928775	0.0102736
SH2D5	ENSG00000189410	20.0597	4.49304	23.0971	4.46006	1.73623	11.5085	10.1757	19.4466	14.2921	2.52184	1.76865	3.27448	0.976431	0	1.66574	0.670071	0.805301	3.76047	3.46431	2.68414	1.8386	3.80325	0.46966	1.30659	0.593908	1.39362	3.2476	0	2.62513	5.81043e-11	3.79355e-09	2.1085	0.000258449	0.0031147	2.83252	2.7365e-06	0.000102271	3.16808	1.64653e-07	1.2398e-05
HP1BP3	ENSG00000127483	112	163.168	216.054	163.907	114.591	73.6546	94.3564	520.753	27.2849	47.915	189.54	161.853	125.96	130.179	178.234	192.98	155.423	228.851	180.144	234.191	238.711	249.324	194.909	222.774	176.391	200.216	183.084	195.283	-0.308641	0.310936	0.515931	-0.475418	0.205909	0.465226	-0.0813359	0.810975	1	-0.340194	0.361143	0.677884
EIF4G3	ENSG00000075151	70.2091	100.739	155.905	119.307	65.9768	55.241	50.1384	176.548	11.2604	85.7427	234.346	153.433	209.933	164.324	114.936	145.405	190.051	175.13	143.769	235.198	216.035	191.43	157.336	212.322	208.462	144.007	172.935	175.207	-1.0117	0.000283155	0.00189667	-1.10289	0.00120265	0.0104576	-0.931764	0.00645189	0.0434944	-0.994777	0.00346835	0.027075
ECE1	ENSG00000117298	97.3733	60.5378	239.873	181.747	69.4493	189.891	182.422	192.244	59.3339	83.2208	190.13	54.2629	83.9731	196.335	191.56	205.042	177.166	100.458	121.251	124.477	124.412	128.888	265.358	349.514	411.579	305.202	335.315	321.213	-0.59096	0.064898	0.154541	0.0731602	0.855381	1	-0.16949	0.597602	0.964518	-1.28289	0.000107126	0.00201589
NBPF3	ENSG00000142794	10.0299	11.5873	29.112	11.1501	12.1536	9.20683	8.69559	16.3907	0.866188	15.1311	19.4551	31.8093	7.81145	10.6704	18.3231	19.432	24.9643	37.0675	17.3216	19.7955	26.9661	25.355	20.6651	21.5588	21.3807	18.117	16.238	16.4257	-0.743615	0.015355	0.0491083	-1.01886	0.00525976	0.0328107	-0.55666	0.154045	0.412133	-0.603241	0.100205	0.293407
ALPL	ENSG00000162551	7.5224	325.627	7.93962	86.9711	17.3623	13.8102	8.32556	15.4184	10.8274	12.6092	8.54846	1.40335	0	0	3.33148	3.35035	13.6901	4.83489	8.66079	4.69725	4.5965	2.95808	4.6966	5.22638	2.96954	17.1879	6.90116	2.73761	3.22421	2.37578e-09	9.37953e-08	2.97695	0.000426984	0.00463334	4.03708	4.63025e-06	0.000154233	2.92141	0.000419422	0.00571652
RAP1GAP	ENSG00000076864	14.6269	7.33075	114.282	6.69009	5.2087	16.112	17.9462	30.1423	17.7569	25.2184	153.872	89.8144	134.747	57.6202	31.6491	40.2042	293.935	122.484	219.984	271.769	202.859	144.101	12.6808	89.5017	25.5381	6.50354	11.3666	9.12537	-2.04336	0.000298758	0.00198514	-3.00861	2.73627e-08	1.73263e-06	-1.71053	0.0012994	0.0131245	0.0124223	1	1
USP48	ENSG00000090686	21.7314	39.4915	35.1268	51.2907	5.2087	12.6594	8.8806	59.8678	3.89785	37.8277	55.4176	47.7139	56.633	46.9498	59.9666	55.6159	50.734	55.8698	32.911	64.7549	73.8504	56.2036	44.6177	52.9171	48.1066	57.1382	56.833	50.1895	-0.953796	0.00249141	0.0113154	-1.01325	0.00890534	0.0490962	-0.951705	0.0148134	0.0807002	-0.894642	0.0203696	0.0962663
LDLRAD2	ENSG00000187942	7.10449	1.89181	1.68416	3.34504	3.47246	2.30171	5.18035	2.08357	3.03166	0	1.47387	0	0.976431	0	0	0	7.24771	3.22326	0	3.35518	3.37076	1.69033	2.3483	0	0	1.85815	1.6238	0.912537	0.865255	0.0647885	0.154324	-0.0404698	0.978731	1	2.34893	0.00116554	0.0120709	1.36471	0.0369752	0.147221
HSPG2	ENSG00000142798	991.703	528.051	595.231	506.217	1015.7	545.505	492.503	1248.06	541.801	353.058	343.118	28.067	248.013	228.347	89.9499	80.4085	728.797	156.328	367.217	416.713	257.097	208.334	300.113	301.17	214.995	443.634	251.689	163.344	1.34597	2.36571e-05	0.000239482	0.939847	0.0268778	0.110744	2.00677	6.52791e-06	0.000205021	1.28808	0.00271618	0.022683
CELA3B	ENSG00000219073	2.08956	0.945903	0.962379	0	0	4.60341	3.51524	0.833427	0.433094	2.52184	2.65297	0	0	0	0	0	0	0	0	0.335518	0	0	0	0	0	0	0.40595	0	2.30593	0.00070316	0.00401352	3.67051	0.00506762	0.0318622	1.13559	0.162039	0.425839	3.5622	0.00506762	0.0354926
CELA3A	ENSG00000142789	2.08956	1.18238	0.962379	1.11501	0	1.15085	4.25529	0.694522	0	0	0.589549	0	0	0	0	0.670071	0	0	0	0	0	0	0	0.653297	0	0	0	0	2.97694	2.97039e-05	0.000289054	4.83313	0.00128973	0.011037	1.98783	0.0394174	0.162631	3.28243	0.00715414	0.0456148
CDC42	ENSG00000070831	27.5821	108.779	75.3061	123.767	29.5159	24.1679	22.5715	252.667	19.0561	98.3519	172.738	159.046	145.488	174.995	119.933	135.354	67.6453	130.542	129.912	90.5897	139.427	164.385	215.104	143.725	213.213	168.163	223.273	212.621	-0.990642	0.00399493	0.0165634	-0.617906	0.131618	0.342177	-0.946673	0.0212737	0.104495	-1.3203	0.00126702	0.0129802
WNT4	ENSG00000162552	7.94031	2.60123	13.4733	2.23003	1.73623	11.5085	5.55038	14.0293	6.9295	5.04369	7.36937	3.74227	1.95286	8.53632	1.66574	0	3.2212	1.07442	6.92863	7.04587	5.20936	1.26775	1.87864	2.61319	3.56345	2.78723	3.2476	0	1.11271	0.00707882	0.0263652	0.879121	0.14605	0.367453	0.943635	0.11746	0.343657	1.59072	0.00667924	0.0434535
ZBTB40	ENSG00000184677	55.5822	49.6599	112.598	62.4408	74.658	46.0341	49.2133	130.292	18.1899	25.2184	89.3167	65.9575	63.468	85.3632	73.2925	89.7895	99.052	99.921	90.0722	98.6422	96.5264	87.4748	86.4175	77.7424	117.594	92.9077	104.329	56.5773	-0.472042	0.0603273	0.145913	-0.593662	0.0563762	0.189275	-0.301996	0.328358	0.670682	-0.50109	0.10662	0.306276
EPHA8	ENSG00000070886	9.19404	2.60123	1.44357	0	3.47246	6.90512	8.14055	3.47261	25.9856	12.6092	1.1791	0	0	0	0	1.34014	0	0	0	0	0.612866	0	0	0	1.18782	0	0.40595	0	4.31107	1.92771e-12	1.95851e-10	5.22298	3.13314e-07	1.34629e-05	3.57519	6.80199e-05	0.00133688	4.52083	4.46534e-06	0.000170567
C1QA	ENSG00000173372	653.195	69.7604	680.642	802.81	92.0203	41.4307	321.922	53.8949	16.4576	52.9587	9.13801	2.8067	19.5286	4.26816	14.9917	4.02042	9.66361	5.3721	13.8573	5.36828	8.2737	6.76133	97.2197	30.0517	16.6294	134.252	118.943	25.551	3.24122	3.09321e-08	8.45924e-07	5.10967	5.26968e-10	5.64643e-08	4.93935	1.34203e-09	1.88413e-07	1.98123	0.00393321	0.029682
C1QC	ENSG00000159189	611.404	59.3554	541.097	569.772	86.8116	62.1461	291.21	44.0327	58.9008	63.0461	5.89549	2.33892	9.76431	10.6704	3.33148	9.38099	5.63711	4.83489	1.73216	4.02621	6.74153	2.95808	71.3884	22.2121	7.1269	75.7198	76.3187	13.6881	3.66956	5.85114e-11	3.81166e-09	5.73267	1.15628e-13	3.93167e-11	5.13305	1.17165e-11	3.22066e-09	2.42229	0.000150003	0.00263715
C1QB	ENSG00000173369	849.613	68.105	993.175	1088.25	125.009	88.6157	512.485	88.7599	49.3727	254.706	12.3805	8.88789	33.1987	36.2794	9.99444	12.0613	6.44241	7.52094	8.66079	5.36828	15.9345	4.22583	113.188	33.9715	28.5076	149.581	131.528	34.6764	3.49935	1.26874e-10	7.45588e-09	5.66921	1.73075e-13	5.62493e-11	4.47745	6.6772e-10	1.05872e-07	2.32739	0.000261037	0.00398924
EPHB2	ENSG00000133216	73.9703	98.8469	85.6517	70.2459	38.1971	173.779	76.5952	19.3077	23.3871	50.4369	28.5931	30.4059	27.3401	51.2179	16.6574	17.4218	32.212	20.414	25.9824	41.9397	38.917	17.3259	14.5595	29.3984	34.4467	37.6276	25.5749	9.12537	1.35851	3.96425e-06	5.3351e-05	1.26233	0.00257164	0.018912	1.32894	0.00195562	0.0177749	1.49158	0.000411895	0.00564401
LACTBL1	ENSG00000215906	3.34329	1.18238	0.962379	4.46006	1.73623	2.30171	1.66511	0.555618	3.89785	0	0.589549	0	0	0	0	0.670071	0.805301	0	0	0.335518	0	0	0	1.30659	0.593908	0.464539	0.40595	0	2.44958	6.38301e-06	7.97198e-05	3.20728	0.000475642	0.00504865	2.45294	0.00363915	0.0283766	1.97401	0.00948292	0.0559423
TEX46	ENSG00000227868	1.25373	0.709428	0.240595	0	0	0	1.11008	0	0	0	0.589549	0	0	0	0	0	0	0.53721	0	0	1.22573	0	0.939321	0	0.593908	0.464539	0	0	0.434485	0.574367	0.830211	0.225126	1	1	1.03216	0.454693	0.823256	0.280934	1	1
KDM1A	ENSG00000004487	33.4329	88.9149	92.6289	69.1309	43.4058	35.6765	23.1266	188.91	11.6935	27.7403	70.7459	64.0863	49.798	78.961	96.6129	110.562	67.6453	99.3838	55.429	76.498	101.123	99.3071	87.8265	88.8484	118.188	93.3722	84.4377	107.679	-0.469225	0.124199	0.256964	-0.423246	0.262948	0.551119	-0.330914	0.375951	0.726021	-0.634194	0.0938743	0.280869
LUZP1	ENSG00000169641	53.4926	91.5162	96.9596	99.2363	32.9884	62.1461	53.0986	86.2596	9.09497	60.5242	84.0108	36.0193	79.0909	96.0336	61.6324	62.3166	76.5036	49.9605	67.5541	66.097	65.8831	67.6133	93.4624	95.3814	135.411	120.315	105.141	113.155	-0.338954	0.225222	0.411808	-0.0154803	0.943233	1	-0.099322	0.741129	1	-0.768095	0.017809	0.087567
HTR1D	ENSG00000179546	3.34329	1.65533	3.12773	2.23003	0	4.60341	7.77053	9.72331	3.46475	7.56553	1.47387	0	0	2.13408	0	0	0	0	0	0	0.306433	0.422583	0	0	0	0	0	0	3.97348	3.07447e-11	2.16076e-09	4.44789	1.79904e-06	5.76722e-05	2.82218	0.000832671	0.00941235	6.48102	3.3042e-08	3.32825e-06
HNRNPR	ENSG00000125944	19.2239	61.4837	66.6447	57.9807	20.8348	4.60341	19.0563	103.206	1.73238	17.6529	60.7236	40.2294	44.9158	46.9498	78.2898	56.2859	65.2294	70.9117	48.5004	79.8532	77.2212	83.6715	82.6602	69.2495	74.2386	68.2872	73.883	83.9534	-0.822724	0.0219883	0.0655282	-0.907233	0.0392162	0.14584	-0.523479	0.230307	0.534789	-0.991142	0.0237795	0.107843
ZNF436	ENSG00000125945	18.3881	18.4451	21.8941	26.7603	15.6261	14.9611	10.9157	52.367	2.16547	20.1747	46.2796	29.4704	32.2222	66.1565	28.3176	38.194	52.3446	62.3163	62.3577	49.9921	60.3673	70.994	33.3459	80.3556	59.9847	60.8545	60.8926	53.8397	-1.36606	6.69484e-06	8.29452e-05	-1.54542	1.15374e-05	0.00025737	-0.958392	0.00751337	0.0487399	-1.50803	1.81283e-05	0.000509262
TCEA3	ENSG00000204219	12.9552	44.221	50.2843	25.6453	26.0435	43.7324	26.4568	113.902	10.8274	27.7403	91.6749	30.4059	22.4579	106.704	74.9583	87.1092	75.6983	65.0024	50.2326	76.498	83.9627	60.0068	114.127	105.181	90.2741	38.0922	69.8235	60.2274	-0.900405	0.00471184	0.0188875	-0.827511	0.0343008	0.132302	-0.822485	0.0360119	0.152239	-1.03912	0.00770823	0.0481524
ASAP3	ENSG00000088280	27.5821	44.221	94.3131	97.0063	29.5159	108.18	24.0516	305.173	26.8518	35.3058	64.2609	68.2964	117.172	46.9498	46.6407	62.9866	76.5036	60.1675	74.4828	93.9449	92.8492	56.6262	35.6942	65.983	32.0711	39.9503	49.5259	13.6881	0.385711	0.266897	0.464661	0.0741631	0.898602	1	0.231976	0.633227	1	1.01088	0.0324508	0.134157
E2F2	ENSG00000007968	13.3732	10.8779	12.5109	13.3802	5.2087	29.9222	12.9509	76.8141	16.0245	15.1311	4.12684	0	1.95286	4.26816	0	3.35035	1.6106	1.07442	0	1.67759	1.8386	1.69033	3.28762	1.95989	4.15736	6.96808	4.46545	0	3.05921	3.48389e-13	4.32362e-11	3.8046	5.76704e-09	4.5659e-07	3.15169	1.40405e-06	5.93343e-05	2.52804	2.07841e-05	0.00056787
ID3	ENSG00000117318	57.2538	36.8902	163.123	49.0606	45.142	5.75427	65.4944	68.341	35.5137	20.1747	52.4699	103.38	94.7138	21.3408	28.3176	36.1838	82.946	65.5396	65.822	180.173	81.8177	51.5552	42.7391	71.8627	13.066	44.5957	41.001	20.0758	-0.146961	0.701998	0.937396	-0.6712	0.126718	0.333137	-0.0326444	0.923526	1	0.506503	0.302611	0.612247
RPL11	ENSG00000142676	136.239	245.935	539.654	165.022	116.328	80.5598	72.3399	361.151	13.4259	52.9587	240.536	497.722	200.168	309.442	278.179	406.063	229.511	393.775	206.127	223.119	360.059	315.67	422.225	288.104	300.518	367.45	367.385	264.636	-0.814326	0.0193946	0.0592578	-0.685593	0.109486	0.302304	-0.84611	0.0487231	0.188153	-0.902953	0.0352196	0.142069
ELOA	ENSG00000011007	34.2687	50.6058	79.6368	37.9105	32.9884	37.9782	37.7426	105.567	5.63022	35.3058	54.2385	54.2629	30.2694	38.4134	49.9722	42.2144	45.9022	35.9931	39.8396	47.979	59.7545	45.2164	40.3908	43.7709	59.3908	47.8475	51.5557	47.4519	-0.00176171	0.99255	1	0.0156924	0.998851	1	0.041616	0.944054	1	-0.0592493	0.831493	1
PITHD1	ENSG00000057757	7.94031	25.5394	29.3525	8.92012	10.4174	10.3577	8.14055	32.6425	5.19713	7.56553	27.1193	30.4059	25.3872	21.3408	13.3259	28.143	21.7431	19.3396	29.4467	21.8086	28.4983	26.6228	32.4066	19.5989	37.4162	27.8723	26.7927	26.4636	-0.743124	0.00599431	0.0229762	-0.659996	0.0456493	0.162628	-0.676305	0.0479287	0.186153	-0.877418	0.00851917	0.0517761
LYPLA2	ENSG00000011009	43.8807	17.2627	50.0437	33.4504	38.1971	26.4696	50.5084	83.8983	19.0561	15.1311	21.8133	7.48454	5.85859	57.6202	26.6518	20.1021	13.6901	15.0419	8.66079	17.1114	19.6117	13.5227	22.5437	28.7451	48.1066	32.9822	43.0307	31.0262	0.680358	0.039272	0.104006	1.36468	0.00127994	0.0109669	0.796723	0.0797296	0.264246	0.158365	0.729485	1
GALE	ENSG00000117308	38.4478	21.0463	61.8328	12.2652	13.8899	18.4137	29.602	74.175	18.1899	12.6092	20.0447	3.27448	2.92929	25.609	13.3259	12.7313	6.44241	3.22326	8.66079	9.73001	3.98363	7.18392	35.2245	33.9715	64.1421	21.3688	32.476	36.5015	0.688547	0.106031	0.227414	2.25614	8.49388e-06	0.000203111	1.29304	0.00931152	0.0571127	-0.268352	0.486343	0.829413
HMGCL	ENSG00000117305	21.7314	20.5734	25.2624	14.4952	20.8348	26.4696	15.9111	25.6973	8.22879	20.1747	47.1639	37.4227	31.2458	36.2794	31.6491	27.4729	33.0173	25.7861	31.1788	32.5452	36.772	28.3131	32.4066	33.9715	35.6345	22.2978	36.1296	21.9009	-0.696646	0.00158955	0.0078319	-0.648869	0.0158643	0.0754225	-0.830966	0.0023802	0.0206087	-0.611209	0.0233995	0.106506
FUCA1	ENSG00000179163	13.7911	9.45903	23.3377	35.6805	3.47246	4.60341	7.03048	38.4765	0.866188	10.0874	56.8915	32.7448	29.2929	74.6928	33.3148	46.2349	43.4862	46.2001	29.4467	30.1966	50.255	47.3293	65.2828	57.4902	70.6751	89.6559	95.8043	46.5394	-1.80451	1.63185e-06	2.48109e-05	-1.45425	0.000640979	0.00640706	-1.58686	0.000223051	0.00343661	-2.23509	1.64815e-07	1.2398e-05
CNR2	ENSG00000188822	5.85075	1.89181	2.40595	0	0	11.5085	4.07028	2.22247	10.8274	2.52184	3.83207	0	1.95286	0	0	2.01021	2.4159	1.07442	3.46431	1.34207	2.45147	1.69033	0.939321	0	0.593908	8.82623	2.02975	0	1.11658	0.0373439	0.100053	1.07565	0.217888	0.482778	1.40648	0.0584983	0.213763	0.938826	0.217888	0.48999
PNRC2	ENSG00000189266	10.8657	9.69551	16.8416	13.3802	8.68116	8.05598	3.51524	34.4483	1.29928	0	51.5856	48.1817	27.3401	40.5475	51.6379	77.0581	25.7696	50.4977	17.3216	41.2687	62.2059	81.9812	34.2852	47.6907	51.0761	38.5567	43.4367	55.6647	-2.05937	2.35288e-08	6.64784e-07	-2.05471	2.23144e-06	6.9269e-05	-2.13186	1.06769e-06	4.74015e-05	-1.99489	3.88685e-06	0.000152802
SRSF10	ENSG00000188529	17.9702	44.221	34.8862	31.2204	6.94493	8.05598	10.3607	43.7549	9.52807	10.0874	61.9027	72.9742	41.0101	42.6816	68.2953	97.1602	52.3446	97.235	41.5718	69.4521	91.9299	98.4619	38.0425	39.1978	55.8274	41.3439	50.3378	75.7405	-1.489	2.0132e-06	2.97255e-05	-1.74343	1.86358e-06	5.94498e-05	-1.51079	3.96067e-05	0.000867768	-1.14603	0.00159373	0.0154322
MYOM3	ENSG00000142661	13.7911	10.8779	5.53368	3.34504	5.2087	28.7713	26.6418	5.41727	37.2461	32.784	5.30594	0	4.88216	0	3.33148	0	3.2212	1.07442	0	3.01966	0.612866	0.845167	7.04491	3.26649	1.18782	4.18085	1.21785	1.82507	2.79996	1.58197e-09	6.56734e-08	3.40921	3.07043e-06	9.00901e-05	2.79186	7.46086e-05	0.00143897	2.38884	0.000397654	0.0055027
IL22RA1	ENSG00000142677	4.59702	2.12828	1.44357	1.11501	1.73623	5.75427	10.7307	2.91699	4.76403	5.04369	11.4962	38.3582	0.976431	0	1.66574	4.02042	12.0795	11.8186	3.46431	11.7431	5.82223	5.49358	3.75728	7.83957	5.34518	0.464539	4.46545	0	-0.847661	0.136379	0.27564	-1.04723	0.0979189	0.279955	-1.29059	0.0491569	0.189384	0.152574	0.877236	1
IFNLR1	ENSG00000185436	13.7911	3.78361	7.69903	8.92012	3.47246	12.6594	9.43564	7.22303	11.6935	2.52184	31.5409	9.82345	3.90572	46.9498	26.6518	23.4525	17.7166	23.1	12.1251	30.8676	21.1439	18.1711	27.71	39.1978	29.1015	26.4787	30.4463	42.8892	-1.59682	1.03936e-06	1.68756e-05	-1.30606	0.000547516	0.00565245	-1.4463	0.000160604	0.00264347	-1.94456	1.76621e-07	1.31126e-05
GRHL3	ENSG00000158055	6.26867	8.98608	2.16535	0	3.47246	6.90512	2.9602	55.0061	7.79569	17.6529	2.94775	1.87113	0	0	3.33148	0.670071	0	0.53721	1.73216	1.00655	1.22573	0	3.28762	6.53297	3.56345	8.82623	16.238	2.73761	1.82541	0.00181899	0.00874844	3.91377	1.85243e-05	0.000379154	2.79558	0.000553384	0.00693942	0.699546	0.331361	0.643269
STPG1	ENSG00000001460	24.2388	10.8779	12.2703	16.7252	10.4174	10.3577	13.1359	23.7527	10.8274	15.1311	17.0969	11.2268	5.85859	29.8771	1.66574	14.7416	16.106	19.3396	6.92863	16.1048	11.6445	13.1001	11.7415	15.6791	14.2538	14.8652	22.3273	25.551	0.00424033	1	1	0.0819437	0.83254	1	0.185002	0.677621	1	-0.20798	0.542562	0.879477
NIPAL3	ENSG00000001461	23.403	30.9783	63.2764	34.5654	8.68116	23.0171	27.0118	144.183	9.96116	25.2184	153.283	90.2822	47.8451	294.503	136.591	218.443	125.627	126.782	110.858	97.3001	123.186	92.5458	113.658	207.749	290.421	119.851	176.588	260.986	-1.95703	1.71145e-07	3.66896e-06	-1.49994	0.000411384	0.00449975	-1.97178	3.96097e-06	0.000136739	-2.28889	8.83853e-08	7.53517e-06
RCAN3	ENSG00000117602	10.4478	8.74961	14.4357	10.0351	1.73623	6.90512	3.70025	86.3985	4.33094	0	38.9103	17.7758	4.88216	59.7542	28.3176	37.5239	33.0173	43.514	27.7145	29.8611	36.1591	35.0744	20.1954	36.5846	36.8223	33.9113	23.9511	25.551	-1.02968	0.018118	0.056103	-1.15018	0.0315755	0.124393	-1.0017	0.0618574	0.222063	-0.933302	0.0785267	0.248886
NCMAP	ENSG00000184454	3.7612	0.472952	0.721784	2.23003	0	10.3577	6.29043	168.491	4.76403	10.0874	24.4663	0	0	81.095	21.6546	22.7824	14.4954	10.7442	6.92863	5.36828	10.7252	8.02908	12.2112	43.7709	62.3604	15.3298	17.0499	62.965	-0.140574	0.865086	1	1.16032	0.250542	0.532755	-0.227411	0.749946	1	-0.75491	0.364034	0.6815
SRRM1	ENSG00000133226	42.209	48.9505	89.9824	46.8306	39.9333	32.2239	41.0728	125.57	6.06332	47.915	74.578	53.7951	58.5859	121.643	73.2925	67.0071	73.2824	69.8373	74.4828	88.9121	67.7217	49.4423	61.0559	70.5561	85.5228	54.351	57.239	62.0525	-0.409365	0.13971	0.280863	-0.422951	0.220222	0.48632	-0.495458	0.153474	0.411107	-0.306655	0.368981	0.687442
CLIC4	ENSG00000169504	56.8359	69.0509	94.5537	134.917	43.4058	47.185	36.4475	196.828	16.4576	65.5679	53.9438	31.3415	38.0808	14.9386	18.3231	22.1123	28.1855	23.1	5.19647	19.46	27.2726	35.9196	55.4199	24.8253	26.132	59.9255	43.4367	31.0262	1.28053	4.85227e-05	0.000437247	1.69247	0.000152845	0.00206123	1.32681	0.00254297	0.0216547	0.924476	0.0335349	0.137173
RUNX3	ENSG00000020633	23.8209	17.2627	26.2248	44.6006	8.68116	33.3748	19.9814	8.61207	22.0878	12.6092	4.12684	0	2.92929	4.26816	1.66574	0.670071	3.2212	1.61163	1.73216	4.36173	2.7579	0.845167	5.63593	1.30659	0.593908	23.2269	12.9904	0.912537	2.35711	1.88171e-07	3.97885e-06	3.10584	1.78779e-06	5.75226e-05	3.29446	2.05042e-06	8.04643e-05	1.50253	0.00889333	0.0534263
SYF2	ENSG00000117614	10.0299	4.49304	6.01487	4.46006	1.73623	1.15085	3.70025	8.75098	5.19713	0	20.929	9.82345	7.81145	14.9386	23.3204	15.4116	5.63711	16.6535	13.8573	10.401	17.7731	13.1001	10.8022	7.83957	8.31472	6.96808	14.2083	15.5131	-1.29169	1.44357e-05	0.000158311	-1.30375	0.000203715	0.00258043	-1.53369	2.06423e-05	0.00051344	-1.00421	0.00346854	0.027075
RSRP1	ENSG00000117616	38.8657	23.4111	63.2764	50.1756	24.3072	23.0171	39.9627	82.6481	7.79569	17.6529	48.343	45.375	62.4916	44.8157	64.9638	70.3574	52.3446	54.2582	39.8396	65.0904	69.8668	65.0778	73.7367	58.1435	59.9847	57.6028	57.239	47.4519	-0.604991	0.0214541	0.0642422	-0.613654	0.0618946	0.202353	-0.561438	0.0878706	0.282366	-0.63775	0.049861	0.181423
RHD	ENSG00000187010	8.35822	0.709428	6.73665	4.46006	1.73623	12.6594	7.4005	4.58385	1.29928	5.04369	6.48504	0.935567	3.90572	4.26816	8.3287	0.670071	8.85831	0	6.92863	0.335518	7.66083	5.49358	4.6966	17.639	6.53299	10.6844	0	0	0.0398786	0.949288	1	0.152521	0.899758	1	0.416285	0.666606	1	-0.316991	0.639691	0.973807
TMEM50A	ENSG00000183726	18.806	37.3632	27.4278	25.6453	6.94493	2.30171	8.69559	76.6752	6.49641	17.6529	51.8803	29.0026	24.4108	19.2067	31.6491	34.1736	24.159	34.3814	31.1788	33.8873	32.7883	32.5389	44.6177	33.9715	57.6091	39.4858	38.5653	40.1516	-0.588307	0.076949	0.177198	-0.422052	0.290726	0.587093	-0.448708	0.27178	0.598086	-0.848459	0.037808	0.149647
RHCE	ENSG00000188672	6.68658	0.945903	2.88714	1.11501	0	6.90512	4.81033	0.972331	6.06332	5.04369	2.65297	0.467784	0.976431	2.13408	1.66574	2.01021	0	1.61163	0	0	0	1.26775	1.40898	0.653297	2.37563	2.78723	0.811901	0	1.54894	0.00165744	0.00809655	2.67456	0.000594003	0.00603325	1.06146	0.141877	0.389541	1.29512	0.0437673	0.165762
MACO1	ENSG00000204178	7.10449	27.4312	21.8941	14.4952	20.8348	10.3577	6.47544	21.2524	0	22.6966	44.8057	46.7784	32.2222	51.2179	38.312	44.8947	26.5749	44.0512	43.3039	44.9593	53.0129	43.5261	35.6942	47.6907	57.6091	43.2021	49.12	64.7901	-1.58398	4.89492e-07	8.91075e-06	-1.50435	5.92967e-05	0.000967044	-1.5154	6.22596e-05	0.00124827	-1.7204	3.83534e-06	0.000151216
LDLRAP1	ENSG00000157978	36.3583	20.1004	46.4348	34.5654	36.4609	50.6376	29.417	92.0936	27.2849	12.6092	39.4998	36.4871	16.5993	36.2794	36.6463	44.8947	41.8756	33.307	36.3753	44.9593	32.7883	23.6647	40.3908	62.7165	46.9188	41.3439	44.6545	31.0262	0.0311474	0.926962	1	0.149861	0.699998	1	0.159901	0.683838	1	-0.180174	0.548851	0.886116
MAN1C1	ENSG00000117643	32.1791	7.8037	75.7873	17.8402	34.7246	37.9782	32.0072	15.6962	12.1266	30.2621	69.5668	33.2126	41.9865	29.8771	38.312	40.2042	57.1764	36.5303	31.1788	78.1756	78.7533	46.0616	17.8471	48.344	34.4467	32.5177	16.644	20.9883	-0.504572	0.123571	0.255952	-0.894807	0.0176311	0.0813514	-0.525951	0.171636	0.442362	0.0580689	0.897498	1
SELENON	ENSG00000162430	94.8658	54.6259	150.372	136.032	258.699	184.137	130.804	211.69	35.0806	75.6553	89.0219	21.9858	58.5859	110.972	56.6351	50.2553	129.653	64.4652	79.6792	112.398	72.0118	59.1617	45.0874	88.8484	81.9594	83.1524	55.2092	43.8018	0.879538	0.00179344	0.00864606	0.625291	0.105583	0.295245	1.05378	0.00808206	0.0515313	1.00189	0.0102664	0.0591616
AL020996.2	ENSG00000255054	0	0	0	0	0	0	0	0	0	0	0	0	0	0	0	0	0	0	0	0	0	0	0	0	0	0	0	0	0	1	1	0	1	1	0	1	1	0	1	1
MTFR1L	ENSG00000117640	14.6269	23.8841	35.608	28.9904	8.68116	21.8662	20.5364	55.9785	4.33094	22.6966	46.2796	29.0026	28.3165	40.5475	43.3092	25.4627	43.4862	31.6954	32.911	52.6763	37.9977	34.6518	20.6651	32.0116	30.8832	25.0851	29.6344	31.0262	-0.493254	0.0711698	0.166411	-0.685714	0.0400465	0.148001	-0.54027	0.106595	0.321958	-0.21465	0.50445	0.842157
AUNIP	ENSG00000127423	0.835822	0.709428	1.68416	7.8051	0	1.15085	6.10541	34.5872	2.59856	5.04369	2.06342	0.935567	0.976431	0	1.66574	0	0	0.53721	0	0.671035	0.919299	0	0.46966	0	1.18782	2.32269	0.40595	0.912537	2.94589	1.2689e-06	1.99741e-05	3.72095	0.000155143	0.00208697	2.5601	0.00676224	0.0450344	2.75722	0.00357281	0.0276649
PAQR7	ENSG00000182749	13.3732	5.67542	17.0822	8.92012	12.1536	3.45256	6.29043	58.4788	5.63022	12.6092	10.9067	6.54897	5.85859	19.2067	13.3259	8.04085	11.2742	4.83489	6.92863	10.401	8.88656	5.071	4.6966	11.7594	8.31472	10.6844	18.6737	6.38776	0.655512	0.0753218	0.174146	0.901737	0.0787196	0.23997	0.540035	0.341213	0.684728	0.543626	0.281561	0.583528
STMN1	ENSG00000117632	71.4628	23.1746	67.6071	103.696	1.73623	44.8833	21.8315	61.8125	5.19713	20.1747	15.6231	12.1624	12.6936	4.26816	0	5.36056	3.2212	2.68605	6.92863	14.4273	4.90293	4.22583	16.4381	5.22638	8.31472	15.7943	14.6142	20.0758	2.15801	2.96368e-07	5.81904e-06	2.78214	1.51701e-05	0.000320885	2.25755	0.000231693	0.0035355	1.65814	0.00581844	0.0392544
PAFAH2	ENSG00000158006	11.7015	10.1685	17.5634	18.9552	6.94493	12.6594	11.1008	51.3946	5.63022	15.1311	59.8392	39.7616	23.4343	44.8157	26.6518	35.5137	33.8226	22.0256	32.911	32.8807	29.1112	39.3003	30.5279	47.6907	52.2639	24.6205	34.9117	21.9009	-1.07791	0.000253215	0.0017282	-0.925918	0.00977481	0.0527028	-1.21275	0.000814135	0.00926693	-1.08509	0.00236679	0.0204925
EXTL1	ENSG00000158008	12.5373	4.49304	7.93962	2.23003	5.2087	19.5645	6.84546	5.00056	31.6159	20.1747	5.01117	8.88789	6.83502	2.13408	43.3092	4.69049	1.6106	0	0	3.35518	2.14503	1.69033	7.04491	2.61319	1.78173	2.32269	2.02975	0	1.18466	0.0297726	0.0837136	2.75004	6.54569e-05	0.00104378	0.000563135	1	1	2.04507	0.00217057	0.019276
SLC30A2	ENSG00000158014	3.7612	1.65533	23.3377	2.23003	1.73623	9.20683	7.77053	68.8966	12.5597	0	30.6566	113.204	46.8687	12.8045	68.2953	18.0919	8.85831	5.90931	13.8573	11.0721	13.1766	4.64842	90.6445	24.172	16.0355	17.1879	22.7332	3.65015	-1.08773	0.0555438	0.136847	0.52544	0.511507	0.842567	-1.81909	0.00365499	0.0284652	-1.08697	0.0760075	0.243593
TRIM63	ENSG00000158022	5.43284	2.12828	1.68416	1.11501	5.2087	10.3577	4.25529	1.25014	5.19713	2.52184	2.3582	0	1.95286	0	3.33148	0	0.805301	0	1.73216	1.00655	1.53217	0	1.87864	0.653297	0	0.929077	0	0	2.05204	3.73137e-05	0.000350132	2.17941	0.00450007	0.0291154	1.54732	0.0354889	0.150721	2.50541	0.000808775	0.00928523
PDIK1L	ENSG00000175087	5.01493	3.78361	5.05249	1.11501	6.94493	6.90512	0.370025	10.4178	2.59856	0	17.9813	15.4369	17.5758	46.9498	13.3259	26.8028	12.8848	20.9512	10.3929	14.4273	19.3053	24.0873	18.7864	18.2923	21.3807	11.6135	13.3964	23.726	-2.08513	1.82739e-09	7.40843e-08	-1.94761	1.3798e-06	4.62227e-05	-2.31747	1.35076e-08	1.25527e-06	-1.98435	6.98477e-07	3.98912e-05
FAM110D	ENSG00000197245	3.7612	1.41886	1.44357	4.46006	1.73623	5.75427	2.40516	1.25014	7.3626	0	4.42162	0.467784	0	0	0	2.01021	0.805301	1.61163	0	2.68414	2.7579	4.64842	1.40898	0.653297	1.18782	2.32269	1.21785	0.912537	0.73703	0.071696	0.167381	0.33659	0.513617	0.844614	0.880078	0.124114	0.35665	1.13682	0.103567	0.30019
C1orf232	ENSG00000282872	0	0.709428	0.240595	0	0	0	2.59018	0.555618	2.59856	0	0	0	0	0	0	0	0	0	0	0.335518	0	0	0	0	0	0	0	0	3.35564	0.000805918	0.00448431	2.80134	0.0948231	0.273376	4.04523	0.0409675	0.166926	4.11395	0.0266555	0.116668
AL391650.1	ENSG00000236782	3.7612	0.709428	2.16535	0	0	1.15085	3.33023	0.694522	4.33094	0	0.589549	0.467784	0	0	1.66574	0	1.6106	0	0	1.34207	0.306433	1.26775	0	0	0	0.929077	0.811901	0	1.71054	0.00414041	0.0170453	1.16791	0.227119	0.496719	1.99915	0.0782111	0.26077	2.29657	0.0115565	0.0642118
ZNF593	ENSG00000142684	0	0	0	0	0	0	0	0	0	0	0	0	0	0	0	0	0	0	0	0	0	0	0	0	0	0	0	0	0	1	1	0	1	1	0	1	1	0	1	1
CNKSR1	ENSG00000142675	11.7015	3.07419	3.36833	1.11501	5.2087	19.5645	10.1757	95.5662	21.2216	25.2184	28.5931	18.7113	0	36.2794	21.6546	24.7926	33.8226	20.414	12.1251	41.6042	19.9182	21.5518	16.4381	26.7852	21.3807	18.117	21.5154	18.2507	-0.167062	0.731152	0.954971	-0.332264	0.554239	0.885521	-0.114934	0.814253	1	-0.0374325	0.923687	1
CATSPER4	ENSG00000188782	4.59702	2.83771	2.88714	3.34504	1.73623	3.45256	4.4403	1.25014	17.3238	0	1.76865	0	0.976431	0	0	0.670071	0	0	0	2.34862	1.22573	0	0	0	0.593908	0.464539	0.40595	0	2.79951	1.70549e-07	3.66152e-06	2.47022	0.00135102	0.0114301	2.49499	0.00179708	0.0167189	3.82261	5.93618e-05	0.00128428
CEP85	ENSG00000130695	20.4776	32.6337	42.1041	34.5654	6.94493	16.112	18.3162	68.0632	10.8274	7.56553	27.1193	27.5992	23.4343	27.743	19.9889	20.7722	28.9908	17.7279	24.2502	46.3014	23.5954	26.6228	19.2561	30.705	29.6954	20.4397	30.4463	23.726	0.0374453	0.968344	1	-0.066239	0.794552	1	0.129436	0.813038	1	0.0601419	0.961769	1
SH3BGRL3	ENSG00000142669	152.955	55.8083	199.453	119.307	67.713	94.37	121.923	80.0089	29.0173	158.876	27.414	23.3892	28.3165	21.3408	11.6602	12.0613	18.5219	7.52094	13.8573	17.4469	17.4667	7.6065	33.3459	16.3324	15.4416	46.4539	32.882	20.0758	2.37153	4.94245e-16	1.30559e-13	2.96889	3.21862e-12	7.01242e-10	2.35982	9.87757e-09	9.78195e-07	1.96346	8.01493e-07	4.42287e-05
UBXN11	ENSG00000158062	53.0747	13.2426	44.0288	22.3003	6.94493	24.1679	24.9767	27.2253	23.8202	17.6529	20.0447	13.5657	19.5286	32.0112	36.6463	24.1225	62.0082	23.6372	31.1788	58.3801	26.6597	20.284	12.6808	23.5187	12.4721	17.1879	15.0202	7.30029	0.0607565	0.885114	1	-0.488066	0.157191	0.386601	0.156433	0.785892	1	0.834141	0.0345345	0.140084
CD52	ENSG00000169442	5.43284	4.49304	9.86438	10.0351	0	2.30171	10.1757	6.52851	1.29928	7.56553	1.76865	0	1.95286	2.13408	3.33148	1.34014	0	2.14884	3.46431	3.01966	4.29006	2.5355	13.1505	3.91978	2.37563	42.7375	28.8225	2.73761	-0.218388	0.749824	0.971251	1.15912	0.0869794	0.257437	1.89163	0.0208928	0.103145	-1.41255	0.012145	0.0665331
CRYBG2	ENSG00000176092	22.5672	3.54714	5.77427	1.11501	6.94493	13.8102	12.5809	165.435	39.4116	27.7403	3.5373	0.467784	0	0	0	2.68028	0	1.07442	1.73216	1.67759	2.14503	0.845167	0.939321	0	0	4.18085	1.6238	0.912537	4.45109	2.85292e-14	5.01699e-12	4.52177	3.30361e-06	9.56842e-05	4.39884	3.68715e-06	0.000129413	4.45549	3.23567e-06	0.000132271
ZNF683	ENSG00000176083	7.10449	0.236476	2.16535	1.11501	1.73623	6.90512	2.22015	1.80576	16.4576	2.52184	3.83207	0	1.95286	0	1.66574	0.670071	0	0.53721	0	1.34207	0.306433	0	0.46966	0	0	0	1.6238	0	2.42919	6.35771e-05	0.000545576	3.13472	0.000550819	0.00567783	1.47903	0.0735922	0.250307	3.23904	0.000550819	0.00696666
LIN28A	ENSG00000131914	2.08956	0.709428	0.481189	2.23003	0	6.90512	4.62531	1.11124	5.63022	0	1.76865	0	0	0	0	0	0	0.53721	0	1.34207	1.8386	0.845167	0	0	0.593908	0.929077	1.21785	0	1.83775	0.000802948	0.00447032	1.38798	0.0929348	0.269531	2.19957	0.0170552	0.0893702	2.16794	0.016523	0.0828969
DHDDS	ENSG00000117682	50.9851	52.0247	72.1784	60.2108	17.3623	41.4307	29.047	88.621	21.2216	65.5679	63.0818	48.1817	57.6094	59.7542	36.6463	54.2757	57.1764	47.8117	31.1788	51.6697	50.255	43.5261	51.6626	34.6248	67.1117	45.9893	45.4664	36.5015	0.0279327	0.905825	1	0.0849304	0.802796	1	-0.0917114	0.755492	1	0.0932875	0.788336	1
HMGN2	ENSG00000198830	29.2538	47.5316	92.1478	57.9807	27.7797	16.112	12.7659	90.149	9.52807	22.6966	72.2198	61.7474	35.1515	64.0224	54.9694	91.7997	73.2824	76.2838	34.6431	81.5308	94.3814	69.3037	74.2063	60.1033	80.7715	74.7907	73.477	70.2653	-0.747587	0.014055	0.0456973	-0.802724	0.0330029	0.128751	-0.621781	0.0996323	0.307803	-0.808643	0.0307563	0.129241
RPS6KA1	ENSG00000117676	67.7016	35.9443	87.3359	63.5558	26.0435	24.1679	62.9043	80.1478	16.4576	27.7403	92.2645	63.6186	49.798	57.6202	33.3148	83.7588	58.787	42.4396	55.429	75.4914	50.5615	40.9906	62.4648	74.4759	83.1472	67.3581	75.1008	35.5889	-0.295776	0.258441	0.456322	-0.106665	0.717091	1	-0.354154	0.282696	0.613502	-0.408038	0.208736	0.476917
ARID1A	ENSG00000117713	119.94	126.988	278.849	146.067	166.678	112.784	127.104	505.89	38.1123	90.7864	192.193	88.8789	124.007	249.687	208.217	146.075	256.891	150.419	188.805	338.202	182.328	145.791	153.109	225.388	163.325	210.9	155.073	166.082	-0.110275	0.708533	0.937396	-0.290595	0.419261	0.740809	0.038097	0.950106	1	-0.0566683	0.857749	1
PIGV	ENSG00000060642	9.19404	6.38485	12.7515	5.57507	6.94493	11.5085	9.80566	15.5573	2.16547	0	23.2872	25.2603	13.67	25.609	4.99722	12.7313	20.1325	17.7279	15.5894	18.4535	23.9018	19.0163	13.6202	13.7192	23.7563	13.0071	18.2678	11.863	-1.03203	0.000409711	0.00257547	-1.16233	0.00111387	0.00985607	-1.05024	0.00419523	0.0315379	-0.871075	0.0131622	0.0705291
ZDHHC18	ENSG00000204160	40.1195	27.4312	69.5319	43.4856	24.3072	41.4307	26.8268	72.9248	20.7885	27.7403	30.9513	13.5657	28.3165	46.9498	23.3204	50.9254	66.0347	37.0675	36.3753	46.3014	33.4012	40.1454	41.7998	42.4643	21.9746	36.234	45.0605	29.2012	0.104813	0.703366	0.937396	-0.109353	0.708071	1	0.323834	0.38428	0.736208	0.144647	0.697617	1
SFN	ENSG00000175793	3.7612	1.18238	1.92476	2.23003	6.94493	14.9611	6.29043	110.568	13.4259	10.0874	0.884324	0	0	0	0	0	0	0.53721	0	2.01311	0	0.422583	7.51457	5.87968	1.18782	7.89716	4.46545	0	3.20779	3.8286e-06	5.18457e-05	4.7903	8.41798e-06	0.000201529	5.82388	7.43577e-07	3.55328e-05	1.92489	0.0308717	0.129559
GPN2	ENSG00000142751	29.6717	36.1808	47.6377	22.3003	17.3623	14.9611	20.3514	47.2275	7.79569	2.52184	30.3618	33.2126	25.3872	32.0112	26.6518	28.143	48.3181	24.7117	15.5894	33.8873	29.4176	18.1711	19.7257	33.9715	29.6954	26.9432	34.9117	31.0262	-0.180415	0.476861	0.72271	-0.154278	0.619271	0.949661	-0.193305	0.544206	0.915577	-0.194488	0.526075	0.862844
GPATCH3	ENSG00000198746	12.5373	6.14837	18.7664	15.6102	5.2087	8.05598	4.99534	16.8074	12.5597	0	7.95891	5.14562	6.83502	2.13408	3.33148	10.7211	4.83181	3.76047	17.3216	3.69069	5.5158	6.33875	5.16626	8.49286	2.96954	4.64539	6.49521	4.56268	0.814273	0.0229956	0.0679314	0.760828	0.174397	0.415944	0.713587	0.135305	0.377139	0.96922	0.0506663	0.18357
NUDC	ENSG00000090273	52.2389	24.5935	53.412	32.3354	8.68116	32.2239	33.4873	43.3382	5.63022	2.52184	22.4029	25.7281	20.5051	27.743	24.9861	16.7518	27.3802	19.3396	17.3216	45.6304	20.8375	24.9324	15.0291	24.8253	21.3807	20.4397	15.4261	14.6006	0.398067	0.222905	0.408282	0.184437	0.706341	1	0.3784	0.420562	0.780673	0.673818	0.127506	0.343511
NR0B2	ENSG00000131910	0.835822	0.709428	0.962379	0	0	1.15085	0.555038	0.416713	2.59856	0	0.884324	0.467784	0.976431	0	0	1.34014	0	0	0	0.335518	0.306433	0	0	0	0.593908	0.464539	0	0	1.16664	0.0712585	0.166572	2.06446	0.030579	0.121623	0.116159	0.937791	1	1.90296	0.0893323	0.271645
KDF1	ENSG00000175707	1.67164	2.36476	1.68416	0	0	0	2.77519	87.232	4.33094	0	10.3171	11.2268	0	17.0726	21.6546	13.4014	8.85831	10.7442	13.8573	15.0983	12.5638	9.29683	15.9685	16.9857	14.8477	9.29077	8.93091	10.9504	-0.214161	0.709028	0.937396	-0.155912	0.779065	1	-0.204826	0.731333	1	-0.284666	0.652501	0.983838
TRNP1	ENSG00000253368	8.77613	1.89181	11.7891	7.8051	1.73623	4.60341	4.4403	25.6973	4.76403	2.52184	4.42162	5.14562	0	2.13408	8.3287	2.68028	4.0265	0.53721	1.73216	2.34862	3.37076	2.5355	0.46966	1.30659	1.78173	1.39362	3.65355	0	1.61939	0.000275482	0.00185393	1.66215	0.00894125	0.0492207	1.05341	0.108634	0.326053	2.33507	0.000237544	0.00371438
TENT5B	ENSG00000158246	4.59702	4.25657	4.09011	1.11501	0	3.45256	6.47544	18.0576	3.03166	5.04369	2.06342	9.35567	0	0	0	4.69049	0.805301	1.61163	1.73216	2.68414	2.45147	2.11292	0.46966	3.91978	1.78173	1.39362	0	0	1.32719	0.00700797	0.026146	1.42053	0.0582084	0.193638	0.768608	0.222867	0.523422	2.06629	0.00825092	0.0505926
SLC9A1	ENSG00000090020	48.0598	29.0865	64.2388	36.7955	55.5594	92.0683	54.2087	53.6171	36.3799	17.6529	42.1528	6.08119	10.7407	42.6816	13.3259	15.4116	40.265	11.8186	15.5894	44.9593	16.8538	14.7904	16.4381	28.0918	31.4771	26.4787	26.7927	14.6006	1.07201	0.000311208	0.00205118	1.01629	0.0150557	0.0724266	1.18801	0.00610311	0.0417946	1.02529	0.0142549	0.0744048
WDTC1	ENSG00000142784	70.2091	46.1128	104.177	70.2459	27.7797	48.3359	56.9839	85.4262	19.0561	42.8713	68.3877	40.6972	66.3973	89.6314	93.2814	69.0173	105.494	51.0349	55.429	100.655	54.5451	51.9778	50.2537	78.3957	97.401	66.8935	56.4271	43.8018	-0.248613	0.316359	0.522512	-0.275041	0.37986	0.691632	-0.288447	0.349692	0.694727	-0.181732	0.55382	0.890382
TMEM222	ENSG00000186501	31.7612	27.9041	51.4873	26.7603	27.7797	37.9782	22.2015	63.2015	25.9856	7.56553	21.2238	16.3724	16.5993	23.4749	24.9861	21.4423	31.4067	13.9675	20.7859	28.1835	22.3696	19.0163	21.6044	31.3583	36.8223	30.6595	27.6046	27.3761	0.454019	0.0777563	0.178658	0.553249	0.107091	0.297883	0.70153	0.0491776	0.189411	0.185352	0.624074	0.959569
SYTL1	ENSG00000142765	24.6568	9.69551	8.42081	7.8051	5.2087	16.112	21.0914	18.3354	36.813	5.04369	8.54846	5.6134	1.95286	25.609	16.6574	4.69049	7.24771	4.83489	10.3929	6.37483	7.3544	2.95808	18.7864	28.0918	32.0711	33.4468	41.001	13.6881	0.0767503	0.880747	1	1.3346	0.00852579	0.0475654	0.738243	0.194305	0.479407	-0.811196	0.0468022	0.173612
MAP3K6	ENSG00000142733	37.612	33.816	53.8932	45.7156	60.7681	69.0512	37.7426	96.1219	43.7425	83.2208	16.2126	12.1624	24.4108	14.9386	34.9805	18.762	31.4067	6.98373	19.0537	26.8414	28.4983	17.7485	41.3301	33.3182	19.599	37.1631	33.2879	24.6385	1.17739	4.1981e-06	5.59604e-05	1.3466	9.58633e-05	0.00142403	1.48927	3.98247e-05	0.000871536	0.811766	0.0148061	0.0764275
FCN3	ENSG00000142748	4.17911	1.18238	2.64654	2.23003	0	9.20683	4.4403	1.80576	10.8274	0	4.71639	0	0	0	0	0	2.4159	0	0	1.34207	2.14503	1.69033	3.75728	0.653297	1.78173	7.89716	2.02975	0	1.08351	0.0509249	0.12767	1.4489	0.0883843	0.260169	1.7189	0.0388242	0.160822	0.443178	0.631488	0.96725
CD164L2	ENSG00000174950	3.7612	0.709428	1.20297	1.11501	0	5.75427	2.59018	5.00056	4.33094	0	0.884324	0	0	0	3.33148	2.01021	0	0.53721	1.73216	0	0.306433	0	2.3483	1.95989	0.593908	1.39362	2.02975	1.82507	1.38106	0.0157591	0.0501774	3.13276	0.00292192	0.0208671	1.46953	0.0897048	0.286336	0.636884	0.431469	0.762769
GPR3	ENSG00000181773	2.50747	1.89181	3.36833	2.23003	1.73623	3.45256	4.99534	1.11124	8.22879	0	1.76865	0.935567	0.976431	2.13408	3.33148	0	0	0	0	0.335518	0.306433	1.26775	1.40898	0	2.37563	0.464539	0.40595	0	1.90677	0.000307462	0.0020315	2.86462	0.000211217	0.00265035	1.22262	0.160284	0.423116	1.91318	0.0077372	0.0482601
WASF2	ENSG00000158195	194.329	106.178	304.593	241.958	72.9217	79.4089	85.8458	480.609	53.7037	146.267	127.637	73.442	76.1616	115.24	121.599	115.252	170.724	118.186	142.037	181.851	127.476	127.62	102.386	150.258	114.03	158.408	126.251	102.204	0.502702	0.0721712	0.168291	0.293457	0.448316	0.776155	0.758586	0.0499016	0.191372	0.496645	0.194737	0.456064
AHDC1	ENSG00000126705	73.5523	32.8701	79.8774	20.0703	65.9768	18.4137	30.7121	60.5623	59.3339	25.2184	13.5596	2.8067	11.7172	36.2794	19.9889	19.432	36.2385	16.6535	39.8396	47.6435	19.9182	10.142	7.51457	26.1319	20.1929	10.6844	10.1488	7.30029	1.26876	0.000225057	0.00156408	0.740255	0.105317	0.294802	1.51147	0.00200684	0.0181246	1.78269	0.000145082	0.0025683
FGR	ENSG00000000938	31.7612	12.0603	25.9842	23.4153	3.47246	3.45256	23.8666	6.80632	12.5597	20.1747	7.95891	0	2.92929	2.13408	3.33148	2.68028	7.24771	3.22326	3.46431	6.71035	4.29006	2.11292	31.9369	5.87968	7.1269	31.5886	14.2083	10.0379	0.972385	0.0293449	0.0827404	1.85714	0.00076394	0.00734894	2.27017	7.34634e-05	0.00142248	-0.0338894	0.927614	1
IFI6	ENSG00000126709	92.7762	89.6243	99.3656	255.338	6.94493	18.4137	16.6511	76.6752	5.19713	118.527	43.9214	47.7139	41.0101	153.654	29.9833	48.2451	45.0968	31.1582	50.2326	49.9921	39.2234	35.9196	59.6469	62.7165	92.0558	71.5389	118.943	522.884	-0.137985	0.800168	1	0.892713	0.144285	0.364413	0.36788	0.557876	0.928794	-0.988456	0.0741627	0.239415
FAM76A	ENSG00000009780	2.08956	6.8578	11.0674	10.0351	3.47246	3.45256	7.03048	23.7527	0.433094	25.2184	20.929	38.3582	17.5758	8.53632	16.6574	21.4423	14.4954	23.1	25.9824	20.8021	22.6761	19.4388	15.0291	20.9055	26.7259	20.9042	15.0202	28.2886	-1.20897	0.00108055	0.00570895	-1.20565	0.0069956	0.0409225	-1.21342	0.00777832	0.0500503	-1.20845	0.00669607	0.0435417
STX12	ENSG00000117758	15.4627	22.4652	26.706	24.5303	13.8899	1.15085	7.03048	45.6996	0.866188	12.6092	81.6526	155.772	133.771	49.0838	119.933	90.4595	76.5036	51.0349	58.8933	79.1821	101.736	76.065	60.5862	81.6622	100.964	61.3191	64.5461	61.14	-2.2563	1.93005e-09	7.78173e-08	-2.08086	1.06758e-06	3.72923e-05	-2.58908	1.78527e-09	2.38679e-07	-2.03382	1.7996e-06	8.27689e-05
PPP1R8	ENSG00000117751	15.0448	29.5595	26.706	27.8754	15.6261	0	9.62065	42.9215	9.52807	5.04369	18.276	27.1314	12.6936	21.3408	28.3176	23.4525	18.5219	18.2651	22.518	18.1179	19.6117	17.3259	25.8313	31.3583	23.7563	28.3369	33.6939	24.6385	-0.28105	0.352492	0.567252	-0.00405844	0.917843	1	-0.205333	0.555079	0.926238	-0.564133	0.135461	0.35781
THEMIS2	ENSG00000130775	182.627	63.8485	157.83	129.342	26.0435	46.0341	81.4055	28.1976	45.908	90.7864	18.5708	24.7925	8.78788	4.26816	23.3204	24.1225	24.9643	16.1163	39.8396	20.4666	29.1112	20.7066	69.9794	36.5846	43.3553	67.3581	80.7841	34.6764	1.37416	7.25367e-05	0.000608611	1.77987	5.24655e-05	0.000876784	2.26187	4.14567e-07	2.19504e-05	0.618644	0.13411	0.355505
RPA2	ENSG00000117748	9.61195	17.7357	21.4129	18.9552	10.4174	2.30171	9.43564	22.2247	6.06332	7.56553	15.0335	20.1147	8.78788	4.26816	21.6546	15.4116	18.5219	23.6372	22.518	20.8021	20.2246	13.9453	17.8471	22.2121	30.2893	19.5106	21.9213	20.0758	-0.524885	0.0640167	0.152907	-0.592865	0.0785284	0.239572	-0.15161	0.658914	1	-0.739021	0.0268692	0.117306
SMPDL3B	ENSG00000130768	3.7612	2.12828	2.16535	3.34504	0	3.45256	4.62531	9.4455	2.16547	0	10.6119	6.54897	9.76431	19.2067	9.99444	20.1021	13.6901	9.66978	5.19647	12.0786	8.88656	8.87425	15.0291	23.5187	29.1015	6.50354	16.644	7.30029	-1.81744	1.89901e-07	4.00966e-06	-1.42925	0.000360757	0.00406309	-1.75413	1.81188e-05	0.000462603	-2.15173	6.39635e-08	5.81333e-06
XKR8	ENSG00000158156	12.9552	8.04018	17.3228	4.46006	1.73623	3.45256	4.62531	12.6403	7.79569	0	5.30594	8.88789	6.83502	6.40224	3.33148	4.69049	5.63711	4.83489	5.19647	7.04587	5.82223	3.80325	6.10559	7.18627	10.6904	6.039	6.08926	3.65015	0.438322	0.273582	0.471409	0.594285	0.274259	0.566677	0.441439	0.473978	0.847006	0.299296	0.649543	0.980694
EYA3	ENSG00000158161	20.8956	39.9644	44.2694	51.2907	10.4174	5.75427	14.986	65.1462	2.16547	22.6966	62.787	38.3582	48.8216	55.4861	64.9638	70.3574	62.0082	94.5489	81.4114	71.1297	90.0913	70.994	46.0267	54.2237	53.4518	46.9184	64.9521	77.5656	-1.18088	0.000395977	0.00250224	-1.47008	0.000221136	0.00274669	-1.00448	0.0120849	0.0694571	-1.01395	0.0106427	0.0607411
PTAFR	ENSG00000169403	59.7613	15.6074	64.72	59.0958	12.1536	5.75427	30.5271	12.0847	9.09497	17.6529	9.13801	9.82345	22.4579	4.26816	3.33148	5.36056	11.2742	6.44652	8.66079	5.7038	5.20936	3.80325	48.375	9.79946	2.37563	40.4149	45.8724	16.4257	0.983602	0.0271554	0.0776916	2.1061	0.000506844	0.00530801	1.632	0.00503601	0.0361758	0.0790583	0.909627	1
DNAJC8	ENSG00000126698	42.6269	35.2349	84.2081	66.9009	45.142	26.4696	20.9064	52.6448	14.2921	30.2621	62.787	49.5851	37.1044	29.8771	33.3148	47.575	33.8226	57.4815	48.5004	37.9135	55.4644	45.2164	57.7682	54.2237	73.6446	43.2021	68.1997	70.2653	-0.26724	0.307804	0.511963	-0.141956	0.645801	0.972761	-0.0693105	0.839759	1	-0.539195	0.08415	0.260739
ATP5IF1	ENSG00000130770	13.3732	14.1886	20.21	13.3802	10.4174	1.15085	4.99534	25.6973	5.19713	22.6966	30.3618	44.4394	34.1751	38.4134	31.6491	38.194	41.0703	21.4884	38.1075	40.2621	30.0304	31.6938	22.5437	40.5044	33.8528	13.9362	21.1094	17.3382	-1.25654	5.63211e-05	0.000494049	-1.3515	0.000227297	0.00280662	-1.45799	8.16602e-05	0.00154658	-0.915101	0.0126188	0.0683709
SESN2	ENSG00000130766	43.8807	18.9181	63.7576	21.1853	29.5159	12.6594	17.3912	15.0017	8.22879	20.1747	9.43279	25.7281	8.78788	4.26816	6.66296	8.04085	9.66361	2.68605	6.92863	6.37483	7.3544	5.071	13.6202	18.9456	11.8782	18.5815	33.6939	6.38776	1.11813	0.00116012	0.00605811	2.00452	3.19502e-05	0.000589176	1.18598	0.00750365	0.0487037	0.540372	0.213154	0.483172
MED18	ENSG00000130772	9.61195	9.93199	8.902	8.92012	1.73623	1.15085	5.9204	11.668	3.03166	10.0874	6.77982	4.67784	5.85859	10.6704	0	2.68028	7.24771	8.05815	5.19647	3.69069	7.96726	5.071	6.57525	7.18627	7.72081	4.18085	7.71306	1.82507	0.348816	0.320956	0.527808	0.24132	0.684531	1	0.544728	0.289384	0.623021	0.302215	0.549611	0.886824
PHACTR4	ENSG00000204138	44.7165	37.8361	77.2309	40.1405	26.0435	21.8662	30.5271	74.3139	19.9223	35.3058	60.4288	35.5515	38.0808	49.0838	56.6351	54.9458	66.0347	54.2582	48.5004	73.4783	49.3357	51.5552	33.8156	61.4099	25.5381	33.9113	41.8129	46.5394	-0.236239	0.321227	0.52818	-0.463296	0.115616	0.313749	-0.239445	0.413147	0.771559	0.0412882	0.951639	1
RCC1	ENSG00000180198	32.1791	27.4312	55.5774	47.9456	19.0986	12.6594	21.8315	90.0101	16.8907	20.1747	12.6753	32.2771	6.83502	10.6704	8.3287	16.7518	6.44241	9.66978	6.92863	10.0655	4.29006	14.7904	21.6044	18.9456	12.4721	17.1879	18.2678	8.21283	1.38487	1.07354e-05	0.000123101	1.98579	1.09685e-05	0.000247212	1.20857	0.00479565	0.0348707	1.10847	0.00953319	0.0561617
TRNAU1AP	ENSG00000180098	14.6269	11.1144	22.6159	11.1501	1.73623	3.45256	12.0258	40.4212	2.59856	2.52184	18.8656	13.5657	11.7172	4.26816	9.99444	19.432	20.1325	20.414	8.66079	20.8021	16.5474	19.4388	23.0134	15.6791	19.0051	19.0461	25.5749	13.6881	-0.368675	0.255413	0.452664	-0.443416	0.268329	0.558504	-0.0373491	0.884238	1	-0.560224	0.158534	0.397158
TAF12	ENSG00000120656	9.61195	16.3168	17.5634	13.3802	15.6261	8.05598	13.8759	26.114	4.76403	27.7403	17.9813	24.3247	9.76431	14.9386	8.3287	20.1021	13.6901	17.1907	10.3929	13.7562	12.2573	11.8323	22.5437	14.3725	16.6294	19.9752	24.763	25.551	-0.158328	0.626827	0.873303	0.178134	0.590032	0.919288	-0.131896	0.779522	1	-0.452546	0.173629	0.422177
RAB42	ENSG00000188060	12.5373	6.14837	7.93962	8.92012	6.94493	0	6.10541	8.19536	3.89785	10.0874	2.06342	0	0.976431	0	0	0	0	1.61163	1.73216	1.34207	0.306433	0.422583	0.939321	0.653297	0	6.96808	2.4357	0	2.50862	3.70538e-07	7.0302e-06	3.00378	0.000192479	0.00246732	3.21548	2.57028e-05	0.000612629	1.82471	0.00633993	0.0417874
GMEB1	ENSG00000162419	19.2239	20.5734	28.6308	17.8402	3.47246	14.9611	13.5059	31.1146	3.46475	2.52184	19.7499	9.82345	11.7172	17.0726	18.3231	22.1123	21.7431	14.5047	6.92863	21.1376	16.5474	18.1711	18.7864	27.4385	29.6954	22.2978	28.4165	19.1633	-0.231571	0.401206	0.629225	-0.0344482	0.870531	1	0.000409097	0.908844	1	-0.564376	0.109365	0.311666
YTHDF2	ENSG00000198492	23.8209	65.0309	71.4566	28.9904	24.3072	5.75427	20.5364	117.513	14.2921	12.6092	42.1528	40.2294	43.9394	46.9498	39.9778	51.5954	53.9552	33.307	58.8933	40.9331	46.5778	49.0197	68.1008	65.3297	61.7665	61.7836	57.645	52.0146	-0.363141	0.23752	0.429977	-0.247931	0.49129	0.823225	-0.159325	0.645824	1	-0.629304	0.100031	0.293058
OPRD1	ENSG00000116329	7.94031	3.31066	2.88714	1.11501	0	6.90512	6.84546	2.91699	5.63022	7.56553	4.42162	0	0	0	0	0.670071	1.6106	1.07442	0	0.671035	0.306433	0.422583	1.87864	0.653297	0	1.39362	0	0	2.30706	2.48354e-06	3.57286e-05	2.6427	0.00107933	0.00962139	1.82719	0.00454605	0.0334653	2.60772	0.000590994	0.00735772
EPB41	ENSG00000159023	37.612	48.2411	79.6368	54.6357	13.8899	18.4137	28.862	119.041	12.5597	27.7403	97.5704	109.929	54.6801	98.1677	58.3009	103.191	70.8665	72.5233	55.429	87.9056	98.6715	66.7682	58.2379	93.4215	90.2741	125.425	104.329	77.5656	-0.914243	0.0019985	0.00944497	-0.749254	0.0380264	0.142514	-0.954546	0.00871775	0.0544281	-1.02533	0.00456755	0.0329474
TMEM200B	ENSG00000253304	2.50747	3.78361	2.64654	21.1853	10.4174	5.75427	2.9602	7.08413	9.96116	2.52184	1.47387	0.467784	0.976431	0	0	0	4.0265	1.07442	0	3.69069	2.14503	2.5355	1.40898	1.95989	0	6.039	0.40595	1.82507	1.92843	1.61391e-05	0.000173752	1.45247	0.0138287	0.0681414	3.21783	1.21509e-05	0.00033479	1.73514	0.00670854	0.0436007
SRSF4	ENSG00000116350	32.1791	64.7944	74.5843	79.166	22.571	14.9611	24.2366	111.124	9.09497	37.8277	80.1787	53.3273	47.8451	81.095	88.2842	81.0785	60.3976	61.7791	67.5541	93.2739	72.9311	76.4876	60.1165	69.9028	100.371	69.2162	72.2592	82.1283	-0.619137	0.0339832	0.0930142	-0.599256	0.0996681	0.283473	-0.59077	0.105921	0.320875	-0.666134	0.0667046	0.222191
MECR	ENSG00000116353	14.6269	16.7898	20.4505	16.7252	3.47246	2.30171	15.9111	52.6448	7.79569	7.56553	20.929	11.2268	14.6465	8.53632	26.6518	13.4014	12.0795	16.1163	8.66079	16.1048	11.9509	13.9453	14.5595	26.1319	16.6294	14.4007	13.3964	12.7755	0.143594	0.734169	0.958146	0.328976	0.510601	0.841487	0.0737728	0.965983	1	0.0407291	0.984736	1
PTPRU	ENSG00000060656	14.209	8.27665	15.6387	7.8051	22.571	17.2628	20.9064	814.674	49.3727	40.3495	10.6119	29.4704	10.7407	8.53632	58.3009	26.8028	9.66361	10.207	10.3929	15.7693	20.2246	11.4098	23.0134	9.79946	7.1269	19.0461	66.5759	19.1633	2.315	1.90322e-05	0.000199602	2.9598	0.00056235	0.00576914	2.08008	0.0117774	0.0681759	2.0686	0.0115715	0.0642768
MATN1	ENSG00000162510	5.01493	3.07419	2.88714	1.11501	0	10.3577	9.62065	2.36138	3.46475	2.52184	3.83207	0.467784	0	0	0	0	2.4159	0.53721	0	0.671035	0.306433	0.422583	0.46966	1.30659	0.593908	0.464539	0.811901	1.82507	2.17873	1.09672e-05	0.000125174	2.50742	0.00156795	0.0128264	1.88451	0.00392885	0.0299913	2.23452	0.00436459	0.0319066
LAPTM5	ENSG00000162511	325.971	194.383	490.573	301.054	62.5043	59.8444	134.319	69.1744	35.0806	116.005	12.9701	6.08119	21.4815	10.6704	31.6491	15.4116	8.85831	12.893	29.4467	11.7431	20.8375	9.29683	138.08	42.4643	29.1015	248.528	150.608	26.4636	1.95621	8.13402e-05	0.000670803	3.55343	9.05382e-09	6.66572e-07	3.46966	1.95315e-08	1.68466e-06	0.756642	0.157367	0.395013
SDC3	ENSG00000162512	460.538	40.6738	357.524	423.705	62.5043	149.611	204.254	493.944	84.8864	73.1335	26.8245	36.9549	38.0808	38.4134	23.3204	14.7416	45.0968	23.6372	29.4467	25.1638	35.2398	20.7066	68.5704	57.4902	76.6142	68.7517	83.2198	78.4782	2.41864	5.68288e-12	4.98949e-10	2.98166	1.40881e-09	1.33237e-07	2.99187	1.53551e-09	2.11043e-07	1.70705	0.000195303	0.00321993
PUM1	ENSG00000134644	62.6867	124.386	189.348	122.652	90.2841	55.241	45.8831	260.724	9.09497	60.5242	170.969	159.514	167.946	213.408	203.22	231.174	194.078	158.477	192.269	211.041	170.99	152.975	181.759	219.508	195.396	165.376	154.667	174.295	-0.842107	0.00540531	0.0211246	-0.808459	0.0305505	0.121535	-0.893714	0.0170392	0.0893184	-0.823577	0.0274902	0.119247
NKAIN1	ENSG00000084628	5.01493	1.41886	1.44357	3.34504	1.73623	4.60341	4.4403	4.72275	3.89785	5.04369	0.294775	1.87113	0	0	0	1.34014	0	0	0	0	0.612866	0	0.939321	0	0	0	0.40595	0	3.08153	1.41484e-11	1.11267e-09	4.10807	2.94678e-08	1.84213e-06	2.12733	0.000395011	0.00533805	3.4902	1.07397e-06	5.59577e-05
SNRNP40	ENSG00000060688	10.8657	37.5997	46.6754	56.8657	8.68116	26.4696	13.1359	53.3393	2.59856	12.6092	24.1715	18.7113	11.7172	29.8771	21.6546	19.432	24.9643	21.4884	17.3216	26.8414	26.6597	26.6228	20.6651	28.0918	39.198	36.6985	32.0701	33.7639	0.0922673	0.790374	1	0.1774	0.710193	1	0.398793	0.402849	0.758808	-0.214641	0.573037	0.907885
ZCCHC17	ENSG00000121766	6.68658	16.3168	17.0822	25.6453	1.73623	9.20683	3.51524	20.0022	1.73238	15.1311	10.9067	17.7758	12.6936	12.8045	16.6574	23.4525	16.9113	20.414	6.92863	15.4338	17.4667	19.4388	17.3774	9.79946	20.7868	14.8652	15.8321	22.8134	-0.477846	0.14636	0.291298	-0.482791	0.255952	0.540876	-0.425825	0.305642	0.643939	-0.520446	0.196207	0.458433
FABP3	ENSG00000121769	5.01493	17.7357	6.97725	5.57507	8.68116	14.9611	2.9602	7.63974	3.89785	5.04369	4.42162	0.935567	7.81145	0	4.99722	8.04085	8.05301	12.893	8.66079	9.39449	5.5158	8.02908	5.63593	4.57308	7.72081	13.0071	6.49521	10.0379	0.139317	0.649012	0.896452	-0.150371	0.720861	1	0.791259	0.0810761	0.267338	-0.00651057	1	1
SERINC2	ENSG00000168528	22.9851	28.6136	55.818	21.1853	6.94493	69.0512	17.0212	222.803	21.6547	27.7403	33.0148	10.2912	20.5051	64.0224	44.975	40.8743	15.3007	7.52094	12.1251	13.7562	11.9509	3.80325	26.7706	42.4643	29.1015	26.0142	28.8225	20.0758	1.0075	0.0146925	0.0473635	2.22456	9.22359e-05	0.0013792	0.510675	0.359551	0.706706	0.790831	0.135946	0.358692
TINAGL1	ENSG00000142910	16.7164	6.14837	46.6754	6.69009	62.5043	12.6594	26.0868	25.0028	13.4259	12.6092	52.1751	21.0503	100.572	21.3408	19.9889	33.5035	82.946	38.1419	58.8933	85.8925	56.6901	107.759	36.6335	44.4242	27.3198	65.0354	60.4866	38.3265	-1.21935	0.000834746	0.00461373	-1.65688	8.89488e-05	0.00133993	-0.876108	0.0421764	0.170073	-0.996925	0.0189973	0.09169
HCRTR1	ENSG00000121764	2.92538	0.709428	6.49606	1.11501	3.47246	3.45256	4.81033	1.38904	12.5597	5.04369	2.06342	0.467784	0	4.26816	0	0	1.6106	1.61163	3.46431	4.69725	3.06433	1.26775	0.46966	1.95989	1.18782	0.464539	2.02975	0.912537	1.33906	0.00416381	0.0171272	0.676403	0.291611	0.58831	2.00987	0.0069568	0.0459597	1.80666	0.00581398	0.0392345
PEF1	ENSG00000162517	26.3284	41.8562	77.7121	57.9807	29.5159	33.3748	17.0212	56.673	4.33094	0	102.287	95.8956	99.596	81.095	49.9722	85.769	85.3619	73.5978	71.0184	83.2083	82.737	100.575	43.6784	93.4215	89.0863	48.7765	70.6354	53.8397	-1.16162	0.000870859	0.00477831	-1.24042	0.00320606	0.022404	-1.29482	0.00220444	0.0194709	-0.924908	0.0273552	0.118863
COL16A1	ENSG00000084636	108.657	364.646	256.714	144.952	246.545	166.874	57.5389	33.3371	110.439	93.3082	24.4663	32.7448	45.8923	4.26816	18.3231	23.4525	49.1234	45.6628	60.6255	79.5177	48.7229	44.7938	54.9503	50.9572	57.0152	99.4112	50.7438	36.5015	1.77439	5.25197e-08	1.33109e-06	1.53219	0.000414333	0.00452276	2.63554	9.04722e-09	9.08723e-07	1.43901	0.000832071	0.00948945
ADGRB2	ENSG00000121753	14.209	23.6476	78.6745	5.57507	31.2522	17.2628	23.4966	14.585	45.908	5.04369	5.30594	15.9046	26.3636	2.13408	0	1.34014	12.0795	1.61163	1.73216	3.35518	3.98363	2.95808	4.6966	20.9055	11.8782	8.36169	7.71306	1.82507	1.81531	5.71667e-05	0.000499901	2.60792	0.000171948	0.00226536	1.57557	0.0142217	0.0782595	1.50478	0.0191229	0.092133
SPOCD1	ENSG00000134668	31.3433	25.0664	26.4654	33.4504	5.2087	36.8273	43.1079	5.55618	25.5525	7.56553	4.42162	0	0	0	4.99722	0	1.6106	0.53721	3.46431	1.00655	0.612866	0.845167	2.81796	1.30659	0.593908	9.75531	1.6238	0	3.64781	1.41928e-13	2.04631e-11	4.38924	1.51563e-07	7.33801e-06	3.85689	7.85972e-07	3.71962e-05	3.09421	1.17348e-05	0.000359525
PTP4A2	ENSG00000184007	34.2687	95.0633	130.883	94.7762	26.0435	27.6205	30.7121	246.416	18.1899	30.2621	203.689	169.805	100.572	181.397	114.936	144.735	144.149	161.163	155.894	141.588	202.859	193.121	188.334	158.751	181.142	149.117	201.351	233.609	-1.17685	0.000380376	0.00242108	-1.16263	0.00378653	0.0254825	-1.03691	0.00997834	0.0600761	-1.31685	0.00103804	0.0111898
KHDRBS1	ENSG00000121774	43.0448	77.0911	120.297	63.5558	41.6696	24.1679	35.7074	101.4	3.46475	15.1311	56.0072	69.6997	46.8687	53.352	53.3037	66.337	48.3181	57.4815	50.2326	62.7418	56.6901	66.7682	64.8131	61.4099	65.3299	60.8545	65.764	62.0525	-0.154679	0.600928	0.848099	-0.0984714	0.766644	1	-0.113111	0.743502	1	-0.247205	0.500517	0.838746
TMEM39B	ENSG00000121775	15.0448	18.9181	20.4505	20.0703	24.3072	8.05598	12.9509	14.8628	12.9928	2.52184	10.9067	9.35567	8.78788	23.4749	18.3231	10.0511	13.6901	9.13257	15.5894	17.4469	11.6445	5.49358	11.7415	10.4528	7.72081	10.2198	10.9607	16.4257	0.368882	0.225357	0.411965	0.357869	0.37595	0.686235	0.284741	0.585133	0.95271	0.45969	0.238451	0.521446
KPNA6	ENSG00000025800	64.3583	85.8407	162.161	118.192	43.4058	62.1461	32.9322	206.273	12.5597	37.8277	171.264	131.447	108.384	117.374	139.922	125.973	116.769	102.607	84.8757	125.148	125.944	114.098	132.914	148.952	176.985	149.117	141.271	160.606	-0.662925	0.0257913	0.0745503	-0.42308	0.242808	0.520979	-0.66902	0.0668564	0.234031	-0.862534	0.017667	0.0871191
TXLNA	ENSG00000084652	101.552	168.371	159.755	202.933	83.3391	121.99	97.1316	214.607	30.3166	90.7864	119.678	134.722	117.172	106.704	111.605	105.871	95.8308	97.7722	100.465	128.503	106.945	113.675	147.004	170.511	190.051	137.503	179.024	135.968	-0.00409677	0.995753	1	0.249439	0.425132	0.748575	0.135772	0.673896	1	-0.326537	0.260668	0.554488
CCDC28B	ENSG00000160050	8.77613	8.04018	8.902	4.46006	17.3623	16.112	8.14055	11.9458	3.89785	7.56553	17.6865	7.48454	21.4815	8.53632	14.9917	18.762	16.106	12.3558	22.518	23.4862	20.2246	10.5646	5.63593	6.53297	18.4112	12.078	9.33686	15.5131	-0.643072	0.0365067	0.0982797	-0.908518	0.0116747	0.0601172	-0.698598	0.0678203	0.236304	-0.265629	0.485631	0.82907
IQCC	ENSG00000160051	4.59702	6.14837	10.5862	2.23003	1.73623	8.05598	6.10541	14.7239	0.433094	0	12.9701	7.48454	10.7407	8.53632	6.66296	14.7416	21.7431	15.0419	15.5894	26.8414	21.4503	11.8323	14.5595	13.7192	19.599	15.3298	7.30711	10.9504	-1.21876	0.000249229	0.00170535	-1.602	2.85578e-05	0.000538779	-0.751422	0.0514894	0.195461	-1.1279	0.00281136	0.023211
DCDC2B	ENSG00000222046	5.01493	3.54714	5.77427	1.11501	0	3.45256	4.4403	7.36193	0.866188	5.04369	10.9067	3.74227	4.88216	10.6704	14.9917	11.3912	18.5219	15.0419	19.0537	19.46	15.3217	10.5646	14.0898	12.4126	12.4721	9.75531	11.7726	8.21283	-1.59347	3.9607e-07	7.45563e-06	-1.96595	1.16039e-08	8.29403e-07	-1.13678	0.00168347	0.0159008	-1.4788	1.96815e-05	0.000541517
TMEM234	ENSG00000160055	18.806	9.22256	17.804	14.4952	15.6261	17.2628	9.80566	30.559	2.16547	5.04369	48.6378	20.1147	35.1515	36.2794	49.9722	46.2349	57.1764	26.8605	36.3753	46.9725	37.0784	25.7776	40.8605	31.3583	45.7309	14.4007	32.0701	31.9388	-1.34291	6.02212e-06	7.60522e-05	-1.40419	7.91915e-05	0.00121821	-1.4407	6.4107e-05	0.00127747	-1.17565	0.000948428	0.0104419
EIF3I	ENSG00000084623	108.657	105.705	284.864	120.422	52.087	75.9563	83.9957	139.599	6.9295	37.8277	108.772	125.366	96.6667	93.8995	61.6324	87.7792	95.8308	65.0024	36.3753	85.2215	82.1241	75.6424	124.93	114.327	128.878	110.56	92.5567	77.5656	0.144867	0.638177	0.885001	0.474603	0.263006	0.551178	0.0936554	0.846464	1	-0.0792128	0.817777	1
FAM167B	ENSG00000183615	2.92538	0.945903	3.84951	1.11501	0	3.45256	2.9602	1.11124	1.29928	2.52184	4.12684	0	2.92929	2.13408	1.66574	2.01021	4.0265	2.68605	6.92863	4.36173	3.06433	1.26775	2.3483	1.95989	3.56345	3.71631	2.02975	0.912537	-0.371865	0.307015	0.510882	-0.683454	0.112891	0.308558	-0.0982271	0.836261	1	-0.243787	0.675596	1
LCK	ENSG00000182866	33.8508	5.67542	35.608	53.5207	3.47246	13.8102	27.3819	11.1124	11.6935	15.1311	6.48504	0.935567	0.976431	2.13408	0	0.670071	0.805301	2.68605	1.73216	2.01311	4.29006	2.5355	7.51457	3.26649	1.78173	46.9184	24.763	6.38776	1.66404	0.00183075	0.00879109	3.08831	1.24944e-05	0.00027435	3.26348	5.08768e-06	0.000165992	0.476241	0.447832	0.782502
HDAC1	ENSG00000116478	55.5822	59.3554	95.7567	84.7411	26.0435	42.5816	33.4873	115.43	5.63022	25.2184	140.607	96.8312	65.4209	172.86	134.925	116.592	124.016	109.591	110.858	136.22	134.524	107.759	116.006	162.018	338.528	141.22	126.251	167.907	-1.33604	3.19269e-05	0.000306979	-1.13044	0.00274306	0.0198891	-1.13387	0.00273071	0.0228693	-1.6698	9.66899e-06	0.000307448
MARCKSL1	ENSG00000175130	61.015	27.9041	54.615	34.5654	72.9217	29.9222	64.5694	39.171	26.8518	10.0874	145.619	48.1817	80.0673	119.508	64.9638	38.194	77.3089	44.5884	45.0361	95.287	48.11	51.9778	44.1481	86.2352	134.223	61.3191	57.239	77.5656	-0.782753	0.00699746	0.0261151	-0.508977	0.148379	0.371294	-0.956472	0.00683366	0.0453867	-0.84911	0.0155998	0.0794993
TSSK3	ENSG00000162526	1.25373	1.18238	2.88714	0	0	1.15085	1.66511	1.66685	0	0	4.12684	2.8067	0	2.13408	1.66574	6.70071	0.805301	3.22326	3.46431	6.37483	5.82223	1.69033	0.939321	0.653297	5.34518	1.39362	0.40595	1.82507	-1.14942	0.00892479	0.0317662	-1.51549	0.00329811	0.022894	-1.28735	0.0238805	0.113659	-0.421731	0.364473	0.681944
FAM229A	ENSG00000225828	5.85075	2.60123	5.53368	2.23003	1.73623	3.45256	1.29509	6.52851	5.63022	2.52184	5.60072	1.40335	3.90572	6.40224	3.33148	6.03063	4.83181	3.76047	1.73216	7.38139	4.90293	3.38067	4.22694	5.22638	3.56345	3.25177	5.6833	0.912537	-0.0814503	0.763249	0.984328	-0.184093	0.669284	0.995059	-0.0961101	0.694679	1	0.0429974	0.976935	1
BSDC1	ENSG00000160058	50.1493	72.1251	110.914	111.501	29.5159	62.1461	46.4381	130.153	9.96116	17.6529	139.428	71.1031	70.303	102.436	111.605	89.7895	92.6096	89.7141	91.8043	109.714	109.397	85.7844	128.217	118.247	176.391	91.0496	116.102	89.4286	-0.691213	0.0188582	0.0579529	-0.574695	0.111415	0.305677	-0.587361	0.105112	0.319409	-0.887077	0.0141921	0.0741495
AL033529.1	ENSG00000254553	0.417911	0.236476	0	0	0	2.30171	0	0.138904	0	0	0.294775	0	0	0	0	0	0	0	0	0	0	0	0	0	0	0	0	0	1.70485	0.147869	0.293715	2.44885	0.25483	0.539241	0.871724	0.809403	1	2.41367	0.25483	0.54562
ZBTB8B	ENSG00000273274	8.35822	4.25657	2.16535	1.11501	1.73623	4.60341	11.4708	1.94466	8.22879	0	5.60072	1.40335	0	0	6.66296	0	1.6106	0	5.19647	0.671035	0.612866	1.69033	0.46966	2.61319	0.593908	2.78723	2.02975	2.73761	1.34139	0.0129091	0.0426711	1.83705	0.0507465	0.175433	0.987051	0.189261	0.471622	1.33182	0.0875668	0.26786
ZBTB8A	ENSG00000160062	6.68658	5.20247	4.5713	0	0	13.8102	12.0258	8.47317	6.9295	5.04369	8.25369	6.54897	2.92929	4.26816	0	4.69049	4.0265	7.52094	3.46431	8.05242	10.1123	4.22583	3.75728	4.57308	4.75127	3.71631	4.46545	2.73761	0.352904	0.364896	0.583218	0.0242982	1	1	0.420073	0.394233	0.748185	0.706092	0.201679	0.466197
ZBTB8OS	ENSG00000176261	7.10449	7.8037	14.9169	17.8402	5.2087	8.05598	4.62531	20.28	6.06332	0	18.276	19.1791	8.78788	17.0726	11.6602	12.7313	13.6901	21.4884	6.92863	14.7628	20.8375	15.6356	11.2719	13.0659	15.4416	14.4007	17.0499	19.1633	-0.643113	0.0236281	0.0694197	-0.707723	0.0473029	0.166882	-0.598166	0.0963341	0.300724	-0.618895	0.0720129	0.234521
RBBP4	ENSG00000162521	25.4926	55.3353	55.0962	54.6357	41.6696	16.112	20.5364	101.122	7.79569	12.6092	94.6227	108.994	59.5623	66.1565	66.6296	103.191	83.7513	88.6396	48.5004	84.2149	104.187	104.378	75.1457	92.1149	89.6802	76.6489	103.111	115.892	-1.13342	0.000163222	0.00120305	-1.11294	0.00236396	0.0177418	-1.07289	0.00360325	0.0281526	-1.21086	0.000928024	0.0102692
SYNC	ENSG00000162520	10.4478	9.22256	5.77427	2.23003	0	12.6594	1.66511	7.63974	0.433094	7.56553	4.42162	8.4201	2.92929	2.13408	1.66574	2.68028	2.4159	1.61163	0	1.34207	3.6772	2.11292	4.22694	3.26649	10.0964	8.82623	5.6833	5.47522	0.492834	0.236295	0.428156	1.48363	0.00824512	0.046307	0.510433	0.345143	0.689361	-0.11063	0.812561	1
KIAA1522	ENSG00000162522	57.2538	31.6878	34.6456	46.8306	17.3623	104.728	51.4335	585.621	41.577	32.784	71.925	19.1791	15.6229	49.0838	91.6157	44.2247	116.769	37.0675	58.8933	129.174	60.6738	68.8811	65.2828	110.407	93.8375	42.7375	55.2092	57.4898	0.61389	0.13401	0.272011	0.362056	0.543813	0.87491	1.0611	0.0731807	0.249325	0.513493	0.383288	0.705406
YARS	ENSG00000134684	68.9553	89.1514	120.297	109.271	17.3623	54.0901	49.5834	88.4821	22.954	60.5242	61.9027	64.5541	78.1145	46.9498	34.9805	37.5239	32.212	14.5047	25.9824	41.6042	27.579	35.497	36.6335	50.9572	52.2639	53.8865	42.6248	32.8513	0.67553	0.0151292	0.0485184	1.20566	0.00106514	0.0095252	0.334957	0.353942	0.699919	0.609916	0.0920516	0.277248
S100PBP	ENSG00000116497	22.9851	29.323	36.5704	41.2555	17.3623	21.8662	22.7565	49.45	5.63022	25.2184	41.5632	31.8093	23.4343	44.8157	48.3064	53.6056	29.7961	43.514	19.0537	39.2556	60.6738	47.3293	46.0267	38.5445	54.0457	54.8155	57.239	51.1021	-0.668332	0.0119475	0.0400691	-0.557478	0.0880759	0.259585	-0.551012	0.0906234	0.288376	-0.867509	0.00684697	0.044251
FNDC5	ENSG00000160097	5.01493	3.07419	2.64654	4.46006	13.8899	9.20683	6.29043	5.83399	1.29928	17.6529	6.19027	2.33892	13.67	2.13408	6.66296	4.02042	6.44241	6.44652	3.46431	4.02621	6.4351	4.22583	5.16626	5.87968	35.6345	9.75531	8.93091	3.65015	-0.302132	0.640536	0.887246	0.213194	0.583473	0.912986	0.0575589	0.849003	1	-0.917203	0.0986448	0.290182
HPCA	ENSG00000121905	1.67164	0.472952	1.44357	2.23003	3.47246	5.75427	2.22015	1.66685	11.2604	2.52184	0.294775	0	0.976431	0	0	0.670071	0.805301	0.53721	0	1.00655	0.919299	0	0.939321	1.30659	0	0.464539	0.40595	0	2.49282	9.65082e-07	1.58445e-05	2.25765	0.00153277	0.0126	3.03412	0.000750922	0.00871133	2.44357	0.00136128	0.0136809
TMEM54	ENSG00000121900	12.5373	4.72952	24.7812	18.9552	13.8899	52.9393	12.2108	41.6713	13.4259	22.6966	15.6231	8.4201	5.85859	2.13408	18.3231	7.37078	10.4689	4.29768	8.66079	9.05897	6.4351	9.29683	21.6044	9.79946	11.2843	5.57446	5.6833	12.7755	1.1615	0.000342647	0.00221975	1.4345	0.00237662	0.0178202	1.13168	0.013201	0.0741187	0.960878	0.0350503	0.14157
RNF19B	ENSG00000116514	27.1642	20.3369	54.8556	66.9009	8.68116	19.5645	29.047	36.2541	2.59856	15.1311	17.6865	29.0026	19.5286	34.1453	8.3287	28.143	16.9113	12.3558	15.5894	18.4535	12.5638	15.6356	47.9054	25.4786	117	58.0673	39.7831	33.7639	-0.116267	0.783544	1	0.896967	0.0557176	0.18758	0.317291	0.51093	0.882606	-0.918103	0.0267003	0.116785
AK2	ENSG00000004455	78.1494	119.893	159.514	133.802	27.7797	63.297	81.9605	228.081	29.4504	70.6116	155.641	170.273	140.606	249.687	148.251	182.259	110.326	162.237	131.644	128.503	155.055	136.917	195.848	157.445	247.66	176.06	188.767	227.222	-0.764314	0.00545736	0.0212983	-0.456887	0.166112	0.40179	-0.796738	0.0163847	0.0868472	-0.988075	0.00282754	0.0233184
AZIN2	ENSG00000142920	22.1493	13.0062	19.2476	28.9904	3.47246	35.6765	30.157	9.5844	18.623	35.3058	9.13801	6.08119	5.85859	29.8771	9.99444	10.7211	19.3272	14.5047	19.0537	15.0983	12.8702	8.02908	15.0291	11.1061	49.8883	24.156	15.8321	14.6006	0.411491	0.212033	0.391833	0.545919	0.219656	0.485414	0.939842	0.0512773	0.19492	-0.0332013	0.944721	1
TRIM62	ENSG00000116525	15.0448	10.6414	14.4357	25.6453	29.5159	13.8102	13.5059	31.3924	15.5914	25.2184	8.54846	0.935567	5.85859	14.9386	11.6602	8.04085	10.4689	14.5047	19.0537	16.7759	11.9509	5.071	8.92355	15.0258	10.6904	9.29077	10.9607	11.863	0.842989	0.00320951	0.0138996	0.580173	0.121941	0.324621	1.32219	0.00202141	0.0182321	0.776328	0.0370067	0.147268
ZNF362	ENSG00000160094	25.4926	13.7156	21.8941	26.7603	24.3072	33.3748	23.4966	68.0632	26.8518	5.04369	21.8133	4.21005	12.6936	25.609	28.3176	18.762	29.7961	24.7117	27.7145	36.5714	25.1275	10.5646	15.9685	22.2121	16.6294	16.2588	23.9511	27.3761	0.360419	0.249499	0.447327	0.0997092	0.856962	1	0.610822	0.168532	0.436812	0.43667	0.300109	0.608966
A3GALT2	ENSG00000184389	0.417911	0.472952	0.721784	1.11501	1.73623	3.45256	0	0	1.73238	0	0.589549	0	0	0	0	0	0	0	1.73216	1.34207	0	0	0.46966	0.653297	0	0.464539	0	0	1.20176	0.0670214	0.158602	0.80744	0.436992	0.763562	1.73597	0.0537507	0.201574	1.32637	0.17681	0.427667
PHC2	ENSG00000134686	145.433	92.935	244.925	196.243	135.426	172.628	143.015	93.3438	66.2634	55.4806	93.4436	44.4394	55.6566	44.8157	99.9444	81.0785	93.4149	61.7791	71.0184	96.629	83.3498	80.2908	84.0692	92.7682	122.939	106.844	92.9626	73.0029	0.711668	0.00256723	0.0115989	0.732256	0.021485	0.0940507	0.944834	0.00349292	0.0275541	0.498704	0.115364	0.32297
ZSCAN20	ENSG00000121903	9.19404	19.391	14.6763	17.8402	8.68116	9.20683	13.5059	12.7792	2.16547	15.1311	9.72756	9.82345	14.6465	4.26816	4.99722	12.0613	8.05301	12.893	13.8573	11.7431	12.5638	12.6775	12.6808	13.7192	10.0964	13.4716	16.644	8.21283	0.0979337	0.683425	0.93207	0.0438262	0.947188	1	0.331142	0.330884	0.673621	-0.0349948	0.941292	1
CSMD2	ENSG00000121904	30.0896	25.7759	7.21784	6.69009	10.4174	104.728	30.3421	6.2507	61.4994	25.2184	15.3283	0.467784	0	2.13408	3.33148	6.70071	4.83181	1.07442	5.19647	4.02621	2.7579	0.845167	7.51457	3.26649	2.96954	10.2198	4.8714	2.73761	2.76632	1.1576e-09	5.0404e-08	3.35609	6.16707e-06	0.00015637	2.58844	0.00012743	0.00220668	2.51505	0.000208088	0.0033805
HMGB4	ENSG00000176256	1.67164	0.945903	0.240595	1.11501	0	6.90512	2.77519	0.277809	3.46475	5.04369	0.884324	0	0	0	0	0.670071	0	0	0	1.00655	0	0	0	0	0	0	0	0	3.06448	9.81396e-06	0.000114205	2.92667	0.00431201	0.028165	2.28414	0.0167367	0.0881765	5.35873	0.000230905	0.00363862
C1orf94	ENSG00000142698	5.85075	1.41886	1.68416	0	5.2087	8.05598	6.10541	0.833427	2.16547	12.6092	2.3582	0	0	0	1.66574	0	0	0	0	0.335518	0.306433	0.845167	0	0	0	0.464539	0	0	3.23042	3.38067e-07	6.51171e-06	3.49752	0.000181277	0.00235778	2.26751	0.00629454	0.0427423	4.85419	1.4812e-05	0.000432199
SMIM12	ENSG00000163866	30.5075	30.5054	70.9754	40.1405	10.4174	33.3748	23.3116	58.3399	6.49641	50.4369	35.373	47.7139	31.2458	53.352	24.9861	18.0919	35.4332	27.9349	25.9824	33.2162	29.1112	30.8486	30.0583	49.6506	49.2944	36.6985	36.5355	31.0262	0.0333711	0.907564	1	0.222298	0.561628	0.891989	0.0274716	0.978979	1	-0.127031	0.710417	1
GJB5	ENSG00000189280	1.67164	1.18238	3.36833	1.11501	1.73623	3.45256	2.9602	10.5567	0	0	1.47387	0	0.976431	0	1.66574	0	3.2212	1.07442	0	2.68414	0.612866	1.69033	0.939321	1.95989	2.37563	0.464539	0	0.912537	1.29774	0.0141969	0.0460841	0.830176	0.263766	0.552148	1.97139	0.0258176	0.12018	1.41927	0.0859008	0.264364
GJB4	ENSG00000189433	9.61195	6.14837	5.77427	1.11501	5.2087	21.8662	18.3162	13.1959	13.859	10.0874	10.3171	0	0.976431	0	0	0	8.85831	2.14884	6.92863	9.39449	4.5965	3.80325	1.40898	3.26649	0.593908	0.464539	0.40595	3.65015	1.6835	0.000742633	0.00419205	0.843112	0.2174	0.482058	2.09635	0.00121837	0.0125036	2.76694	0.000243136	0.00378271
GJB3	ENSG00000188910	1.67164	1.41886	2.88714	0	1.73623	3.45256	3.88526	58.3399	9.09497	7.56553	5.30594	0	1.95286	0	6.66296	2.68028	1.6106	2.68605	1.73216	4.69725	0.919299	2.11292	6.57525	7.83957	9.50253	3.25177	7.71306	3.65015	1.2546	0.0222612	0.0662006	1.97872	0.0158575	0.0754095	1.72759	0.0393494	0.162405	0.54075	0.514417	0.851475
GJA4	ENSG00000187513	6.68658	3.31066	7.69903	10.0351	27.7797	8.05598	4.4403	3.33371	16.4576	2.52184	16.8022	6.54897	10.7407	4.26816	3.33148	4.69049	17.7166	11.2814	13.8573	16.1048	9.19299	7.18392	18.7864	20.9055	24.9442	22.2978	16.238	7.30029	-0.611077	0.135541	0.274335	-0.542305	0.241784	0.519389	0.0364128	0.835589	1	-1.11575	0.0117554	0.0649736
DLGAP3	ENSG00000116544	5.01493	1.65533	3.60892	3.34504	5.2087	4.60341	2.77519	5.55618	12.9928	2.52184	3.5373	1.40335	0	0	0	0	0	0	0	0.335518	0.612866	0	1.40898	1.30659	0	0.929077	0.811901	0	2.61749	1.53791e-08	4.61333e-07	4.12389	2.18085e-07	9.94483e-06	1.88777	0.000787335	0.00903531	2.52712	0.000116852	0.00215076
AC114490.3	ENSG00000284773	0	1.18238	0.721784	1.11501	5.2087	1.15085	0.925063	1.11124	3.03166	2.52184	2.3582	0	0.976431	4.26816	0	3.35035	1.6106	2.14884	3.46431	1.34207	2.14503	0.422583	1.87864	0	2.96954	6.039	2.4357	1.82507	-0.552445	0.466687	0.710349	-0.298596	0.741897	1	-0.335897	0.844941	1	-0.900254	0.237724	0.520449
AC114490.2	ENSG00000271741	0	0	0	0	0	0	0	0	0	0	0.589549	0	0	0	0	0	0	0	0	0	0	0	0	0	0	0	0	0	-0.946145	1	1	0	1	1	-2.27092	0.75	1	0	1	1
TMEM35B	ENSG00000243749	0.417911	0	0.240595	0	1.73623	0	0	0.416713	0.433094	0	0	0	0	0	0	0	0	0	0	0	0	0.422583	0	0	0	0	0	0	1.78567	0.0503666	0.126567	1.18088	0.553839	0.885098	2.49419	0.194942	0.480393	2.55421	0.194942	0.456398
ZMYM6	ENSG00000163867	7.5224	4.96599	11.0674	5.57507	0	10.3577	7.21549	9.16769	1.73238	0	11.791	9.35567	3.90572	4.26816	9.99444	2.68028	5.63711	12.3558	8.66079	13.0852	15.9345	13.5227	13.1505	9.14616	11.2843	15.3298	9.74281	6.38776	-0.670821	0.037964	0.10128	-0.895017	0.0212732	0.0933944	-0.199614	0.549914	0.921326	-0.786252	0.0377476	0.149478
ZMYM1	ENSG00000197056	2.50747	4.96599	2.64654	10.0351	3.47246	3.45256	2.22015	10.5567	4.33094	2.52184	6.48504	10.759	5.85859	4.26816	4.99722	8.71092	3.2212	17.7279	13.8573	10.0655	15.9345	16.4808	7.51457	9.14616	7.1269	5.57446	6.08926	6.38776	-0.913867	0.00724514	0.0268689	-1.42433	0.000143124	0.00194845	-0.584098	0.173711	0.445899	-0.52497	0.169949	0.415825
SFPQ	ENSG00000116560	91.1046	157.493	149.169	97.0063	46.8783	50.6376	43.2929	189.327	22.5209	27.7403	129.111	95.8956	105.455	136.581	183.231	188.96	135.291	171.37	150.698	195.942	192.746	228.618	148.882	124.126	185.893	161.195	201.757	205.321	-0.883624	0.00244398	0.0111327	-1.01691	0.00422107	0.0277095	-0.656434	0.0646482	0.228767	-0.949723	0.00745692	0.0469946
ZMYM4	ENSG00000146463	9.61195	59.5919	44.7506	47.9456	15.6261	12.6594	13.6909	99.5945	0.433094	32.784	81.6526	83.2655	60.5387	64.0224	96.6129	107.211	76.5036	102.07	90.0722	84.5504	119.815	83.2489	92.5231	98.6479	105.122	77.1134	109.201	103.117	-1.41457	0.000124123	0.000953702	-1.44392	0.00114931	0.0101119	-1.27155	0.00435553	0.032465	-1.51728	0.000631601	0.0077404
KIAA0319L	ENSG00000142687	74.3882	56.0448	120.057	97.0063	59.0319	51.7884	77.8903	150.85	18.1899	60.5242	152.693	105.251	126.936	132.313	151.582	162.827	130.459	126.244	102.197	155.009	159.958	128.465	150.761	171.817	157.386	105.45	151.825	136.881	-0.852521	0.000454962	0.00281096	-0.795746	0.00785653	0.0446316	-0.843522	0.00497148	0.0357865	-0.915428	0.00215248	0.0191703
NCDN	ENSG00000020129	58.9255	46.8222	80.118	36.7955	69.4493	58.6935	55.1337	38.6154	26.4187	55.4806	26.8245	14.0335	44.9158	38.4134	18.3231	18.0919	44.2915	14.5047	19.0537	29.19	23.9018	23.2421	52.1323	52.2638	60.5787	31.5886	43.4367	43.8018	0.655743	0.0118895	0.0399223	1.02438	0.00173842	0.0139189	0.996642	0.00325178	0.0260785	0.149613	0.637932	0.972364
TFAP2E	ENSG00000116819	4.59702	3.78361	4.3307	12.2652	1.73623	6.90512	1.85013	5.27837	4.33094	2.52184	0.589549	0.935567	1.95286	0	0	0	0.805301	1.61163	1.73216	1.67759	1.53217	0.845167	1.87864	1.95989	1.78173	0.929077	3.65355	0.912537	1.73146	2.92981e-06	4.12443e-05	1.72554	0.00110634	0.00980569	2.72315	1.22381e-05	0.000336719	1.23993	0.00874202	0.0527273
PSMB2	ENSG00000126067	44.7165	59.8284	108.027	89.2012	41.6696	36.8273	45.3281	179.465	6.49641	40.3495	48.9326	28.067	44.9158	53.352	31.6491	41.5444	34.6279	26.8605	32.911	28.519	32.1755	35.9196	36.6335	49.6506	55.8274	52.4929	50.7438	47.4519	0.695089	0.0190685	0.0584829	1.04967	0.0104496	0.0554629	0.67299	0.100045	0.308753	0.432542	0.284642	0.587553
C1orf216	ENSG00000142686	11.7015	13.7156	23.3377	12.2652	13.8899	21.8662	14.246	16.3907	7.3626	12.6092	7.07459	9.35567	7.81145	6.40224	8.3287	5.36056	4.83181	3.76047	12.1251	4.36173	6.4351	5.49358	5.63593	7.18627	6.53299	10.6844	4.8714	7.30029	1.14796	5.0665e-06	6.5517e-05	1.38854	0.000125055	0.00175319	0.994028	0.00461499	0.03385	1.07792	0.0011109	0.0117465
CLSPN	ENSG00000092853	15.8806	28.8501	21.4129	40.1405	8.68116	14.9611	12.3958	28.6143	6.06332	12.6092	5.89549	2.8067	2.92929	4.26816	0	0	2.4159	0	0	1.00655	0.919299	0	6.57525	1.95989	1.78173	2.32269	2.4357	4.56268	3.04951	1.91725e-13	2.63509e-11	4.61811	2.77265e-12	6.15476e-10	2.721	1.01037e-06	4.5305e-05	2.53842	2.97525e-06	0.000123166
AGO4	ENSG00000134698	25.9105	30.2689	54.3744	39.0255	13.8899	23.0171	13.5059	91.538	0.433094	15.1311	44.8057	37.4227	42.963	51.2179	36.6463	57.6261	31.4067	38.1419	27.7145	43.6173	34.3205	36.3422	58.2379	41.811	45.137	79.9006	58.8628	31.9388	-0.503509	0.14036	0.281702	-0.17599	0.660963	0.98668	-0.52457	0.207833	0.499868	-0.750835	0.072889	0.236471
AGO1	ENSG00000092847	68.5374	73.071	202.1	90.3162	36.4609	63.297	49.7684	188.771	23.3871	42.8713	112.899	83.7333	56.633	72.5587	104.942	97.8303	115.963	102.607	98.733	134.878	92.5428	88.7425	79.3726	109.101	110.467	106.379	92.1507	102.204	-0.207564	0.446211	0.685192	-0.315672	0.351426	0.656293	-0.0573103	0.843604	1	-0.235572	0.480219	0.822479
AGO3	ENSG00000126070	30.5075	57.2272	55.5774	51.2907	31.2522	40.2799	32.9322	78.6199	7.79569	40.3495	66.3243	52.3918	50.7744	40.5475	98.2786	99.8405	99.052	85.9536	79.6792	80.8597	96.5264	115.365	67.6311	83.6221	83.1472	77.5779	79.1603	83.0408	-0.900308	0.000556956	0.00331642	-1.11511	0.000350655	0.00397672	-0.666175	0.0356667	0.151258	-0.878982	0.00481275	0.0342314
TEKT2	ENSG00000092850	3.7612	2.83771	1.44357	1.11501	5.2087	5.75427	3.14521	1.66685	3.03166	5.04369	6.48504	0.935567	0	6.40224	0	10.7211	8.05301	7.52094	10.3929	7.7169	7.04796	7.6065	0	3.91978	1.18782	0.464539	1.6238	0	-0.513762	0.426869	0.661466	-1.38575	0.0143738	0.0699755	-0.497218	0.549643	0.921082	1.29765	0.0358184	0.143843
ADPRHL2	ENSG00000116863	20.4776	16.7898	34.6456	20.0703	20.8348	8.05598	25.3467	33.0593	5.19713	20.1747	14.1492	19.1791	10.7407	19.2067	14.9917	24.1225	11.2742	12.3558	12.1251	15.7693	13.7895	8.87425	20.1954	22.8654	27.3198	10.2198	23.9511	20.9883	0.308394	0.270985	0.468477	0.744314	0.0386343	0.144259	0.287853	0.446245	0.812141	-0.000799248	0.961873	1
COL8A2	ENSG00000171812	26.3284	214.484	35.608	13.3802	10.4174	109.331	23.1266	8.33427	18.623	30.2621	6.19027	13.0979	3.90572	6.40224	21.6546	75.718	4.83181	6.44652	10.3929	16.1048	13.4831	20.284	49.784	48.344	14.2538	39.9503	86.8734	74.828	0.781451	0.107944	0.230735	2.02742	0.00250802	0.0185555	1.20255	0.0628586	0.224454	-0.0877011	0.853327	1
TRAPPC3	ENSG00000054116	26.3284	27.1947	53.6526	36.7955	10.4174	20.7154	21.6465	59.3122	6.9295	30.2621	57.7758	90.2822	27.3401	32.0112	48.3064	95.15	38.6544	41.3652	32.911	50.6631	56.9966	51.9778	53.5413	61.4099	55.8274	46.9184	62.9223	53.8397	-0.844048	0.00318097	0.0138015	-0.617191	0.0767814	0.235783	-0.98955	0.00488322	0.0353197	-0.902051	0.00941458	0.0556596
MAP7D1	ENSG00000116871	192.239	78.51	129.921	70.2459	71.1855	88.6157	81.7755	126.125	50.2389	30.2621	33.0148	51.4562	25.3872	19.2067	34.9805	97.1602	45.9022	17.7279	20.7859	50.3276	25.7404	40.568	38.5122	55.5303	45.137	51.0992	43.8426	33.7639	1.18091	1.60432e-05	0.000172878	1.45614	0.000179078	0.0023342	1.06784	0.00517409	0.0369102	1.0523	0.00598211	0.0399702
THRAP3	ENSG00000054118	93.1942	139.994	184.777	149.412	81.6029	58.6935	72.7099	260.585	17.7569	37.8277	191.604	156.24	107.407	164.324	189.894	257.307	157.034	173.519	105.662	202.653	211.439	169.879	208.06	237.8	223.31	175.596	207.441	237.26	-0.76406	0.0093764	0.0330576	-0.624165	0.083121	0.249444	-0.686288	0.057198	0.210397	-0.958496	0.00773518	0.0482601
SH3D21	ENSG00000214193	16.7164	12.0603	11.7891	11.1501	5.2087	12.6594	22.5715	145.155	32.049	15.1311	30.067	1.87113	1.95286	32.0112	54.9694	44.8947	33.0173	24.7117	19.0537	47.308	25.434	22.3969	6.10559	31.3583	38.604	25.5496	39.3772	42.8892	0.00637797	1	1	0.0132027	1	1	0.0860037	0.944363	1	-0.0755951	0.85313	1
EVA1B	ENSG00000142694	10.8657	6.62132	9.62379	5.57507	17.3623	18.4137	8.32556	209.051	16.0245	15.1311	0.884324	0.467784	0.976431	0	4.99722	0.670071	1.6106	1.07442	1.73216	2.01311	1.8386	0.845167	2.81796	4.57308	6.53299	6.039	4.0595	4.56268	3.626	4.33904e-12	3.92683e-10	4.36796	1.26065e-07	6.30594e-06	4.75723	8.08095e-08	5.50825e-06	2.74661	0.000183474	0.00307363
STK40	ENSG00000196182	51.4031	26.9582	69.0507	30.1054	38.1971	33.3748	34.2273	540.199	39.8446	7.56553	34.7834	20.5825	25.3872	34.1453	28.3176	24.1225	44.2915	22.5628	22.518	32.2097	32.1755	42.6809	20.1954	24.8253	36.2284	32.9822	25.9808	18.2507	1.59799	5.14031e-05	0.000458984	1.42102	0.0141645	0.0692626	1.65987	0.00504932	0.0362272	1.73265	0.00321518	0.0255966
LSM10	ENSG00000181817	16.7164	11.5873	21.1723	10.0351	6.94493	8.05598	9.99068	38.6154	9.52807	0	5.60072	6.08119	3.90572	10.6704	1.66574	4.69049	6.44241	2.14884	3.46431	4.36173	4.90293	3.80325	2.81796	3.26649	4.15736	3.71631	1.6238	6.38776	1.6982	2.30672e-06	3.35458e-05	1.73856	0.000747829	0.00722587	1.40107	0.00817351	0.0519622	1.98282	0.000167964	0.00287809
OSCP1	ENSG00000116885	4.59702	4.72952	11.5485	8.92012	6.94493	8.05598	7.58551	30.2812	0	5.04369	21.5185	11.6946	25.3872	10.6704	18.3231	19.432	20.9378	19.8768	10.3929	15.7693	21.4503	11.8323	7.04491	14.3725	15.4416	6.96808	7.30711	17.3382	-0.733881	0.0345264	0.0941331	-0.870031	0.0375253	0.141086	-0.963272	0.0228916	0.110124	-0.286675	0.459168	0.796304
MRPS15	ENSG00000116898	23.8209	25.5394	46.6754	24.5303	10.4174	19.5645	7.21549	88.621	5.63022	22.6966	25.0558	25.2603	31.2458	25.609	8.3287	15.4116	16.106	7.52094	8.66079	15.4338	18.0796	15.213	21.1347	23.5187	36.8223	22.7624	17.4559	20.9883	0.501796	0.134969	0.273439	1.03111	0.0234447	0.100301	0.35237	0.456493	0.82549	0.239449	0.620536	0.955827
CSF3R	ENSG00000119535	53.0747	17.7357	62.7952	57.9807	15.6261	25.3188	44.033	23.6138	29.8835	35.3058	13.2649	3.27448	4.88216	4.26816	4.99722	4.02042	9.66361	3.76047	13.8573	14.4273	5.20936	5.91617	32.8762	7.83957	6.53299	33.9113	17.8618	3.65015	1.75891	9.72677e-07	1.59438e-05	2.09415	2.38202e-05	0.000463215	2.57201	3.20359e-07	1.76287e-05	1.07833	0.0172041	0.0854947
GRIK3	ENSG00000163873	14.6269	4.72952	15.3981	2.23003	6.94493	36.8273	17.3912	5.27837	18.1899	12.6092	2.3582	0.467784	5.85859	0	28.3176	3.35035	1.6106	0.53721	0	3.35518	4.90293	1.26775	3.75728	5.22638	6.53299	2.32269	7.30711	0	1.69632	0.000727865	0.00412452	2.60285	0.000290725	0.00341919	1.09392	0.141009	0.388026	1.6405	0.0181901	0.0888583
ZC3H12A	ENSG00000163874	22.9851	7.33075	19.7288	21.1853	12.1536	17.2628	14.431	30.559	7.79569	2.52184	5.30594	1.40335	13.67	2.13408	4.99722	9.38099	4.0265	2.14884	6.92863	6.03932	6.74153	3.38067	10.3325	3.91978	10.0964	14.4007	10.5547	2.73761	1.25821	0.00023054	0.00159641	1.72806	0.000482418	0.00509667	1.35901	0.00612571	0.0419201	0.85566	0.0626415	0.212545
MEAF6	ENSG00000163875	19.2239	16.5533	30.7961	27.8754	10.4174	4.60341	10.7307	40.5601	3.46475	12.6092	36.2573	40.6972	32.2222	46.9498	14.9917	19.432	20.9378	33.8442	36.3753	32.2097	29.724	30.8486	53.0716	37.8912	67.1117	41.8085	49.12	62.0525	-1.06642	0.000765605	0.00429846	-0.744596	0.0407397	0.149952	-0.798218	0.0308771	0.136629	-1.50343	3.49642e-05	0.000849076
SNIP1	ENSG00000163877	10.0299	11.8238	11.3079	23.4153	1.73623	8.05598	5.9204	15.5573	5.63022	5.04369	10.6119	10.759	6.83502	6.40224	9.99444	11.3912	13.6901	11.8186	12.1251	15.7693	15.3217	16.0582	9.86287	11.7594	17.8173	18.117	10.5547	15.5131	-0.311818	0.250241	0.44837	-0.481154	0.143302	0.362787	0.0852369	0.863777	1	-0.439127	0.167941	0.412852
DNALI1	ENSG00000163879	5.85075	2.12828	7.21784	2.23003	5.2087	12.6594	1.4801	4.30604	3.03166	5.04369	25.9402	8.88789	12.6936	2.13408	39.9778	30.1532	32.212	37.0675	38.1075	50.9987	33.4012	32.9615	0	21.5588	23.1624	13.0071	17.8618	18.2507	-2.35377	6.62763e-07	1.15517e-05	-2.98205	3.43869e-09	2.9144e-07	-2.08374	5.93603e-05	0.00120161	-1.71644	0.000847405	0.00960367
GNL2	ENSG00000134697	23.403	45.8763	59.1863	39.0255	10.4174	20.7154	14.616	62.0903	3.89785	27.7403	35.0782	37.4227	17.5758	27.743	34.9805	37.5239	11.2742	27.3977	27.7145	20.4666	26.0468	37.6099	41.3301	18.9456	33.8528	34.8404	46.2783	36.5015	0.0192875	0.958697	1	0.312626	0.477159	0.810214	-0.0307411	0.914002	1	-0.179195	0.623812	0.959315
RSPO1	ENSG00000169218	6.26867	1.65533	0.240595	1.11501	3.47246	6.90512	3.33023	0.833427	3.46475	0	1.1791	0	0	0	0	0	0	0.53721	1.73216	0.671035	0.306433	0	1.40898	0.653297	0	0.464539	0	0	2.56677	1.0928e-05	0.000124823	2.54461	0.0102631	0.0546806	2.76174	0.0026636	0.022464	2.47986	0.00553441	0.0379089
C1orf109	ENSG00000116922	12.1194	13.0062	16.8416	12.2652	1.73623	16.112	10.5457	21.2524	0.433094	10.0874	7.36937	8.88789	14.6465	8.53632	4.99722	8.71092	10.4689	10.7442	10.3929	15.7693	13.1766	10.9872	7.98423	7.83957	4.15736	5.10992	7.71306	5.47522	0.370481	0.261837	0.460437	-0.0256517	0.916088	1	0.408659	0.376934	0.727366	0.879887	0.0416294	0.160034
CDCA8	ENSG00000134690	13.7911	13.7156	16.1198	10.0351	8.68116	12.6594	10.7307	35.6984	8.66188	2.52184	4.42162	2.33892	0.976431	2.13408	0	1.34014	0	0	0	1.67759	0	0.845167	4.6966	1.95989	2.37563	1.39362	3.65355	0.912537	2.94243	1.45161e-13	2.0827e-11	4.56298	7.09732e-13	1.94186e-10	2.62516	1.34418e-06	5.73396e-05	2.40118	3.94819e-06	0.000154448
EPHA10	ENSG00000183317	12.9552	6.62132	6.25546	4.46006	5.2087	12.6594	17.9462	21.6691	24.2533	12.6092	5.89549	4.67784	2.92929	0	4.99722	0	0.805301	0	0	2.68414	0.306433	0	7.98423	3.91978	3.56345	3.71631	6.90116	0.912537	2.11607	2.7407e-06	3.89237e-05	3.98825	3.15143e-09	2.69452e-07	1.90537	0.000786016	0.00902369	1.45045	0.00762739	0.0477778
MANEAL	ENSG00000185090	6.26867	0.945903	18.5258	6.69009	3.47246	9.20683	4.99534	17.3631	10.3943	0	2.65297	10.2912	10.7407	6.40224	11.6602	2.68028	1.6106	2.14884	0	2.34862	1.22573	0.845167	12.6808	0.653297	7.72081	3.25177	1.6238	0.912537	0.905939	0.0807107	0.184059	2.42839	0.000504216	0.00528331	0.180694	0.893631	1	0.838615	0.188786	0.447327
YRDC	ENSG00000196449	3.34329	6.62132	15.1575	4.46006	1.73623	4.60341	4.62531	10.4178	1.29928	0	4.42162	9.35567	6.83502	0	8.3287	2.68028	0.805301	5.90931	3.46431	4.36173	4.5965	6.76133	4.6966	3.91978	5.93908	2.78723	4.0595	3.65015	0.313461	0.511692	0.761859	0.377959	0.576962	0.906512	0.0894079	0.977368	1	0.473994	0.502244	0.840311
C1orf122	ENSG00000197982	13.3732	5.9119	11.0674	5.57507	6.94493	8.05598	4.4403	15.0017	3.03166	2.52184	7.07459	7.01675	5.85859	10.6704	0	1.34014	6.44241	5.90931	0	7.38139	3.37076	4.22583	6.10559	5.22638	4.75127	9.29077	8.11901	7.30029	0.484371	0.169727	0.326577	0.713584	0.126433	0.332726	0.577145	0.275395	0.603874	0.221529	0.688067	1
MTF1	ENSG00000188786	20.8956	23.1746	38.014	30.1054	29.5159	25.3188	22.9416	54.3116	12.9928	10.0874	27.1193	16.8402	9.76431	17.0726	34.9805	34.8437	33.0173	28.4721	15.5894	32.2097	20.8375	24.9324	27.2403	23.5187	25.5381	28.8014	23.9511	18.2507	0.141588	0.595152	0.842818	0.0661812	0.884758	1	0.218173	0.574667	0.943692	0.149719	0.700561	1
INPP5B	ENSG00000204084	40.1195	47.0587	53.412	39.0255	27.7797	32.2239	31.0821	40.2823	16.4576	37.8277	57.4811	45.375	26.3636	76.8269	51.6379	45.5648	37.8491	45.6628	38.1075	52.3407	74.7697	46.9068	66.6918	67.9429	71.269	84.546	67.3878	72.0904	-0.637836	0.00638346	0.0242138	-0.435199	0.114002	0.310773	-0.439235	0.105987	0.320947	-0.959903	0.00035757	0.00508437
SF3A3	ENSG00000183431	28.4179	58.8825	71.216	69.1309	13.8899	23.0171	27.0118	90.149	9.09497	17.6529	48.6378	63.1508	41.0101	27.743	39.9778	63.6567	38.6544	55.8698	51.9647	69.7876	65.2703	62.1198	70.4491	47.0374	61.1726	48.7765	69.4175	55.6647	-0.393141	0.17413	0.333156	-0.462359	0.197252	0.452125	-0.199845	0.570205	0.939693	-0.495452	0.163487	0.405625
FHL3	ENSG00000183386	43.8807	18.6816	38.4951	43.4856	147.58	49.4867	43.2929	15.2795	23.3871	327.84	3.5373	2.33892	4.88216	21.3408	16.6574	1.34014	8.85831	3.22326	27.7145	6.03932	3.98363	7.6065	6.57525	6.53297	4.15736	10.2198	5.6833	4.56268	3.27441	3.23665e-13	4.05961e-11	3.03161	1.09926e-05	0.00024747	3.28633	4.69292e-06	0.000155783	3.53234	3.51768e-07	2.30017e-05
UTP11	ENSG00000183520	9.61195	23.8841	21.4129	16.7252	3.47246	13.8102	7.4005	26.9475	4.33094	0	15.3283	11.6946	5.85859	6.40224	11.6602	12.7313	7.24771	11.2814	10.3929	11.0721	15.9345	10.5646	12.6808	14.3725	16.0355	19.5106	17.0499	14.6006	0.0957359	0.860508	1	0.27443	0.626369	0.957153	0.306314	0.555862	0.927004	-0.212552	0.512844	0.850044
POU3F1	ENSG00000185668	2.50747	0.472952	0.721784	1.11501	1.73623	1.15085	0.925063	0.138904	5.19713	0	0	0	0	0	0	0	0	1.07442	0	0.671035	0	0	0	0.653297	2.96954	0.464539	0	0	1.86471	0.00699706	0.0261151	1.97659	0.0480761	0.168844	4.79196	0.00256937	0.0218415	1.03688	0.374442	0.694341
RRAGC	ENSG00000116954	3.34329	3.07419	4.3307	1.11501	1.73623	3.45256	0.74005	6.2507	1.29928	0	5.89549	8.88789	4.88216	0	0	3.35035	1.6106	5.90931	5.19647	3.69069	3.37076	6.76133	3.28762	2.61319	3.56345	3.71631	3.2476	0.912537	-0.450238	0.255682	0.452908	-0.612272	0.177807	0.421788	-0.636408	0.279878	0.610291	-0.0481712	0.830807	1
MYCBP	ENSG00000214114	0.835822	4.02009	4.09011	12.2652	1.73623	0	1.11008	13.4737	3.03166	7.56553	14.444	9.35567	13.67	10.6704	14.9917	12.0613	10.4689	11.2814	19.0537	7.7169	15.3217	12.2549	15.0291	9.79946	8.31472	5.57446	8.93091	12.7755	-1.26262	0.000614015	0.00359183	-1.36114	0.00218634	0.016718	-1.36985	0.00264637	0.0223636	-1.05052	0.0184138	0.0895865
AL139260.3	ENSG00000274944	0	0.472952	0	0	1.73623	0	0	0	0	0	0.294775	0	0	0	0	0	0	0	0	1.34207	0	0.845167	0	0	0.593908	0.464539	0	0.912537	-0.967271	0.848414	1	-1.56543	0.345928	0.649549	0.195356	1	1	-0.980935	0.817001	1
GJA9	ENSG00000131233	0.835822	0.945903	0.481189	0	0	1.15085	0	0.277809	0	0	0.884324	0	0	0	1.66574	0	0.805301	1.07442	0	1.00655	0	0.422583	1.87864	0.653297	0	0.464539	0.40595	0	-0.406192	0.601882	0.848946	-0.487328	0.731836	1	-0.0509962	1	1	-0.568893	0.535539	0.871884
RHBDL2	ENSG00000158315	0.835822	3.07419	2.88714	3.34504	0	1.15085	2.9602	9.4455	1.73238	0	2.94775	0	4.88216	0	0	1.34014	0	5.3721	1.73216	1.67759	3.98363	2.11292	1.40898	1.95989	2.37563	0.929077	2.02975	0.912537	0.558879	0.319356	0.525912	0.184792	0.951687	1	0.770861	0.2957	0.632024	0.850936	0.308372	0.617309
AKIRIN1	ENSG00000174574	15.0448	18.2086	25.9842	20.0703	6.94493	13.8102	5.73539	57.6453	8.22879	25.2184	30.9513	29.0026	37.1044	21.3408	19.9889	26.1328	15.3007	19.8768	27.7145	30.5321	29.724	47.3293	25.8313	32.0116	39.198	37.6276	33.2879	34.6764	-0.582413	0.0491249	0.124088	-0.509839	0.162557	0.395877	-0.466457	0.210499	0.503951	-0.749526	0.0379882	0.150179
NDUFS5	ENSG00000168653	7.10449	29.0865	54.3744	21.1853	10.4174	4.60341	11.2858	84.7317	0	17.6529	43.6266	36.9549	89.8317	74.6928	49.9722	62.3166	52.3446	35.9931	43.3039	54.6894	53.3194	45.2164	79.8423	47.6907	84.9289	67.3581	84.8436	48.3644	-1.24849	0.00185032	0.00886936	-0.946795	0.0491187	0.171463	-1.26729	0.008804	0.0548618	-1.48215	0.00213801	0.0190703
MACF1	ENSG00000127603	465.971	592.845	1012.66	1069.3	270.852	341.804	462.716	845.372	78.8231	431.235	1386.03	466.38	559.495	1011.55	1269.29	1734.14	1224.86	1321.54	829.703	1247.79	1425.22	1331.14	1638.65	2052.66	2139.26	1886.49	1907.56	2132.6	-1.34913	2.72185e-05	0.000268781	-1.14172	0.00167192	0.0134912	-0.941869	0.00956748	0.0582315	-1.81313	6.33011e-07	3.72741e-05
BMP8A	ENSG00000183682	20.8956	8.98608	20.9317	7.8051	27.7797	35.6765	11.8408	19.8633	13.4259	42.8713	531.479	9.82345	7.81145	247.553	34.9805	48.2451	743.293	150.956	355.092	707.942	497.341	300.879	10.8022	326.649	67.7056	32.5177	11.7726	7.30029	-3.4511	8.27807e-07	1.39091e-05	-4.46968	4.196e-10	4.62228e-08	-2.8244	3.64572e-05	0.000815125	-1.87645	0.00536152	0.0370221
PABPC4	ENSG00000090621	119.105	93.408	309.886	107.041	90.2841	64.4478	56.2438	281.698	27.718	58.0024	84.8951	114.139	77.1381	53.352	71.6268	77.0581	72.4771	48.3489	69.2863	70.7942	72.9311	65.5004	73.7367	65.983	80.7715	82.6879	108.389	53.8397	0.702066	0.0130099	0.042932	0.870465	0.0282948	0.11486	0.602159	0.126663	0.361224	0.64702	0.100416	0.293733
HEYL	ENSG00000163909	13.7911	25.5394	14.6763	5.57507	109.383	12.6594	11.4708	8.33427	12.9928	10.0874	23.8767	5.14562	28.3165	6.40224	0	2.68028	30.6014	23.6372	32.911	25.8348	17.7731	12.6775	22.5437	24.8253	24.3502	33.9113	10.1488	10.0379	0.222296	0.572325	0.828009	-0.11887	0.826265	1	0.931152	0.110758	0.330461	0.0560609	0.933156	1
NT5C1A	ENSG00000116981	1.25373	0.709428	0.962379	1.11501	3.47246	1.15085	2.40516	0.416713	3.46475	0	1.1791	0.467784	0	2.13408	1.66574	0.670071	0	0	0	0	0	0.422583	0.46966	3.26649	10.0964	1.39362	0.811901	0	0.259242	0.74479	0.966945	3.54782	0.00334257	0.0231435	0.70717	0.623745	0.991376	-0.825102	0.248936	0.537302
HPCAL4	ENSG00000116983	2.08956	2.36476	3.84951	2.23003	6.94493	4.60341	4.07028	0.555618	9.52807	0	3.24252	1.40335	1.95286	2.13408	4.99722	3.35035	0	0	0	1.34207	0.306433	0.422583	4.6966	22.2121	49.8883	6.96808	9.74281	12.7755	-0.935837	0.193878	0.363965	2.87309	0.000100575	0.00148131	0.379825	0.668074	1	-2.26553	2.02035e-05	0.000553292
PPIE	ENSG00000084072	19.2239	18.2086	33.6833	34.5654	8.68116	18.4137	14.986	39.7267	19.9223	12.6092	38.0259	22.4536	18.5522	40.5475	36.6463	26.8028	33.0173	22.0256	22.518	18.4535	33.0948	22.3969	10.8022	37.8912	26.132	23.2269	19.0797	19.1633	-0.195114	0.408619	0.638246	-0.157582	0.587765	0.917092	-0.410846	0.182061	0.45955	0.00100601	0.944246	1
BMP8B	ENSG00000116985	6.68658	6.8578	21.1723	4.46006	10.4174	8.05598	8.69559	13.4737	12.5597	40.3495	26.5297	17.308	10.7407	36.2794	19.9889	10.0511	41.0703	13.9675	45.0361	30.5321	42.2878	20.7066	2.3483	25.4786	18.4112	6.96808	9.33686	4.56268	-0.721646	0.0858939	0.193331	-1.34114	0.00309069	0.0217736	-0.647704	0.172097	0.443162	0.177412	0.698493	1
OXCT2	ENSG00000198754	2.50747	1.18238	2.16535	0	0	2.30171	1.4801	1.52795	6.9295	2.52184	5.01117	2.8067	0	4.26816	1.66574	0	16.106	1.07442	1.73216	13.4207	11.6445	3.38067	1.40898	2.61319	1.78173	0.929077	0.811901	0	-0.855352	0.169994	0.326943	-1.88103	0.00190062	0.0149262	-0.125198	0.91063	1	0.737821	0.372312	0.691306
TRIT1	ENSG00000043514	7.5224	25.7759	25.503	22.3003	0	2.30171	8.51058	38.3376	7.3626	10.0874	33.8991	45.375	15.6229	19.2067	29.9833	42.8845	27.3802	41.9024	38.1075	32.8807	41.9813	35.0744	29.1189	28.7451	28.5076	23.6915	26.3868	31.0262	-1.04024	0.00215774	0.010057	-1.22461	0.00305018	0.0215657	-1.02576	0.0140356	0.0774655	-0.847228	0.0382728	0.150918
MYCL	ENSG00000116990	7.5224	5.67542	4.5713	4.46006	0	6.90512	5.18035	7.91755	2.59856	10.0874	6.48504	19.1791	1.95286	8.53632	0	4.02042	2.4159	6.98373	5.19647	8.72346	3.98363	6.76133	2.81796	1.30659	2.37563	9.29077	3.2476	1.82507	0.0152593	0.973816	1	-0.0739077	0.885707	1	-0.365094	0.53916	0.910361	0.607714	0.270228	0.568364
MFSD2A	ENSG00000168389	20.0597	11.8238	18.0446	14.4952	10.4174	19.5645	3.33023	2.36138	14.2921	2.52184	5.01117	52.3918	61.5152	27.743	119.933	9.38099	12.0795	1.07442	1.73216	8.72346	2.45147	22.8195	4.22694	18.9456	52.8578	17.1879	13.3964	4.56268	-1.02208	0.0688006	0.161992	0.498788	0.455673	0.784295	-1.94997	0.00112998	0.0117815	-0.653831	0.271355	0.570108
CAP1	ENSG00000131236	104.06	135.028	300.022	201.818	57.2957	63.297	100.092	226.97	8.22879	75.6553	107.003	128.173	82.9966	166.458	116.602	92.4697	86.1672	112.277	81.4114	76.1625	94.075	99.7297	246.572	180.31	218.558	212.759	228.144	194.37	-0.134483	0.699596	0.937396	0.479917	0.249597	0.531265	0.149925	0.739528	1	-0.738661	0.0548007	0.193473
PPT1	ENSG00000131238	37.1941	85.1313	86.8547	88.0861	5.2087	8.05598	22.9416	115.707	5.63022	50.4369	65.1452	62.2152	39.0572	29.8771	46.6407	48.2451	62.8135	55.8698	43.3039	40.9331	65.2703	60.4294	115.067	66.6363	81.9594	103.128	88.4972	68.4403	-0.323105	0.38346	0.606829	-0.105578	0.790398	1	0.0605498	0.927669	1	-0.776188	0.0782187	0.248204
RLF	ENSG00000117000	2.50747	26.9582	9.86438	17.8402	1.73623	1.15085	3.33023	45.2828	3.89785	32.784	27.414	24.3247	12.6936	21.3408	46.6407	40.2042	8.05301	35.4559	17.3216	22.1442	36.4655	46.9068	24.892	16.3324	20.1929	20.9042	24.763	32.8513	-0.872696	0.0417861	0.109165	-0.94283	0.0721182	0.225248	-0.981702	0.0622777	0.223179	-0.679517	0.190269	0.44988
TMCO2	ENSG00000188800	0.417911	0	0	0	0	2.30171	1.29509	0.694522	0	0	0.294775	0	0	0	0	0	0	0	0	0	0	0	0	0	0	0.464539	0	0	2.22974	0.00885303	0.0315624	3.45213	0.066415	0.212572	1.84993	0.281214	0.611844	1.95235	0.21881	0.491392
ZMPSTE24	ENSG00000084073	4.59702	16.0804	8.66141	15.6102	3.47246	4.60341	3.14521	28.3365	6.06332	20.1747	20.6342	21.9858	16.5993	8.53632	3.33148	7.37078	8.85831	13.4302	3.46431	13.4207	16.241	17.3259	13.1505	5.87968	16.6294	9.75531	16.238	16.4257	-0.236655	0.549208	0.802503	-0.177194	0.73831	1	-0.302574	0.557359	0.928353	-0.22985	0.615311	0.950726
COL9A2	ENSG00000049089	13.7911	41.8562	46.1942	3.34504	0	11.5085	13.1359	36.6708	30.3166	30.2621	5.89549	22.9214	23.4343	2.13408	3.33148	2.68028	7.24771	6.44652	1.73216	6.71035	4.29006	8.45167	5.16626	9.14616	2.37563	4.18085	4.46545	2.73761	1.71832	5.27777e-05	0.000469406	1.94022	0.0015171	0.012492	1.14249	0.0503087	0.192394	2.2856	0.000298101	0.00442142
SMAP2	ENSG00000084070	57.2538	48.4775	76.0279	81.396	10.4174	19.5645	28.862	32.5036	5.19713	47.915	31.8357	21.0503	31.2458	64.0224	29.9833	20.7722	26.5749	24.1744	25.9824	36.9069	23.9018	15.213	54.9503	47.6907	55.2335	116.599	61.7045	74.828	-0.0517308	0.899668	1	0.682361	0.113266	0.309263	0.332028	0.474528	0.847757	-0.7443	0.057882	0.201236
ZFP69B	ENSG00000187801	3.7612	2.83771	2.64654	1.11501	1.73623	0	0.925063	1.80576	1.29928	0	1.47387	1.87113	0	0	0	0.670071	2.4159	1.61163	0	2.01311	2.14503	2.95808	1.40898	1.95989	3.56345	1.85815	2.4357	2.73761	0.0485365	0.993459	1	-0.118317	0.873954	1	0.87391	0.141029	0.388065	-0.267174	0.431431	0.762735
ZFP69	ENSG00000187815	2.08956	3.78361	3.60892	2.23003	0	0	2.9602	1.94466	0	7.56553	6.19027	3.27448	0.976431	8.53632	0	4.02042	2.4159	4.83489	8.66079	3.01966	4.29006	8.02908	4.22694	2.61319	3.56345	6.039	4.0595	8.21283	-0.934597	0.0267231	0.0766972	-1.07635	0.0320746	0.125996	-0.701037	0.217214	0.514417	-0.98706	0.0479828	0.1765
EXO5	ENSG00000164002	7.94031	3.54714	4.5713	5.57507	1.73623	6.90512	1.4801	2.36138	3.46475	0	1.76865	0.935567	3.90572	4.26816	1.66574	6.03063	3.2212	5.3721	3.46431	3.01966	3.37076	4.64842	5.16626	1.30659	4.15736	3.71631	3.2476	0.912537	0.193764	0.692511	0.937396	-0.00866332	0.971188	1	0.400561	0.614759	0.982056	0.254389	0.631609	0.967372
ZNF684	ENSG00000117010	4.59702	4.25657	4.09011	2.23003	0	5.75427	5.36536	3.88932	0	0	4.42162	4.21005	4.88216	0	6.66296	2.68028	8.05301	3.22326	1.73216	4.36173	4.90293	7.18392	3.28762	3.26649	2.96954	4.18085	2.4357	1.82507	-0.226003	0.450307	0.690024	-0.55278	0.149134	0.372677	-0.197146	0.610217	0.977135	0.176379	0.977896	1
RIMS3	ENSG00000117016	7.94031	6.8578	12.9921	13.3802	8.68116	18.4137	6.66045	22.9192	18.623	12.6092	14.444	8.88789	6.83502	0	3.33148	8.71092	11.2742	12.893	6.92863	10.401	14.7088	9.71942	1.87864	7.83957	5.93908	8.82623	16.238	1.82507	0.558504	0.0705015	0.16517	0.20898	0.632333	0.962124	0.712662	0.0740837	0.251412	0.826671	0.0596337	0.205548
NFYC	ENSG00000066136	25.0747	34.9984	53.1714	47.9456	34.7246	8.05598	22.2015	89.1766	11.2604	35.3058	56.0072	27.1314	68.3502	51.2179	49.9722	46.2349	47.5128	43.514	43.3039	60.0576	49.9486	38.8777	33.8156	45.0775	17.8173	42.273	40.1891	31.9388	-0.267168	0.352809	0.567608	-0.371447	0.292805	0.589831	-0.442041	0.210541	0.504012	0.0532039	0.917243	1
KCNQ4	ENSG00000117013	7.5224	1.89181	3.36833	5.57507	10.4174	3.45256	7.4005	5.13946	23.3871	0	2.94775	0.467784	0	0	0	0	2.4159	0	3.46431	0	0.612866	1.69033	0.46966	0	0	1.39362	0.40595	0	3.06445	4.04336e-08	1.05664e-06	2.61015	0.00320572	0.022404	2.93388	0.000118156	0.00208037	3.87482	9.37554e-06	0.000299574
CITED4	ENSG00000179862	0.835822	0.472952	0.721784	0	0	2.30171	5.9204	20.1411	2.59856	2.52184	2.3582	0.467784	1.95286	0	0	2.68028	0.805301	0	1.73216	1.00655	0.612866	2.5355	0.46966	0	0	0.464539	2.02975	0	1.88441	0.00247207	0.0112397	1.78689	0.0830669	0.249365	1.40837	0.135531	0.377562	2.67863	0.00868881	0.0525087
CTPS1	ENSG00000171793	40.1195	59.119	63.517	65.7858	27.7797	23.0171	22.5715	255.862	19.4892	17.6529	20.0447	29.9381	17.5758	4.26816	1.66574	3.35035	19.3272	6.98373	6.92863	16.7759	15.0152	12.2549	19.7257	13.0659	16.0355	30.6595	21.5154	20.0758	1.94599	3.67047e-07	6.98077e-06	2.20369	0.000127375	0.00177572	2.158	0.000136462	0.00232813	1.57168	0.00482066	0.0342607
SLFNL1	ENSG00000171790	10.8657	5.43894	7.69903	5.57507	0	4.60341	11.1008	46.2552	7.79569	7.56553	3.5373	0.935567	8.78788	0	0	0	0.805301	2.14884	1.73216	4.02621	2.45147	2.5355	2.3483	5.87968	2.37563	5.10992	4.46545	1.82507	1.9556	1.81845e-05	0.000192082	2.2034	0.00142781	0.0119102	2.2069	0.00142229	0.014086	1.58253	0.0180233	0.0883154
SCMH1	ENSG00000010803	22.9851	45.1669	65.6823	55.7507	26.0435	23.0171	21.4615	100.984	11.2604	55.4806	80.4735	54.2629	52.7273	49.0838	113.27	73.7078	71.6718	87.028	58.8933	80.5242	76.9147	80.2908	52.602	81.6622	71.8629	48.312	57.239	62.965	-0.695504	0.0126965	0.0420986	-0.82321	0.0165708	0.0778425	-0.713404	0.0393954	0.162559	-0.536335	0.117429	0.326437
FOXO6	ENSG00000204060	2.92538	3.54714	1.92476	0	1.73623	0	2.59018	12.5014	7.79569	0	0.884324	0.467784	0	8.53632	3.33148	0	0.805301	2.68605	1.73216	4.36173	1.22573	0.422583	0.46966	0.653297	1.18782	0.929077	0	0.912537	1.37989	0.0382294	0.101845	0.926834	0.284643	0.579021	1.18858	0.383454	0.73527	2.39191	0.0123558	0.0673429
EDN2	ENSG00000127129	3.34329	1.41886	2.64654	1.11501	1.73623	2.30171	4.62531	1.11124	7.3626	0	1.1791	1.40335	0	0	0	0	0	0	0	0.671035	0	0	0	1.30659	0.593908	0	1.21785	0	2.52974	1.10847e-06	1.78353e-05	3.79686	2.19876e-05	0.000433598	2.00057	0.00504311	0.0362091	2.28175	0.00449616	0.0326084
HIVEP3	ENSG00000127124	80.6568	34.7619	102.734	85.8561	27.7797	64.4478	84.3657	17.2241	61.9324	63.0461	50.4065	9.82345	15.6229	108.838	78.2898	52.2655	79.7248	52.6466	60.6255	79.5177	42.9006	44.3713	23.0134	42.4643	27.3198	36.6985	28.8225	21.9009	0.406019	0.20798	0.385665	0.0589313	0.907291	1	0.278791	0.53842	0.910078	1.05188	0.0127744	0.0689659
AC119676.1	ENSG00000284895	0	0	0	0	0	0	0	0	0	0	0	0	0	0	0	0	0	0	0	0	0	0	0	0	0	0	0	0	0	1	1	0	1	1	0	1	1	0	1	1
GUCA2B	ENSG00000044012	0.835822	1.18238	0.481189	0	0	1.15085	2.03514	0.277809	0.433094	2.52184	0	0	0	0	0	0	0	0	0	0	0	0	0	0	0	0	0.811901	0	2.96678	0.000181445	0.00131104	4.22201	0.00480822	0.0305942	4.11134	0.00892931	0.0553787	2.03586	0.0707388	0.231525
GUCA2A	ENSG00000197273	0.835822	0.472952	0	0	3.47246	0	1.29509	0.277809	2.16547	0	0.589549	0	0	0	0	0	0	0.53721	0	0	0	0	0	0	0	0	0.811901	0	2.07833	0.00984005	0.0343689	2.64697	0.0589405	0.195389	1.8492	0.0898003	0.286573	1.95258	0.13977	0.365308
FOXJ3	ENSG00000198815	20.4776	26.7218	55.0962	20.0703	19.0986	10.3577	10.9157	45.8385	4.76403	40.3495	54.2385	47.2461	24.4108	53.352	49.9722	62.9866	47.5128	51.0349	65.822	59.0511	63.7381	54.0907	33.8156	41.1577	40.3858	42.7375	38.9712	41.9767	-0.926213	0.00155949	0.00771808	-1.15605	0.000939506	0.00865973	-0.935077	0.00850936	0.0534447	-0.644042	0.0685052	0.226511
RIMKLA	ENSG00000177181	8.35822	5.9119	13.9545	2.23003	1.73623	11.5085	8.51058	20.1411	0.866188	12.6092	6.48504	16.8402	1.95286	2.13408	1.66574	5.36056	9.66361	5.3721	3.46431	8.38794	8.2737	10.5646	4.6966	3.91978	1.18782	1.85815	0	0.912537	0.699555	0.107438	0.22983	0.168604	0.791874	1	0.473463	0.359212	0.706511	2.03294	0.00116907	0.0121869
ZMYND12	ENSG00000066185	2.50747	0.236476	2.16535	1.11501	1.73623	6.90512	2.9602	4.02823	3.03166	10.0874	5.01117	3.27448	1.95286	12.8045	3.33148	2.01021	12.0795	5.90931	0	5.7038	5.5158	8.45167	1.40898	5.87968	8.31472	0.929077	2.4357	4.56268	-0.670633	0.227166	0.414641	-1.07601	0.0877375	0.258964	-0.483299	0.488906	0.863609	-0.317536	0.691965	1
PPCS	ENSG00000127125	12.5373	10.6414	23.8189	12.2652	12.1536	11.5085	9.43564	38.1987	4.33094	12.6092	18.5708	20.1147	15.6229	25.609	18.3231	20.1021	16.106	12.893	12.1251	16.1048	22.6761	11.8323	18.7864	20.2522	21.9746	17.1879	16.238	14.6006	-0.210152	0.396513	0.623327	-0.0200342	0.933858	1	-0.351039	0.266828	0.590236	-0.249434	0.42301	0.752328
CCDC30	ENSG00000186409	8.77613	6.62132	10.105	4.46006	5.2087	9.20683	10.5457	14.585	19.9223	22.6966	32.1304	18.7113	17.5758	10.6704	24.9861	41.5444	29.7961	40.2907	22.518	40.5976	49.6422	36.3422	15.9685	26.1319	21.3807	13.0071	30.4463	29.2012	-1.34436	1.29013e-05	0.000144199	-1.73733	4.90862e-07	1.92116e-05	-1.16687	0.00113593	0.0118288	-1.02711	0.00319499	0.0254634
PPIH	ENSG00000171960	10.0299	6.62132	13.7139	13.3802	3.47246	2.30171	6.66045	21.1135	0.866188	10.0874	7.95891	14.9691	11.7172	17.0726	4.99722	14.7416	8.05301	15.0419	12.1251	15.0983	15.9345	11.4098	12.6808	11.1061	14.8477	8.82623	12.1785	16.4257	-0.446218	0.140815	0.282452	-0.508825	0.181497	0.427421	-0.367498	0.333505	0.676661	-0.454496	0.218543	0.490935
YBX1	ENSG00000065978	155.881	275.494	513.429	215.198	109.383	74.8055	80.2954	302.256	12.1266	209.313	184.234	241.844	195.286	215.542	174.903	236.535	201.325	222.942	168.019	222.784	202.859	199.882	408.135	260.666	223.903	215.081	217.995	198.02	-0.184027	0.57165	0.827322	-0.0570496	0.869889	1	-0.092325	0.802282	1	-0.379792	0.336803	0.649353
CLDN19	ENSG00000164007	6.26867	2.60123	1.92476	0	0	2.30171	4.99534	1.11124	18.623	0	2.06342	0	0	0	0	0	0	0	1.73216	0.335518	1.22573	0	1.87864	0.653297	1.18782	0	1.6238	0	2.52823	0.000103307	0.000817133	2.96654	0.00802814	0.0454135	2.79688	0.00459232	0.0337131	2.05666	0.0360735	0.144584
P3H1	ENSG00000117385	54.7463	183.032	88.0576	102.581	130.217	72.5038	55.8738	42.5048	41.577	100.874	26.8245	23.857	24.4108	21.3408	19.9889	14.0715	23.3537	18.2651	22.518	22.8152	18.6924	17.7485	30.0583	26.1319	21.3807	47.8475	32.882	15.5131	1.85576	1.11594e-13	1.63704e-11	2.08102	7.78656e-09	5.8799e-07	1.98277	3.88402e-08	2.98663e-06	1.56864	5.31545e-06	0.000193971
C1orf50	ENSG00000164008	3.7612	2.12828	5.29308	5.57507	0	0	3.70025	4.86165	10.3943	10.0874	5.89549	3.27448	0.976431	2.13408	6.66296	4.69049	6.44241	4.29768	5.19647	5.36828	10.7252	5.91617	10.3325	5.87968	5.93908	4.18085	2.84165	3.65015	-0.24178	0.529316	0.781878	-0.50018	0.286516	0.581402	0.159021	0.825645	1	-0.2723	0.566019	0.901576
AC098484.3	ENSG00000283580	0	0	0.481189	0	0	0	0.185013	0	0	0	0	0	0	0	0	0	0	0	0	0	0	0	0	0	0	0	0	0	1.50376	0.255218	0.45241	1.65463	0.781433	1	1.57575	1	1	1.62446	0.781433	1
TMEM269	ENSG00000274386	1.67164	1.89181	0.962379	3.34504	1.73623	6.90512	4.25529	1.52795	4.33094	0	2.06342	0.935567	1.95286	2.13408	0	0	0	0.53721	0	1.34207	0.612866	0.845167	2.3483	0	1.78173	1.39362	1.6238	2.73761	1.14652	0.0103751	0.0358503	1.864	0.00191323	0.0150001	1.07798	0.101418	0.311634	0.687583	0.265012	0.560672
SVBP	ENSG00000177868	2.08956	2.12828	3.36833	4.46006	0	1.15085	0.370025	6.52851	1.73238	0	4.42162	2.8067	2.92929	6.40224	4.99722	2.68028	5.63711	2.68605	3.46431	3.69069	5.82223	5.071	6.10559	1.95989	5.34518	5.10992	6.49521	3.65015	-0.756237	0.0154498	0.0493636	-0.776506	0.0468267	0.165647	-0.535174	0.139646	0.385774	-0.902548	0.019988	0.0950291
ERMAP	ENSG00000164010	14.6269	12.2967	15.3981	6.69009	5.2087	6.90512	10.7307	19.8633	5.63022	10.0874	25.9402	16.3724	10.7407	38.4134	23.3204	23.4525	24.9643	27.3977	20.7859	32.2097	32.1755	29.5808	52.602	33.9715	38.604	30.195	36.9415	41.0642	-1.39654	2.37256e-07	4.81428e-06	-1.2955	1.52245e-05	0.000321919	-0.965652	0.00153734	0.0148959	-1.75814	3.0519e-09	4.44376e-07
ZNF691	ENSG00000164011	10.0299	9.45903	13.2327	11.1501	3.47246	6.90512	6.66045	14.585	4.76403	10.0874	11.4962	2.33892	6.83502	19.2067	9.99444	15.4116	13.6901	11.8186	8.66079	17.4469	8.88656	11.4098	11.7415	13.0659	17.8173	10.6844	17.0499	12.7755	-0.383854	0.152594	0.300897	-0.378361	0.262954	0.551119	-0.140614	0.58333	0.950937	-0.56725	0.0850916	0.262735
SLC2A1	ENSG00000117394	91.5225	233.165	232.655	32.3354	48.6145	23.0171	84.9207	266.974	51.9713	17.6529	12.3805	7.95232	6.83502	10.6704	39.9778	21.4423	13.6901	8.59536	24.2502	17.1114	20.531	17.7485	25.3617	16.3324	27.3198	31.1241	29.2284	17.3382	2.49989	5.49187e-12	4.83621e-10	2.69364	1.1177e-06	3.87441e-05	2.74996	9.92187e-07	4.46902e-05	2.15404	5.22903e-05	0.0011678
FAM183A	ENSG00000186973	0.417911	0.236476	0.962379	1.11501	0	0	0.925063	1.11124	1.73238	0	0.294775	0	0	0	0	0	0	0	0	0.671035	0	0	0.939321	1.95989	0.593908	0	0.40595	0.912537	1.09789	0.156978	0.307284	2.04186	0.0397244	0.147079	2.44114	0.0555229	0.206104	0.117405	0.902963	1
EBNA1BP2	ENSG00000117395	41.7911	18.9181	68.5695	42.3705	8.68116	11.5085	27.7519	63.0626	3.03166	37.8277	16.8022	23.857	23.4343	14.9386	21.6546	14.0715	22.5484	17.7279	32.911	24.4928	22.9825	19.4388	18.3168	25.4786	23.7563	19.5106	22.7332	22.8134	0.607992	0.0491203	0.124088	0.503293	0.250791	0.533034	0.771743	0.0773213	0.258537	0.569077	0.183664	0.438975
CFAP57	ENSG00000243710	5.85075	3.07419	2.88714	1.11501	0	11.5085	3.51524	4.16713	6.9295	7.56553	10.9067	2.8067	0.976431	2.13408	0	1.34014	9.66361	6.44652	0	8.38794	5.5158	5.91617	1.40898	4.57308	5.34518	0.929077	4.46545	1.82507	0.0855273	0.747858	0.969473	-0.445701	0.484555	0.819245	0.349004	0.501319	0.873427	0.552034	0.401599	0.72693
TMEM125	ENSG00000179178	2.92538	2.83771	0	1.11501	1.73623	3.45256	4.4403	37.0875	8.22879	7.56553	22.9924	23.3892	0	49.0838	21.6546	36.1838	27.3802	24.1744	27.7145	25.8348	16.8538	24.0873	19.2561	21.5588	26.7259	9.75531	18.2678	13.6881	-1.61991	0.000853485	0.00470007	-1.72751	0.00279243	0.0201462	-1.78779	0.0021909	0.0193746	-1.31373	0.0224454	0.103354
C1orf210	ENSG00000253313	0	1.41886	1.68416	0	0	2.30171	4.4403	6.52851	0.433094	2.52184	10.3171	6.54897	0	12.8045	9.99444	17.4218	6.44241	15.5791	5.19647	16.1048	9.80586	15.6356	11.2719	4.57308	12.4721	3.71631	2.84165	5.47522	-2.04569	1.31667e-05	0.000146553	-2.37737	9.93161e-06	0.000229288	-2.06953	0.000152558	0.00253971	-1.58118	0.00315709	0.0252263
TIE1	ENSG00000066056	64.7762	16.0804	102.734	17.8402	36.4609	29.9222	42.5529	32.2258	39.8446	17.6529	79.2944	11.6946	20.5051	25.609	16.6574	14.0715	39.4597	28.4721	24.2502	28.8545	42.5942	29.1583	24.4223	33.9715	19.599	26.9432	19.0797	14.6006	0.536453	0.0812132	0.184918	0.331964	0.447669	0.775583	0.505101	0.232293	0.537343	0.810568	0.0589583	0.203823
MPL	ENSG00000117400	7.94031	0.236476	1.44357	1.11501	5.2087	3.45256	3.14521	2.22247	10.3943	10.0874	3.5373	0.935567	0	0	0	1.34014	5.63711	2.68605	1.73216	1.67759	3.98363	0.422583	0.939321	4.57308	0	0	0	0	1.386	0.0101094	0.0351208	0.668161	0.37573	0.686076	1.70444	0.0176174	0.091469	2.22143	0.00933152	0.0553398
CDC20	ENSG00000117399	47.2239	29.0865	83.2458	47.9456	13.8899	17.2628	20.5364	115.152	20.7885	25.2184	1.1791	2.8067	3.90572	10.6704	0	0	0.805301	3.22326	0	2.34862	1.22573	1.26775	7.51457	4.57308	4.75127	4.64539	4.0595	2.73761	3.79086	4.72301e-19	2.57251e-16	4.65928	5.27272e-13	1.48406e-10	4.04325	1.94992e-09	2.56608e-07	3.14724	6.79632e-08	6.14122e-06
ELOVL1	ENSG00000066322	21.3135	29.0865	64.4794	46.8306	13.8899	25.3188	19.6113	120.291	16.0245	20.1747	50.4065	50.5206	51.7508	38.4134	61.6324	50.9254	46.7075	48.8861	31.1788	47.6435	37.9977	43.9487	44.1481	68.5962	81.3655	42.273	56.4271	24.6385	-0.340698	0.242018	0.436468	-0.15359	0.65307	0.979037	-0.393728	0.279664	0.609961	-0.457807	0.206374	0.473459
MED8	ENSG00000159479	14.209	28.3771	40.1793	39.0255	15.6261	19.5645	9.99068	55.0061	1.73238	12.6092	26.8245	26.1959	15.6229	10.6704	31.6491	25.4627	20.1325	22.0256	27.7145	21.1376	24.2082	31.6938	29.5886	22.2121	29.1015	25.5496	28.4165	16.4257	-0.0110824	0.979229	1	-0.0207483	0.92709	1	0.0648276	0.915172	1	-0.0712897	0.831067	1
SZT2	ENSG00000198198	181.791	150.399	231.693	163.907	161.47	120.84	134.319	309.062	94.4145	108.439	217.249	83.2655	122.054	213.408	268.184	196.331	263.333	189.098	206.127	315.722	216.342	154.243	150.761	212.322	148.477	167.698	165.628	120.455	-0.186756	0.43016	0.665497	-0.430388	0.135549	0.348865	-0.135382	0.624089	0.991708	0.0478253	0.894645	1
HYI	ENSG00000178922	0	0	0	0	0	0	0	0	0	0	0	0	0	0	0	0	0	0	0	0	0	0	0	0	0	0	0	0	0	1	1	0	1	1	0	1	1	0	1	1
PTPRF	ENSG00000142949	279.165	112.799	401.071	127.112	55.5594	62.1461	104.162	1458.36	58.4677	80.699	96.0965	21.9858	20.5051	100.302	154.914	114.582	213.405	80.5815	121.251	196.278	120.735	91.7006	137.141	226.041	173.421	113.347	182.678	128.668	1.10783	0.00799702	0.0291123	1.0003	0.0922528	0.268333	1.7014	0.00545431	0.0383838	0.777956	0.188653	0.44714
KDM4A	ENSG00000066135	18.3881	23.6476	33.4427	31.2204	6.94493	16.112	14.986	42.3658	0.866188	15.1311	31.5409	21.0503	23.4343	34.1453	24.9861	34.1736	35.4332	24.1744	20.7859	42.9462	43.5135	33.3841	45.0874	35.2781	52.8578	45.9893	47.9021	34.6764	-0.760622	0.0132426	0.0435755	-0.693141	0.0591946	0.195999	-0.433327	0.233769	0.539548	-1.06713	0.00350945	0.0273291
AL451062.3	ENSG00000284989	0	0	0.240595	0	0	0	0	0	0	0	0	0	0	0	0	0	0	0	0	0	0	0	0	0	0	0	0	0	0.688951	0.714286	0.937396	0.77931	1	1	0.731584	1	1	0.76093	1	1
ST3GAL3	ENSG00000126091	30.5075	33.816	27.909	41.2555	17.3623	18.4137	39.4077	21.1135	20.3554	45.3932	29.7722	12.1624	16.5993	6.40224	24.9861	24.7926	21.7431	18.8023	19.0537	33.2162	26.0468	21.1292	25.8313	32.6649	19.599	15.3298	18.6737	20.9883	0.423801	0.0702662	0.164737	0.312337	0.314841	0.615096	0.571718	0.0720469	0.246648	0.406229	0.207732	0.475425
ARTN	ENSG00000117407	6.26867	1.18238	2.16535	2.23003	0	1.15085	2.59018	2.22247	12.1266	5.04369	0.294775	0	0	0	0	0.670071	0	0	0	0.671035	1.53217	1.26775	0.939321	0.653297	1.18782	0.464539	0	0	2.65869	3.90744e-07	7.36715e-06	2.22917	0.00260204	0.0191045	3.77128	8.14967e-05	0.00154497	2.60081	0.00137409	0.0137703
IPO13	ENSG00000117408	39.7015	65.0309	79.6368	72.4759	39.9333	49.4867	41.4428	78.481	35.0806	27.7403	63.9661	57.5374	40.0337	51.2179	38.312	35.5137	68.4506	37.0675	36.3753	72.4718	41.3685	40.1454	45.5571	96.688	88.4924	46.9184	51.9616	40.1516	0.0118931	0.971039	1	0.113981	0.743596	1	0.156768	0.647239	1	-0.200687	0.483757	0.826854
DPH2	ENSG00000132768	17.5523	15.8439	30.7961	26.7603	12.1536	11.5085	19.2413	36.5319	6.9295	7.56553	6.19027	9.35567	11.7172	0	1.66574	3.35035	9.66361	11.2814	6.92863	11.4076	6.74153	8.45167	7.04491	3.26649	7.1269	14.8652	8.52496	12.7755	1.23674	9.24439e-05	0.000744832	1.05292	0.0181201	0.0830864	1.67448	0.000174756	0.00283744	1.09257	0.0140645	0.0737318
ATP6V0B	ENSG00000117410	72.7165	69.9968	102.493	60.2108	27.7797	28.7713	39.2227	102.095	14.7252	20.1747	45.6901	61.2796	32.2222	36.2794	24.9861	11.3912	31.4067	18.2651	27.7145	35.5649	32.4819	31.6938	37.1032	37.8912	50.4822	39.9503	34.9117	25.551	0.673564	0.0195439	0.0596574	0.886828	0.0277928	0.113369	0.618996	0.124239	0.356906	0.538077	0.180405	0.433446
B4GALT2	ENSG00000117411	45.1344	53.68	59.6675	49.0606	43.4058	24.1679	19.0563	53.756	49.3727	35.3058	10.9067	9.82345	4.88216	19.2067	11.6602	4.69049	14.4954	6.44652	6.92863	12.0786	10.4187	10.5646	19.7257	18.2923	11.2843	23.2269	16.644	18.2507	1.76635	1.57584e-11	1.22294e-09	2.07461	2.67047e-09	2.34814e-07	2.17972	6.1965e-09	6.66379e-07	1.27971	0.000107445	0.0020206
CCDC24	ENSG00000159214	13.3732	4.49304	12.0297	15.6102	20.8348	11.5085	10.9157	49.7278	16.4576	10.0874	9.72756	4.67784	3.90572	8.53632	8.3287	8.71092	15.3007	8.05815	5.19647	19.7955	11.9509	7.6065	3.28762	18.9456	11.8782	5.10992	7.30711	5.47522	0.859798	0.00835116	0.0301144	0.533056	0.226291	0.495463	1.19964	0.0131027	0.0737573	0.960499	0.0363225	0.145354
SLC6A9	ENSG00000196517	17.9702	11.8238	28.8714	36.7955	3.47246	11.5085	17.2062	34.3094	36.3799	5.04369	4.71639	12.6302	4.88216	0	6.66296	2.68028	8.85831	2.14884	3.46431	7.7169	3.98363	1.69033	6.10559	10.4528	5.93908	1.85815	2.84165	1.82507	2.04412	3.65902e-08	9.67814e-07	2.15415	0.000136216	0.00187261	1.88519	0.000540141	0.00680381	2.09958	0.00015689	0.00273211
KLF17	ENSG00000171872	3.7612	1.65533	1.44357	0	0	8.05598	3.51524	1.38904	9.09497	12.6092	1.76865	0	0	2.13408	0	0.670071	0.805301	0	0	1.67759	0.306433	0	2.3483	0	0	1.39362	0.40595	0	2.4249	5.70477e-05	0.000499008	2.77193	0.00231792	0.0174787	2.27383	0.0194606	0.09807	2.29457	0.0108104	0.0613763
KLF18	ENSG00000283039	2.08956	1.89181	0	3.34504	1.73623	4.60341	1.66511	0.555618	2.16547	5.04369	0.589549	0	0	0	1.66574	0	0	0	0	0	0.919299	0.845167	1.40898	0.653297	0	0.929077	0.40595	0	1.91048	8.21895e-05	0.00067629	2.12079	0.00118506	0.0103397	2.33738	0.0081421	0.0518158	1.5056	0.0145271	0.0754573
DMAP1	ENSG00000178028	36.3583	18.2086	43.5476	28.9904	12.1536	18.4137	18.5013	53.0615	3.89785	25.2184	27.414	17.7758	20.5051	32.0112	34.9805	20.1021	28.9908	32.7698	31.1788	43.9528	31.5626	20.284	23.483	16.9857	15.4416	28.3369	21.1094	13.6881	0.043944	0.913601	1	-0.259833	0.447455	0.775531	0.0722347	0.929488	1	0.396565	0.303352	0.613366
ERI3	ENSG00000117419	28	36.8902	60.1487	60.2108	38.1971	25.3188	33.3023	72.5081	17.3238	37.8277	32.1304	30.4059	15.6229	32.0112	31.6491	35.5137	43.4862	32.2326	27.7145	37.578	39.5299	26.2002	30.5279	33.9715	35.0406	32.9822	22.3273	17.3382	0.410342	0.0818275	0.186	0.25232	0.427807	0.751934	0.478596	0.140992	0.388017	0.517753	0.102376	0.297705
RNF220	ENSG00000187147	48.0598	24.83	53.6526	50.1756	13.8899	33.3748	34.0423	74.0361	16.8907	7.56553	21.2238	15.9046	23.4343	29.8771	29.9833	19.432	28.9908	18.2651	15.5894	32.8807	18.386	16.4808	28.6493	20.9055	23.7563	29.7305	20.7035	19.1633	0.67771	0.0145311	0.0469536	0.738832	0.0523292	0.179533	0.682788	0.0902441	0.28762	0.615877	0.105828	0.304685
TMEM53	ENSG00000126106	7.10449	2.60123	7.45843	5.57507	17.3623	0	7.95554	7.91755	5.63022	15.1311	5.89549	2.8067	2.92929	2.13408	11.6602	6.03063	8.85831	3.22326	0	3.69069	5.5158	4.22583	4.6966	9.14616	2.37563	5.57446	5.27735	2.73761	0.55763	0.110151	0.234489	0.682772	0.147774	0.370253	0.475623	0.374417	0.723893	0.514777	0.296243	0.603744
ARMH1	ENSG00000198520	7.10449	4.49304	4.3307	4.46006	1.73623	5.75427	15.5411	5.27837	9.52807	0	1.76865	2.8067	0	2.13408	0	0	4.0265	2.14884	0	1.67759	1.8386	0.422583	1.40898	1.30659	0	4.18085	3.65355	2.73761	1.79167	4.0012e-05	0.000371364	1.82509	0.00462562	0.029699	2.27028	0.000864493	0.0096717	1.45973	0.0208712	0.0979879
KIF2C	ENSG00000142945	26.3284	35.4714	42.5853	50.1756	12.1536	20.7154	21.0914	88.8988	15.5914	22.6966	2.65297	4.67784	3.90572	4.26816	6.66296	2.68028	3.2212	2.14884	12.1251	4.69725	3.37076	4.22583	6.57525	5.22638	3.56345	2.32269	11.3666	5.47522	2.82049	1.13321e-17	4.47388e-15	2.92683	8.64887e-09	6.40452e-07	3.11136	3.07751e-09	3.86001e-07	2.54285	6.57059e-08	5.94639e-06
RPS8	ENSG00000142937	101.97	320.188	585.367	298.824	277.797	86.314	107.307	616.458	22.5209	105.917	299.786	627.765	255.825	209.14	209.883	347.767	165.087	287.945	174.948	180.173	319.303	257.353	518.035	246.293	326.056	377.67	397.425	264.636	-0.265336	0.457727	0.699117	0.13023	0.793895	1	-0.364627	0.396038	0.750594	-0.490036	0.255199	0.546134
BEST4	ENSG00000142959	3.34329	1.89181	1.92476	0	0	4.60341	2.59018	1.94466	2.59856	2.52184	2.3582	0	0	0	0	1.34014	0	0	0	3.01966	0.306433	0.422583	0.46966	0	1.18782	0.464539	1.6238	0	1.43789	0.00405828	0.016787	1.43884	0.0442693	0.159159	1.28725	0.0785474	0.261541	1.62145	0.0442693	0.16704
PLK3	ENSG00000173846	40.1195	9.22256	47.3971	33.4504	19.0986	33.3748	30.7121	34.865	44.1756	35.3058	14.1492	7.01675	0.976431	4.26816	31.6491	23.4525	24.9643	10.7442	20.7859	42.6107	7.96726	6.76133	16.4381	22.8654	29.1015	27.4078	37.7534	16.4257	0.766728	0.0252452	0.0732959	0.79536	0.0920198	0.267894	1.27775	0.00884882	0.0550536	0.388767	0.402688	0.728328
TCTEX1D4	ENSG00000188396	6.26867	0.709428	1.68416	2.23003	0	3.45256	5.55038	1.25014	5.19713	0	1.47387	0	0	0	1.66574	1.34014	0.805301	1.07442	1.73216	4.02621	0.919299	0	0	2.61319	0.593908	0.929077	2.84165	1.82507	1.14981	0.035745	0.0966731	0.954461	0.225143	0.493646	1.76008	0.0411495	0.167388	0.957868	0.270854	0.569366
BTBD19	ENSG00000222009	44.7165	11.3508	32.9615	21.1853	3.47246	33.3748	49.9534	14.1683	19.9223	45.3932	25.3506	10.2912	15.6229	27.743	53.3037	47.575	32.212	17.7279	19.0537	33.2162	16.8538	13.9453	19.7257	35.9314	43.9492	26.4787	32.476	27.3761	0.00283959	1	1	0.31548	0.468945	0.799871	-0.099552	0.778553	1	-0.165076	0.66821	0.999326
PTCH2	ENSG00000117425	20.0597	6.14837	7.93962	6.69009	13.8899	18.4137	15.9111	5.13946	38.5454	7.56553	2.94775	0.467784	4.88216	6.40224	4.99722	3.35035	5.63711	11.8186	20.7859	16.7759	10.1123	4.64842	0.46966	3.26649	4.15736	3.71631	3.2476	3.65015	1.22158	0.00349259	0.0148775	0.320462	0.545035	0.876188	2.04443	0.000434419	0.00574449	2.19983	3.09673e-05	0.000774183
EIF2B3	ENSG00000070785	8.77613	14.6615	16.1198	21.1853	13.8899	9.20683	10.5457	23.3359	0.866188	22.6966	19.7499	18.2436	9.76431	12.8045	13.3259	14.0715	14.4954	18.2651	12.1251	19.7955	21.7568	20.284	10.3325	13.7192	19.0051	22.7624	17.4559	10.0379	-0.236705	0.487694	0.735681	-0.389618	0.318938	0.619473	-0.120293	0.814219	1	-0.180428	0.654357	0.985393
HECTD3	ENSG00000126107	55.5822	26.7218	65.9229	76.936	29.5159	41.4307	34.7824	58.4788	27.2849	37.8277	26.8245	21.0503	16.5993	55.4861	43.3092	20.7722	41.8756	15.5791	22.518	33.2162	30.9497	14.3678	23.0134	30.705	29.6954	20.9042	30.4463	18.2507	0.750135	0.00333965	0.0143471	0.78573	0.023082	0.0991527	0.6276	0.091288	0.289801	0.834704	0.0154481	0.0788901
UROD	ENSG00000126088	41.7911	31.9242	68.3289	53.5207	19.0986	29.9222	27.1968	35.9762	2.59856	30.2621	37.4364	49.1173	60.5387	40.5475	26.6518	47.575	58.787	35.4559	46.7682	56.7025	50.255	35.0744	46.966	50.9572	61.1726	32.0532	45.4664	45.6268	-0.42318	0.130082	0.266057	-0.458	0.186113	0.435104	-0.353903	0.314216	0.653855	-0.453548	0.190443	0.450128
ZSWIM5	ENSG00000162415	5.85075	3.78361	4.3307	10.0351	0	3.45256	11.2858	30.2812	7.3626	0	45.1005	7.95232	3.90572	40.5475	48.3064	42.8845	39.4597	34.9186	25.9824	46.6369	41.6749	33.3841	23.0134	60.1033	119.969	34.8404	51.9616	83.9534	-2.39688	2.19351e-07	4.51323e-06	-2.16093	2.16339e-05	0.000428057	-1.91132	0.000176425	0.00285901	-2.90423	1.9143e-08	2.08921e-06
HPDL	ENSG00000186603	3.34329	0.236476	0.962379	0	1.73623	0	0.74005	1.94466	2.16547	0	0.589549	0	0	0	1.66574	0.670071	0	0	0	1.34207	0.612866	2.95808	0.46966	0	0	1.85815	1.6238	0	0.707177	0.235592	0.427078	0.356219	0.823699	1	1.37023	0.314697	0.654448	0.709046	0.579058	0.91371
MUTYH	ENSG00000132781	17.1344	10.4049	19.007	8.92012	15.6261	12.6594	14.061	33.1982	11.2604	7.56553	15.0335	8.4201	2.92929	10.6704	6.66296	11.3912	23.3537	9.66978	29.4467	15.4338	13.4831	11.4098	8.92355	12.4126	13.066	9.29077	8.93091	9.12537	0.36256	0.245314	0.441167	-0.0707586	0.705775	1	0.70943	0.063278	0.225596	0.603911	0.114201	0.320754
TOE1	ENSG00000132773	8.35822	14.6615	21.8941	11.1501	10.4174	8.05598	5.73539	23.0581	0.866188	10.0874	14.1492	14.9691	12.6936	6.40224	34.9805	18.762	16.106	22.5628	22.518	23.4862	20.2246	21.5518	25.3617	18.9456	26.132	17.6525	16.644	16.4257	-0.722038	0.0167356	0.0526202	-0.838172	0.0223597	0.0967781	-0.516474	0.172687	0.444215	-0.778051	0.0347433	0.140736
TESK2	ENSG00000070759	11.7015	8.27665	8.66141	11.1501	5.2087	5.75427	6.66045	17.2241	3.46475	20.1747	9.13801	9.35567	6.83502	8.53632	8.3287	13.4014	4.83181	10.7442	15.5894	9.05897	9.49943	8.02908	11.7415	10.4528	9.50253	7.43262	10.5547	10.0379	0.00262947	0.985212	1	0.0434501	0.943068	1	0.0235249	0.948414	1	-0.053457	0.917841	1
CCDC163	ENSG00000280670	9.19404	6.14837	4.5713	5.57507	5.2087	4.60341	7.4005	10.14	1.73238	7.56553	7.07459	2.8067	2.92929	2.13408	6.66296	8.71092	6.44241	2.68605	5.19647	11.0721	9.19299	4.64842	1.87864	1.95989	0.593908	4.18085	1.21785	0	0.471635	0.205728	0.382162	-0.0921012	0.865711	1	0.257893	0.580724	0.949176	1.82498	0.000158272	0.00275047
MMACHC	ENSG00000132763	15.4627	15.3709	12.0297	8.92012	8.68116	9.20683	7.4005	19.5855	12.9928	12.6092	12.3805	9.35567	17.5758	23.4749	13.3259	7.37078	2.4159	9.13257	10.3929	14.0917	8.2737	9.71942	11.2719	9.14616	8.90863	14.4007	10.9607	9.12537	0.206912	0.509656	0.759482	0.459663	0.196456	0.450864	-0.0566235	0.746824	1	0.231828	0.538478	0.874858
PRDX1	ENSG00000117450	24.6568	54.6259	125.831	65.7858	1.73623	9.20683	12.3958	229.47	10.3943	47.915	170.969	291.897	171.852	224.078	54.9694	156.797	107.105	176.742	91.8043	133.871	194.891	220.166	156.397	161.364	185.893	136.11	163.192	67.5277	-1.43795	0.00112425	0.00590782	-1.39228	0.0085079	0.0474746	-1.60288	0.00252474	0.0215462	-1.30402	0.0136162	0.0721467
AKR1A1	ENSG00000117448	51.821	18.9181	89.5012	68.0159	12.1536	19.5645	43.848	101.539	6.49641	47.915	58.0706	43.0361	29.2929	78.961	19.9889	41.5444	70.8665	34.9186	62.3577	59.3866	58.8352	41.4132	62.4648	62.7165	72.4568	61.7836	79.9722	34.6764	-0.220494	0.497963	0.747033	-0.231936	0.551906	0.883235	0.0441749	0.955574	1	-0.428001	0.285928	0.58936
NASP	ENSG00000132780	32.1791	38.5456	62.0734	81.396	26.0435	18.4137	21.6465	55.284	17.3238	17.6529	37.1416	28.5348	51.7508	51.2179	36.6463	58.9662	52.3446	47.2745	46.7682	56.0314	48.11	43.9487	43.2088	28.0918	43.9492	45.0602	45.0605	52.9271	-0.270991	0.276014	0.474628	-0.386373	0.217626	0.482433	-0.222034	0.472435	0.84507	-0.195265	0.523139	0.859888
CCDC17	ENSG00000159588	5.85075	2.36476	5.05249	1.11501	0	6.90512	3.14521	8.47317	9.96116	7.56553	7.66414	1.40335	3.90572	4.26816	14.9917	9.38099	8.85831	7.52094	13.8573	16.4404	14.7088	5.91617	5.16626	11.7594	7.1269	7.89716	7.30711	4.56268	-0.701752	0.0467247	0.119332	-1.10234	0.00955658	0.0517839	-0.364099	0.390466	0.743647	-0.493147	0.243551	0.529293
GPBP1L1	ENSG00000159592	53.0747	81.8206	121.5	99.2363	19.0986	29.9222	32.9322	220.858	8.66188	50.4369	164.779	86.0722	88.8552	145.117	166.574	160.817	140.928	124.633	112.59	150.647	159.958	157.201	167.669	162.671	204.898	142.613	194.856	190.72	-1.06071	0.00138834	0.00702409	-0.960906	0.0167428	0.0784464	-0.899298	0.0254338	0.118874	-1.28908	0.00132523	0.013413
TMEM69	ENSG00000159596	6.26867	13.4791	23.0971	10.0351	5.2087	3.45256	4.62531	35.0039	0.433094	12.6092	17.3917	23.857	13.67	27.743	11.6602	18.762	5.63711	20.414	12.1251	8.05242	15.3217	15.213	24.4223	13.7192	20.1929	13.4716	19.4856	20.0758	-0.49233	0.161553	0.314244	-0.117101	0.763438	1	-0.660036	0.130759	0.368723	-0.643069	0.134742	0.35665
IPP	ENSG00000197429	5.01493	6.14837	3.36833	1.11501	1.73623	1.15085	2.77519	11.3902	3.89785	17.6529	22.1081	11.6946	6.83502	10.6704	8.3287	16.0817	16.106	19.8768	8.66079	13.4207	17.7731	13.1001	7.51457	7.83957	17.8173	13.9362	23.1392	19.1633	-1.45578	4.67563e-05	0.000424385	-1.52331	0.000337862	0.00385693	-1.3238	0.0027874	0.023202	-1.50828	0.000383407	0.00536599
MAST2	ENSG00000086015	63.9404	62.6661	109.23	111.501	76.3942	66.7495	37.0025	130.015	19.0561	37.8277	55.7124	42.5683	33.1987	34.1453	18.3231	29.4831	42.6809	20.414	32.911	45.9659	35.8527	34.2293	40.3908	44.4242	53.4518	48.7765	47.4962	33.7639	0.885183	0.000524189	0.0031584	1.01843	0.00416513	0.0274249	0.987071	0.0052203	0.0371188	0.679746	0.0521363	0.187258
PIK3R3	ENSG00000117461	22.1493	26.7218	25.0218	17.8402	22.571	20.7154	13.5059	17.502	14.7252	10.0874	35.9625	15.4369	18.5522	25.609	6.66296	10.7211	33.0173	18.8023	15.5894	20.4666	40.7556	35.497	40.3908	43.7709	36.8223	49.7056	53.9914	50.1895	-0.683458	0.0234106	0.0689185	-0.520278	0.100822	0.285687	0.00818687	0.990916	1	-1.24053	5.44818e-05	0.00120214
AL358075.4	ENSG00000278139	0	0	0	0	0	0	0	0	0	0	0	0	0	0	0	0	0	0	0	0	0	0	0	0	0	0	0	0	0	1	1	0	1	1	0	1	1	0	1	1
TSPAN1	ENSG00000117472	5.01493	5.9119	29.5931	0	1.73623	4.60341	3.51524	5.55618	0.433094	0	40.3841	18.2436	1.95286	83.2291	33.3148	54.9458	34.6279	27.9349	34.6431	57.709	46.2714	27.8905	40.3908	72.516	8.90863	21.8333	58.0509	7.30029	-2.59202	9.31564e-07	1.54147e-05	-2.63762	1.49013e-05	0.00031588	-2.64171	1.60529e-05	0.000420204	-2.50567	3.55338e-05	0.000858783
P3R3URF	ENSG00000250719	0.417911	0.236476	0	0	0	1.15085	0	0	0	0	0	0	0	0	0	0	0.805301	0	0	0	0	0	0	0	0	0	0	0	0.954371	0.276445	0.475105	0.285698	1	1	1.65678	0.50414	0.876008	1.70568	0.50414	0.842022
POMGNT1	ENSG00000085998	58.5075	51.3153	138.342	76.936	38.1971	46.0341	52.1735	88.8988	17.7569	17.6529	87.8428	58.0052	44.9158	70.4246	56.6351	85.769	115.963	61.2419	84.8757	116.76	92.2364	84.5167	59.6469	73.1693	58.203	55.7446	55.2092	38.3265	-0.281928	0.302841	0.506188	-0.63779	0.0527342	0.180448	-0.180755	0.568094	0.938085	0.0681805	0.887964	1
LURAP1	ENSG00000171357	1.67164	1.18238	4.81189	5.57507	0	3.45256	2.03514	1.38904	2.16547	0	15.6231	5.6134	8.78788	14.9386	9.99444	12.0613	12.0795	10.7442	12.1251	20.4666	13.1766	12.2549	4.6966	15.0258	8.31472	3.71631	7.71306	0.912537	-2.14263	7.11489e-08	1.72805e-06	-2.52664	5.27459e-09	4.22147e-07	-2.23074	5.58058e-07	2.80579e-05	-1.52656	0.000607424	0.0075193
RAD54L	ENSG00000085999	10.0299	11.1144	17.804	13.3802	1.73623	8.05598	9.99068	18.1965	11.2604	17.6529	4.71639	0.467784	0.976431	4.26816	0	0.670071	5.63711	1.61163	1.73216	9.73001	1.8386	2.95808	1.87864	1.30659	0.593908	1.39362	5.27735	0.912537	2.13437	3.30263e-08	8.92817e-07	1.55185	0.00284257	0.0204269	2.59647	1.19979e-05	0.000332017	2.55321	5.5235e-06	0.000200321
LRRC41	ENSG00000132128	82.7464	103.34	148.687	73.5909	118.064	49.4867	55.5038	146.822	32.9151	42.8713	89.9063	61.2796	54.6801	72.5587	94.9472	76.388	66.84	82.7303	62.3577	99.9842	87.3335	88.3199	88.2962	90.155	101.558	87.3332	90.9329	77.5656	0.0697575	0.771716	0.993613	0.0767876	0.825274	1	0.201492	0.545204	0.916384	-0.0532649	0.835778	1
UQCRH	ENSG00000173660	19.6418	30.0324	66.4041	25.6453	10.4174	6.90512	15.356	79.4533	0.866188	12.6092	28.5931	62.2152	45.8923	49.0838	13.3259	28.813	17.7166	28.4721	15.5894	22.8152	29.724	27.4679	26.301	21.5588	21.9746	21.3688	32.882	16.4257	-0.0477038	0.88249	1	0.203882	0.72211	1	-0.470574	0.300376	0.638442	0.22471	0.688613	1
NSUN4	ENSG00000117481	28.4179	25.7759	36.3298	35.6805	17.3623	17.2628	17.3912	41.8102	3.46475	15.1311	41.858	30.8737	25.3872	59.7542	31.6491	40.2042	35.4332	41.3652	39.8396	46.3014	38.917	35.497	38.9818	27.4385	38.0101	26.4787	39.7831	31.9388	-0.603909	0.0187516	0.0576856	-0.698349	0.0285576	0.11563	-0.635043	0.0494002	0.190007	-0.471111	0.13813	0.362539
FAAH	ENSG00000117480	8.35822	4.25657	20.4505	5.57507	3.47246	6.90512	10.9157	59.1733	26.4187	20.1747	42.7423	34.616	23.4343	51.2179	26.6518	28.143	56.3711	51.5721	51.9647	73.8139	53.9322	40.9906	10.8022	28.0918	31.4771	8.82623	14.2083	10.0379	-1.05856	0.00845978	0.0304074	-1.67802	9.72332e-05	0.00144084	-1.00448	0.0200299	0.10011	-0.00994969	0.929605	1
DMBX1	ENSG00000197587	2.50747	1.18238	2.64654	3.34504	6.94493	3.45256	3.51524	1.80576	4.76403	12.6092	0.884324	0	0	0	0	0	0	0.53721	0	0.671035	0.919299	0.422583	2.81796	0	0.593908	0	0.40595	0	2.67665	8.89477e-09	2.88611e-07	2.644	9.35256e-05	0.00139423	3.41677	9.91994e-06	0.000285909	2.28456	0.000477674	0.00629885
TMEM275	ENSG00000282881	2.08956	0	0	0	1.73623	1.15085	1.11008	0	1.73238	2.52184	0	0	0	0	0	0	0	0	0	0.671035	0	0	0	0.653297	0	0	0	0	2.57581	0.000175859	0.00127668	2.102	0.026998	0.11106	4.04125	0.00953338	0.058066	2.60083	0.026998	0.11765
KNCN	ENSG00000162456	2.50747	1.41886	0	1.11501	5.2087	3.45256	6.84546	0.416713	4.33094	0	1.47387	0	0	0	0	0	0	0	0	0.671035	0.306433	1.26775	0	0	0	0.464539	0.40595	1.82507	2.45105	4.21588e-05	0.000388592	2.37404	0.00837311	0.04688	2.47818	0.00741878	0.0482754	2.57425	0.0155359	0.0792075
MKNK1	ENSG00000079277	32.1791	35.4714	57.5021	107.041	41.6696	24.1679	28.6769	75.9807	27.718	32.784	30.3618	20.5825	19.5286	25.609	29.9833	36.8539	29.7961	42.9768	27.7145	32.2097	30.9497	22.8195	50.2537	41.1577	45.137	46.4539	50.7438	29.2012	0.438012	0.0829429	0.187991	0.574356	0.082226	0.247536	0.769949	0.0234989	0.112319	0.0782141	0.819268	1
MOB3C	ENSG00000142961	30.0896	25.0664	29.5931	39.0255	19.0986	19.5645	21.0914	39.8656	10.8274	20.1747	23.2872	11.2268	7.81145	17.0726	18.3231	26.1328	35.4332	25.7861	20.7859	34.5583	30.6433	32.1163	21.6044	30.705	20.7868	34.3759	28.4165	32.8513	0.019492	0.936557	1	-0.227137	0.450044	0.777932	0.558053	0.0900396	0.287109	-0.121949	0.659969	0.99088
ATPAF1	ENSG00000123472	5.85075	11.3508	20.6911	12.2652	3.47246	5.75427	6.47544	24.8639	1.73238	22.6966	38.6155	26.6637	44.9158	29.8771	23.3204	31.4933	31.4067	29.0093	12.1251	20.1311	34.3205	22.3969	26.301	28.7451	28.5076	26.0142	25.1689	35.5889	-1.30731	3.37223e-05	0.000322066	-1.12307	0.00319634	0.0223573	-1.4953	8.50931e-05	0.00160026	-1.28916	0.000614729	0.00758738
TEX38	ENSG00000186118	0.835822	0.472952	0.962379	1.11501	0	0	0.74005	1.11124	3.03166	0	1.47387	0	0	0	0	0	1.6106	0.53721	0	0.335518	1.22573	0	0.46966	1.30659	1.78173	0.464539	1.21785	0	0.497373	0.412576	0.64334	0.558896	0.725148	1	1.01573	0.222272	0.522544	0.113017	1	1
EFCAB14	ENSG00000159658	50.9851	87.969	124.147	119.307	86.8116	40.2799	47.5482	242.11	20.7885	95.8301	218.428	113.204	71.2795	140.849	126.596	182.259	136.096	160.089	122.983	142.259	186.924	175.795	171.426	197.296	280.919	146.33	186.331	223.572	-0.853215	0.00391387	0.0162859	-0.747919	0.0359792	0.136899	-0.63272	0.0773216	0.258537	-1.1291	0.00148618	0.0146374
CYP4B1	ENSG00000142973	7.10449	2.36476	1.20297	2.23003	5.2087	11.5085	5.55038	10.5567	8.66188	17.6529	6.19027	0.935567	0	34.1453	39.9778	355.137	27.3802	11.8186	13.8573	15.7693	22.0632	14.7904	17.3774	7.18627	11.8782	5.10992	8.52496	19.1633	-2.26789	0.00140485	0.00709054	-1.33652	0.0655851	0.210776	-3.38054	3.44813e-06	0.000122338	-0.721373	0.321609	0.632244
CYP4A11	ENSG00000187048	4.17911	1.41886	0.481189	1.11501	6.94493	5.75427	4.07028	2.50028	5.63022	0	1.76865	0	0	2.13408	6.66296	16.0817	0	0	0	5.03276	2.45147	2.5355	2.81796	0	0.593908	1.39362	0.811901	1.82507	0.381903	0.555021	0.808927	0.745005	0.317642	0.61848	-0.471076	0.519387	0.890942	1.32121	0.141079	0.367487
CYP4X1	ENSG00000186377	1.25373	1.18238	0.962379	33.4504	15.6261	3.45256	1.4801	15.4184	0	0	2.94775	0.467784	2.92929	8.53632	4.99722	14.7416	5.63711	6.44652	3.46431	6.03932	13.4831	5.49358	4.6966	3.26649	4.75127	1.85815	2.4357	5.47522	0.38107	0.477674	0.723739	0.0356313	0.969448	1	0.323113	0.727761	1	0.921462	0.248186	0.536294
CYP4Z1	ENSG00000186160	3.7612	0.709428	0.481189	1.11501	5.2087	5.75427	0.555038	0.694522	0	2.52184	0.884324	0.935567	0	2.13408	3.33148	4.02042	2.4159	2.68605	0	1.67759	2.14503	2.5355	1.87864	0	1.18782	0	0.811901	0	0.171069	0.565499	0.820641	-0.310713	0.95831	1	-0.0800577	1	1	1.1775	0.0790718	0.250108
CYP4A22	ENSG00000162365	4.17911	3.07419	1.44357	1.11501	6.94493	5.75427	7.77053	1.66685	7.79569	0	2.06342	1.87113	0	2.13408	0	6.03063	1.6106	0	0	2.01311	1.8386	0.845167	3.28762	0	2.96954	0.929077	1.21785	2.73761	1.21854	0.00834059	0.0300819	1.73148	0.0092237	0.050349	0.873782	0.175858	0.449329	1.12621	0.112338	0.317279
PDZK1IP1	ENSG00000162366	3.7612	1.18238	1.44357	0	0	5.75427	4.25529	2.22247	12.1266	5.04369	3.24252	0	0.976431	27.743	4.99722	7.37078	0	0	0	0	0.306433	0.422583	51.193	22.8654	28.5076	11.6135	14.2083	5.47522	-1.44731	0.0839352	0.189838	4.15781	0.00013184	0.00182402	-0.874129	0.188411	0.470329	-2.61322	7.83835e-05	0.00158833
TAL1	ENSG00000162367	4.59702	3.54714	2.88714	3.34504	5.2087	6.90512	2.77519	4.44494	6.49641	2.52184	11.4962	2.33892	3.90572	2.13408	0	1.34014	14.4954	10.207	19.0537	8.72346	13.4831	13.5227	5.16626	4.57308	4.15736	7.89716	6.08926	1.82507	-0.790388	0.0689895	0.162352	-1.60944	6.14042e-05	0.000995678	-0.0407328	0.850004	1	-0.277652	0.622408	0.957785
STIL	ENSG00000123473	7.5224	12.7697	13.2327	16.7252	1.73623	9.20683	12.3958	56.5341	6.49641	5.04369	5.60072	8.4201	13.67	2.13408	4.99722	2.68028	0	3.76047	8.66079	1.34207	1.22573	4.64842	5.63593	3.26649	7.1269	8.82623	7.30711	3.65015	1.51297	0.000295254	0.00196363	2.32858	0.000394874	0.00435888	1.1975	0.0396241	0.163182	1.28466	0.0248707	0.111133
CMPK1	ENSG00000162368	5.43284	12.7697	19.4882	13.3802	5.2087	4.60341	3.88526	21.2524	3.46475	0	16.8022	13.0979	10.7407	23.4749	9.99444	17.4218	12.8848	18.8023	8.66079	15.0983	25.1275	34.2293	15.0291	6.53297	15.4416	13.4716	13.8023	18.2507	-0.745652	0.0210842	0.0634008	-1.01704	0.0111672	0.0581772	-0.650389	0.0979973	0.304318	-0.510092	0.179736	0.432412
FOXE3	ENSG00000186790	1.67164	0.472952	0	0	0	0	1.66511	0.277809	2.59856	0	0.294775	0	0	0	0	0.670071	0	0	0	0.671035	0	0.845167	0	0	0	0	0	0	1.8951	0.01137	0.0385277	1.25772	0.349869	0.65451	1.70837	0.243563	0.554872	4.07961	0.0182713	0.0891144
FOXD2	ENSG00000186564	10.4478	5.67542	5.05249	0	3.47246	3.45256	2.22015	2.77809	10.3943	10.0874	1.1791	0	0.976431	4.26816	1.66574	0	0	0	0	0.671035	0	1.26775	2.81796	1.30659	0	0.464539	0.811901	0	2.72175	4.47787e-07	8.27034e-06	3.59412	9.34758e-06	0.00021916	2.376	0.00995344	0.0599602	2.41067	0.000709415	0.00842342
TRABD2B	ENSG00000269113	6.68658	2.36476	21.8941	0	1.73623	10.3577	14.061	3.33371	11.6935	15.1311	7.66414	0.935567	3.90572	0	0	0	0.805301	1.07442	5.19647	2.68414	4.5965	1.69033	3.28762	2.61319	0.593908	4.18085	2.4357	1.82507	1.76781	0.00014094	0.00106225	1.74361	0.017362	0.0805266	1.79521	0.00650417	0.0437116	1.77587	0.0123512	0.0673365
SLC5A9	ENSG00000117834	6.68658	4.25657	5.53368	4.46006	8.68116	9.20683	7.77053	4.44494	12.1266	35.3058	7.36937	1.87113	4.88216	6.40224	6.66296	8.71092	10.4689	16.6535	8.66079	8.72346	10.1123	10.9872	11.7415	7.18627	9.50253	11.1489	11.3666	3.65015	-0.0327529	0.866895	1	-0.364022	0.517826	0.848632	0.527811	0.209778	0.502922	-0.115973	0.960951	1
SPATA6	ENSG00000132122	4.17911	4.02009	6.49606	6.69009	1.73623	4.60341	3.88526	9.86221	3.03166	0	25.6454	17.7758	17.5758	19.2067	23.3204	43.5546	24.9643	31.1582	13.8573	22.1442	31.5626	28.3131	18.3168	24.172	28.5076	9.75531	17.8618	22.8134	-2.22588	9.62979e-14	1.44141e-11	-2.35513	4.9332e-12	1.02543e-09	-2.29997	3.95163e-11	9.33554e-09	-1.99966	4.25616e-09	5.78218e-07
AGBL4	ENSG00000186094	6.68658	8.98608	2.88714	2.23003	0	12.6594	7.58551	2.50028	7.79569	0	6.48504	1.87113	6.83502	8.53632	8.3287	4.69049	8.05301	9.13257	17.3216	11.0721	8.88656	9.29683	3.28762	5.22638	3.56345	0.929077	2.02975	3.65015	-0.231396	0.456714	0.697914	-0.902907	0.0255374	0.106582	-0.0638555	0.683456	1	0.852731	0.162987	0.404869
BEND5	ENSG00000162373	1.67164	9.45903	2.64654	0	0	2.30171	0.925063	1.25014	3.46475	7.56553	3.24252	0.935567	3.90572	6.40224	1.66574	6.03063	3.2212	5.90931	0	4.02621	7.04796	3.38067	3.28762	3.91978	3.56345	1.39362	2.4357	0.912537	-0.244994	0.627559	0.874045	-0.529323	0.417854	0.738945	-0.278296	0.582296	0.950274	0.154629	0.860103	1
ELAVL4	ENSG00000162374	4.59702	3.07419	2.16535	1.11501	0	6.90512	3.33023	1.52795	8.22879	10.0874	2.3582	0	0.976431	0	0	0	0	1.07442	0	1.67759	0.306433	0.845167	2.81796	0	0.593908	0.464539	0.40595	0	2.25314	4.33048e-06	5.74571e-05	2.28323	0.00327684	0.0227741	2.24898	0.00231009	0.0201837	2.26132	0.00327684	0.0259504
DMRTA2	ENSG00000142700	1.25373	0.945903	0.721784	0	1.73623	1.15085	0.370025	0.555618	4.76403	0	0.294775	0	0	0	0	0.670071	0	0	0	0.335518	0	0	0.46966	0.653297	0.593908	0	0	0	2.35635	0.00041614	0.00260919	3.2698	0.00770651	0.0440089	2.21911	0.044218	0.17568	1.91204	0.0555825	0.195483
FAF1	ENSG00000185104	25.9105	46.1128	30.5555	25.6453	10.4174	8.05598	8.8806	99.4556	5.63022	40.3495	60.7236	65.9575	50.7744	64.0224	64.9638	84.4289	54.7605	82.1931	48.5004	73.1428	70.7861	67.6133	79.3726	81.6622	104.528	45.0602	82.8139	92.1662	-1.21192	0.000279137	0.00187446	-1.11818	0.00550945	0.033991	-1.09189	0.00692087	0.045786	-1.403	0.000481055	0.00632925
CDKN2C	ENSG00000123080	8.35822	15.3709	3.84951	5.57507	12.1536	9.20683	5.18035	7.77865	22.954	10.0874	5.89549	7.01675	8.78788	8.53632	4.99722	4.69049	7.24771	2.14884	3.46431	0.671035	2.7579	1.69033	8.92355	6.53297	8.90863	5.57446	4.0595	3.65015	0.945595	0.00540211	0.0211135	1.87459	0.00013892	0.00190187	0.609422	0.168962	0.437541	0.658017	0.110732	0.31413
C1orf185	ENSG00000204006	0	0	0.481189	1.11501	0	1.15085	0	0	0	0	0	0	0	0	0	0	0	0	0	0	0	0	0.46966	0	0	0	0	0	1.30459	0.129292	0.264858	2.09779	0.333723	0.635933	2.01127	0.333723	0.676869	0.595789	0.785769	1
RNF11	ENSG00000123091	29.2538	24.357	58.2239	28.9904	10.4174	6.90512	6.84546	38.6154	16.0245	15.1311	43.9214	28.067	25.3872	42.6816	33.3148	33.5035	26.5749	37.0675	25.9824	35.9004	40.7556	52.4003	38.9818	65.3297	71.269	35.7695	54.3973	61.14	-0.793381	0.00745834	0.0275139	-0.600752	0.0853482	0.254092	-0.504706	0.149099	0.402901	-1.1651	0.00084727	0.00960367
TTC39A	ENSG00000085831	19.2239	7.09428	16.1198	7.8051	0	24.1679	16.4661	31.6702	19.4892	2.52184	25.6454	58.0052	61.5152	32.0112	29.9833	14.0715	11.2742	9.66978	19.0537	22.8152	21.4503	12.6775	18.7864	19.5989	39.7919	12.078	17.8618	18.2507	-0.703635	0.0524621	0.130705	-0.093689	0.749578	1	-1.28257	0.00228172	0.0200063	-0.471711	0.239301	0.522668
EPS15	ENSG00000085832	36.7762	48.0046	76.5091	69.1309	6.94493	14.9611	24.9767	88.4821	4.33094	47.915	110.835	97.7668	64.4444	98.1677	79.9555	111.232	74.0877	102.07	79.6792	80.1887	103.881	107.336	89.2355	97.3413	118.782	100.34	104.329	114.98	-1.1912	0.000200884	0.00142308	-1.11268	0.00421519	0.0276794	-1.15218	0.00315034	0.0254979	-1.30176	0.000796408	0.00917702
OSBPL9	ENSG00000117859	22.5672	51.7882	77.2309	44.6006	8.68116	10.3577	15.7261	101.956	14.7252	35.3058	113.488	167.467	99.596	70.4246	76.624	144.065	71.6718	123.558	133.376	85.8925	114.606	107.759	96.2804	80.3556	127.69	78.9716	105.141	124.105	-1.4521	6.78916e-06	8.38137e-05	-1.44135	0.000201778	0.00256095	-1.52707	8.74908e-05	0.00163489	-1.38628	0.000348875	0.00498726
NRDC	ENSG00000078618	38.4478	52.4976	83.9675	72.4759	19.0986	14.9611	20.7214	157.518	5.63022	22.6966	83.4212	93.5567	68.3502	34.1453	56.6351	71.6975	40.265	58.5559	55.429	62.7418	66.8024	68.0359	45.5571	52.2638	63.5482	72.9326	77.5365	77.5656	-0.368462	0.266329	0.464661	-0.244773	0.541777	0.872888	-0.465611	0.263835	0.58573	-0.388093	0.341782	0.655022
RAB3B	ENSG00000169213	102.806	7.8037	205.468	108.156	0	28.7713	18.8713	5.55618	13.4259	25.2184	2.3582	3.27448	0.976431	0	3.33148	0	0	0	0	3.35518	1.53217	1.26775	0.46966	0.653297	2.37563	4.18085	2.4357	0	5.01218	2.22945e-16	6.44681e-14	5.38997	1.3438e-07	6.62697e-06	4.85027	1.52699e-06	6.37509e-05	4.85096	1.14712e-06	5.91403e-05
TXNDC12	ENSG00000117862	10.4478	6.8578	13.2327	2.23003	5.2087	0	4.81033	8.88988	3.89785	2.52184	2.3582	2.33892	0.976431	2.13408	4.99722	4.69049	7.24771	5.3721	1.73216	4.36173	7.04796	2.5355	6.10559	1.95989	2.37563	3.71631	3.65355	2.73761	0.742138	0.0516796	0.12916	0.385729	0.512452	0.843515	1.15709	0.0550335	0.204882	0.861042	0.101419	0.295697
AL445685.3	ENSG00000285839	0	0	0	0	0	0	0	0	0	0	0	0	0	0	0	0	0	0	0	0	0	0	0	0	0	0	0	0	0	1	1	0	1	1	0	1	1	0	1	1
KTI12	ENSG00000198841	0.835822	1.41886	0.962379	3.34504	0	2.30171	0.370025	1.80576	4.33094	0	1.76865	2.33892	1.95286	0	1.66574	2.68028	3.2212	1.07442	1.73216	1.67759	2.45147	1.69033	0	1.30659	0	0	2.84165	0.912537	0.0153724	1	1	-0.30393	0.558985	0.889721	-0.277342	0.840705	1	0.813023	0.344066	0.657367
BTF3L4	ENSG00000134717	8.35822	13.7156	12.0297	16.7252	0	2.30171	7.21549	20.5579	8.22879	10.0874	25.0558	18.7113	13.67	10.6704	16.6574	22.7824	18.5219	24.1744	6.92863	14.7628	21.7568	27.4679	23.0134	15.0258	35.0406	10.6844	21.1094	32.8513	-0.956204	0.00261594	0.0117782	-0.892642	0.0221274	0.0961049	-0.819273	0.0389257	0.16114	-1.13304	0.00328492	0.0259969
ZFYVE9	ENSG00000157077	12.1194	27.6677	34.1644	20.0703	13.8899	6.90512	10.7307	128.487	2.59856	20.1747	56.302	107.122	40.0337	23.4749	59.9666	79.7384	56.3711	76.2838	57.1612	60.3932	78.7533	75.2198	54.4806	57.4902	41.5736	25.0851	43.4367	40.1516	-1.02122	0.00824626	0.0298184	-1.25035	0.00728041	0.042165	-1.11791	0.0170481	0.0893411	-0.62426	0.175978	0.426127
CC2D1B	ENSG00000154222	62.6867	43.748	67.1259	56.8657	52.087	44.8833	55.6888	116.68	19.4892	32.784	42.1528	42.5683	35.1515	46.9498	63.2981	77.0581	49.1234	53.721	32.911	63.7483	64.351	40.568	65.2828	52.2638	67.1117	52.9574	57.645	47.4519	0.0727141	0.770984	0.992823	0.127716	0.697231	1	0.131464	0.719485	1	-0.03141	0.884734	1
ORC1	ENSG00000085840	5.85075	11.3508	17.5634	15.6102	3.47246	6.90512	5.55038	32.5036	2.59856	10.0874	2.06342	3.27448	0.976431	0	0	0.670071	0.805301	1.07442	3.46431	3.01966	0.306433	0	2.81796	2.61319	2.96954	1.85815	3.65355	0.912537	2.64269	1.66837e-10	9.48231e-09	3.13215	4.97626e-06	0.000132696	2.87928	2.72169e-06	0.000101847	2.15813	0.000255541	0.00392691
PRPF38A	ENSG00000134748	13.3732	13.0062	14.1951	17.8402	0	6.90512	8.8806	22.3636	6.49641	5.04369	22.4029	11.6946	16.5993	14.9386	36.6463	32.8335	24.159	35.4559	34.6431	32.5452	33.7076	46.0616	22.5437	23.5187	20.1929	24.156	25.9808	25.551	-1.22285	4.42068e-05	0.000404364	-1.57496	5.28595e-06	0.000139001	-0.952558	0.00628732	0.042713	-1.03119	0.00261272	0.0220222
TUT4	ENSG00000134744	16.7164	40.4374	36.5704	31.2204	17.3623	19.5645	26.8268	74.7306	12.9928	25.2184	76.0519	53.7951	55.6566	49.0838	69.9611	97.1602	70.8665	97.7722	72.7506	88.9121	81.5112	104.801	63.8738	66.6363	65.9238	58.0673	83.2198	93.0787	-1.27857	6.9198e-07	1.19899e-05	-1.47722	1.24422e-06	4.25283e-05	-1.11821	0.000284365	0.00414979	-1.20958	6.89055e-05	0.00144299
GPX7	ENSG00000116157	4.17911	40.2009	5.53368	13.3802	5.2087	1.15085	2.9602	9.02879	0	7.56553	10.3171	9.35567	4.88216	21.3408	4.99722	10.7211	5.63711	13.4302	12.1251	11.0721	18.386	8.02908	4.6966	9.14616	11.8782	9.75531	11.7726	10.0379	-0.171276	0.675111	0.923468	-0.321981	0.521668	0.852183	-0.126492	0.773961	1	-0.0528473	0.891031	1
SHISAL2A	ENSG00000182183	5.01493	4.25657	2.16535	3.34504	0	5.75427	5.36536	1.11124	3.89785	10.0874	1.1791	0.467784	0.976431	2.13408	0	1.34014	0.805301	0.53721	3.46431	1.00655	0.612866	0	3.28762	0	0	6.96808	4.46545	0	1.32177	0.0107586	0.036883	2.19331	0.0154331	0.0738033	1.93027	0.0221356	0.107445	0.568998	0.367069	0.685271
COA7	ENSG00000162377	22.1493	15.1345	22.3753	16.7252	6.94493	8.05598	16.0961	23.8916	7.3626	5.04369	14.7387	12.6302	4.88216	6.40224	9.99444	8.04085	18.5219	7.52094	6.92863	11.0721	12.8702	10.5646	17.3774	7.18627	11.2843	11.6135	13.3964	9.12537	0.461692	0.101157	0.219401	0.422877	0.299306	0.598277	0.616832	0.110402	0.329666	0.372336	0.352524	0.667113
ZYG11B	ENSG00000162378	24.2388	30.2689	35.8486	44.6006	15.6261	11.5085	12.0258	50.839	2.16547	12.6092	79.8839	103.38	65.4209	81.095	56.6351	106.541	55.5658	91.8629	58.8933	66.097	84.5756	71.4166	167.199	93.4215	106.904	56.6737	93.3686	103.117	-1.8091	1.91373e-08	5.5582e-07	-1.54663	3.21398e-05	0.000592301	-1.74986	2.91213e-06	0.000107427	-2.07746	2.32247e-08	2.45718e-06
ZYG11A	ENSG00000203995	3.7612	4.02009	10.105	6.69009	0	2.30171	1.85013	19.5855	2.16547	10.0874	16.8022	24.7925	11.7172	8.53632	3.33148	3.35035	7.24771	10.7442	10.3929	13.0852	10.4187	9.71942	9.39321	3.26649	3.56345	1.85815	4.0595	4.56268	-0.495229	0.251213	0.449536	-0.711841	0.143179	0.362601	-0.918019	0.0668575	0.234031	0.485809	0.424283	0.753667
ECHDC2	ENSG00000121310	33.015	44.221	157.83	93.6612	6.94493	35.6765	39.2227	144.183	12.1266	40.3495	216.365	200.211	199.192	181.397	199.889	186.95	238.369	221.33	209.591	261.033	221.858	174.527	102.386	180.31	165.107	92.9077	115.696	103.117	-1.56408	8.2409e-06	9.85306e-05	-1.84693	4.6274e-06	0.00012521	-1.68309	3.02679e-05	0.000700943	-1.04202	0.00944963	0.0558107
SCP2	ENSG00000116171	17.1344	22.9382	21.6535	41.2555	8.68116	2.30171	2.40516	41.2546	3.46475	27.7403	41.5632	41.6327	35.1515	32.0112	16.6574	24.1225	33.0173	45.1256	13.8573	34.5583	45.965	43.9487	38.0425	33.3182	43.9492	41.3439	33.6939	34.6764	-0.907075	0.0117045	0.0394091	-0.949471	0.0315649	0.124362	-0.767834	0.0848398	0.275531	-0.991003	0.0230838	0.105403
PODN	ENSG00000174348	22.9851	4.72952	2.64654	56.8657	24.3072	54.0901	14.986	8.61207	25.5525	60.5242	5.01117	0	15.6229	2.13408	1.66574	0	35.4332	11.2814	29.4467	33.5518	22.0632	20.284	9.86287	12.4126	2.96954	31.1241	8.11901	1.82507	0.992809	0.0547666	0.135346	0.0893396	0.903641	1	2.70542	0.000260373	0.0038749	1.26649	0.0556303	0.195604
SLC1A7	ENSG00000162383	11.2836	4.25657	3.36833	7.8051	0	16.112	5.73539	3.75042	22.5209	17.6529	2.3582	0	0	0	0	0.670071	5.63711	0.53721	0	2.01311	0.612866	0.845167	1.40898	0	0	1.39362	0	0.912537	3.12514	2.25105e-09	8.92906e-08	2.46733	0.00130337	0.0111311	3.50285	1.48703e-05	0.000394562	3.75064	1.08152e-05	0.000336972
CPT2	ENSG00000157184	7.5224	8.98608	21.6535	14.4952	6.94493	14.9611	5.73539	27.642	6.49641	5.04369	26.5297	11.6946	23.4343	40.5475	8.3287	22.7824	14.4954	15.0419	20.7859	20.1311	22.3696	17.7485	15.4988	16.3324	21.9746	20.4397	20.7035	20.9883	-0.665323	0.017441	0.0544483	-0.560733	0.105444	0.295017	-0.806946	0.0216995	0.10594	-0.627689	0.0692383	0.22824
CZIB	ENSG00000162384	16.2985	23.4111	30.0743	13.3802	5.2087	6.90512	9.62065	28.8921	6.06332	2.52184	32.72	26.6637	13.67	19.2067	34.9805	25.4627	32.212	22.0256	25.9824	28.1835	33.4012	27.8905	20.6651	24.172	20.7868	27.4078	24.763	26.4636	-0.75964	0.00496452	0.0197003	-0.883943	0.00863862	0.0479991	-0.738022	0.0303936	0.135171	-0.645763	0.0499754	0.18175
MAGOH	ENSG00000162385	4.17911	7.56723	19.007	13.3802	1.73623	0	4.4403	13.6126	0	12.6092	11.2014	11.2268	6.83502	8.53632	3.33148	12.0613	10.4689	8.05815	8.66079	15.4338	10.1123	8.87425	5.63593	10.4528	6.53299	6.50354	8.11901	7.30029	-0.204223	0.590994	0.839392	-0.410971	0.373956	0.683719	-0.236021	0.64509	1	0.0710514	0.96463	1
LRP8	ENSG00000157193	24.6568	21.9923	184.296	10.0351	17.3623	17.2628	20.7214	46.6719	20.3554	5.04369	150.335	372.823	256.801	12.8045	33.3148	89.1194	249.643	127.856	71.0184	225.132	212.358	89.1651	90.6445	62.0632	97.9949	31.5886	37.3474	33.7639	-1.73713	0.000527779	0.00317515	-2.11654	0.000145642	0.00197587	-2.02914	0.00027349	0.00402302	-0.651853	0.230772	0.509865
DMRTB1	ENSG00000143006	2.08956	0.709428	0.240595	1.11501	1.73623	2.30171	2.03514	0.833427	8.22879	0	0.589549	0	0	0	0	0	0	0.53721	0	0.671035	0.612866	0	0	0	0	0.929077	0.40595	0.912537	2.46259	3.65903e-05	0.000344553	2.26724	0.0163607	0.0771355	3.0867	0.0015429	0.0149262	2.31525	0.0143777	0.0748667
GLIS1	ENSG00000174332	8.35822	15.3709	2.88714	2.23003	13.8899	13.8102	10.5457	1.94466	18.1899	15.1311	0.589549	0	0.976431	0	0	0	0	1.07442	0	0.671035	0.306433	0	0.46966	0	0	0.929077	0.40595	0	4.59836	7.39569e-21	6.59169e-18	4.48383	2.07343e-09	1.86213e-07	4.76948	1.02496e-08	1.00657e-06	4.64961	1.94705e-09	3.06244e-07
NDC1	ENSG00000058804	0.835822	16.0804	19.007	14.4952	6.94493	4.60341	4.81033	48.0609	3.89785	22.6966	11.4962	11.6946	6.83502	19.2067	13.3259	12.0613	8.05301	19.8768	5.19647	8.05242	15.6281	10.9872	14.5595	7.83957	15.4416	17.6525	19.4856	15.5131	0.14178	0.695466	0.937396	0.309526	0.552122	0.883411	0.23097	0.71487	1	-0.0784965	0.854404	1
YIPF1	ENSG00000058799	18.806	26.7218	27.6684	28.9904	8.68116	3.45256	5.9204	45.6996	1.29928	0	56.8915	48.6495	43.9394	42.6816	31.6491	36.8539	36.2385	27.3977	39.8396	43.6173	46.2714	33.8067	30.5279	31.3583	30.8832	20.4397	35.3177	18.2507	-1.06125	0.00450172	0.0182183	-1.11823	0.0125768	0.0636032	-1.32174	0.00348389	0.0274941	-0.675352	0.12462	0.338526
DIO1	ENSG00000211452	4.17911	4.25657	87.817	1.11501	1.73623	1.15085	5.9204	2.77809	3.03166	5.04369	387.039	709.16	229.461	200.604	71.6268	83.0887	250.449	256.249	192.269	324.445	311.643	86.207	21.1347	164.631	33.2589	6.96808	12.9904	2.73761	-3.94228	2.77226e-07	5.49641e-06	-4.28605	2.01311e-08	1.33357e-06	-4.52885	4.4201e-09	5.18986e-07	-1.73022	0.0152636	0.078172
HSPB11	ENSG00000081870	2.08956	6.62132	7.21784	0	1.73623	2.30171	5.36536	9.5844	0.866188	7.56553	15.9178	8.88789	11.7172	21.3408	13.3259	18.0919	8.05301	21.4884	6.92863	13.7562	21.7568	21.9743	4.6966	5.87968	7.72081	3.71631	8.52496	9.12537	-1.40901	0.000195142	0.00139125	-1.76708	9.76262e-06	0.000226186	-1.62914	6.27826e-05	0.00125704	-0.47345	0.228438	0.506147
LRRC42	ENSG00000116212	15.0448	17.2627	26.9466	11.1501	1.73623	4.60341	10.7307	29.5866	5.19713	2.52184	13.5596	10.2912	12.6936	19.2067	8.3287	10.7211	11.2742	13.4302	6.92863	15.0983	18.0796	14.7904	14.5595	20.2522	12.4721	8.82623	15.0202	6.38776	0.0568834	0.984475	1	-0.0108519	0.895897	1	0.13456	0.915983	1	0.0555391	0.989734	1
LDLRAD1	ENSG00000203985	2.50747	1.89181	1.44357	1.11501	1.73623	5.75427	7.03048	1.52795	3.46475	0	0.294775	0.467784	0.976431	0	0	0.670071	0	0	0	1.00655	0.306433	0	0.46966	0	0	0	0	0	3.14279	6.05256e-09	2.07604e-07	3.02525	0.000176521	0.00230863	2.52992	0.00357239	0.0279933	4.36229	9.62878e-06	0.000306565
TMEM59	ENSG00000116209	35.5224	70.2333	76.2685	69.1309	31.2522	24.1679	34.0423	130.015	27.2849	37.8277	145.913	136.125	95.6902	142.983	93.2814	144.065	80.5301	123.558	72.7506	75.4914	147.394	141.988	140.898	155.485	223.903	117.064	142.895	138.706	-1.24572	5.5908e-06	7.12475e-05	-0.97989	0.00249162	0.0184759	-1.21661	0.000179988	0.002896	-1.49193	3.83285e-06	0.000151216
TCEANC2	ENSG00000116205	15.0448	8.04018	16.3604	13.3802	8.68116	14.9611	15.9111	16.9463	7.3626	20.1747	16.2126	16.3724	2.92929	14.9386	18.3231	16.0817	21.7431	27.3977	13.8573	20.8021	19.6117	10.5646	7.98423	12.4126	13.6599	18.5815	19.8916	9.12537	-0.210665	0.492579	0.741639	-0.495455	0.145245	0.366163	-0.0624058	0.880625	1	-0.0192022	0.990528	1
AL357673.1	ENSG00000256407	0.417911	1.18238	1.20297	0	1.73623	2.30171	4.25529	0.555618	0	0	1.1791	0	0	0	0	0.670071	0	0	0	0	0.612866	0	0	0	0	0	0.40595	0	2.25609	0.00075892	0.00426598	2.73315	0.0112402	0.0584034	1.38081	0.107818	0.324501	3.26033	0.0112402	0.0629478
CDCP2	ENSG00000157211	0.417911	0.236476	0	0	0	2.30171	0	0.972331	0	0	0.294775	0.935567	0	0	0	0	0	0	0	0	0.919299	0	0.939321	0	0	0	0.40595	0	0.461572	0.518684	0.769542	0.688595	0.669537	0.995313	0.289215	0.810992	1	0.467393	0.941363	1
CYB5RL	ENSG00000215883	11.7015	10.8779	19.2476	20.0703	12.1536	5.75427	16.6511	20.1411	12.1266	0	15.0335	14.5013	9.76431	14.9386	11.6602	15.4116	14.4954	8.59536	12.1251	16.7759	17.4667	14.3678	9.39321	6.53297	2.37563	8.36169	7.30711	9.12537	0.223314	0.566084	0.821124	-0.053063	0.779799	1	-0.00419301	0.887451	1	0.918317	0.0272617	0.118544
MRPL37	ENSG00000116221	33.4329	29.323	77.7121	51.2907	15.6261	23.0171	18.3162	70.0078	11.6935	2.52184	25.9402	29.4704	34.1751	12.8045	11.6602	23.4525	24.159	14.5047	19.0537	22.8152	13.1766	12.2549	22.074	19.5989	23.7563	18.117	21.5154	11.863	0.758585	0.0179523	0.0556984	0.957462	0.0359813	0.136899	0.54272	0.224682	0.52634	0.801347	0.0747299	0.240745
SSBP3	ENSG00000157216	22.9851	20.5734	29.5931	31.2204	22.571	16.112	21.2764	40.8379	21.2216	2.52184	11.4962	7.48454	13.67	38.4134	16.6574	12.0613	17.7166	10.7442	17.3216	29.19	20.2246	10.142	7.04491	22.2121	8.31472	9.75531	13.8023	11.863	0.63959	0.0439761	0.113767	0.415188	0.327031	0.628409	0.599471	0.21014	0.503461	0.956291	0.02171	0.100904
ACOT11	ENSG00000162390	19.6418	23.4111	48.8407	4.46006	12.1536	24.1679	32.9322	14.585	22.5209	12.6092	95.507	36.0193	114.242	44.8157	79.9555	69.0173	74.893	71.9861	60.6255	137.227	120.428	70.5714	13.6202	43.1176	46.9188	20.9042	32.476	8.21283	-1.52394	5.72721e-05	0.000500673	-2.0118	1.24199e-07	6.21788e-06	-1.72408	6.58436e-06	0.000206353	-0.314617	0.396172	0.720418
FAM151A	ENSG00000162391	4.59702	2.36476	1.68416	1.11501	0	3.45256	3.14521	2.63918	8.22879	0	4.12684	0.935567	3.90572	2.13408	1.66574	2.68028	7.24771	2.68605	3.46431	14.7628	4.5965	1.69033	0	1.95989	1.18782	0.929077	0.40595	1.82507	-0.0973044	0.776118	0.998598	-0.946356	0.0462878	0.164255	0.181504	0.9628	1	1.61431	0.0409663	0.158251
MROH7	ENSG00000184313	9.19404	2.83771	7.21784	5.57507	0	10.3577	5.55038	3.75042	16.0245	17.6529	16.8022	2.33892	17.5758	10.6704	4.99722	18.0919	22.5484	16.6535	19.0537	29.8611	25.7404	7.6065	4.22694	5.87968	5.93908	4.64539	10.1488	2.73761	-0.730361	0.105303	0.226191	-1.42912	0.00184312	0.0145748	-0.66585	0.175737	0.449234	0.396873	0.412707	0.740145
MROH7.TTC4	ENSG00000271723	1.25373	0.472952	0.240595	0	0	1.15085	0.74005	0	0.866188	0	0.884324	0.467784	0	0	0	0.670071	1.6106	1.61163	0	1.00655	0.306433	1.26775	0	0	0	0.929077	0.40595	0	-0.263828	0.999606	1	-0.97648	0.210968	0.472475	-0.103678	1	1	0.746244	0.591449	0.925984
TTC4	ENSG00000243725	4.17911	3.31066	3.36833	1.11501	3.47246	2.30171	0.925063	3.75042	1.29928	0	2.94775	0.935567	7.81145	2.13408	3.33148	4.02042	0.805301	3.76047	3.46431	6.37483	3.06433	0.845167	5.16626	3.91978	2.96954	2.78723	2.02975	0.912537	-0.293088	0.375228	0.59611	-0.277063	0.523685	0.85441	-0.400237	0.359117	0.706381	-0.222235	0.582042	0.916918
PARS2	ENSG00000162396	5.85075	3.78361	6.73665	4.46006	6.94493	3.45256	6.84546	9.16769	5.63022	0	4.42162	2.33892	4.88216	12.8045	3.33148	5.36056	6.44241	3.22326	3.46431	8.05242	6.4351	5.071	3.75728	9.79946	7.1269	6.50354	5.6833	6.38776	0.0145216	0.834829	1	0.0313005	0.985563	1	0.245117	0.902558	1	-0.158713	0.516731	0.853675
TTC22	ENSG00000006555	9.19404	3.54714	4.09011	4.46006	1.73623	5.75427	8.69559	61.2568	9.09497	15.1311	9.43279	17.308	6.83502	14.9386	9.99444	12.0613	11.2742	6.44652	3.46431	12.4141	10.1123	8.45167	7.04491	11.1061	19.0051	6.96808	19.0797	7.30029	0.241665	0.554508	0.80836	0.517823	0.350248	0.654927	0.119991	0.891796	1	0.113706	0.898702	1
LEXM	ENSG00000162398	3.34329	1.89181	2.40595	3.34504	0	4.60341	4.4403	1.11124	5.19713	30.2621	1.47387	0	0	0	0	2.01021	0	0	0	0.335518	0	0	0.46966	0.653297	0	0	0.811901	0	3.53696	1.38694e-08	4.22949e-07	5.28329	5.43692e-06	0.000141956	2.61994	0.00148164	0.0144876	3.63306	0.000169826	0.00290576
DHCR24	ENSG00000116133	61.8508	50.3694	58.7051	37.9105	22.571	19.5645	52.5436	279.476	14.2921	30.2621	12.3805	6.54897	7.81145	23.4749	14.9917	1.34014	16.9113	20.414	20.7859	33.8873	26.3533	30.8486	47.9054	65.983	42.1675	26.9432	29.6344	10.9504	1.36842	0.000821953	0.00455415	1.34371	0.0128913	0.0647369	2.58716	1.59873e-05	0.000419097	0.767094	0.148764	0.380166
TMEM61	ENSG00000143001	0.417911	0.236476	0	0	1.73623	0	0.185013	0.694522	2.16547	0	0	0	0	0	0	0	0	0	0	0.335518	0	0	0	0.653297	0	0	0.40595	0	1.97082	0.0129102	0.0426725	2.17745	0.16222	0.395252	3.44351	0.0619492	0.222246	1.32234	0.341116	0.65426
BSND	ENSG00000162399	13.3732	12.2967	1.92476	3.34504	8.68116	14.9611	8.32556	2.36138	15.1583	22.6966	5.30594	0	0	0	1.66574	1.34014	1.6106	1.07442	3.46431	3.01966	0.306433	1.69033	0.939321	1.30659	0	0.929077	0.811901	0	2.81274	1.38079e-09	5.86463e-08	2.49452	0.00029576	0.00346852	2.48587	0.000103261	0.0018638	3.72365	5.48852e-07	3.3148e-05
PCSK9	ENSG00000169174	6.26867	6.14837	2.16535	6.69009	0	5.75427	5.18035	2.22247	18.623	2.52184	4.12684	0	0	0	0	0	0	0	0	0	0.612866	0.422583	0	1.30659	0	0	0.811901	0	3.31044	2.25305e-08	6.39035e-07	4.38978	1.16379e-05	0.000259318	2.43706	0.00241253	0.0208025	3.81621	8.38636e-05	0.00166723
USP24	ENSG00000162402	41.3732	138.575	127.275	120.422	22.571	28.7713	24.0516	213.913	7.3626	25.2184	129.701	113.671	83.9731	128.045	163.242	171.538	92.6096	155.791	91.8043	98.9777	152.91	134.804	140.898	124.78	140.162	142.613	138.835	135.055	-0.778645	0.0262695	0.0756685	-0.679296	0.116277	0.315005	-0.796933	0.0662277	0.232588	-0.85521	0.0481964	0.177109
AC119674.2	ENSG00000284686	2.50747	1.18238	1.68416	2.23003	0	0	1.66511	1.25014	0.433094	0	2.94775	2.33892	1.95286	2.13408	0	0.670071	4.0265	3.22326	1.73216	2.01311	3.98363	1.69033	1.40898	1.30659	2.37563	0.464539	1.6238	0.912537	-0.604841	0.0955738	0.209765	-1.06143	0.0131458	0.065584	-0.518903	0.31328	0.652829	-0.0253819	0.84128	1
PLPP3	ENSG00000162407	16.2985	30.5054	29.112	45.7156	50.3507	21.8662	19.0563	59.8678	9.96116	7.56553	498.759	108.526	68.3502	414.011	214.88	471.06	445.331	574.815	413.986	443.554	502.857	697.685	279.918	822.501	1234.14	262.929	538.696	841.359	-4.07079	5.74068e-21	5.36024e-18	-4.13456	1.22929e-20	2.33268e-17	-3.34043	1.43897e-14	1.09931e-11	-4.50425	1.19794e-23	5.42069e-20
PRKAA2	ENSG00000162409	3.34329	6.8578	12.0297	6.69009	1.73623	4.60341	4.07028	52.9226	0	2.52184	20.929	4.21005	3.90572	12.8045	29.9833	36.8539	13.6901	24.1744	25.9824	11.4076	20.2246	37.1873	25.8313	15.6791	36.8223	2.32269	10.1488	20.0758	-0.96057	0.0475609	0.120959	-1.1384	0.054239	0.18398	-0.851748	0.154209	0.412389	-0.879156	0.134881	0.356827
FYB2	ENSG00000187889	1.67164	3.07419	0.721784	0	0	3.45256	1.66511	16.5296	9.96116	5.04369	5.30594	0	1.95286	17.0726	0	4.02042	1.6106	1.61163	5.19647	0	3.6772	1.26775	0.46966	7.83957	1.78173	0.929077	7.71306	0	0.463841	0.511304	0.761493	1.06611	0.318031	0.61887	-0.00219556	0.905749	1	0.466037	0.64437	0.976961
C8A	ENSG00000157131	1.67164	2.60123	0.721784	0	1.73623	1.15085	0.74005	0.416713	3.46475	0	0.294775	0	0	0	0	0	0	0	0	0.671035	0.306433	1.26775	0.46966	0	0	0.929077	0.811901	0	1.78009	0.00107836	0.00570043	1.43161	0.0613729	0.201095	3.16694	0.00691297	0.0457636	1.53282	0.0613729	0.209496
C8B	ENSG00000021852	2.50747	1.18238	0.240595	0	0	1.15085	1.4801	0.555618	2.16547	0	1.1791	0	0	0	0	0	0	0.53721	0	1.00655	0.919299	0.422583	0	0	0	0.464539	0.40595	0.912537	1.24145	0.0353284	0.0958003	0.794193	0.416635	0.737454	1.41596	0.0679169	0.236571	1.80654	0.095118	0.283379
DAB1	ENSG00000173406	2.50747	5.43894	0.962379	6.69009	0	4.60341	4.4403	1.94466	0.433094	0	1.76865	1.40335	2.92929	0	1.66574	2.01021	2.4159	1.07442	6.92863	3.01966	1.8386	2.11292	0.939321	1.30659	0.593908	1.39362	0.40595	0	0.732241	0.168179	0.324132	0.14858	1	1	0.690495	0.29535	0.631504	1.7574	0.0134103	0.0713967
OMA1	ENSG00000162600	2.50747	11.5873	5.77427	0	10.4174	1.15085	0.185013	12.6403	0	0	23.2872	13.0979	4.88216	10.6704	4.99722	24.7926	9.66361	34.9186	24.2502	17.4469	30.3369	22.8195	11.2719	9.79946	18.4112	16.7234	25.1689	23.726	-1.94563	4.59102e-05	0.000417608	-2.29472	3.04503e-05	0.000566332	-1.56195	0.00534899	0.0378054	-1.88402	0.000550584	0.00696518
TACSTD2	ENSG00000184292	2.50747	4.25657	1.44357	1.11501	3.47246	3.45256	3.88526	449.495	8.66188	12.6092	4.42162	0.467784	0	0	3.33148	12.0613	1.6106	6.44652	0	2.68414	1.22573	44.7938	85.9479	46.3841	23.7563	48.7765	70.6354	62.0525	1.09202	0.162052	0.315006	2.35934	0.038282	0.143252	3.7966	0.00195171	0.0177558	-0.186675	0.803983	1
MYSM1	ENSG00000162601	10.0299	58.8825	14.4357	13.3802	22.571	3.45256	6.84546	49.0333	4.33094	15.1311	46.2796	42.1005	53.7037	12.8045	51.6379	60.3063	30.6014	46.2001	34.6431	40.2621	45.6585	57.0488	38.0425	30.705	48.7005	31.5886	42.2188	62.0525	-1.08803	0.00183537	0.00880777	-1.06851	0.0125823	0.0636088	-1.14338	0.00806423	0.051461	-1.05397	0.0133633	0.0712365
JUN	ENSG00000177606	255.344	180.195	108.749	101.466	53.8232	26.4696	68.2696	38.7543	35.9468	45.3932	190.719	104.784	17.5758	14.9386	154.914	290.811	97.4414	322.863	214.787	890.464	151.072	152.975	38.0425	117.594	282.7	80.8297	78.7544	51.1021	-0.979052	0.0420635	0.109758	-1.7325	0.00143405	0.0119589	-0.495048	0.357486	0.704225	-0.23666	0.646345	0.978542
FGGY	ENSG00000172456	14.6269	61.2472	14.1951	6.69009	1.73623	10.3577	6.29043	11.9458	0	15.1311	20.929	10.2912	11.7172	8.53632	21.6546	35.5137	41.0703	42.9768	22.518	21.1376	31.869	31.6938	10.3325	20.2522	11.2843	13.0071	18.6737	13.6881	-0.564493	0.176137	0.336361	-1.1246	0.0210388	0.0926031	-0.323316	0.506937	0.878522	0.0083297	0.966234	1
HOOK1	ENSG00000134709	0.417911	5.67542	0.240595	0	0	2.30171	1.29509	26.6696	7.79569	7.56553	15.3283	21.518	19.5286	21.3408	16.6574	21.4423	13.6901	25.7861	10.3929	16.7759	26.6597	30.8486	13.6202	11.1061	16.0355	6.50354	16.644	19.1633	-1.68786	0.000332918	0.00216684	-1.90629	0.000649099	0.00647613	-1.78997	0.00152515	0.014817	-1.31008	0.0190099	0.0917233
CYP2J2	ENSG00000134716	2.92538	8.74961	2.88714	6.69009	0	3.45256	4.07028	2.91699	3.03166	0	0.884324	1.87113	0	0	0	0	0	0	0	0.671035	0.306433	1.26775	0.939321	0	0.593908	0.929077	3.2476	0	2.26245	4.89408e-06	6.36231e-05	2.89039	0.000208975	0.00263346	2.38974	0.00121703	0.012492	1.7712	0.014643	0.0758702
C1orf87	ENSG00000162598	2.08956	0.945903	0.481189	0	0	2.30171	5.55038	1.38904	4.33094	0	1.76865	0	0	0	0	0	0	0	0	0.671035	0	0.422583	0	0	0	0	0.40595	0	2.63713	8.3512e-05	0.000684873	2.82205	0.00934673	0.0509255	1.88922	0.0348227	0.148718	3.85372	0.00268707	0.0224782
NFIA	ENSG00000162599	22.1493	45.6398	72.1784	15.6102	53.8232	12.6594	22.7565	46.3941	11.6935	70.6116	259.991	182.903	116.195	202.738	181.566	265.348	208.573	304.598	233.841	324.445	300.611	264.96	96.75	261.319	228.061	79.4361	132.34	216.271	-2.53553	5.19949e-14	8.37973e-12	-2.88448	1.13069e-14	5.00095e-12	-2.44732	4.68869e-11	1.09017e-08	-2.19114	3.22413e-09	4.63716e-07
TM2D1	ENSG00000162604	2.92538	16.0804	14.1951	5.57507	5.2087	2.30171	6.47544	17.6409	3.03166	12.6092	21.5185	26.6637	22.4579	4.26816	21.6546	18.762	16.106	24.1744	15.5894	14.4273	20.531	26.2002	14.5595	8.49286	20.1929	18.5815	17.0499	24.6385	-1.06789	0.000730102	0.00413521	-1.1288	0.00327225	0.0227503	-1.1362	0.00411217	0.0310605	-0.935629	0.0140631	0.0737309
PATJ	ENSG00000132849	11.2836	24.5935	45.713	22.3003	6.94493	14.9611	16.4661	216.413	8.66188	30.2621	277.972	343.821	188.451	221.944	318.156	463.019	202.131	242.819	188.805	240.566	249.437	217.63	268.176	239.107	281.513	134.252	216.777	269.198	-2.64408	4.76251e-10	2.35029e-08	-2.46356	3.30588e-07	1.4041e-05	-2.89849	2.79624e-09	3.56809e-07	-2.53361	1.57266e-07	1.19989e-05
L1TD1	ENSG00000240563	2.92538	1.65533	0	1.11501	0	6.90512	2.22015	0.416713	2.16547	10.0874	1.47387	0	0	0	0	0	0	0	1.73216	1.00655	2.14503	2.5355	1.40898	0	0	0	0.40595	0	1.73915	0.00592725	0.0227725	0.874692	0.304103	0.604108	2.38052	0.010917	0.0643415	2.62323	0.00589589	0.0395874
KANK4	ENSG00000132854	10.0299	14.425	0.962379	2.23003	26.0435	19.5645	11.1008	78.481	16.8907	2.52184	3.5373	1.87113	0.976431	4.26816	1.66574	0.670071	0.805301	5.3721	6.92863	3.35518	3.98363	2.5355	2.81796	2.61319	4.15736	2.32269	0	0	2.80015	9.54398e-09	3.07125e-07	2.30863	0.00145478	0.0120889	3.10314	8.35537e-05	0.00157594	3.1773	2.21962e-05	0.000597571
USP1	ENSG00000162607	3.34329	6.8578	6.97725	2.23003	3.47246	2.30171	2.59018	11.5291	6.9295	12.6092	7.36937	6.08119	0.976431	2.13408	4.99722	6.70071	2.4159	10.7442	3.46431	1.67759	6.74153	15.213	5.16626	3.26649	5.93908	3.71631	4.0595	10.0379	0.0252068	0.896807	1	-0.237668	0.648555	0.975373	0.208027	0.660873	1	0.166336	0.80326	1
DOCK7	ENSG00000116641	17.9702	82.7665	21.6535	43.4856	20.8348	17.2628	14.431	81.8147	11.6935	35.3058	33.0148	42.1005	39.0572	46.9498	26.6518	42.8845	38.6544	58.0187	53.6969	36.5714	49.3357	55.3584	53.0716	45.7308	35.6345	52.4929	51.1497	52.9271	-0.36248	0.206398	0.383218	-0.464189	0.189981	0.441514	-0.126891	0.707211	1	-0.463136	0.189535	0.448498
ANGPTL3	ENSG00000132855	0	0.472952	0	0	0	0	0	0.138904	3.03166	0	0	0.935567	0	0	0	0	0	0	0	0	0	0	0	1.30659	0	0	0	0	1.31164	0.267797	0.46512	3.22775	0.237012	0.512357	0.864201	0.881168	1	0.861137	0.770842	1
ATG4C	ENSG00000125703	2.08956	2.60123	1.20297	2.23003	0	1.15085	0.555038	2.50028	2.16547	0	2.65297	4.67784	3.90572	0	3.33148	2.68028	3.2212	3.22326	0	4.69725	5.5158	2.95808	2.81796	0.653297	5.93908	3.71631	1.6238	2.73761	-0.91958	0.0158772	0.0504688	-1.0897	0.0254542	0.106316	-0.86857	0.0927147	0.292955	-0.775617	0.0885585	0.269976
FOXD3	ENSG00000187140	0.835822	0	0	0	0	0	1.29509	0.138904	3.89785	0	0	0	0	0	0	0	0	0	0	0	0.306433	0	0	0.653297	0	0	0	0	2.69912	0.0122602	0.0409309	2.63628	0.184513	0.432395	3.83256	0.0757507	0.255155	2.35622	0.184513	0.440234
ALG6	ENSG00000088035	2.50747	4.96599	1.92476	0	3.47246	4.60341	3.88526	9.5844	4.33094	2.52184	5.01117	5.14562	1.95286	4.26816	3.33148	2.68028	1.6106	6.98373	6.92863	4.36173	3.98363	5.49358	0.939321	0.653297	2.37563	3.25177	5.6833	3.65015	0.112421	0.871792	1	-0.209761	0.545986	0.877134	0.0939813	0.978418	1	0.553502	0.319462	0.629952
ITGB3BP	ENSG00000142856	2.08956	6.62132	0.962379	2.23003	0	2.30171	0.555038	5.27837	2.59856	0	3.83207	2.33892	2.92929	6.40224	1.66574	1.34014	11.2742	4.29768	3.46431	3.35518	4.5965	5.49358	3.28762	3.26649	1.18782	5.57446	2.84165	3.65015	-0.545171	0.102963	0.222434	-0.992748	0.0197044	0.0883265	-0.124257	0.602963	0.969822	-0.305678	0.400939	0.726303
EFCAB7	ENSG00000203965	2.92538	4.02009	3.12773	1.11501	0	1.15085	0.925063	5.97289	0.866188	0	3.83207	5.14562	2.92929	0	1.66574	7.37078	1.6106	5.3721	8.66079	7.04587	11.9509	10.5646	5.63593	1.30659	6.53299	5.57446	8.11901	6.38776	-1.20607	0.00232162	0.0106878	-1.59872	0.000409817	0.0044869	-0.648863	0.200661	0.488826	-1.16174	0.00789725	0.0489934
PGM1	ENSG00000079739	25.0747	92.935	34.405	50.1756	20.8348	28.7713	15.5411	57.2286	9.09497	17.6529	33.0148	25.2603	44.9158	32.0112	11.6602	19.432	29.7961	24.1744	24.2502	38.5845	34.3205	27.8905	35.2245	37.2379	35.0406	36.6985	57.239	42.8892	0.118539	0.692727	0.937396	0.253295	0.533371	0.863579	0.361756	0.380058	0.731287	-0.186701	0.584157	0.918749
ROR1	ENSG00000185483	2.92538	31.2148	4.09011	34.5654	1.73623	10.3577	8.14055	7.91755	0	5.04369	4.71639	4.67784	0.976431	0	0	2.01021	1.6106	3.22326	8.66079	2.34862	4.5965	6.33875	13.6202	3.91978	2.96954	18.117	13.8023	3.65015	0.95985	0.05484	0.135493	1.30166	0.074797	0.231345	2.08057	0.0023544	0.0204656	0.173514	0.819193	1
UBE2U	ENSG00000177414	0.417911	2.12828	0	0	0	0	1.85013	0.138904	3.03166	0	0	0	0	0	0	0	0	0.53721	0	1.00655	0	0	0	0	0	0.929077	0	0	2.05889	0.0244418	0.0713438	1.4323	0.31749	0.618422	4.16207	0.0383943	0.15966	2.08795	0.19102	0.450624
CACHD1	ENSG00000158966	11.2836	27.6677	10.5862	18.9552	13.8899	3.45256	6.84546	19.3077	6.9295	22.6966	32.4252	3.74227	11.7172	55.4861	64.9638	84.4289	72.4771	55.8698	41.5718	48.9856	45.0457	80.7134	39.4515	88.8484	67.7056	33.4468	51.5557	59.3149	-1.88795	4.998e-07	9.06312e-06	-2.0335	3.40351e-06	9.79322e-05	-1.56669	0.000392102	0.00530238	-2.01056	4.41034e-06	0.000168878
RAVER2	ENSG00000162437	2.08956	15.6074	5.05249	13.3802	8.68116	3.45256	3.33023	29.1699	0	2.52184	12.0858	34.1482	12.6936	4.26816	4.99722	19.432	8.85831	22.5628	20.7859	16.1048	19.6117	21.5518	10.3325	10.4528	13.6599	6.96808	10.5547	14.6006	-0.768583	0.0623495	0.149813	-1.06823	0.0314357	0.123971	-0.804267	0.11583	0.340362	-0.345894	0.462402	0.800282
JAK1	ENSG00000162434	126.627	150.872	249.978	223.003	59.0319	66.7495	70.1197	345.455	16.0245	116.005	221.376	251.668	188.451	136.581	186.563	214.423	174.75	155.254	136.84	142.595	167.313	185.937	280.387	221.468	231.03	263.393	237.481	220.834	-0.49217	0.108067	0.230965	-0.167094	0.64223	0.97014	-0.485769	0.191947	0.475892	-0.761767	0.0402857	0.156323
AK4	ENSG00000162433	1.67164	45.4034	7.69903	17.8402	6.94493	5.75427	11.6558	7.08413	8.66188	0	6.19027	11.2268	3.90572	2.13408	3.33148	3.35035	1.6106	4.83489	3.46431	3.35518	6.12866	13.5227	9.86287	8.49286	4.75127	5.57446	10.9607	2.73761	0.942115	0.0219392	0.0654217	1.04423	0.0775358	0.237393	1.11873	0.0615163	0.221192	0.710476	0.231469	0.511078
DNAJC6	ENSG00000116675	7.5224	2.60123	7.93962	4.46006	5.2087	4.60341	4.4403	25.5584	13.4259	2.52184	3.5373	9.82345	2.92929	2.13408	8.3287	10.0511	3.2212	3.76047	1.73216	3.69069	6.12866	11.4098	6.57525	6.53297	6.53299	5.57446	5.6833	3.65015	0.538346	0.137971	0.278103	0.666445	0.172692	0.413152	0.409861	0.461983	0.83227	0.533299	0.325999	0.637318
LEPROT	ENSG00000213625	17.1344	56.2813	47.3971	41.2555	31.2522	8.05598	23.3116	87.9265	5.63022	17.6529	59.2497	49.1173	51.7508	70.4246	83.287	81.0785	40.265	67.6884	60.6255	61.0642	81.2048	91.278	84.5389	79.7023	75.4264	72.9326	101.894	65.7026	-1.04912	0.000653624	0.00377733	-0.969687	0.00956066	0.0517965	-0.934486	0.0129755	0.0732234	-1.22277	0.00105545	0.0113132
LEPR	ENSG00000116678	3.7612	10.6414	1.68416	11.1501	3.47246	5.75427	1.4801	6.3896	2.59856	10.0874	10.3171	1.87113	6.83502	4.26816	63.2981	8.71092	12.8848	12.893	15.5894	11.0721	23.9018	21.1292	4.6966	15.0258	7.1269	18.117	5.6833	6.38776	-1.31449	0.00478224	0.0191241	-1.57587	0.00384252	0.0257562	-1.47352	0.00885953	0.055097	-0.802286	0.159557	0.398961
PDE4B	ENSG00000184588	16.7164	30.2689	23.8189	22.3003	12.1536	9.20683	7.77053	10.14	2.16547	15.1311	28.5931	3.27448	11.7172	10.6704	11.6602	24.7926	33.8226	22.5628	15.5894	31.8742	60.3673	49.4423	24.4223	15.0258	16.6294	41.3439	27.6046	11.863	-0.726015	0.0550468	0.135902	-1.25769	0.00298588	0.0212131	-0.0438108	0.938433	1	-0.609695	0.156068	0.39254
SGIP1	ENSG00000118473	5.43284	5.20247	5.29308	26.7603	3.47246	13.8102	5.55038	7.50084	8.66188	30.2621	32.1304	0.467784	16.5993	21.3408	43.3092	28.143	13.6901	38.6791	31.1788	29.5255	34.9334	62.1198	12.2112	30.705	64.1421	27.4078	17.8618	40.1516	-1.53386	0.000523275	0.00315418	-1.75065	0.000720966	0.00702712	-1.16638	0.0295017	0.132216	-1.61446	0.00180631	0.0168918
TCTEX1D1	ENSG00000152760	0.835822	0.945903	0	0	0	2.30171	1.4801	0.416713	3.03166	0	0.884324	0	0	0	0	0	0	0	0	0.335518	1.53217	0	0	0	0	1.39362	0.40595	0	1.36808	0.0313583	0.0873575	1.16056	0.31283	0.61278	1.71663	0.150248	0.404947	1.39568	0.19857	0.461786
INSL5	ENSG00000172410	0	0.236476	0	0	0	1.15085	0.185013	0	0	0	0	0	0	0	0	0	0	0	0	0	0	0	0	0	0	0	0	0	1.52941	0.257978	0.455933	1.67969	0.786211	1	1.60074	0.786211	1	1.64949	0.786211	1
WDR78	ENSG00000152763	0.417911	3.07419	4.09011	1.11501	0	5.75427	2.9602	9.5844	6.06332	2.52184	14.444	10.2912	1.95286	12.8045	14.9917	23.4525	14.4954	19.8768	13.8573	11.0721	31.2562	26.2002	5.63593	5.87968	4.15736	6.50354	10.9607	19.1633	-1.81304	1.12844e-05	0.000128271	-2.31517	2.75051e-07	1.21471e-05	-1.72403	0.000183734	0.0029442	-1.12015	0.0120118	0.0660061
MIER1	ENSG00000198160	12.5373	15.6074	8.66141	13.3802	19.0986	2.30171	5.55038	17.6409	3.03166	7.56553	20.0447	15.4369	10.7407	12.8045	28.3176	14.7416	8.85831	24.1744	15.5894	17.1114	18.9989	29.5808	21.6044	15.0258	19.599	18.5815	18.6737	39.2391	-0.876181	0.00459116	0.0185084	-0.865362	0.0216385	0.0945772	-0.677748	0.0812692	0.267809	-1.04981	0.00472692	0.0337453
SLC35D1	ENSG00000116704	9.61195	26.4853	15.3981	30.1054	3.47246	3.45256	4.4403	30.9757	1.73238	10.0874	28.8879	20.5825	19.5286	34.1453	23.3204	32.8335	28.1855	36.5303	17.3216	33.8873	27.579	37.1873	34.2852	32.0116	31.4771	28.8014	24.357	24.6385	-1.03472	0.00176328	0.00851958	-1.11586	0.00601849	0.0363899	-0.915764	0.0250331	0.117542	-1.06221	0.00865565	0.0523674
C1orf141	ENSG00000203963	0.835822	0.709428	0	0	0	2.30171	2.40516	0.694522	1.73238	0	0.884324	0	0	0	1.66574	0	0	0	0	0.335518	0	0.422583	0.939321	0	0	0	0	0	1.80948	0.0128956	0.0426433	2.30007	0.0279519	0.113845	1.15457	0.35409	0.7001	2.1708	0.0754002	0.242209
IL23R	ENSG00000162594	0.417911	1.18238	0	1.11501	0	1.15085	2.03514	0.138904	0	5.04369	0	0	0	0	1.66574	0	0	0.53721	1.73216	0.671035	1.22573	0	0	0	0	2.32269	0.40595	0	0.878989	0.212273	0.392215	0.439696	0.663881	0.989931	2.29034	0.275839	0.604621	0.755077	0.403465	0.729239
IL12RB2	ENSG00000081985	6.68658	9.22256	3.36833	2.23003	0	5.75427	3.70025	1.94466	1.29928	2.52184	2.3582	0.467784	0.976431	0	0	1.34014	0	3.22326	5.19647	5.03276	2.45147	5.071	0.46966	1.95989	0.593908	5.10992	5.6833	2.73761	0.618871	0.187946	0.354729	0.161735	0.914508	1	1.74628	0.00622893	0.0424191	0.459917	0.509898	0.847142
SERBP1	ENSG00000142864	64.3583	122.494	89.02	72.4759	53.8232	27.6205	56.0588	113.068	13.4259	20.1747	55.4176	41.165	36.1279	49.0838	53.3037	54.9458	40.265	50.4977	31.1788	55.3604	61.5931	69.7263	47.9054	54.877	53.4518	39.4858	60.4866	55.6647	0.339904	0.212533	0.392621	0.308319	0.412252	0.731987	0.410146	0.284538	0.616023	0.306041	0.426202	0.756162
GADD45A	ENSG00000116717	18.806	2.83771	18.7664	3.34504	0	2.30171	8.69559	4.02823	8.22879	5.04369	5.60072	8.4201	0.976431	0	4.99722	6.70071	0.805301	2.68605	3.46431	7.38139	1.8386	6.33875	3.75728	3.91978	2.37563	8.82623	8.93091	2.73761	0.715268	0.0890766	0.19926	0.972586	0.125156	0.330431	0.654975	0.276669	0.605674	0.551383	0.381309	0.703255
GNG12	ENSG00000172380	39.2836	63.139	78.915	112.616	27.7797	33.3748	43.848	121.958	8.66188	47.915	85.1899	48.6495	34.1751	70.4246	44.975	88.4493	60.3976	92.4001	71.0184	66.4325	101.736	124.662	127.748	91.4616	97.401	88.2623	123.409	91.2537	-0.532003	0.080219	0.183201	-0.569835	0.115817	0.314148	-0.0969066	0.777984	1	-0.828866	0.0218219	0.101278
DIRAS3	ENSG00000162595	1.67164	8.51313	0.962379	4.46006	1.73623	3.45256	4.62531	0.833427	3.03166	5.04369	1.1791	0	3.90572	2.13408	0	6.03063	2.4159	2.14884	0	2.01311	1.8386	2.11292	4.6966	15.0258	19.0051	4.64539	14.2083	9.12537	-0.589217	0.343222	0.555617	0.817283	0.137198	0.351801	0.60978	0.372515	0.72206	-1.69852	0.000988493	0.0107841
WLS	ENSG00000116729	24.6568	90.0973	36.811	64.6708	17.3623	19.5645	53.0986	13.7515	3.03166	32.784	16.5074	7.48454	13.67	17.0726	11.6602	13.4014	28.9908	25.2489	19.0537	24.8283	27.2726	24.5098	24.892	35.9314	22.5685	40.8794	27.6046	13.6881	0.691941	0.0356408	0.0964685	0.512792	0.240908	0.517923	1.43875	0.00191707	0.017503	0.371406	0.393975	0.718044
RPE65	ENSG00000116745	0	2.12828	0.721784	0	0	0	1.66511	0.277809	0	0	0	0	0	0	1.66574	0	0	0	0	0.671035	0.919299	0	0	0	0	0	0	0	1.57728	0.102777	0.22211	0.809099	0.61863	0.949064	1.79135	0.486013	0.862778	3.75253	0.0715452	0.233494
DEPDC1	ENSG00000024526	0.835822	6.8578	1.44357	2.23003	0	1.15085	0	10.9734	2.16547	5.04369	0	0.935567	0	2.13408	0	0	0	0	0	0	0	0	1.40898	0	0	0.464539	0	0	3.50979	2.04396e-06	3.01192e-05	6.04443	4.65679e-05	0.000798224	2.92053	0.0157915	0.0845872	3.03574	0.00471223	0.0336731
LRRC7	ENSG00000033122	1.67164	6.62132	2.16535	0	8.68116	5.75427	2.59018	3.0559	5.63022	0	18.5708	27.5992	7.81145	4.26816	8.3287	8.04085	47.5128	67.6884	25.9824	27.5124	51.7872	40.1454	1.40898	33.9715	5.34518	7.43262	5.27735	7.30029	-2.59043	3.39227e-06	4.67003e-05	-3.56786	1.30352e-11	2.30268e-09	-1.82493	0.000645235	0.00779703	-1.45233	0.00543531	0.0374043
LRRC40	ENSG00000066557	5.01493	4.96599	2.88714	6.69009	5.2087	5.75427	4.25529	5.97289	2.59856	0	1.76865	4.67784	3.90572	2.13408	24.9861	3.35035	0.805301	6.44652	1.73216	3.35518	6.74153	7.6065	3.28762	3.91978	5.34518	1.39362	3.2476	8.21283	-0.139749	0.66067	0.908311	-0.0865858	0.907926	1	-0.457391	0.302079	0.640699	0.120404	0.984164	1
SRSF11	ENSG00000116754	25.9105	98.6104	66.8853	55.7507	22.571	39.129	24.6067	127.514	12.9928	47.915	102.287	84.6688	57.6094	78.961	111.605	140.045	94.2202	103.144	95.2686	127.497	117.364	122.972	105.674	97.9946	148.477	99.4112	126.251	153.306	-1.05006	0.000304365	0.00201511	-1.06108	0.0025669	0.0188913	-0.861518	0.014845	0.0808348	-1.20436	0.000604437	0.00749178
ANKRD13C	ENSG00000118454	13.3732	35.7079	25.0218	11.1501	17.3623	5.75427	8.32556	35.2817	1.29928	17.6529	15.0335	18.2436	15.6229	27.743	11.6602	22.1123	10.4689	20.9512	8.66079	17.7824	15.9345	23.2421	20.1954	17.639	17.8173	15.3298	17.0499	20.0758	-0.00599179	0.974152	1	0.0816367	0.860891	1	-0.059453	0.838375	1	-0.0413518	0.875956	1
HHLA3	ENSG00000197568	0.417911	3.31066	2.64654	2.23003	3.47246	3.45256	1.85013	1.52795	1.73238	5.04369	3.5373	2.8067	1.95286	14.9386	4.99722	1.34014	2.4159	5.90931	1.73216	5.03276	3.98363	5.071	2.81796	2.61319	2.96954	0.464539	2.84165	3.65015	-0.651875	0.159854	0.311709	-0.91715	0.093564	0.270848	-0.816651	0.119808	0.348311	-0.149218	0.965802	1
CTH	ENSG00000116761	4.17911	6.8578	3.36833	5.57507	1.73623	4.60341	3.14521	6.2507	2.59856	0	9.72756	29.0026	4.88216	8.53632	11.6602	20.7722	7.24771	17.1907	1.73216	8.72346	12.2573	7.18392	3.28762	3.91978	1.78173	1.39362	3.2476	0	-1.05965	0.0223692	0.0664446	-1.16922	0.00723514	0.0419731	-1.78875	3.45199e-05	0.000778617	0.807317	0.163873	0.406157
PTGER3	ENSG00000050628	3.7612	6.38485	1.20297	1.11501	3.47246	5.75427	0.74005	0.972331	6.49641	0	3.5373	0	0	0	0	0.670071	0.805301	2.14884	1.73216	0.335518	0	0.845167	0	5.22638	0.593908	7.89716	0.40595	0.912537	1.02351	0.0906936	0.202093	1.76166	0.0856013	0.254549	1.59055	0.0554664	0.205999	0.27054	0.807567	1
ZRANB2	ENSG00000132485	5.85075	30.5054	10.105	11.1501	10.4174	3.45256	3.70025	26.114	1.73238	7.56553	25.9402	16.3724	14.6465	29.8771	23.3204	29.4831	9.66361	27.3977	12.1251	19.1245	29.1112	24.0873	21.1347	22.2121	32.0711	19.9752	20.2975	40.1516	-1.00522	0.00272245	0.0121619	-0.835401	0.0439767	0.158422	-1.00277	0.0155978	0.0839007	-1.16211	0.00438004	0.031995
NEGR1	ENSG00000172260	3.34329	5.9119	0.962379	3.34504	3.47246	5.75427	4.25529	0.833427	5.19713	0	8.25369	0	0	8.53632	8.3287	3.35035	2.4159	12.3558	3.46431	11.0721	9.19299	5.071	3.75728	4.57308	0	2.32269	0	0.912537	-0.451041	0.419482	0.652236	-1.13066	0.0623435	0.203426	-0.400454	0.498481	0.871339	0.79485	0.310555	0.619399
LRRIQ3	ENSG00000162620	0.417911	0.945903	1.20297	0	0	4.60341	1.4801	0.138904	1.29928	0	1.1791	2.33892	0.976431	0	0	0	0.805301	1.07442	0	0	0.306433	3.80325	0.46966	1.95989	0.593908	0.929077	0.40595	0.912537	0.0622193	1	1	-0.0874144	0.920979	1	0.0708628	0.909649	1	0.241098	1	1
FPGT	ENSG00000254685	1.67164	2.36476	0.721784	2.23003	0	1.15085	1.66511	2.22247	1.73238	0	2.94775	3.74227	0	4.26816	6.66296	8.71092	6.44241	4.83489	6.92863	2.68414	5.5158	4.64842	2.3483	2.61319	2.96954	2.78723	2.02975	2.73761	-1.23751	0.000518826	0.00313153	-1.56945	0.000134436	0.00185551	-1.35577	0.00203663	0.0183412	-0.631692	0.109787	0.312412
FPGT.TNNI3K	ENSG00000259030	0.417911	0.709428	0.481189	0	0	0	0.555038	0.138904	0.866188	0	2.94775	0	0	0	1.66574	2.68028	0.805301	1.07442	1.73216	1.34207	3.6772	1.69033	1.87864	0	1.78173	0	0	0.912537	-1.53099	0.00668661	0.0251576	-1.97713	0.00288044	0.0206614	-1.64074	0.0245357	0.115864	-0.746044	0.291875	0.597846
TNNI3K	ENSG00000116783	0	0.236476	0	0	0	1.15085	0	0.277809	0	0	0	0	0	0	0	0	0	0	0	0	0.306433	0	0	0	0.593908	0	0	0	0.732773	0.494546	0.743481	0.545182	1	1	1.85881	0.784559	1	0.429912	1	1
LRRC53	ENSG00000162621	0.835822	0.709428	0	1.11501	5.2087	2.30171	2.40516	0.277809	0.433094	0	1.76865	0	0	0	0	0	0	0	0	0.671035	0.919299	2.5355	0	0	0	0	0	0	1.3666	0.0452887	0.116494	0.512729	0.513969	0.845074	1.20193	0.127947	0.363604	4.57945	0.00410049	0.0305292
ERICH3	ENSG00000178965	5.01493	2.36476	0.721784	1.11501	3.47246	11.5085	1.29509	1.25014	6.9295	5.04369	4.12684	0	0	2.13408	1.66574	2.68028	0	0	0	1.34207	1.53217	0	0	0.653297	1.18782	0.464539	0	0	1.95175	0.000593985	0.00349412	2.44444	0.00180693	0.0143581	0.941047	0.200734	0.488932	3.11497	0.000408871	0.00560911
CRYZ	ENSG00000116791	2.50747	17.4992	5.05249	12.2652	1.73623	3.45256	2.22015	8.88988	1.73238	7.56553	12.3805	13.5657	11.7172	27.743	14.9917	13.4014	16.106	26.3233	20.7859	20.4666	25.7404	21.5518	11.7415	17.639	21.9746	13.0071	25.5749	18.2507	-1.50943	4.56354e-06	6.00963e-05	-1.75918	5.73304e-06	0.000147901	-1.21851	0.00216472	0.0192172	-1.47753	0.000131748	0.00236934
TYW3	ENSG00000162623	2.50747	13.0062	6.73665	4.46006	0	3.45256	2.59018	8.61207	0	0	10.9067	20.5825	13.67	10.6704	16.6574	7.37078	7.24771	17.1907	6.92863	11.4076	16.8538	11.8323	13.6202	8.49286	11.8782	9.29077	14.6142	10.9504	-1.35327	5.89362e-05	0.000513238	-1.34202	0.00115141	0.0101228	-1.47056	0.000474347	0.00615427	-1.25991	0.00212532	0.0190032
LHX8	ENSG00000162624	2.50747	8.04018	0.240595	3.34504	0	1.15085	1.11008	0.694522	1.73238	2.52184	0.294775	0	0	305.173	0	0	0.805301	1.07442	0	0.335518	0.306433	1.26775	0.46966	0	0	0	0	0	-2.93484	0.0339998	0.0930422	1.64078	0.234554	0.50833	-4.50567	0.000133085	0.00228376	4.01043	0.0182879	0.0891733
SLC44A5	ENSG00000137968	1.25373	5.20247	0.962379	0	0	1.15085	6.66045	25.6973	0	0	0.589549	5.6134	0.976431	2.13408	0	0	5.63711	0	0	1.34207	4.5965	7.6065	0	6.53297	0.593908	0.464539	0	1.82507	1.01176	0.174662	0.333999	0.4199	0.754557	1	1.41658	0.238146	0.546265	1.51386	0.223642	0.49867
ACADM	ENSG00000117054	5.43284	15.8439	4.81189	10.0351	1.73623	3.45256	0.74005	20.9746	2.59856	2.52184	15.9178	20.1147	18.5522	6.40224	9.99444	13.4014	10.4689	15.5791	6.92863	10.7366	20.8375	18.5937	8.92355	11.1061	16.0355	3.25177	5.27735	10.9504	-0.773788	0.0368237	0.0989239	-0.942698	0.0363475	0.1379	-0.974485	0.0339466	0.146236	-0.318706	0.429455	0.760242
RABGGTB	ENSG00000137955	12.5373	31.2148	23.3377	8.92012	10.4174	5.75427	5.9204	37.0875	1.73238	5.04369	22.4029	47.7139	22.4579	17.0726	28.3176	19.432	16.106	22.5628	8.66079	17.1114	22.9825	30.8486	28.1796	9.14616	19.599	21.8333	15.8321	13.6881	-0.523821	0.1166	0.245051	-0.423639	0.300648	0.59992	-0.824789	0.0485815	0.187853	-0.278923	0.478784	0.820523
MSH4	ENSG00000057468	0	3.07419	0.962379	0	0	1.15085	0.925063	1.80576	3.46475	0	0.294775	0.935567	0	0	0	0.670071	0	0	0	0.335518	0.919299	2.11292	0.46966	0	3.56345	2.78723	0	0	0.763536	0.257268	0.454981	0.958748	0.300548	0.599849	1.57055	0.121471	0.351597	0.188565	1	1
ASB17	ENSG00000154007	0	0	0	0	0	0	0	0	0	0	0	0	0	0	0	0	0	0	0	0	0	0	0	0	0	0	0	0	0	1	1	0	1	1	0	1	1	0	1	1
ST6GALNAC3	ENSG00000184005	1.67164	6.14837	4.5713	1.11501	1.73623	3.45256	1.85013	1.66685	6.06332	0	33.6043	29.0026	12.6936	12.8045	38.312	32.8335	20.9378	25.7861	31.1788	17.4469	28.1919	28.3131	44.6177	15.0258	13.6599	8.36169	10.1488	12.7755	-2.85028	2.04737e-14	3.76365e-12	-2.97411	5.8785e-13	1.63115e-10	-3.06592	2.02921e-13	1.1291e-10	-2.45092	2.73473e-09	4.06238e-07
ST6GALNAC5	ENSG00000117069	8.35822	4.02009	13.2327	13.3802	0	3.45256	2.22015	0.972331	9.96116	0	1.1791	0.467784	0	0	0	0.670071	0	0.53721	0	1.00655	0.612866	0	46.4964	7.18627	0	5.57446	31.2582	1.82507	0.0388312	0.926259	1	3.57097	0.000282191	0.00334203	3.29368	0.000587757	0.00725143	-1.42587	0.0469908	0.174059
PIGK	ENSG00000142892	0.835822	11.8238	3.84951	4.46006	0	1.15085	0.74005	10.8345	0	2.52184	9.43279	37.4227	1.95286	2.13408	11.6602	18.0919	4.83181	14.5047	27.7145	11.7431	16.8538	25.7776	11.2719	7.83957	9.50253	8.82623	12.5845	12.7755	-1.76962	0.000228844	0.00158653	-2.06311	0.000257007	0.00310154	-1.79342	0.00164498	0.0156529	-1.38506	0.0127101	0.0687007
AK5	ENSG00000154027	5.43284	26.0123	6.01487	18.9552	6.94493	36.8273	4.62531	1.66685	10.8274	15.1311	2.3582	0.467784	0.976431	0	0	0	2.4159	1.07442	1.73216	1.00655	1.53217	1.69033	2.81796	0	2.96954	3.71631	2.4357	2.73761	2.92524	2.9251e-11	2.07063e-09	3.04829	5.37063e-06	0.00014035	3.77028	7.13549e-08	4.99103e-06	2.36112	0.000149461	0.00262919
AC118549.1	ENSG00000036549	8.35822	54.3894	23.0971	16.7252	13.8899	12.6594	6.29043	68.6188	4.76403	5.04369	60.134	72.5064	40.0337	83.2291	58.3009	107.211	53.1499	107.979	64.0898	54.3538	84.882	100.152	55.4199	64.6764	68.2995	47.8475	62.9223	81.2158	-1.66105	2.54868e-06	3.65674e-05	-1.8023	1.82196e-05	0.000374351	-1.65879	8.52871e-05	0.00160339	-1.50978	0.000311289	0.00456762
USP33	ENSG00000077254	6.26867	24.83	19.2476	15.6102	13.8899	2.30171	15.171	42.3658	8.22879	10.0874	40.9737	44.4394	18.5522	34.1453	51.6379	43.5546	31.4067	51.5721	45.0361	29.5255	58.5287	50.71	28.6493	32.6649	40.9797	32.0532	48.3081	36.5015	-1.27179	1.6436e-05	0.000176472	-1.42614	5.97669e-05	0.000973093	-1.23248	0.000594741	0.00731458	-1.14147	0.00129643	0.0131896
MIGA1	ENSG00000180488	8.35822	21.5193	17.0822	14.4952	13.8899	6.90512	12.7659	39.4489	3.89785	0	33.3095	27.1314	26.3636	14.9386	59.9666	28.143	20.9378	42.4396	36.3753	35.2293	37.0784	38.8777	25.8313	24.8253	33.2589	28.8014	21.9213	31.9388	-1.1034	0.000515301	0.00311537	-1.26408	0.00102772	0.00926803	-1.10736	0.0044596	0.0329881	-0.919225	0.0160641	0.0811412
NEXN	ENSG00000162614	3.34329	3.31066	0.481189	6.69009	5.2087	4.60341	4.25529	2.22247	5.63022	5.04369	4.71639	1.87113	6.83502	2.13408	3.33148	4.02042	2.4159	1.61163	5.19647	4.36173	5.5158	4.22583	4.22694	1.30659	1.78173	4.64539	4.46545	1.82507	-0.0103219	0.815196	1	-0.10749	1	1	-0.109173	1	1	0.177665	0.535827	0.872122
FUBP1	ENSG00000162613	13.7911	122.258	90.4636	59.0958	59.0319	27.6205	21.0914	163.074	1.73238	35.3058	123.511	73.9098	92.7609	164.324	126.596	161.487	82.1407	141.823	98.733	122.128	133.911	151.707	152.64	124.78	176.985	101.734	142.489	177.032	-1.12409	0.0022985	0.0106072	-1.02635	0.0224602	0.0970916	-1.04571	0.0202503	0.100857	-1.28556	0.00423006	0.0312056
DNAJB4	ENSG00000162616	8.35822	3.54714	4.81189	10.0351	1.73623	4.60341	1.85013	13.1959	1.29928	0	12.3805	25.7281	4.88216	4.26816	3.33148	6.03063	7.24771	18.8023	10.3929	15.0983	12.8702	20.284	4.22694	6.53297	8.90863	3.71631	4.46545	6.38776	-0.919483	0.0232554	0.0685543	-1.42679	0.0017816	0.014199	-0.931326	0.0517078	0.196086	-0.0930695	0.74679	1
GIPC2	ENSG00000137960	1.67164	0.472952	0.721784	0	3.47246	2.30171	0	8.05646	0.866188	0	0.294775	0	0.976431	2.13408	1.66574	0	0	0	0	0	2.7579	0	0.46966	0.653297	0	1.85815	0.40595	0	1.56045	0.0397463	0.104966	1.60975	0.100647	0.285314	1.52678	0.359457	0.70663	1.55063	0.144684	0.373767
PTGFR	ENSG00000122420	3.34329	35.2349	0.481189	2.23003	1.73623	5.75427	1.4801	0.277809	1.29928	0	0.294775	0	1.95286	0	0	0	0.805301	0	0	0	1.22573	1.26775	0	0.653297	0	5.10992	0.40595	0	2.8409	0.000121989	0.000939633	3.06317	0.0102608	0.0546733	3.6887	0.00648868	0.0436591	2.27541	0.0533694	0.190199
IFI44L	ENSG00000137959	13.7911	26.4853	22.8565	84.7411	3.47246	12.6594	8.32556	10.0011	3.46475	7.56553	22.4029	1.87113	13.67	36.2794	4.99722	8.71092	17.7166	13.4302	27.7145	13.7562	18.0796	17.3259	7.04491	5.87968	11.8782	20.4397	27.1987	183.42	-0.36737	0.501647	0.750877	0.113938	0.903784	1	0.427032	0.569024	0.938891	-1.12984	0.0665666	0.221832
IFI44	ENSG00000137965	5.01493	17.4992	8.42081	33.4504	1.73623	3.45256	3.88526	3.1948	0	12.6092	10.3171	1.40335	7.81145	12.8045	1.66574	6.70071	9.66361	11.8186	3.46431	11.4076	10.4187	8.02908	15.4988	6.53297	5.34518	11.6135	17.0499	34.6764	-0.254941	0.653868	0.90153	-0.100242	0.899082	1	0.37753	0.568916	0.938891	-0.783903	0.164657	0.407349
ADGRL4	ENSG00000162618	1.25373	5.43894	4.09011	2.23003	3.47246	1.15085	0	1.11124	0.866188	5.04369	25.3506	3.27448	11.7172	2.13408	4.99722	2.68028	8.05301	5.90931	3.46431	1.67759	8.88656	6.76133	8.92355	7.83957	5.34518	7.43262	7.71306	11.863	-1.72494	0.000298349	0.00198265	-1.35066	0.0203395	0.0902724	-1.95801	0.000606805	0.00742261	-1.81491	0.000908116	0.0101021
ADGRL2	ENSG00000117114	14.209	46.5857	27.4278	3.34504	34.7246	3.45256	4.99534	94.3161	4.76403	22.6966	61.3131	158.579	38.0808	34.1453	31.6491	45.5648	180.387	219.719	150.698	225.468	220.325	214.672	185.046	264.585	236.969	128.213	150.608	208.058	-2.55917	1.68429e-07	3.62128e-06	-2.95437	4.46853e-09	3.65066e-07	-1.25333	0.011603	0.0674385	-2.90722	7.47517e-09	9.39587e-07
TTLL7	ENSG00000137941	4.59702	35.9443	7.21784	12.2652	0	9.20683	5.18035	34.5872	6.49641	5.04369	5.60072	12.1624	4.88216	2.13408	1.66574	2.68028	4.83181	10.207	15.5894	6.37483	13.1766	14.3678	9.39321	6.53297	4.15736	4.64539	2.84165	2.73761	0.844192	0.0455223	0.116932	0.245378	0.739172	1	1.25547	0.0277682	0.126517	1.30477	0.0271205	0.118061
PRKACB	ENSG00000142875	10.0299	17.4992	8.18022	17.8402	8.68116	8.05598	3.70025	17.2241	1.73238	7.56553	10.3171	24.3247	18.5522	25.609	8.3287	22.1123	12.0795	18.2651	10.3929	21.8086	22.6761	20.7066	17.3774	16.3324	20.1929	21.3688	22.7332	27.3761	-0.900452	0.00263139	0.0118324	-0.82732	0.0249392	0.104812	-0.829593	0.0264928	0.122339	-1.03091	0.00428817	0.0315314
SAMD13	ENSG00000203943	1.67164	1.65533	0.240595	0	1.73623	4.60341	0.185013	1.66685	0.866188	2.52184	2.06342	2.8067	1.95286	10.6704	0	2.68028	4.83181	3.76047	1.73216	5.36828	7.3544	2.11292	2.3483	0	2.37563	1.39362	2.4357	9.12537	-1.36509	0.0227861	0.0674514	-1.72764	0.00995787	0.0534512	-1.17356	0.124615	0.357553	-1.07959	0.147061	0.37742
DNASE2B	ENSG00000137976	0.417911	0.236476	0	0	0	2.30171	0.370025	0	0.433094	5.04369	0	0	0	0	0	0	0	0	0	0	0	0	0	0.653297	0	1.85815	0	0	1.58526	0.0842606	0.190362	3.59939	0.0591412	0.195889	3.4948	0.0740039	0.25124	0.289944	0.823784	1
RPF1	ENSG00000117133	8.35822	16.5533	9.86438	18.9552	1.73623	8.05598	3.88526	20.28	2.16547	7.56553	11.791	10.2912	12.6936	14.9386	9.99444	19.432	9.66361	17.1907	15.5894	10.401	12.5638	12.2549	16.9078	11.1061	20.7868	9.75531	19.0797	16.4257	-0.460138	0.112676	0.238819	-0.342333	0.324049	0.624845	-0.379995	0.296384	0.63305	-0.630913	0.0832156	0.258839
GNG5	ENSG00000174021	6.26867	12.0603	6.73665	5.57507	8.68116	2.30171	6.84546	8.88988	7.3626	0	3.83207	3.74227	3.90572	8.53632	3.33148	3.35035	0.805301	3.22326	5.19647	3.01966	1.53217	1.26775	2.3483	3.26649	3.56345	0.929077	4.46545	0.912537	1.22583	0.00116868	0.00609194	1.6067	0.00268948	0.0195851	0.757633	0.198924	0.486475	1.38563	0.00363572	0.0280149
SPATA1	ENSG00000122432	0.835822	0.709428	0.962379	1.11501	0	2.30171	1.4801	0.833427	3.03166	0	0.884324	0.935567	0	0	0	1.34014	1.6106	3.22326	0	1.67759	0	0	1.40898	0	1.18782	1.85815	1.21785	2.73761	0.152555	0.863975	1	0.117166	1	1	0.711527	0.401576	0.757259	-0.172175	0.779222	1
CTBS	ENSG00000117151	1.67164	4.72952	3.12773	1.11501	0	0	0.185013	5.13946	0.866188	12.6092	4.42162	0.935567	4.88216	2.13408	3.33148	3.35035	0	2.68605	0	2.01311	3.06433	6.33875	5.63593	3.26649	4.75127	8.36169	10.5547	10.0379	-0.671857	0.268012	0.465384	0.0365482	0.886156	1	-0.254773	0.737733	1	-1.38858	0.0219987	0.101868
SSX2IP	ENSG00000117155	1.67164	6.14837	3.36833	7.8051	0	1.15085	2.40516	14.0293	0.866188	5.04369	5.30594	10.2912	5.85859	2.13408	4.99722	4.02042	1.6106	12.893	8.66079	6.03932	4.90293	8.45167	5.16626	3.26649	7.1269	8.82623	6.08926	6.38776	-0.472935	0.193984	0.364114	-0.631575	0.160181	0.391648	-0.331669	0.518458	0.890098	-0.437141	0.335817	0.64826
LPAR3	ENSG00000171517	1.67164	2.12828	1.20297	0	0	5.75427	6.66045	1.11124	2.59856	7.56553	1.76865	0.467784	0	0	0	0.670071	0	0	0	0.335518	0	0.422583	1.40898	0	0.593908	1.85815	0	1.82507	2.11717	0.000140432	0.0010595	3.7386	0.000336875	0.00384939	1.86626	0.0100948	0.0606195	1.51272	0.0723381	0.235207
MCOLN2	ENSG00000153898	5.01493	2.83771	7.21784	7.8051	1.73623	8.05598	8.69559	21.3913	3.46475	2.52184	2.3582	1.87113	2.92929	0	0	0.670071	0	0.53721	3.46431	0.335518	0.919299	0	6.10559	0	1.78173	7.89716	3.65355	0.912537	1.85153	0.000179361	0.00129825	3.45946	5.45052e-05	0.000903429	2.1834	0.00112195	0.0117189	1.02858	0.0939606	0.281034
WDR63	ENSG00000162643	0.835822	1.89181	1.20297	0	0	4.60341	0.74005	1.94466	5.19713	0	6.48504	6.54897	0.976431	2.13408	0	2.01021	3.2212	1.07442	1.73216	2.34862	2.14503	0.845167	0.46966	1.95989	1.18782	2.32269	7.71306	0	-0.518749	0.339518	0.551354	-0.0864893	0.841902	1	-0.932567	0.184234	0.463162	-0.431598	0.509997	0.847234
MCOLN3	ENSG00000055732	2.50747	8.74961	0.481189	6.69009	0	1.15085	0.370025	32.6425	0	2.52184	8.54846	16.3724	17.5758	2.13408	1.66574	2.01021	1.6106	2.68605	1.73216	5.03276	6.12866	4.22583	14.5595	1.95989	1.78173	6.50354	3.65355	7.30029	-0.0276325	0.975685	1	0.652693	0.465851	0.795901	-0.500274	0.481703	0.857346	-0.0294595	0.906658	1
SYDE2	ENSG00000097096	3.34329	12.5332	4.81189	6.69009	1.73623	2.30171	2.22015	21.2524	2.59856	0	13.8544	17.308	4.88216	14.9386	4.99722	17.4218	13.6901	33.8442	29.4467	18.789	23.5954	36.7648	11.7415	12.4126	17.2233	7.89716	7.30711	22.8134	-1.42871	0.000294006	0.00195732	-2.00908	6.20172e-06	0.000157113	-0.950952	0.0356222	0.151134	-1.02048	0.0179401	0.0880611
C1orf52	ENSG00000162642	8.35822	11.5873	12.0297	8.92012	5.2087	4.60341	5.18035	17.9187	6.49641	7.56553	5.30594	7.95232	2.92929	12.8045	6.66296	4.69049	3.2212	3.76047	5.19647	7.7169	8.2737	6.76133	4.6966	6.53297	7.1269	7.89716	5.6833	9.12537	0.548617	0.0642082	0.153283	0.6159	0.110073	0.30321	0.573145	0.227491	0.530679	0.467384	0.254617	0.545383
BCL10	ENSG00000142867	12.5373	13.4791	14.1951	14.4952	1.73623	3.45256	9.80566	14.1683	9.52807	17.6529	13.5596	14.0335	3.90572	4.26816	13.3259	8.71092	5.63711	19.8768	5.19647	8.72346	12.5638	13.5227	7.51457	10.4528	10.0964	14.4007	15.8321	10.0379	0.0419054	0.888934	1	-0.000814094	1	1	0.164336	0.696285	1	-0.0207206	0.926238	1
DDAH1	ENSG00000153904	17.9702	42.0927	36.0892	61.3258	10.4174	6.90512	12.7659	41.6713	8.66188	17.6529	69.272	44.4394	32.2222	57.6202	26.6518	50.2553	42.6809	42.4396	20.7859	31.2031	42.2878	65.0778	54.4806	62.7165	94.4314	39.0212	69.0116	93.9913	-1.01202	0.00197704	0.00935653	-0.662466	0.0835883	0.250246	-0.855389	0.0264302	0.122133	-1.40632	0.000220578	0.00352213
CCN1	ENSG00000142871	304.657	134.555	219.663	431.511	26.0435	78.2581	124.698	18.6132	18.623	105.917	201.331	103.848	34.1751	23.4749	214.88	468.379	255.28	246.579	176.68	895.496	108.171	167.343	18.3168	50.9572	38.0101	121.245	49.12	29.2012	-0.283277	0.6125	0.859174	-1.07564	0.0629244	0.204742	-0.255422	0.646597	1	1.51401	0.0199076	0.0947464
ZNHIT6	ENSG00000117174	6.68658	19.6275	13.9545	8.92012	1.73623	8.05598	8.51058	19.5855	4.33094	15.1311	16.2126	11.2268	11.7172	25.609	13.3259	18.0919	11.2742	23.1	22.518	12.0786	13.4831	24.0873	14.0898	15.0258	21.9746	14.8652	20.2975	18.2507	-0.608	0.0234436	0.068995	-0.662722	0.0481943	0.169084	-0.496631	0.145237	0.396087	-0.649122	0.053127	0.189636
COL24A1	ENSG00000171502	8.35822	39.0185	2.16535	10.0351	5.2087	6.90512	6.66045	3.1948	16.4576	15.1311	2.65297	3.27448	2.92929	0	1.66574	0	1.6106	2.68605	3.46431	4.02621	1.53217	0.845167	2.3483	3.26649	0	9.29077	1.6238	1.82507	2.17257	6.74592e-07	1.17301e-05	2.28386	0.000822006	0.00777582	2.50708	0.000257691	0.00384153	1.85155	0.00408834	0.0304619
ODF2L	ENSG00000122417	8.77613	28.1406	15.1575	31.2204	8.68116	10.3577	6.84546	22.0858	0.866188	10.0874	22.4029	30.8737	23.4343	25.609	34.9805	23.4525	30.6014	31.6954	22.518	20.1311	30.9497	27.4679	27.71	28.0918	38.604	29.7305	35.3177	56.5773	-1.05426	0.000627919	0.0036568	-0.918983	0.0131904	0.0657509	-0.88342	0.0189393	0.0962175	-1.31103	0.000351359	0.00501789
CLCA2	ENSG00000137975	2.50747	1.65533	0.240595	0	3.47246	3.45256	1.29509	0.416713	0	5.04369	1.1791	0	0	0	0	0.670071	0	1.07442	0	0.335518	0.612866	0	0	0.653297	0	6.50354	0.40595	0.912537	0.942781	0.131026	0.26744	1.83801	0.0708415	0.222265	1.66625	0.0630536	0.225003	0.0564733	0.903153	1
CLCA1	ENSG00000016490	0.417911	1.89181	0	0	0	0	1.85013	0	2.16547	12.6092	0.294775	0	0	2.13408	0	0.670071	0	0	0	0.335518	0	0.422583	0	0	0	0	0.40595	0	2.63515	0.00337739	0.0144807	2.88961	0.0141259	0.0691426	1.81142	0.223757	0.524801	3.48819	0.0141259	0.0739219
CLCA4	ENSG00000016602	2.08956	0.709428	0	0	0	2.30171	0.74005	0.138904	0	2.52184	0.589549	0	0	0	0	0	0	0	0	0	0	0	0.939321	0	0	0	0	0	2.16458	0.0061823	0.0235784	3.95052	0.022152	0.0961689	1.71705	0.124218	0.356881	1.75312	0.18469	0.440531
SH3GLB1	ENSG00000097033	15.8806	59.3554	30.0743	53.5207	13.8899	13.8102	8.69559	72.2303	7.79569	22.6966	64.5556	82.7977	58.5859	55.4861	36.6463	46.9049	41.8756	47.2745	57.1612	46.3014	66.496	63.8101	60.1165	55.5303	80.1776	72.468	67.3878	61.14	-0.967884	0.00156274	0.00773024	-0.828953	0.0266139	0.109928	-0.931715	0.0135662	0.075564	-1.12585	0.00249993	0.0212851
SELENOF	ENSG00000183291	12.5373	22.2287	10.3456	21.1853	3.47246	2.30171	6.84546	24.1694	0.866188	15.1311	34.4886	21.9858	13.67	10.6704	23.3204	38.8641	17.7166	33.8442	17.3216	21.1376	32.1755	37.1873	23.483	18.9456	36.2284	15.7943	33.2879	35.5889	-1.10297	0.00156761	0.00774912	-1.14166	0.00694761	0.0406995	-1.00115	0.020791	0.102776	-1.16002	0.00589466	0.0395837
HS2ST1	ENSG00000153936	7.10449	14.425	5.77427	4.46006	3.47246	3.45256	3.51524	10.0011	3.03166	2.52184	10.6119	17.308	6.83502	4.26816	8.3287	6.70071	7.24771	12.893	3.46431	7.04587	12.8702	10.5646	14.5595	8.49286	13.066	9.29077	11.7726	17.3382	-0.709332	0.0154075	0.0492499	-0.556525	0.123578	0.327513	-0.581149	0.117615	0.343957	-0.943984	0.00653305	0.0427055
AC093155.3	ENSG00000267561	0	0.236476	0.240595	0	0	0	0.74005	0	0	0	0	0.467784	0	0	0	0	0	0	0	0.671035	0.306433	0	0	0	0	0	0	1.82507	0.039242	1	1	-0.171324	1	1	0.575137	1	1	-0.14393	0.819889	1
LMO4	ENSG00000143013	19.2239	44.9304	38.9763	40.1405	12.1536	31.0731	14.801	23.4748	6.9295	65.5679	26.5297	23.857	22.4579	25.609	18.3231	26.1328	21.7431	27.3977	29.4467	25.8348	30.9497	35.497	52.1323	49.6506	50.4822	45.0602	51.1497	51.1021	-0.238094	0.470398	0.714832	0.0193959	0.934101	1	0.270634	0.424616	0.785177	-0.786886	0.0198789	0.0946325
PKN2	ENSG00000065243	9.19404	38.5456	27.1872	23.4153	12.1536	13.8102	6.84546	62.7848	5.19713	20.1747	44.511	39.7616	19.5286	29.8771	23.3204	50.2553	30.6014	47.2745	55.429	43.6173	45.3521	52.4003	44.6177	46.3841	53.4518	29.7305	43.4367	46.5394	-0.888757	0.0043467	0.0177062	-1.02379	0.00670857	0.0396137	-0.639456	0.097225	0.302526	-0.968927	0.0101217	0.0586266
GTF2B	ENSG00000137947	2.50747	14.898	8.902	13.3802	6.94493	4.60341	7.4005	21.5302	4.76403	10.0874	20.0447	15.9046	15.6229	23.4749	24.9861	29.4831	14.4954	25.7861	31.1788	15.7693	19.3053	20.7066	25.8313	21.5588	29.6954	18.117	26.7927	20.0758	-1.15796	2.71876e-05	0.000268521	-1.07884	0.001192	0.0103819	-1.11659	0.00103862	0.0110642	-1.26625	0.000137393	0.00244988
KYAT3	ENSG00000137944	0.835822	3.31066	1.20297	5.57507	0	0	0.74005	8.05646	1.29928	0	10.0223	9.35567	14.6465	6.40224	14.9917	15.4116	1.6106	16.1163	6.92863	5.7038	12.2573	16.9033	7.04491	9.14616	10.0964	3.25177	12.1785	13.6881	-2.05175	7.69456e-07	1.30856e-05	-2.02665	4.02743e-05	0.000710385	-2.25169	7.66147e-06	0.000233516	-1.8833	0.000124976	0.00226975
RBMXL1	ENSG00000213516	8.35822	15.6074	13.9545	11.1501	3.47246	10.3577	2.22015	28.0587	1.73238	10.0874	23.2872	14.0335	11.7172	14.9386	26.6518	40.8743	15.3007	26.3233	38.1075	26.8414	22.6761	33.8067	15.0291	21.5588	19.599	21.8333	25.5749	53.8397	-1.2024	0.000415328	0.00260493	-1.31058	0.00150912	0.0124473	-1.01977	0.0159976	0.0853955	-1.25776	0.00226135	0.0198484
GBP3	ENSG00000117226	15.8806	28.1406	29.3525	91.4312	8.68116	3.45256	7.21549	6.3896	1.29928	15.1311	27.7088	4.21005	1.95286	6.40224	24.9861	38.194	8.05301	27.9349	19.0537	15.4338	4.5965	18.1711	37.5728	10.4528	36.8223	48.7765	116.914	98.554	-0.560593	0.32008	0.526663	0.410978	0.558176	0.889223	0.240562	0.727417	1	-1.4958	0.0134258	0.071434
GBP1	ENSG00000117228	56.418	87.4961	85.6517	401.405	5.2087	16.112	34.9674	29.1699	3.03166	17.6529	109.067	25.2603	10.7407	70.4246	93.2814	452.968	33.8226	109.054	76.2149	353.635	43.8199	117.478	46.4964	30.0517	36.8223	45.0602	105.953	323.038	-0.651108	0.26154	0.460011	-0.732262	0.290844	0.587269	-0.78582	0.258467	0.577738	-0.407032	0.546028	0.882929
GBP2	ENSG00000162645	45.9702	47.2952	80.3586	236.383	3.47246	13.8102	17.2062	24.725	2.16547	7.56553	28.0036	3.74227	20.5051	12.8045	51.6379	115.922	20.1325	20.414	15.5894	21.1376	20.8375	20.284	92.9928	34.6248	32.0711	75.2552	117.32	363.19	-0.305369	0.621183	0.867794	1.27529	0.077527	0.237386	0.302919	0.686668	1	-1.31122	0.040308	0.156375
GBP7	ENSG00000213512	1.25373	0.945903	0.481189	0	0	2.30171	1.85013	0.972331	0	0	0.589549	0	0.976431	0	0	0	0	1.07442	1.73216	1.67759	0	0.422583	0	0.653297	1.18782	0.464539	0	0.912537	0.736396	0.366291	0.584914	0.280786	1	1	1.39043	0.263701	0.585577	0.882235	0.628618	0.964477
GBP4	ENSG00000162654	23.403	8.74961	55.0962	179.517	6.94493	16.112	42.1829	22.7803	5.19713	12.6092	29.4775	13.0979	23.4343	25.609	0	26.8028	19.3272	13.9675	13.8573	25.4993	23.2889	18.5937	29.5886	24.8253	11.8782	31.1241	42.6248	319.388	-0.045156	0.96656	1	0.956223	0.171466	0.410905	0.905301	0.195511	0.481292	-1.03306	0.0978316	0.288493
GBP5	ENSG00000154451	39.7015	13.9521	97.2002	324.469	3.47246	5.75427	23.6816	19.3077	3.46475	20.1747	5.30594	0.467784	6.83502	2.13408	1.66574	6.03063	2.4159	2.68605	5.19647	4.69725	4.5965	1.69033	19.7257	1.95989	5.93908	31.5886	53.5854	8.21283	2.55748	1.57833e-05	0.000170577	3.95505	8.878e-06	0.000210669	3.82067	1.59997e-05	0.000419234	1.4384	0.061744	0.210397
GBP6	ENSG00000183347	0.835822	2.36476	0.240595	3.34504	0	1.15085	0.74005	0.972331	3.03166	5.04369	0.884324	0	0	0	0	2.68028	0	3.22326	1.73216	0.671035	0.612866	0	1.40898	1.30659	1.78173	0	2.4357	2.73761	0.464789	0.358149	0.574548	0.659581	0.431651	0.75704	1.02243	0.151962	0.408256	-0.0255629	1	1
LRRC8B	ENSG00000197147	4.59702	19.1545	13.2327	20.0703	1.73623	9.20683	7.58551	36.393	2.16547	7.56553	17.3917	13.5657	4.88216	8.53632	11.6602	22.7824	15.3007	14.5047	20.7859	16.1048	18.386	32.1163	20.6651	14.3725	17.8173	17.6525	19.8916	21.9009	-0.443543	0.181843	0.345185	-0.617571	0.128183	0.335784	-0.0886387	0.823561	1	-0.554716	0.168822	0.414107
LRRC8C	ENSG00000171488	11.2836	12.5332	19.007	12.2652	5.2087	6.90512	13.5059	9.16769	4.33094	22.6966	26.5297	6.54897	15.6229	10.6704	6.66296	7.37078	8.85831	13.4302	8.66079	8.38794	14.4024	10.9872	28.1796	16.9857	10.0964	27.8723	19.8916	19.1633	-0.351321	0.304283	0.507771	0.0758241	0.8487	1	-0.14526	0.775217	1	-0.821745	0.0238176	0.107991
AC093423.3	ENSG00000271949	0	0	0	0	0	0	0	0	0	0	0	0	0	0	0	0	0	0	0	0	0	0	0	0	0	0	0	0	0	1	1	0	1	1	0	1	1	0	1	1
LRRC8D	ENSG00000171492	10.0299	19.1545	24.0595	25.6453	3.47246	0	9.80566	33.7538	0.866188	0	17.6865	21.0503	6.83502	25.609	9.99444	13.4014	21.7431	22.0256	17.3216	19.1245	32.1755	19.0163	21.1347	19.5989	9.50253	22.7624	20.7035	14.6006	-0.485397	0.211993	0.391794	-0.724468	0.135819	0.349429	-0.239542	0.585221	0.952767	-0.443185	0.346718	0.660611
ZNF326	ENSG00000162664	8.77613	24.5935	8.18022	11.1501	0	3.45256	3.88526	19.7244	3.89785	12.6092	18.8656	22.9214	9.76431	14.9386	19.9889	15.4116	19.3272	28.4721	22.518	25.4993	33.7076	17.3259	20.6651	15.0258	23.7563	13.4716	17.0499	20.9883	-0.995476	0.00215323	0.0100439	-1.28475	0.000931096	0.0086065	-0.762797	0.0527683	0.198936	-0.871259	0.0237744	0.107828
BARHL2	ENSG00000143032	2.92538	1.89181	1.20297	0	0	2.30171	4.07028	1.11124	6.06332	5.04369	1.1791	0	0	0	0	0	0	0	0	0.335518	0.306433	0.422583	0	0	0	0	0	0	3.33542	2.23147e-08	6.34136e-07	3.16589	0.000441846	0.00475687	2.60973	0.00316386	0.0255721	5.64085	1.38823e-05	0.00041199
ZNF644	ENSG00000122482	7.10449	43.2751	14.4357	21.1853	3.47246	5.75427	3.33023	57.5064	3.89785	2.52184	41.2684	86.54	30.2694	21.3408	41.6435	73.7078	39.4597	86.4908	46.7682	48.9856	69.5603	70.994	34.7549	33.3182	40.9797	42.273	47.0902	51.1021	-1.56919	8.62922e-05	0.000703553	-1.8291	0.000113274	0.00163037	-1.54105	0.00119392	0.0122978	-1.28759	0.00606678	0.0403983
HFM1	ENSG00000162669	0.417911	1.65533	0	0	1.73623	1.15085	0	0.555618	0.866188	0	1.47387	0	2.92929	0	1.66574	6.03063	0	3.22326	1.73216	2.68414	2.7579	9.71942	0	0	0	0.929077	0.40595	0	-1.57582	0.0686954	0.161815	-2.45239	0.00155444	0.0127478	-1.72244	0.0535415	0.201117	1.07428	0.379502	0.700982
CDC7	ENSG00000097046	2.92538	15.3709	2.40595	4.46006	1.73623	2.30171	1.4801	22.3636	3.89785	10.0874	2.06342	3.27448	0.976431	0	0	0.670071	0.805301	1.07442	3.46431	2.34862	0	2.5355	3.75728	0	0.593908	3.25177	4.8714	7.30029	1.67553	0.000691082	0.00395572	2.09799	0.00719292	0.0417982	2.20013	0.00183361	0.0169701	1.06884	0.138086	0.3625
TGFBR3	ENSG00000069702	17.1344	25.0664	22.3753	24.5303	27.7797	41.4307	17.0212	259.612	3.89785	20.1747	26.2349	38.826	22.4579	2.13408	13.3259	32.1634	66.84	57.4815	48.5004	46.3014	65.2703	47.7519	15.0291	15.0258	11.2843	39.9503	17.4559	18.2507	0.506946	0.246865	0.443482	-0.2534	0.616125	0.946671	1.00913	0.0828049	0.270747	1.24753	0.0368173	0.146818
BRDT	ENSG00000137948	2.92538	1.41886	2.88714	1.11501	0	12.6594	1.85013	1.11124	6.06332	5.04369	2.65297	0	0	0	0	0	0	0	0	1.00655	0.306433	0.845167	0	0	0	0	0.40595	0	2.8929	1.99552e-06	2.94941e-05	2.7767	0.00157976	0.0128979	2.17951	0.00641737	0.0433462	4.63114	6.28069e-05	0.00134252
EPHX4	ENSG00000172031	0.417911	0.945903	1.20297	0	0	1.15085	1.85013	1.52795	0.433094	5.04369	1.76865	3.27448	0.976431	0	0	0.670071	0	0	0	0.671035	1.22573	0.422583	0.46966	0	0.593908	0	1.21785	0.912537	0.485196	0.333166	0.543858	1.06579	0.16548	0.400756	-0.329384	0.919795	1	1.02349	0.257963	0.550523
SETSIP	ENSG00000230667	1.25373	1.65533	2.40595	0	0	2.30171	1.11008	2.08357	0.433094	0	0.884324	0.935567	0	0	0	2.01021	1.6106	0	0	0.671035	1.53217	0.845167	3.28762	1.30659	1.18782	3.25177	4.0595	0	-0.0166635	0.989719	1	0.64385	0.558484	0.889373	0.685171	0.416049	0.775159	-0.743267	0.152965	0.3872
BTBD8	ENSG00000189195	5.01493	7.8037	1.44357	2.23003	3.47246	2.30171	1.4801	12.5014	6.9295	12.6092	15.3283	9.35567	8.78788	8.53632	23.3204	23.4525	8.85831	13.4302	12.1251	12.4141	14.7088	16.4808	5.63593	5.87968	8.31472	7.89716	8.11901	15.5131	-1.1195	0.00149693	0.00745801	-1.24214	0.00245228	0.0182585	-1.41705	0.000705119	0.00834076	-0.602677	0.156645	0.393654
C1orf146	ENSG00000203910	0.417911	0	0.240595	0	0	0	0	0.138904	0	0	0.294775	0	0	0	0	0	0	0	0	0	0	0	0	0	0	0	0	0	0.885002	0.58319	0.835859	1.65463	0.781433	1	-0.0363107	1	1	1.62445	0.781433	1
GLMN	ENSG00000174842	0.417911	3.07419	0.481189	0	0	1.15085	0.370025	3.1948	5.63022	0	2.3582	3.27448	1.95286	0	0	2.68028	2.4159	2.14884	3.46431	2.34862	2.45147	3.38067	2.3483	1.30659	2.37563	0.929077	2.02975	0	-0.262642	0.546137	0.799067	-0.600463	0.193	0.445574	-0.243605	0.748767	1	0.137927	1	1
RPAP2	ENSG00000122484	9.61195	50.8423	12.7515	20.0703	12.1536	18.4137	10.5457	49.5889	16.0245	10.0874	54.2385	35.5515	15.6229	70.4246	34.9805	49.5852	45.0968	54.2582	51.9647	52.6763	60.9802	72.6843	32.4066	45.0775	33.2589	35.3049	43.8426	60.2274	-1.11313	0.000192614	0.00137623	-1.37266	0.000120025	0.00170749	-0.986199	0.00624054	0.0424736	-0.932691	0.0086825	0.0524813
GFI1	ENSG00000162676	11.2836	2.36476	7.21784	10.0351	0	5.75427	9.25063	12.5014	10.8274	0	4.12684	0	0.976431	2.13408	0	0	3.2212	1.61163	5.19647	1.34207	3.06433	0	6.10559	0.653297	1.78173	8.82623	6.08926	1.82507	1.42491	0.0049949	0.0197995	1.73113	0.0286462	0.115863	2.38091	0.00177565	0.0165745	0.750576	0.296897	0.604722
EVI5	ENSG00000067208	6.26867	31.6878	22.3753	21.1853	10.4174	13.8102	13.8759	31.8091	6.49641	25.2184	43.6266	35.0838	22.4579	42.6816	26.6518	48.2451	33.8226	61.2419	51.9647	38.249	54.5451	45.2164	43.2088	49.6506	57.0152	47.8475	54.3973	50.1895	-1.27899	2.58086e-06	3.70019e-05	-1.35749	1.8942e-05	0.000386077	-0.984556	0.00258586	0.0219594	-1.44298	5.00643e-06	0.000184757
RPL5	ENSG00000122406	106.567	439.372	334.667	282.099	48.6145	55.241	80.6655	367.68	5.63022	37.8277	341.349	617.474	317.34	260.358	319.822	591.002	330.173	516.259	330.842	359.675	501.938	501.184	481.402	450.122	437.117	390.677	508.25	417.942	-1.27161	0.00128842	0.00659516	-1.26175	0.00857592	0.0477305	-1.20878	0.01184	0.0684631	-1.34166	0.00520014	0.0361967
DIPK1A	ENSG00000154511	1.25373	5.67542	1.68416	3.34504	1.73623	1.15085	2.22015	1.66685	0	0	2.94775	3.27448	0.976431	6.40224	0	1.34014	1.6106	5.3721	5.19647	4.36173	3.98363	7.18392	3.75728	2.61319	3.56345	6.50354	2.84165	2.73761	-0.796667	0.0452427	0.116391	-1.13761	0.0126488	0.0638737	-0.208162	0.689276	1	-0.81984	0.0839277	0.260283
MTF2	ENSG00000143033	5.85075	17.2627	9.1426	12.2652	6.94493	4.60341	5.18035	18.0576	3.46475	5.04369	16.8022	7.01675	7.81145	21.3408	11.6602	28.813	9.66361	24.7117	15.5894	15.0983	24.8211	19.8614	20.6651	14.3725	21.9746	15.7943	13.3964	21.9009	-0.905514	0.00212047	0.00991626	-0.998249	0.00596472	0.0361391	-0.740227	0.0461571	0.181037	-0.953525	0.00759122	0.047607
TMED5	ENSG00000117500	2.08956	8.51313	5.77427	4.46006	3.47246	3.45256	3.33023	14.3072	5.63022	2.52184	13.8544	12.6302	12.6936	14.9386	18.3231	14.0715	3.2212	22.0256	15.5894	10.0655	18.386	18.1711	8.45389	10.4528	15.4416	8.82623	10.5547	11.863	-1.14623	7.18738e-05	0.000604083	-1.29526	0.000225221	0.00278683	-1.24789	0.00052812	0.00668676	-0.862449	0.012597	0.068265
CCDC18	ENSG00000122483	2.50747	3.54714	3.60892	3.34504	1.73623	3.45256	0.555038	6.52851	1.73238	15.1311	2.06342	0.467784	0	0	3.33148	3.35035	3.2212	6.44652	0	2.34862	2.45147	3.38067	4.6966	3.91978	1.78173	2.78723	4.0595	2.73761	0.419023	0.206188	0.38289	0.221525	0.575214	0.905046	1.17892	0.0404786	0.165519	0.131328	0.787913	1
DR1	ENSG00000117505	25.9105	65.5038	47.6377	53.5207	38.1971	18.4137	20.1664	73.7582	11.6935	37.8277	43.0371	29.0026	24.4108	34.1453	36.6463	43.5546	30.6014	47.8117	27.7145	23.8217	53.0129	43.5261	69.0401	50.3039	49.2944	53.8865	69.4175	55.6647	-0.150888	0.602018	0.849066	0.0552902	0.883153	1	0.165422	0.651607	1	-0.552092	0.0891759	0.271323
FNBP1L	ENSG00000137942	3.34329	26.4853	11.5485	7.8051	19.0986	0	6.84546	114.874	2.16547	0	62.787	30.8737	26.3636	83.2291	64.9638	97.1602	55.5658	66.0768	38.1075	55.6959	62.2059	76.065	68.1008	78.3957	81.9594	39.4858	53.9914	73.9155	-1.64025	0.00105128	0.00558188	-1.57341	0.00815809	0.0459718	-1.61433	0.00694616	0.0459059	-1.73212	0.00366896	0.0282211
BCAR3	ENSG00000137936	68.9553	76.6182	141.229	62.4408	15.6261	43.7324	34.7824	189.882	29.8835	20.1747	21.2238	60.3441	37.1044	4.26816	21.6546	26.1328	28.9908	32.2326	34.6431	38.5845	34.0141	46.4842	36.6335	22.2121	13.066	18.117	21.1094	17.3382	1.26481	0.00015747	0.00116871	0.948138	0.0430196	0.156	1.25067	0.00765229	0.0494394	1.68788	0.00045238	0.00606594
DNTTIP2	ENSG00000067334	11.7015	17.0263	9.1426	18.9552	5.2087	5.75427	7.4005	31.6702	4.33094	10.0874	19.4551	21.0503	7.81145	10.6704	13.3259	31.4933	13.6901	13.4302	25.9824	17.1114	24.8211	36.3422	16.4381	8.49286	10.6904	12.5425	18.2678	17.3382	-0.507043	0.104054	0.224187	-0.796274	0.0333649	0.12979	-0.502429	0.194179	0.479236	-0.151249	0.664483	0.995726
GCLM	ENSG00000023909	7.10449	23.6476	18.0446	23.4153	0	11.5085	5.36536	73.2026	9.96116	5.04369	12.6753	14.5013	5.85859	2.13408	11.6602	8.71092	20.1325	18.8023	22.518	14.7628	19.6117	16.9033	9.39321	22.2121	11.8782	13.0071	15.4261	10.0379	0.392348	0.333711	0.544597	-0.018895	0.904225	1	0.93668	0.0882301	0.28315	0.430913	0.457347	0.79401
ABCA4	ENSG00000198691	8.77613	9.69551	5.77427	3.34504	10.4174	23.0171	13.1359	6.2507	15.5914	15.1311	7.07459	0	0	4.26816	1.66574	1.34014	5.63711	3.22326	3.46431	6.37483	3.6772	8.02908	1.87864	5.22638	1.78173	2.78723	5.6833	5.47522	1.47038	2.8754e-05	0.000281159	1.05531	0.0263356	0.109021	2.04485	0.000125939	0.00218794	1.51494	0.00242915	0.0208271
ARHGAP29	ENSG00000137962	11.7015	19.1545	25.503	52.4057	20.8348	14.9611	27.1968	103.623	1.73238	20.1747	139.723	42.5683	29.2929	29.8771	66.6296	100.511	79.7248	118.186	93.5365	95.958	104.494	177.485	78.4333	130.659	77.2081	59.9255	101.488	139.618	-1.6227	2.92566e-05	0.000285315	-1.89053	3.08335e-05	0.000572533	-1.18887	0.00903912	0.0558829	-1.69886	0.000173506	0.00294645
ABCD3	ENSG00000117528	7.10449	17.9722	12.5109	15.6102	5.2087	4.60341	2.40516	44.5883	1.29928	10.0874	27.414	29.9381	13.67	10.6704	23.3204	26.1328	32.212	27.9349	25.9824	19.46	33.7076	43.5261	24.4223	32.0116	44.5431	18.5815	20.7035	30.1137	-1.09814	0.00235162	0.0107931	-1.27187	0.00358164	0.024442	-0.815848	0.0668508	0.234031	-1.16375	0.0076354	0.0478146
F3	ENSG00000117525	54.7463	8.98608	51.7279	11.1501	1.73623	23.0171	2.22015	218.497	5.63022	7.56553	2.65297	1.87113	2.92929	6.40224	143.254	25.4627	27.3802	14.5047	27.7145	33.2162	46.2714	24.9324	12.2112	9.14616	15.4416	19.0461	18.6737	10.0379	0.680024	0.2309	0.419959	0.424154	0.624489	0.955191	0.378408	0.681169	1	1.46125	0.0814207	0.254914
SLC44A3	ENSG00000143036	2.08956	13.2426	3.36833	6.69009	0	0	2.59018	25.2806	6.49641	2.52184	2.65297	6.08119	5.85859	4.26816	6.66296	8.04085	1.6106	6.98373	3.46431	8.05242	11.0316	10.5646	2.81796	8.49286	3.56345	0.929077	5.6833	6.38776	0.223003	0.710747	0.937396	-0.0864728	0.814169	1	0.282297	0.792841	1	0.560822	0.46186	0.799658
CNN3	ENSG00000117519	60.5971	383.8	138.342	385.795	48.6145	23.0171	28.3069	62.2292	95.2807	126.092	76.9362	151.094	135.724	34.1453	44.975	89.1194	72.4771	65.5396	45.0361	78.1756	90.7042	115.365	115.536	175.084	103.34	117.528	125.845	99.4665	0.483687	0.166163	0.321108	0.791533	0.10675	0.297074	0.600485	0.218565	0.516508	0.13948	0.790026	1
ALG14	ENSG00000172339	7.10449	13.4791	5.29308	7.8051	1.73623	6.90512	7.21549	7.77865	6.9295	0	10.9067	16.3724	19.5286	10.6704	13.3259	11.3912	11.2742	15.0419	17.3216	16.1048	18.6924	12.6775	14.0898	7.18627	19.599	12.078	11.3666	20.9883	-1.00259	8.50135e-05	0.000694283	-1.08291	0.000578577	0.00590472	-0.94134	0.00345993	0.0273447	-0.97444	0.00189671	0.0174963
TMEM56	ENSG00000152078	0.835822	4.72952	1.44357	2.23003	0	1.15085	2.03514	5.83399	3.03166	0	7.95891	9.35567	4.88216	10.6704	3.33148	12.0613	4.83181	3.76047	3.46431	2.01311	3.06433	3.80325	4.6966	7.18627	8.90863	8.82623	2.02975	10.0379	-1.20831	0.000593443	0.00349162	-0.35252	0.268272	0.558466	-1.60796	7.45334e-05	0.00143799	-1.34306	0.000533077	0.00680665
TMEM56.RWDD3	ENSG00000271092	0	0.236476	0	0	3.47246	0	0	0	0	0	0	0	0	0	0	0.670071	0	0	0	0	0	0.845167	0	0	0	0.464539	0	0	0.446724	0.672267	0.920233	0.252898	1	1	0.540241	0.86257	1	0.879434	0.707215	1
RWDD3	ENSG00000122481	1.67164	2.83771	2.88714	3.34504	0	1.15085	0.925063	2.77809	3.03166	5.04369	2.06342	0.467784	3.90572	0	3.33148	6.03063	4.83181	4.29768	3.46431	1.00655	5.20936	3.80325	3.75728	4.57308	5.34518	1.85815	6.90116	9.12537	-0.740596	0.0807264	0.184088	-0.675902	0.160647	0.392444	-0.202056	0.798722	1	-1.13145	0.0137861	0.0727327
PTBP2	ENSG00000117569	2.50747	28.6136	10.5862	6.69009	1.73623	6.90512	7.4005	17.2241	6.9295	0	16.5074	10.759	21.4815	23.4749	49.9722	29.4831	20.9378	36.5303	15.5894	27.848	30.9497	33.3841	37.1032	16.9857	19.599	14.4007	28.4165	44.7143	-1.44959	3.80305e-05	0.000355667	-1.52148	0.000340609	0.00388075	-1.35651	0.0015867	0.0152253	-1.46731	0.000547887	0.00693853
DPYD	ENSG00000188641	36.3583	33.816	52.209	103.696	6.94493	18.4137	16.6511	14.3072	4.76403	50.4369	17.3917	8.4201	24.4108	25.609	46.6407	82.4187	35.4332	39.2163	43.3039	31.2031	44.4328	40.9906	142.777	50.9572	78.9898	85.4751	88.9031	177.032	-0.818643	0.0607864	0.146794	-0.222884	0.631663	0.962124	-0.0247232	0.949145	1	-1.63385	0.000434331	0.00587885
SNX7	ENSG00000162627	3.7612	17.0263	7.21784	13.3802	0	0	1.85013	9.3066	0	17.6529	7.95891	5.6134	8.78788	4.26816	6.66296	4.69049	3.2212	6.44652	0	2.68414	5.5158	7.6065	9.39321	6.53297	5.93908	5.10992	5.27735	6.38776	0.251971	0.558104	0.812286	0.605849	0.298476	0.597103	0.0990512	0.909934	1	0.0922238	0.919122	1
PLPPR5	ENSG00000117598	0	0.709428	0.240595	0	0	1.15085	0.555038	0.138904	0	0	0	0	0	0	0	0	0	0	0	0	0	0	0	0	0	0	0	0	2.6979	0.0126492	0.0419807	2.89173	0.128941	0.33723	2.79088	0.201059	0.489438	2.85333	0.128941	0.346125
PLPPR4	ENSG00000117600	1.67164	4.02009	5.05249	0	6.94493	13.8102	1.66511	2.50028	9.52807	7.56553	3.83207	1.40335	6.83502	2.13408	0	0	2.4159	0.53721	1.73216	2.68414	7.96726	2.95808	11.2719	6.53297	4.75127	13.4716	3.65355	10.9504	0.0763618	0.782716	1	0.606307	0.288048	0.583567	0.990709	0.120894	0.350408	-0.758974	0.204411	0.470588
PALMD	ENSG00000099260	5.43284	7.8037	3.84951	3.34504	5.2087	12.6594	9.99068	2.91699	0	15.1311	79.2944	4.67784	22.4579	25.609	3.33148	15.4116	14.4954	16.1163	5.19647	17.7824	14.0959	10.142	15.9685	14.3725	11.2843	31.1241	15.0202	21.9009	-1.5952	0.00064498	0.00373696	-1.07654	0.0522715	0.179376	-2.03287	0.000145422	0.00244343	-1.54438	0.00384812	0.0292198
FRRS1	ENSG00000156869	6.26867	18.2086	4.09011	4.46006	3.47246	4.60341	3.51524	19.4466	5.63022	2.52184	8.54846	0.935567	2.92929	2.13408	4.99722	10.7211	8.85831	12.3558	8.66079	10.0655	10.7252	11.4098	12.2112	7.18627	2.37563	11.1489	6.08926	5.47522	0.00220365	0.976734	1	-0.407971	0.310847	0.610638	0.550091	0.298967	0.636649	0.0672483	0.995306	1
AGL	ENSG00000162688	2.50747	26.2488	5.05249	16.7252	3.47246	3.45256	2.22015	91.8158	2.16547	25.2184	31.8357	20.1147	28.3165	40.5475	19.9889	36.8539	14.4954	31.1582	19.0537	29.19	41.062	38.8777	18.7864	18.2923	36.8223	17.6525	25.5749	26.4636	-0.595208	0.185655	0.351005	-0.679202	0.216397	0.480714	-0.698123	0.206492	0.497825	-0.393569	0.463141	0.801255
SLC35A3	ENSG00000117620	18.806	22.4652	21.1723	20.0703	13.8899	21.8662	19.7963	95.5662	6.9295	25.2184	30.3618	21.9858	9.76431	17.0726	36.6463	24.1225	21.7431	36.5303	20.7859	22.8152	33.4012	33.3841	33.8156	26.1319	37.4162	26.4787	41.8129	30.1137	-0.0548705	0.851043	1	-0.0605983	0.852553	1	0.215262	0.640078	1	-0.265879	0.464079	0.802272
AC118553.2	ENSG00000283761	3.34329	2.36476	1.68416	2.23003	3.47246	5.75427	1.85013	4.58385	0.433094	2.52184	1.47387	1.40335	0	0	3.33148	2.01021	4.83181	2.14884	0	2.34862	2.45147	0.422583	1.87864	1.95989	1.18782	2.32269	1.6238	0.912537	0.602523	0.0778226	0.178776	0.345003	0.450226	0.778156	0.914414	0.0870444	0.280646	0.660055	0.213273	0.483329
MFSD14A	ENSG00000156875	1.25373	1.89181	3.60892	0	1.73623	0	1.85013	4.30604	5.63022	5.04369	0.589549	1.87113	1.95286	2.13408	0	2.01021	3.2212	1.07442	1.73216	3.01966	2.7579	2.5355	4.6966	0.653297	4.75127	5.10992	1.21785	1.82507	0.150452	0.803736	1	0.109359	0.988655	1	0.902433	0.224333	0.525814	-0.22262	0.679354	1
SASS6	ENSG00000156876	1.25373	6.8578	3.12773	4.46006	0	0	2.03514	14.7239	2.16547	0	3.24252	3.74227	3.90572	6.40224	1.66574	4.69049	3.2212	3.76047	0	2.01311	4.5965	1.69033	2.3483	3.26649	1.18782	3.25177	4.46545	8.21283	0.231055	0.813171	1	0.545956	0.460966	0.790195	0.0488347	0.882921	1	0.114054	0.956956	1
TRMT13	ENSG00000122435	1.67164	5.43894	2.88714	6.69009	5.2087	4.60341	1.29509	5.27837	0	5.04369	8.25369	11.2268	7.81145	2.13408	8.3287	8.71092	2.4159	7.52094	5.19647	9.05897	7.96726	10.142	8.92355	5.87968	9.50253	7.89716	4.46545	8.21283	-1.1252	0.00208905	0.0097966	-1.07278	0.0158195	0.0752778	-1.22569	0.0083784	0.0528706	-1.08666	0.0139276	0.073249
LRRC39	ENSG00000122477	0	1.18238	0	0	0	0	0	0.277809	0	0	0.589549	10.2912	33.1987	0	1.66574	2.01021	0	0.53721	1.73216	1.00655	0.919299	0.845167	0.46966	0	0	0	0.40595	0	-3.51816	0.00165318	0.00808113	-1.66398	0.0773232	0.237002	-4.90053	2.4454e-07	1.39933e-05	0.282416	1	1
DBT	ENSG00000137992	7.5224	30.7419	11.7891	8.92012	5.2087	14.9611	10.7307	26.8086	5.63022	10.0874	27.7088	36.9549	28.3165	29.8771	34.9805	26.8028	17.7166	34.3814	24.2502	28.8545	35.2398	30.426	16.4381	22.8654	35.0406	18.5815	24.763	27.3761	-0.991922	0.000198085	0.00140797	-1.03925	0.00135392	0.0114448	-1.13498	0.000561308	0.00701337	-0.78504	0.0138671	0.0730173
RTCA	ENSG00000137996	7.94031	26.9582	13.9545	12.2652	10.4174	3.45256	9.80566	50.1445	2.59856	0	21.8133	25.7281	18.5522	10.6704	16.6574	18.762	17.7166	17.7279	17.3216	14.7628	12.5638	13.9453	15.0291	14.3725	11.8782	19.9752	17.8618	12.7755	-0.186298	0.532798	0.78437	-0.0928016	0.738977	1	-0.381108	0.359231	0.706511	-0.0732096	0.780335	1
CDC14A	ENSG00000079335	9.19404	6.38485	7.21784	5.57507	1.73623	10.3577	5.18035	7.50084	3.89785	0	20.3394	11.6946	8.78788	21.3408	24.9861	20.7722	16.106	20.414	12.1251	14.7628	19.9182	23.2421	18.7864	27.4385	32.0711	31.5886	48.714	49.277	-1.93292	3.51379e-09	1.30574e-07	-1.53721	6.3909e-06	0.00016135	-1.50675	1.3963e-05	0.000374886	-2.47287	1.94246e-13	1.0483e-10
GPR88	ENSG00000181656	1.67164	1.65533	0	0	1.73623	2.30171	1.11008	0.833427	2.59856	2.52184	0.884324	0	0	0	0	0	0	0	0	1.00655	0.306433	0	0	0	0	0	0	0	2.38248	9.52766e-06	0.00011158	1.89196	0.0153701	0.0736215	1.93309	0.011591	0.0673924	4.71467	0.00018577	0.00309637
VCAM1	ENSG00000162692	12.1194	49.6599	14.6763	257.568	34.7246	32.2239	17.9462	12.9181	3.46475	7.56553	18.5708	1.40335	6.83502	10.6704	1.66574	4.69049	13.6901	5.90931	0	6.03932	16.8538	13.1001	27.2403	13.7192	6.53299	44.1312	45.4664	13.6881	1.64174	0.00150175	0.00747755	2.21088	0.00288761	0.0206974	2.56161	0.000843921	0.00950845	0.804214	0.257372	0.549662
EXTL2	ENSG00000162694	0.835822	13.2426	3.12773	8.92012	0	9.20683	3.33023	10.4178	1.29928	0	9.13801	5.6134	0.976431	6.40224	3.33148	8.04085	4.0265	9.66978	3.46431	11.0721	12.2573	12.6775	7.51457	9.79946	9.50253	3.71631	10.9607	14.6006	-0.591885	0.138625	0.27909	-0.765019	0.114904	0.312422	-0.107248	0.802836	1	-0.779783	0.102701	0.298297
SLC30A7	ENSG00000162695	23.403	69.2874	41.6229	36.7955	32.9884	10.3577	18.5013	52.7837	3.89785	35.3058	43.6266	29.4704	26.3636	38.4134	31.6491	29.4831	30.6014	28.4721	34.6431	28.8545	44.1264	46.4842	58.2379	34.6248	58.7969	47.3829	75.5068	67.5277	-0.361825	0.242619	0.437297	-0.121341	0.731724	1	-0.0191205	0.94475	1	-0.799694	0.0258711	0.11422
DPH5	ENSG00000117543	1.67164	7.56723	7.93962	6.69009	3.47246	2.30171	3.14521	8.47317	1.29928	2.52184	8.84324	5.14562	8.78788	6.40224	4.99722	16.0817	5.63711	9.66978	8.66079	6.37483	13.4831	10.9872	4.6966	8.49286	8.31472	9.29077	9.33686	13.6881	-0.858325	0.00383981	0.0160424	-0.914231	0.0124343	0.0630751	-0.813185	0.0384843	0.159884	-0.844917	0.01922	0.092469
S1PR1	ENSG00000170989	12.9552	43.5116	29.8337	28.9904	34.7246	16.112	4.62531	13.4737	10.8274	15.1311	52.1751	10.759	26.3636	17.0726	4.99722	11.3912	17.7166	29.5465	15.5894	26.1704	37.0784	44.3713	57.7682	45.7308	48.1066	64.1063	43.0307	43.8018	-0.677375	0.06915	0.162624	-0.461612	0.275588	0.568604	-0.0168605	0.996851	1	-1.27016	0.00180459	0.0168865
OLFM3	ENSG00000118733	0.417911	5.43894	0.481189	0	0	5.75427	0	0.833427	4.33094	5.04369	0.294775	0	0	0	1.66574	0	0	0.53721	0	0	0.612866	0	0	0.653297	0	0	0	0	3.16867	5.4921e-05	0.000484378	2.96361	0.00908298	0.0497677	2.90619	0.0283938	0.128601	3.89437	0.00321317	0.025584
COL11A1	ENSG00000060718	39.2836	1040.97	16.1198	2.23003	1.73623	16.112	8.8806	2.22247	15.1583	68.0898	2.06342	0	1.95286	0	1.66574	1.34014	1.6106	1.07442	1.73216	1.00655	0.919299	0.422583	3.28762	0.653297	0.593908	45.5248	1.6238	1.82507	4.96519	2.16465e-09	8.62124e-08	6.75802	2.19622e-06	6.82115e-05	6.58102	2.88121e-06	0.000106395	3.74925	0.00173065	0.0163859
RNPC3	ENSG00000185946	5.43284	18.4451	9.62379	13.3802	1.73623	3.45256	5.36536	18.3354	3.89785	0	27.1193	30.4059	30.2694	36.2794	46.6407	67.0071	20.1325	39.7535	20.7859	38.92	32.7883	36.3422	23.0134	20.9055	26.132	18.117	25.5749	34.6764	-1.86295	2.4566e-08	6.89125e-07	-1.85368	1.02572e-06	3.61089e-05	-2.16773	1.71403e-08	1.5162e-06	-1.48784	7.52981e-05	0.00154443
AMY2B	ENSG00000240038	2.50747	2.36476	3.12773	2.23003	0	2.30171	1.66511	3.33371	1.73238	2.52184	12.9701	16.8402	10.7407	19.2067	36.6463	52.2655	20.9378	42.4396	31.1788	26.5059	27.8854	28.3131	10.8022	18.9456	14.2538	10.2198	14.2083	21.9009	-3.26151	2.63875e-18	1.22224e-15	-3.6191	7.70986e-21	1.72242e-17	-3.35312	3.07125e-17	4.20154e-14	-2.63228	1.43735e-11	4.49744e-09
AMY2A	ENSG00000243480	0	0	0	0	0	1.15085	0.370025	0	0	0	0.884324	0	0	0	0	0	0.805301	0	3.46431	0.335518	0	0.845167	0.46966	0.653297	0	0	0.40595	0	-1.35548	0.214444	0.39563	-2.01106	0.0413609	0.151649	-0.988593	0.954073	1	-0.974413	0.579486	0.914262
AMY1A	ENSG00000237763	0	0.945903	0	0	0	0	0.370025	0.416713	0	2.52184	0.294775	0.935567	0	0	0	1.34014	0	2.14884	3.46431	0.671035	1.53217	0.422583	0	0	0.593908	0.464539	2.84165	0.912537	-1.24964	0.151844	0.299809	-1.71555	0.0675856	0.215067	-0.603949	1	1	-1.21419	0.314684	0.624117
AMY1B	ENSG00000174876	0.835822	0.236476	0	1.11501	0	1.15085	0	0.972331	0	5.04369	0.294775	0	0	2.13408	0	3.35035	0	0	3.46431	2.68414	1.8386	2.11292	0.46966	0	1.18782	0.464539	2.4357	0	-0.840782	0.543747	0.796224	-1.36676	0.279705	0.574596	-0.524292	0.81884	1	-0.416096	0.993004	1
AMY1C	ENSG00000187733	0	0	0	0	0	0	0	0.416713	0	0	0	0.935567	0	2.13408	0	1.34014	0	2.68605	0	1.34207	0.919299	0.422583	0	0	1.78173	0	1.6238	0.912537	-2.54715	0.00344769	0.0147092	-2.94337	0.0034446	0.023727	-2.27433	0.0529052	0.199343	-2.47826	0.016745	0.0837179
PRMT6	ENSG00000198890	12.5373	11.1144	9.62379	10.0351	3.47246	2.30171	3.88526	12.0847	9.96116	7.56553	1.76865	5.6134	3.90572	4.26816	1.66574	2.01021	3.2212	9.13257	6.92863	8.38794	5.5158	6.33875	2.81796	7.83957	3.56345	3.71631	4.8714	3.65015	0.836975	0.00785304	0.0286857	0.384225	0.364564	0.671978	1.44054	0.00186947	0.0171857	0.980238	0.0213592	0.0996869
NTNG1	ENSG00000162631	4.59702	25.0664	8.902	1.11501	0	10.3577	7.03048	1.25014	9.09497	12.6092	2.06342	0.935567	0	0	0	0.670071	0	0.53721	1.73216	1.34207	0.306433	0.422583	0.46966	0	0	0.929077	0.40595	0.912537	3.52188	2.10001e-11	1.55976e-09	3.53459	4.83375e-05	0.000822044	3.14038	3.85787e-05	0.00084964	4.02804	2.89114e-06	0.000120961
VAV3	ENSG00000134215	8.77613	14.898	13.2327	4.46006	3.47246	3.45256	9.99068	5.41727	2.16547	7.56553	48.343	1.40335	6.83502	32.0112	56.6351	44.2247	22.5484	19.8768	13.8573	23.1507	25.434	21.9743	20.6651	69.9028	92.6497	38.0922	32.476	59.3149	-2.18614	4.11901e-07	7.71412e-06	-1.46831	0.00157049	0.0128383	-2.02357	1.67003e-05	0.000432964	-2.75494	3.76658e-09	5.20932e-07
SLC25A24	ENSG00000085491	4.17911	25.0664	10.8268	24.5303	3.47246	8.05598	5.18035	40.699	1.73238	5.04369	18.8656	21.9858	16.5993	4.26816	23.3204	13.4014	8.05301	16.6535	13.8573	14.0917	22.0632	21.9743	23.0134	26.7852	32.0711	24.156	24.763	26.4636	-0.558948	0.128378	0.263442	-0.278547	0.510633	0.841494	-0.31435	0.472834	0.845604	-0.962932	0.0274594	0.119191
NBPF4	ENSG00000196427	1.25373	12.7697	2.64654	0	0	2.30171	3.51524	8.61207	0.866188	15.1311	2.06342	0	0	0	0	1.34014	0	0	1.73216	0.671035	0.612866	0.422583	0.939321	0	0.593908	0.464539	0	0	2.9888	7.32669e-07	1.25837e-05	3.11529	0.0028989	0.020748	2.50482	0.00340748	0.0270163	3.52757	0.000446935	0.00601348
NBPF6	ENSG00000186086	2.92538	11.1144	2.64654	1.11501	1.73623	2.30171	4.4403	10.0011	2.16547	7.56553	1.1791	0	0	0	1.66574	0	0	0	0	1.00655	0	0	0.46966	0	0	0	0.811901	0	3.69368	4.53918e-12	4.07039e-10	4.11295	1.05906e-06	3.70608e-05	3.1359	0.000260444	0.0038749	3.96814	4.12918e-06	0.000160754
FAM102B	ENSG00000162636	7.10449	23.4111	10.3456	24.5303	1.73623	10.3577	7.03048	177.103	6.49641	22.6966	16.2126	2.8067	9.76431	25.609	13.3259	8.04085	4.0265	13.4302	10.3929	6.71035	16.5474	17.7485	22.5437	23.5187	32.665	52.4929	28.8225	42.8892	0.609958	0.202957	0.377982	1.35198	0.0393314	0.14613	1.26488	0.0633202	0.225684	-0.191704	0.715308	1
HENMT1	ENSG00000162639	3.34329	4.49304	2.88714	2.23003	0	0	1.4801	13.3348	3.89785	7.56553	1.76865	1.87113	2.92929	0	1.66574	0.670071	1.6106	3.22326	1.73216	1.67759	2.45147	0.845167	0	1.95989	1.78173	5.57446	0.811901	2.73761	1.10032	0.0188946	0.0580436	1.0708	0.135044	0.34793	1.34764	0.0526383	0.198618	0.945369	0.188299	0.446713
PRPF38B	ENSG00000134186	20.0597	22.7017	23.8189	18.9552	10.4174	10.3577	19.6113	34.5872	13.859	7.56553	14.444	7.48454	10.7407	29.8771	16.6574	22.1123	16.9113	27.9349	6.92863	28.519	24.2082	25.355	16.4381	18.9456	16.6294	15.7943	19.8916	21.9009	0.00780748	0.943293	1	-0.220787	0.483739	0.81824	0.243418	0.660677	1	0.0712513	0.949273	1
FNDC7	ENSG00000143107	1.67164	2.83771	1.44357	2.23003	0	3.45256	4.4403	0.555618	3.03166	0	0.884324	1.40335	0	0	1.66574	0	0.805301	0	0	1.00655	0.612866	0.845167	1.40898	0	0	0	0	0	1.91874	0.000359449	0.00231316	1.71291	0.0209566	0.0923288	1.50779	0.0722237	0.247067	2.80437	0.00205678	0.0185653
STXBP3	ENSG00000116266	5.43284	11.1144	6.97725	10.0351	5.2087	1.15085	7.95554	27.5031	1.73238	2.52184	22.4029	25.7281	16.5993	12.8045	11.6602	42.8845	12.0795	28.4721	17.3216	25.1638	32.7883	30.0034	18.3168	15.6791	24.3502	19.5106	19.4856	23.726	-1.36773	3.77516e-05	0.000353508	-1.50158	0.000177718	0.00232007	-1.37704	0.000756608	0.00875958	-1.21381	0.00220657	0.0195132
AKNAD1	ENSG00000162641	2.50747	2.36476	0	2.23003	0	2.30171	1.4801	0.972331	0	0	0.884324	0.467784	0.976431	0	0	0	0.805301	1.07442	0	0.335518	0.612866	0	0.46966	0	0	0	0	0	1.66061	0.00496239	0.0196932	1.26508	0.142763	0.361814	1.2183	0.118729	0.346218	3.21634	0.00362056	0.0279501
AL449266.1	ENSG00000274068	0	0	0	0	0	0	0	0	0	0	0	0	0	0	0	0	0	0	0	0	0	0	0	0	0	0	0	0	0	1	1	0	1	1	0	1	1	0	1	1
GPSM2	ENSG00000121957	8.77613	32.6337	5.29308	15.6102	3.47246	11.5085	5.36536	76.953	3.03166	15.1311	10.3171	14.9691	23.4343	17.0726	14.9917	6.70071	10.4689	20.9512	12.1251	10.401	14.4024	9.71942	7.04491	9.14616	7.1269	9.29077	12.9904	15.5131	0.551623	0.15945	0.311093	0.48785	0.382884	0.695266	0.346335	0.569974	0.939438	0.849668	0.122707	0.335234
CLCC1	ENSG00000121940	4.17911	19.6275	17.0822	13.3802	13.8899	4.60341	4.81033	41.2546	0	17.6529	23.582	37.4227	41.0101	36.2794	36.6463	29.4831	25.7696	31.1582	22.518	25.4993	34.9334	31.6938	27.71	28.0918	31.4771	24.156	24.763	31.0262	-1.11889	0.00113751	0.00596328	-1.05316	0.0121515	0.0619313	-1.29048	0.0023642	0.0205252	-1.00643	0.0166355	0.083305
WDR47	ENSG00000085433	3.7612	14.1886	5.05249	4.46006	1.73623	1.15085	2.40516	20.0022	11.2604	2.52184	9.72756	21.0503	12.6936	10.6704	4.99722	10.7211	7.24771	19.3396	12.1251	16.7759	11.0316	16.0582	7.04491	12.4126	11.8782	4.64539	10.1488	3.65015	-0.625455	0.0626535	0.150414	-0.909772	0.0274941	0.112526	-0.6927	0.100343	0.309242	-0.17766	0.60104	0.936018
TAF13	ENSG00000197780	1.25373	6.62132	2.16535	4.46006	0	0	0	2.91699	2.16547	0	2.65297	4.21005	0.976431	0	1.66574	0	1.6106	1.61163	0	3.01966	3.37076	3.80325	1.87864	2.61319	3.56345	2.32269	2.4357	1.82507	-0.0289095	0.998481	1	-0.146804	0.796985	1	0.246783	0.838257	1	-0.127748	0.728493	1
TMEM167B	ENSG00000215717	5.85075	23.6476	15.8792	18.9552	5.2087	0	3.14521	24.8639	3.46475	15.1311	26.2349	30.8737	17.5758	21.3408	14.9917	24.7926	16.9113	27.9349	34.6431	21.4731	34.3205	24.5098	21.1347	25.4786	25.5381	16.2588	26.7927	32.8513	-1.0537	0.00217296	0.0101143	-1.1574	0.00575631	0.0351917	-0.947333	0.0266257	0.122733	-1.0487	0.0123799	0.0674615
C1orf194	ENSG00000179902	2.08956	2.36476	0.721784	0	0	1.15085	0	0.972331	0	0	1.1791	0	0	4.26816	0	0	0.805301	0.53721	3.46431	0.671035	1.53217	0	0	0	0.593908	0.929077	0.40595	0	0.370088	0.899499	1	-0.161789	0.618125	0.948584	0.342517	1	1	1.19065	0.373367	0.69282
KIAA1324	ENSG00000116299	12.1194	6.38485	9.38319	6.69009	1.73623	16.112	12.2108	1540.03	33.7813	55.4806	4.12684	0.467784	1.95286	10.6704	1.66574	61.6465	54.7605	63.928	17.3216	29.19	16.8538	19.8614	2.81796	22.2121	8.90863	12.5425	1.21785	3.65015	3.18719	1.39089e-05	0.000153363	2.33201	0.0346244	0.13321	3.64565	0.00199223	0.0180242	4.30357	0.000424565	0.00577725
SARS	ENSG00000031698	70.2091	162.222	232.414	151.642	53.8232	78.2581	68.4546	142.516	3.46475	126.092	170.675	330.723	277.306	134.447	104.942	143.395	127.238	125.17	110.858	121.457	131.46	110.294	164.381	165.284	159.167	109.631	146.954	142.356	-0.500084	0.133838	0.271741	-0.150886	0.697659	1	-0.830487	0.0397163	0.163413	-0.43935	0.273294	0.572668
CELSR2	ENSG00000143126	27.5821	45.6398	209.558	20.0703	72.9217	27.6205	31.6371	108.762	41.577	20.1747	121.447	61.7474	48.8216	117.374	133.259	112.572	207.768	97.7722	140.305	234.191	144.33	114.52	108.961	163.978	90.868	61.7836	90.5269	83.0408	-0.951122	0.00538701	0.0210657	-1.35163	0.000870339	0.00816681	-0.690609	0.0885304	0.283835	-0.703128	0.081941	0.256052
PSRC1	ENSG00000134222	11.2836	11.3508	11.0674	13.3802	17.3623	5.75427	9.43564	15.1406	14.2921	15.1311	2.06342	1.40335	1.95286	0	0	3.35035	1.6106	4.83489	0	5.03276	1.53217	2.11292	5.63593	1.30659	2.37563	4.64539	10.5547	6.38776	1.86847	3.52222e-08	9.37958e-07	2.10393	1.17689e-06	4.05569e-05	2.74391	1.95774e-08	1.68615e-06	1.21404	0.00322832	0.0256699
MYBPHL	ENSG00000221986	1.25373	1.65533	0.240595	3.34504	0	4.60341	3.14521	3.0559	2.16547	0	1.1791	0	0	2.13408	1.66574	0.670071	0	0	0	1.34207	0	0.422583	0.939321	1.30659	2.37563	1.39362	12.1785	5.47522	0.19757	0.815525	1	2.2938	0.0132694	0.0660191	1.33499	0.222696	0.523145	-0.942501	0.138128	0.362539
SORT1	ENSG00000134243	31.7612	80.1653	96.4785	129.342	20.8348	19.5645	51.4335	270.725	7.3626	15.1311	336.633	178.226	201.145	157.922	156.58	197.671	214.21	195.544	154.162	225.803	209.907	188.895	242.814	244.333	266.665	163.053	228.956	233.609	-1.52858	5.21746e-05	0.000464744	-1.43841	0.00148961	0.012314	-1.48719	0.00104417	0.0111114	-1.65228	0.00026738	0.00406045
PSMA5	ENSG00000143106	22.5672	51.5517	41.6229	39.0255	1.73623	12.6594	12.0258	69.3133	3.89785	27.7403	25.3506	37.8905	32.2222	36.2794	24.9861	22.1123	26.5749	15.5791	32.911	20.8021	27.579	21.1292	39.4515	25.4786	55.8274	42.273	41.8129	26.4636	-0.10032	0.758059	0.978836	0.266399	0.600896	0.930864	-0.0483883	0.871222	1	-0.425475	0.301575	0.61097
SYPL2	ENSG00000143028	4.17911	7.8037	12.7515	3.34504	17.3623	3.45256	7.4005	3.61151	3.89785	5.04369	26.5297	17.308	31.2458	25.609	6.66296	6.03063	22.5484	22.5628	10.3929	23.8217	13.7895	16.9033	7.51457	14.3725	8.31472	4.64539	8.93091	7.30029	-1.16354	0.00157182	0.00776474	-1.45102	0.00032978	0.00378745	-1.48095	0.000299571	0.00431215	-0.324961	0.445956	0.780253
ATXN7L2	ENSG00000162650	13.3732	11.1144	16.601	13.3802	12.1536	6.90512	14.061	14.4461	14.2921	5.04369	11.791	7.48454	16.5993	12.8045	11.6602	11.3912	20.1325	14.5047	13.8573	26.1704	10.4187	6.76133	6.57525	13.7192	10.6904	9.75531	10.9607	3.65015	0.062104	0.908535	1	-0.268436	0.355731	0.6615	0.11428	0.872724	1	0.442381	0.226168	0.50262
CYB561D1	ENSG00000174151	12.5373	11.8238	16.8416	14.4952	17.3623	24.1679	12.2108	27.5031	9.09497	15.1311	12.0858	14.9691	11.7172	29.8771	4.99722	13.4014	26.5749	16.1163	12.1251	17.7824	16.5474	19.0163	19.7257	27.4385	24.3502	19.0461	21.9213	14.6006	-0.160274	0.579571	0.835859	-0.178754	0.599199	0.92914	0.197663	0.616219	0.98364	-0.402924	0.208358	0.476301
AMIGO1	ENSG00000181754	2.08956	2.83771	8.42081	4.46006	5.2087	6.90512	4.4403	7.50084	4.33094	7.56553	16.8022	13.5657	11.7172	27.743	18.3231	14.7416	16.106	13.9675	27.7145	15.0983	18.9989	25.355	13.6202	15.6791	24.3502	13.0071	20.2975	14.6006	-1.72872	5.44409e-10	2.65766e-08	-1.85579	1.17712e-08	8.35272e-07	-1.63722	1.66894e-06	6.80357e-05	-1.67864	3.17175e-07	2.11913e-05
GPR61	ENSG00000156097	2.92538	3.07419	29.112	2.23003	1.73623	9.20683	5.18035	1.80576	7.79569	0	12.0858	32.7448	22.4579	0	3.33148	3.35035	7.24771	3.22326	1.73216	7.04587	7.3544	0.845167	6.10559	4.57308	2.37563	1.39362	1.21785	0	-0.00846264	1	1	0.497007	0.549188	0.880296	-0.936117	0.150186	0.404871	1.3075	0.0920287	0.277208
GNAI3	ENSG00000065135	32.1791	51.3153	45.4724	39.0255	13.8899	17.2628	22.5715	52.2281	13.859	10.0874	27.7088	49.5851	31.2458	14.9386	28.3176	28.143	19.3272	29.5465	25.9824	21.1376	34.3205	38.8777	25.8313	24.172	28.5076	41.3439	37.3474	33.7639	0.0257499	0.973382	1	0.11967	0.798021	1	0.0112959	0.991572	1	-0.0481153	0.829993	1
GNAT2	ENSG00000134183	0	0	0	0	0	0	0	0	0	0	0	0	0	0	0	0	0	0	0	0	0	0	0	0	0	0	0	0	0	1	1	0	1	1	0	1	1	0	1	1
AMPD2	ENSG00000116337	99.0449	98.8469	105.38	111.501	43.4058	36.8273	47.1782	45.8385	42.4432	45.3932	17.0969	7.01675	12.6936	12.8045	31.6491	13.4014	25.7696	13.4302	17.3216	28.8545	14.0959	10.9872	23.483	30.0517	13.6599	23.6915	28.4165	17.3382	1.8389	5.77105e-12	5.05935e-10	1.88516	7.50269e-07	2.77925e-05	2.14845	7.39461e-08	5.13563e-06	1.57208	2.28417e-05	0.000611867
GSTM4	ENSG00000168765	12.9552	20.8099	55.818	12.2652	22.571	18.4137	13.6909	19.5855	8.22879	17.6529	29.1827	33.2126	72.2559	19.2067	18.3231	28.143	33.0173	24.1744	20.7859	32.8807	29.724	25.355	12.2112	16.9857	10.6904	9.29077	10.9607	15.5131	-0.265872	0.417598	0.649813	-0.442048	0.207176	0.467031	-0.720701	0.0433696	0.173458	0.709101	0.0708877	0.231924
GSTM2	ENSG00000213366	7.94031	8.27665	29.5931	6.69009	12.1536	10.3577	9.99068	6.66741	2.16547	15.1311	43.9214	12.6302	19.5286	32.0112	44.975	27.4729	43.4862	37.6047	25.9824	46.9725	41.6749	29.5808	5.63593	23.5187	11.2843	9.75531	10.5547	16.4257	-1.30037	0.000542369	0.00324349	-1.79885	2.95876e-06	8.73302e-05	-1.45956	0.000202565	0.00317842	-0.230415	0.559909	0.896065
GSTM1	ENSG00000134184	0	20.3369	1.20297	0	0	3.45256	3.88526	0.138904	0	0	14.1492	0.467784	0	0	14.9917	18.762	0.805301	11.2814	3.46431	1.00655	7.96726	6.33875	3.28762	7.83957	0	0.929077	2.84165	8.21283	-0.853236	0.252732	0.451787	-0.724064	0.38566	0.698797	-1.36772	0.127542	0.362939	-0.274422	0.699562	1
GSTM5	ENSG00000134201	2.92538	2.83771	0.721784	0	3.47246	3.45256	8.32556	2.50028	6.9295	7.56553	1.47387	0	1.95286	0	0	0.670071	5.63711	6.44652	8.66079	4.69725	11.9509	10.142	3.28762	1.30659	0.593908	2.78723	0.40595	1.82507	0.107563	0.775758	0.998227	-1.05684	0.0327212	0.127939	2.13398	0.00132382	0.0133117	1.12566	0.0512749	0.185219
GSTM3	ENSG00000134202	14.209	32.1607	44.7506	13.3802	5.2087	2.30171	4.62531	5.13946	11.6935	0	50.4065	40.2294	5.85859	8.53632	4.99722	22.7824	47.5128	69.3001	27.7145	26.5059	38.917	40.1454	12.6808	19.5989	17.2233	11.6135	4.46545	1.82507	-0.864768	0.0786811	0.180354	-1.58345	0.00364762	0.0247601	-0.712469	0.189985	0.472873	0.301965	0.682087	1
EPS8L3	ENSG00000198758	3.7612	4.96599	1.92476	7.8051	5.2087	8.05598	7.95554	1.25014	14.2921	12.6092	1.76865	0.935567	0	0	0	2.01021	2.4159	0.53721	1.73216	2.34862	0	0	0.46966	0.653297	0	0.929077	0	0	2.91592	6.27638e-10	3.01395e-08	2.5727	0.000355386	0.00401876	2.54798	8.28966e-05	0.00156596	3.98491	2.72856e-07	1.87509e-05
CSF1	ENSG00000184371	112.836	99.5563	170.822	195.128	88.5478	92.0683	148.75	15.4184	73.626	95.8301	10.3171	2.8067	18.5522	4.26816	6.66296	10.7211	22.5484	11.8186	31.1788	22.4797	14.0959	12.6775	22.5437	33.9715	7.1269	33.4468	19.0797	6.38776	2.74635	5.82885e-16	1.4973e-13	2.53982	1.29319e-07	6.43588e-06	3.58647	2.88634e-12	1.01065e-09	2.40748	3.01926e-07	2.04854e-05
AHCYL1	ENSG00000168710	34.6866	93.6444	99.125	65.7858	10.4174	32.2239	29.047	126.82	6.49641	20.1747	106.708	108.058	103.502	81.095	64.9638	90.4595	83.7513	61.2419	62.3577	94.2804	92.2364	95.5038	76.085	92.1149	112.249	77.1134	94.1805	84.8659	-0.736102	0.0210701	0.0633697	-0.630911	0.109574	0.302472	-0.812852	0.0404886	0.165548	-0.760305	0.0538481	0.191293
STRIP1	ENSG00000143093	43.4627	66.6862	80.3586	64.6708	55.5594	20.7154	37.1875	81.398	15.1583	7.56553	64.8504	46.3106	29.2929	64.0224	49.9722	59.6363	71.6718	67.6884	46.7682	62.7418	60.0609	53.2455	63.4042	59.4501	76.6142	60.39	71.4473	49.277	-0.290931	0.277901	0.476534	-0.33103	0.321178	0.621632	-0.121205	0.693088	1	-0.400578	0.230243	0.508996
ALX3	ENSG00000156150	0	1.89181	0.240595	0	0	1.15085	0	0.138904	2.59856	0	0	0	0	0	0	0	0	0	0	0	0	0	0	0	0	0	0.40595	0	3.04153	0.0034955	0.0148849	3.85448	0.0550659	0.186132	3.74559	0.0827916	0.270747	2.40576	0.168624	0.413922
UBL4B	ENSG00000186150	1.25373	1.41886	0.240595	0	0	0	2.40516	0	2.59856	0	0	0	0	0	0	0	0	0	0	0	0.612866	0	0.939321	0	0	0	0.40595	0	2.33274	0.00527163	0.0206888	2.36996	0.0553297	0.186745	4.24576	0.0214886	0.105234	1.71924	0.233911	0.514501
SLC6A17	ENSG00000197106	7.94031	4.96599	6.25546	2.23003	0	6.90512	8.32556	3.33371	14.7252	12.6092	4.71639	8.4201	15.6229	0	0	0.670071	0.805301	0.53721	6.92863	1.67759	0.919299	2.5355	1.87864	1.30659	0	1.39362	2.02975	0	1.29051	0.0156353	0.0498778	1.80146	0.0240483	0.102118	0.364813	0.548941	0.920415	2.46524	0.000797798	0.00918944
KCNC4	ENSG00000116396	27.1642	25.3029	58.9457	15.6102	15.6261	29.9222	44.033	25.5584	46.3411	30.2621	45.6901	11.2268	31.2458	19.2067	29.9833	19.432	31.4067	26.8605	39.8396	42.6107	30.9497	16.4808	7.98423	23.5187	9.50253	24.156	29.6344	30.1137	0.312873	0.280692	0.479936	0.0563795	0.934099	1	0.297592	0.446714	0.812603	0.642787	0.0951443	0.283414
RBM15	ENSG00000162775	43.0448	75.9087	67.8477	36.7955	39.9333	28.7713	32.5622	79.4533	8.22879	25.2184	41.2684	22.9214	15.6229	32.0112	46.6407	32.1634	41.0703	37.0675	29.4467	45.6304	38.3041	31.6938	50.2537	50.3039	54.0457	56.2092	58.4569	41.9767	0.137203	0.630041	0.876485	0.253195	0.497563	0.829034	0.49507	0.187844	0.469371	-0.220937	0.481977	0.824579
SLC16A4	ENSG00000168679	3.34329	14.1886	4.81189	2.23003	0	3.45256	2.77519	24.3083	3.03166	10.0874	22.1081	4.21005	33.1987	34.1453	9.99444	10.7211	13.6901	19.3396	8.66079	11.7431	17.7731	15.6356	13.1505	25.4786	48.7005	26.0142	32.0701	39.2391	-1.56779	0.000226672	0.00157315	-1.01618	0.035105	0.134487	-1.36914	0.00479465	0.0348702	-2.08245	1.47197e-05	0.000429933
LAMTOR5	ENSG00000134248	2.08956	6.38485	4.09011	4.46006	0	0	1.29509	7.50084	0	0	7.95891	7.48454	9.76431	6.40224	3.33148	4.69049	4.0265	5.90931	1.73216	5.36828	4.5965	5.49358	3.28762	3.91978	4.15736	6.50354	6.08926	4.56268	-0.772594	0.0200183	0.0608189	-0.590517	0.130128	0.33955	-1.09945	0.0100877	0.0605888	-0.604173	0.115797	0.323676
PROK1	ENSG00000143125	0.417911	0.236476	0	0	0	1.15085	2.77519	0.138904	1.29928	2.52184	1.1791	0	0	0	0	0	0	0	0	0.671035	0.612866	0	0	0	1.18782	0	0.40595	0.912537	1.14359	0.0881778	0.197629	1.35732	0.267661	0.557548	1.15317	0.178805	0.454118	0.982565	0.56004	0.896225
KCNA10	ENSG00000143105	2.08956	0.236476	0.962379	0	0	1.15085	0.74005	0.555618	0.433094	0	0.294775	0	0	0	0	0	0	0	0	0	0	0.422583	0	0	0	2.32269	0	0	1.51611	0.0813894	0.185233	2.52401	0.109276	0.301933	2.3354	0.173923	0.446264	0.655155	0.785515	1
KCNA2	ENSG00000177301	16.2985	10.8779	74.3437	2.23003	1.73623	19.5645	17.7612	5.41727	22.954	20.1747	10.0223	46.7784	36.1279	2.13408	6.66296	20.1021	5.63711	15.0419	20.7859	15.0983	24.8211	10.9872	7.51457	3.26649	2.37563	6.039	6.49521	4.56268	0.504293	0.268914	0.465877	0.340243	0.590924	0.920068	-0.0952547	0.861228	1	1.92394	0.00204765	0.0185113
KCNA3	ENSG00000177272	13.7911	0.945903	7.21784	8.92012	0	2.30171	4.62531	4.30604	1.73238	5.04369	1.76865	0	0.976431	0	0	0.670071	6.44241	2.68605	3.46431	3.69069	1.53217	2.11292	7.51457	1.95989	0	16.2588	10.9607	0	0.504764	0.346916	0.560092	0.613386	0.468108	0.798876	2.67494	0.00114657	0.0119207	-0.32878	0.624191	0.959698
CD53	ENSG00000143119	45.5523	25.3029	79.3962	62.4408	3.47246	6.90512	22.0165	18.891	0.433094	27.7403	6.48504	7.01675	10.7407	12.8045	11.6602	4.02042	4.83181	7.52094	17.3216	9.05897	5.20936	5.91617	60.1165	11.1061	8.90863	123.103	77.9425	10.9504	0.409795	0.434806	0.671254	1.86422	0.00641688	0.0383494	1.77973	0.00964607	0.0585946	-0.732138	0.200781	0.464915
LRIF1	ENSG00000121931	0.417911	1.18238	0.721784	2.23003	0	1.15085	0.555038	6.94522	0	0	5.60072	6.54897	0.976431	6.40224	14.9917	5.36056	0	6.98373	1.73216	2.01311	3.37076	5.49358	3.75728	1.95989	2.37563	3.25177	0.811901	5.47522	-1.36053	0.00589503	0.022668	-1.07713	0.068758	0.217484	-1.98226	0.000892512	0.00991727	-0.833818	0.158649	0.397348
DRAM2	ENSG00000156171	3.7612	18.4451	5.77427	11.1501	1.73623	0	4.25529	17.6409	0	7.56553	23.2872	26.6637	14.6465	10.6704	13.3259	16.0817	8.85831	15.0419	6.92863	8.72346	9.49943	16.0582	20.6651	8.49286	13.6599	15.3298	19.0797	27.3761	-1.05264	0.00700699	0.026144	-0.569486	0.215104	0.478737	-1.26467	0.00721816	0.0472575	-1.22722	0.00796616	0.0493166
CEPT1	ENSG00000134255	6.68658	21.2828	13.9545	25.6453	3.47246	4.60341	3.14521	36.393	3.03166	12.6092	27.414	27.1314	23.4343	17.0726	13.3259	38.194	14.4954	24.7117	29.4467	23.1507	26.0468	27.8905	22.074	27.4385	27.3198	23.2269	32.0701	31.0262	-0.917108	0.00544308	0.0212529	-0.848296	0.0361904	0.137489	-0.886157	0.0324569	0.141596	-1.01217	0.0122541	0.0669432
DENND2D	ENSG00000162777	33.015	17.9722	41.1417	65.7858	6.94493	9.20683	22.0165	145.294	12.5597	25.2184	43.0371	26.1959	10.7407	32.0112	53.3037	66.337	38.6544	36.5303	39.8396	43.9528	53.3194	39.3003	60.1165	58.7968	41.5736	127.284	109.607	54.7522	-0.438437	0.250892	0.449258	-0.12513	0.754881	1	-0.00495187	0.955141	1	-0.969933	0.0312105	0.130515
CHI3L2	ENSG00000064886	7.5224	4.25657	1.92476	2.23003	0	3.45256	2.40516	10.9734	2.16547	5.04369	5.01117	17.308	0.976431	0	4.99722	6.70071	3.2212	3.22326	3.46431	4.36173	8.2737	3.38067	21.6044	24.8253	17.2233	18.5815	19.8916	27.3761	-1.35248	0.00770672	0.0282601	-0.0641539	0.885696	1	-0.584879	0.266735	0.590164	-2.319	4.60926e-07	2.87224e-05
CHIA	ENSG00000134216	0.835822	1.41886	0.962379	1.11501	0	4.60341	2.59018	0.555618	3.46475	0	2.94775	3.74227	0	0	0	1.34014	0	0	0	0	0.612866	1.26775	2.3483	0	2.96954	0	0.40595	1.82507	0.563799	0.343326	0.555662	1.94936	0.0459948	0.163473	-0.0563247	1	1	0.390596	0.791773	1
PIFO	ENSG00000173947	2.50747	1.18238	0.721784	1.11501	0	2.30171	0.74005	2.36138	3.46475	0	22.4029	47.7139	18.5522	6.40224	3.33148	18.762	5.63711	11.2814	10.3929	10.401	14.4024	7.18392	8.45389	9.14616	13.6599	0.929077	9.74281	9.12537	-2.96399	6.02504e-10	2.90749e-08	-2.59767	1.98524e-07	9.15933e-06	-3.62559	6.57323e-13	3.06881e-10	-2.36451	2.29245e-06	0.000100114
OVGP1	ENSG00000085465	1.67164	6.8578	2.64654	5.57507	1.73623	6.90512	1.66511	21.5302	8.66188	2.52184	4.71639	1.40335	3.90572	0	0	0.670071	4.0265	1.07442	0	6.03932	3.98363	0.845167	6.10559	1.30659	1.18782	1.39362	2.4357	1.82507	1.32389	0.002653	0.011909	1.12086	0.0777514	0.237818	1.55276	0.0157029	0.0842904	1.35799	0.0488509	0.178799
WDR77	ENSG00000116455	20.8956	22.9382	22.1347	21.1853	8.68116	4.60341	13.1359	27.0864	5.19713	5.04369	12.0858	9.82345	5.85859	2.13408	6.66296	10.7211	17.7166	13.4302	10.3929	8.72346	14.7088	17.7485	15.4988	7.83957	10.0964	12.078	16.238	11.863	0.44493	0.147806	0.293611	0.196605	0.705191	1	0.893431	0.0252944	0.118429	0.363319	0.407631	0.734126
ATP5PB	ENSG00000116459	15.4627	75.4358	53.6526	32.3354	10.4174	11.5085	10.3607	121.402	3.03166	22.6966	69.8616	76.7165	115.219	61.8883	26.6518	73.0377	45.9022	67.6884	43.3039	47.979	77.5276	68.8811	59.1772	52.2638	77.2081	55.2801	73.0711	53.8397	-0.809391	0.0285269	0.0808487	-0.691303	0.128285	0.335953	-0.961151	0.0359646	0.152104	-0.7658	0.0914525	0.276051
C1orf162	ENSG00000143110	12.5373	12.2967	18.0446	34.5654	1.73623	5.75427	17.0212	9.4455	1.29928	20.1747	6.19027	4.21005	12.6936	2.13408	8.3287	4.02042	2.4159	7.52094	3.46431	5.03276	9.80586	4.22583	20.6651	8.49286	9.50253	28.3369	15.8321	8.21283	0.525282	0.175439	0.335246	1.21935	0.0164187	0.0773097	1.06253	0.0450529	0.177878	-0.216998	0.641217	0.974918
TMIGD3	ENSG00000121933	3.34329	2.12828	2.16535	2.23003	0	2.30171	2.77519	2.22247	0	0	0.884324	0.935567	0.976431	0	0	0.670071	0	0	0	0.671035	0.919299	1.26775	1.87864	1.30659	0.593908	1.85815	0	0.912537	1.23075	0.00639535	0.0242448	1.61394	0.0192476	0.0868817	1.37016	0.0412114	0.167551	0.840394	0.266807	0.563097
ADORA3	ENSG00000282608	2.92538	3.54714	0.481189	1.11501	1.73623	0	3.33023	1.52795	0	2.52184	2.06342	0	1.95286	0	0	0	0.805301	1.07442	0	0.335518	0.306433	0.422583	3.75728	0	1.18782	7.43262	4.46545	0.912537	0.22922	0.687548	0.936357	1.72695	0.0679044	0.215661	1.05242	0.166363	0.432958	-0.766915	0.267056	0.563491
RAP1A	ENSG00000116473	5.85075	19.864	11.5485	7.8051	0	0	6.29043	17.6409	2.59856	2.52184	17.6865	20.5825	10.7407	12.8045	14.9917	17.4218	20.9378	19.8768	10.3929	12.0786	14.0959	32.5389	16.9078	16.3324	12.4721	20.4397	15.0202	22.8134	-1.0633	0.00157833	0.00778773	-1.16544	0.00512042	0.0321392	-0.949684	0.0240563	0.114223	-1.06836	0.00933226	0.0553398
INKA2	ENSG00000197852	13.3732	15.3709	13.9545	10.0351	12.1536	17.2628	12.7659	7.50084	13.859	5.04369	14.444	13.0979	6.83502	19.2067	1.66574	5.36056	18.5219	8.59536	3.46431	15.4338	11.0316	16.9033	14.0898	12.4126	15.4416	18.117	16.644	14.6006	-0.0479093	0.907143	1	-0.0403605	0.942939	1	0.281821	0.475543	0.848939	-0.299927	0.376961	0.697538
DDX20	ENSG00000064703	11.7015	18.6816	8.66141	13.3802	3.47246	3.45256	0.370025	20.4189	3.03166	12.6092	7.95891	16.8402	10.7407	6.40224	13.3259	11.3912	9.66361	11.2814	8.66079	10.401	11.0316	22.8195	12.6808	13.0659	13.066	12.078	17.0499	20.9883	-0.394335	0.241622	0.435888	-0.352195	0.402238	0.719785	-0.201966	0.651827	1	-0.5902	0.156516	0.393428
KCND3	ENSG00000171385	4.17911	4.25657	1.68416	1.11501	0	4.60341	6.84546	4.16713	15.5914	5.04369	2.65297	0.935567	3.90572	4.26816	1.66574	1.34014	8.85831	2.14884	6.92863	3.69069	6.12866	0.422583	2.81796	8.49286	0.593908	9.29077	1.6238	1.82507	0.417456	0.421409	0.654678	0.141267	0.979486	1	1.09089	0.151079	0.406468	0.259952	0.746844	1
CTTNBP2NL	ENSG00000143079	23.8209	30.2689	20.4505	35.6805	12.1536	13.8102	12.0258	56.8119	5.63022	15.1311	30.6566	6.54897	18.5522	14.9386	11.6602	18.0919	17.7166	18.8023	13.8573	16.7759	14.0959	28.3131	24.892	31.3583	15.4416	26.4787	36.1296	23.726	0.156711	0.612955	0.859628	0.326636	0.437485	0.764036	0.433875	0.297849	0.63504	-0.192058	0.584885	0.919451
WNT2B	ENSG00000134245	10.8657	21.5193	3.60892	14.4952	1.73623	5.75427	5.18035	10.4178	9.52807	10.0874	13.8544	4.21005	3.90572	10.6704	9.99444	9.38099	13.6901	20.414	25.9824	10.401	17.1603	17.3259	11.2719	15.0258	11.8782	13.9362	11.7726	8.21283	-0.410395	0.190362	0.358498	-0.837389	0.0188782	0.0857009	0.143322	0.783352	1	-0.333879	0.355723	0.671375
ST7L	ENSG00000007341	10.0299	16.0804	10.5862	13.3802	3.47246	8.05598	9.25063	17.6409	1.73238	15.1311	18.276	8.4201	9.76431	17.0726	16.6574	19.432	9.66361	20.414	22.518	15.0983	26.3533	16.4808	16.4381	11.7594	11.8782	9.75531	22.3273	22.8134	-0.610727	0.0335706	0.0921205	-0.778581	0.027916	0.113732	-0.468572	0.191232	0.47457	-0.557003	0.113058	0.318646
CAPZA1	ENSG00000116489	6.26867	58.1731	20.6911	39.0255	5.2087	5.75427	4.4403	115.152	1.73238	37.8277	55.4176	39.2938	30.2694	29.8771	48.3064	53.6056	28.1855	42.9768	32.911	28.519	41.062	45.639	60.5862	64.6764	78.3959	76.6489	68.1997	77.5656	-0.755292	0.0789669	0.180869	-0.299015	0.548779	0.88001	-0.529229	0.299188	0.636819	-1.25356	0.0139037	0.0731563
MOV10	ENSG00000155363	85.6718	91.0432	157.83	128.227	92.0203	54.0901	62.1642	136.821	36.3799	42.8713	71.0407	20.5825	36.1279	51.2179	43.3092	64.9968	83.7513	57.4815	50.2326	85.2215	50.255	54.0907	64.3435	68.5962	45.137	63.6418	72.2592	63.8776	0.614491	0.0138149	0.0450751	0.488991	0.146721	0.368588	0.895263	0.00920759	0.0566684	0.503572	0.135712	0.358152
RHOC	ENSG00000155366	86.9255	174.519	161.198	217.428	166.678	87.4649	74.375	138.349	65.8303	25.2184	65.1452	56.134	41.9865	53.352	24.9861	34.1736	48.3181	39.7535	43.3039	40.9331	47.1907	44.7938	130.096	94.0748	110.467	96.624	121.379	72.0904	0.885027	0.00267606	0.0119865	1.44737	5.30405e-05	0.000883632	1.37451	0.000120537	0.00210958	0.205303	0.558567	0.894817
AL603832.3	ENSG00000271810	0	0	0	0	0	0	0	0.138904	0	0	0.589549	0	0	0	0	0	0	0	0	0	0	0	0	0	0	0	0	0	-0.371235	1	1	0.77835	1	1	-1.6228	0.75	1	0.75997	1	1
PPM1J	ENSG00000155367	3.7612	4.25657	4.3307	8.92012	1.73623	9.20683	5.18035	2.36138	12.1266	7.56553	2.94775	0.935567	3.90572	2.13408	1.66574	2.01021	2.4159	1.61163	0	2.34862	1.8386	0.845167	0.939321	1.30659	0.593908	2.32269	3.65355	3.65015	1.50185	1.7262e-05	0.000183823	1.75022	0.000241285	0.0029451	1.30529	0.0139029	0.0769077	1.44581	0.00296339	0.0240581
FAM19A3	ENSG00000184599	0.835822	0.709428	1.20297	1.11501	1.73623	1.15085	1.66511	0.972331	8.22879	12.6092	0.294775	0.467784	0	0	0	0.670071	0	0	0	0.335518	0	0	2.3483	0	0.593908	0	0.40595	0	2.77731	8.73487e-06	0.000103566	4.37786	0.000237446	0.00290752	2.84582	0.00450806	0.0332523	2.01642	0.015973	0.0808045
SLC16A1	ENSG00000155380	8.77613	84.1854	35.8486	23.4153	5.2087	5.75427	15.356	47.3664	1.29928	12.6092	3.5373	14.5013	15.6229	0	3.33148	2.01021	0.805301	5.90931	12.1251	4.36173	3.06433	2.5355	13.6202	1.95989	4.15736	8.82623	10.1488	5.47522	1.95611	2.6394e-05	0.000261782	2.43164	0.00106091	0.00949601	1.84423	0.00698852	0.0460823	1.71011	0.0127901	0.0690064
LRIG2	ENSG00000198799	22.1493	56.7542	38.4951	41.2555	13.8899	17.2628	24.2366	69.5911	11.6935	17.6529	87.8428	72.9742	56.633	98.1677	116.602	114.582	71.6718	125.707	81.4114	84.2149	101.429	88.3199	62.9345	64.6764	65.9238	65.0354	65.358	88.5161	-1.37857	4.70306e-07	8.63016e-06	-1.51506	2.3581e-06	7.22859e-05	-1.49252	3.8414e-06	0.000133664	-1.08827	0.000678888	0.00814679
MAGI3	ENSG00000081026	13.3732	43.748	20.21	14.4952	13.8899	5.75427	11.8408	34.1705	25.5525	15.1311	128.227	40.2294	116.195	121.643	154.914	152.776	62.8135	98.8466	51.9647	75.1559	89.7849	114.52	154.988	116.94	103.34	51.5638	55.2092	61.14	-2.24385	1.39322e-12	1.48203e-10	-2.00819	1.82525e-08	1.22429e-06	-2.53154	2.24872e-12	8.47954e-10	-2.14158	1.96667e-09	3.07684e-07
PHTF1	ENSG00000116793	7.5224	30.7419	19.4882	24.5303	19.0986	8.05598	5.9204	21.5302	6.9295	2.52184	10.6119	6.54897	11.7172	8.53632	1.66574	8.71092	12.0795	9.13257	8.66079	8.38794	11.338	10.142	13.6202	9.79946	12.4721	12.078	19.4856	10.9504	0.509312	0.0991582	0.215948	0.586416	0.174477	0.416053	0.86398	0.0459108	0.180291	0.190943	0.688509	1
RSBN1	ENSG00000081019	8.77613	16.7898	13.4733	12.2652	3.47246	4.60341	5.9204	22.9192	3.89785	2.52184	21.5185	19.6469	16.5993	17.0726	43.3092	31.4933	22.5484	31.1582	22.518	22.4797	29.1112	29.1583	20.6651	17.639	25.5381	19.9752	22.3273	24.6385	-1.22573	1.08301e-05	0.000123873	-1.34208	6.11878e-05	0.000992657	-1.2532	0.000232629	0.0035461	-1.06933	0.00133798	0.0135211
PTPN22	ENSG00000134242	5.85075	14.6615	4.81189	3.34504	1.73623	2.30171	0.555038	2.63918	0	0	1.76865	0.467784	1.95286	0	0	2.01021	0	1.61163	0	0.335518	0.612866	4.64842	5.16626	0.653297	0.593908	6.039	5.27735	2.73761	0.906645	0.102544	0.221788	1.50781	0.0712384	0.223189	1.65099	0.0563828	0.20835	0.148801	0.968992	1
BCL2L15	ENSG00000188761	4.17911	4.72952	1.68416	1.11501	3.47246	8.05598	15.7261	1.38904	8.22879	2.52184	2.06342	0.467784	1.95286	0	0	0	0.805301	1.61163	0	1.34207	0.612866	2.11292	2.3483	0	1.18782	1.39362	2.02975	1.82507	2.07274	1.63942e-06	2.49015e-05	2.11416	0.000896466	0.00835466	2.42192	0.000302185	0.00433668	1.80388	0.00649583	0.0425189
AP4B1	ENSG00000134262	6.26867	21.0463	18.7664	13.3802	8.68116	10.3577	6.66045	13.8904	5.19713	22.6966	12.0858	9.82345	11.7172	6.40224	24.9861	21.4423	30.6014	15.0419	19.0537	22.1442	26.9661	17.7485	19.2561	25.4786	16.0355	20.9042	19.4856	16.4257	-0.586744	0.0485406	0.123018	-0.81547	0.0190292	0.0861867	-0.201297	0.611396	0.97833	-0.652657	0.0620227	0.211012
DCLRE1B	ENSG00000118655	4.17911	22.4652	12.0297	13.3802	5.2087	10.3577	10.7307	11.8069	3.89785	7.56553	7.66414	4.21005	4.88216	6.40224	4.99722	4.02042	6.44241	5.90931	5.19647	4.69725	3.98363	6.76133	8.45389	9.14616	4.75127	6.039	8.11901	10.9504	0.751267	0.00973158	0.0340588	0.956903	0.0158026	0.0752104	0.963274	0.0196618	0.0987288	0.438158	0.273938	0.573507
HIPK1	ENSG00000163349	34.6866	135.501	109.952	85.8561	32.9884	39.129	32.7472	106.54	8.22879	45.3932	153.578	95.4278	111.313	187.799	126.596	148.086	173.945	177.816	131.644	171.114	138.201	169.033	123.521	188.803	282.7	168.627	162.786	155.131	-1.32092	1.59638e-05	0.000172243	-1.33117	0.000275685	0.00328017	-1.10221	0.00268133	0.0225908	-1.49932	4.1368e-05	0.000966486
OLFML3	ENSG00000116774	23.403	196.748	15.8792	6.69009	133.69	17.2628	7.21549	4.02823	2.59856	40.3495	3.24252	1.40335	6.83502	4.26816	1.66574	0	8.05301	12.893	8.66079	9.05897	10.7252	12.2549	10.3325	7.83957	13.6599	44.5957	16.644	4.56268	2.15889	5.80657e-05	0.000506482	2.10708	0.004864	0.0308751	3.97041	4.4712e-06	0.00015021	1.44472	0.0452695	0.169613
SYT6	ENSG00000134207	4.17911	3.07419	0.481189	4.46006	0	8.05598	4.99534	0.972331	8.22879	2.52184	2.06342	0	0	0	0	0	0	0	0	0.671035	0.306433	0	1.40898	0.653297	0.593908	1.39362	0.811901	0	2.62934	5.51397e-07	9.88598e-06	3.77058	3.24897e-05	0.000597625	2.55882	0.000659836	0.00791655	2.03951	0.0071084	0.0454087
TRIM33	ENSG00000197323	16.2985	57.2272	49.8031	53.5207	15.6261	8.05598	14.986	127.236	0.433094	47.915	70.7459	85.6044	71.2795	110.972	86.6185	95.8201	79.7248	91.8629	76.2149	73.4783	74.1568	92.5458	88.2962	111.714	123.533	79.9006	109.201	118.63	-1.20671	0.00148931	0.00743078	-1.04402	0.0232997	0.0998837	-1.1352	0.0137988	0.0764617	-1.41432	0.00206158	0.0185972
BCAS2	ENSG00000116752	1.67164	10.4049	3.60892	6.69009	1.73623	1.15085	6.10541	13.7515	0	0	10.3171	17.7758	8.78788	10.6704	11.6602	7.37078	4.0265	11.2814	12.1251	9.39449	11.338	12.2549	10.3325	9.79946	9.50253	7.89716	12.9904	9.12537	-0.995107	0.00235498	0.0108042	-0.955676	0.0195077	0.0876736	-1.10387	0.00855687	0.0536749	-0.940531	0.0211145	0.0988192
DENND2C	ENSG00000175984	5.01493	13.0062	2.40595	5.57507	1.73623	3.45256	10.1757	5.69508	7.3626	12.6092	9.72756	7.95232	6.83502	2.13408	9.99444	5.36056	6.44241	8.05815	1.73216	11.0721	8.88656	18.1711	3.28762	2.61319	5.93908	3.71631	5.6833	3.65015	-0.0497597	0.964096	1	-0.49688	0.257512	0.542925	-0.106163	0.845032	1	0.687105	0.140527	0.366472
AMPD1	ENSG00000116748	1.67164	1.65533	0.240595	1.11501	0	4.60341	4.99534	0.416713	2.16547	7.56553	0.589549	0	0	0	0	0	0	0	0	0.671035	0	0	0.939321	0	0	1.39362	0.811901	0	2.61086	1.60803e-05	0.000173151	3.47961	0.000482694	0.00509867	3.23483	0.00110731	0.0116109	1.82525	0.031856	0.132388
NRAS	ENSG00000213281	6.68658	39.7279	22.8565	21.1853	1.73623	4.60341	30.7121	82.2314	3.89785	12.6092	25.3506	18.7113	19.5286	19.2067	23.3204	24.1225	16.106	13.4302	12.1251	16.1048	15.3217	22.8195	34.2852	16.3324	17.2233	28.8014	26.3868	25.551	0.167184	0.686377	0.935152	0.542519	0.301711	0.601448	0.10848	0.896277	1	-0.0793565	0.810387	1
CSDE1	ENSG00000009307	63.5225	326.573	197.528	211.853	29.5159	55.241	59.574	337.954	9.09497	118.527	440.393	329.32	236.296	377.732	331.482	491.832	344.669	464.687	311.788	347.932	467.311	503.719	377.137	301.823	374.162	334.468	347.494	389.653	-1.41064	9.50634e-05	0.000761651	-1.52335	0.000465116	0.0049602	-1.37835	0.00154528	0.0149386	-1.32308	0.00233985	0.0203114
SIKE1	ENSG00000052723	6.26867	22.4652	15.1575	20.0703	17.3623	5.75427	3.51524	35.1428	3.46475	2.52184	19.4551	19.1791	12.6936	8.53632	18.3231	14.7416	15.3007	19.3396	5.19647	12.4141	20.531	22.3969	12.6808	13.7192	13.6599	14.4007	17.4559	19.1633	-0.207267	0.522746	0.774084	-0.254474	0.534858	0.865272	-0.213087	0.604588	0.971241	-0.153793	0.667139	0.998484
SYCP1	ENSG00000198765	0	0.472952	0.240595	0	1.73623	0	2.03514	0.416713	1.29928	0	0.884324	0	0	0	0	0	0	0	0	0.335518	0	0	0	0	0	0	0	0	2.13835	0.00529252	0.0207583	2.51805	0.107218	0.298095	1.19979	0.353374	0.699199	3.84511	0.0285072	0.122556
TSHB	ENSG00000134200	0	0.236476	0	0	0	0	0	0	0	0	0	0	0	0	0	0.670071	0	0	0	0	0	0	0	0.653297	0	0	0	0	-0.364362	0.827309	1	0.780946	1	1	-0.893672	0.75	1	-0.722565	1	1
TSPAN2	ENSG00000134198	0.417911	2.83771	0.721784	0	0	1.15085	0	0.277809	0	0	0.589549	9.35567	1.95286	0	0	4.69049	2.4159	4.29768	0	1.34207	2.45147	1.26775	1.40898	0.653297	0	0.929077	0.40595	0	-1.47609	0.0359469	0.0971101	-1.60683	0.0479475	0.16852	-2.16692	0.00648074	0.0436289	0.0844102	1	1
NGF	ENSG00000134259	4.59702	1.65533	1.68416	0	1.73623	4.60341	0.185013	0.277809	2.59856	0	0.294775	0	1.95286	0	3.33148	0	0	1.07442	0	1.34207	0	1.26775	1.40898	0.653297	0	1.39362	0.811901	0	1.19816	0.0542746	0.134367	1.2558	0.146016	0.367383	1.23679	0.379226	0.73039	1.1371	0.201857	0.466536
VANGL1	ENSG00000173218	14.209	55.0989	35.608	8.92012	27.7797	14.9611	18.8713	130.709	8.22879	27.7403	27.7088	15.9046	13.67	34.1453	9.99444	12.7313	41.8756	83.8047	48.5004	42.6107	61.5931	64.2327	33.8156	34.6248	42.7614	25.0851	33.6939	31.0262	-0.0776247	0.845537	1	-0.713215	0.089715	0.263177	0.884002	0.0676126	0.235815	0.0581917	0.94342	1
CASQ2	ENSG00000118729	2.50747	2.83771	0.481189	1.11501	0	8.05598	2.40516	0.972331	0	0	5.01117	2.8067	13.67	4.26816	0	0.670071	7.24771	7.52094	0	5.36828	0.612866	8.02908	4.6966	3.91978	0.593908	2.32269	0	1.82507	-1.03461	0.10104	0.21917	-1.39105	0.0550203	0.186042	-1.2424	0.0910295	0.289277	-0.257721	0.722906	1
NHLH2	ENSG00000177551	3.7612	2.60123	0.962379	2.23003	0	2.30171	2.9602	0.416713	3.89785	5.04369	1.47387	0	0	0	0	0	0	0.53721	0	0.335518	0.306433	0.845167	0.939321	0	0.593908	0.464539	0	0	2.36049	1.23751e-06	1.95585e-05	2.39613	0.00175859	0.0140555	2.20677	0.0015864	0.0152253	2.53288	0.00175859	0.0165624
SLC22A15	ENSG00000163393	3.7612	28.3771	6.97725	3.34504	3.47246	2.30171	3.14521	7.08413	0	0	4.42162	11.6946	11.7172	4.26816	4.99722	4.02042	5.63711	15.5791	3.46431	6.37483	10.1123	9.71942	14.0898	3.26649	7.1269	11.6135	9.74281	2.73761	-0.31888	0.412524	0.643287	-0.440695	0.369584	0.678467	-0.128159	0.744742	1	-0.362449	0.448995	0.783976
MAB21L3	ENSG00000173212	1.67164	3.54714	1.44357	2.23003	1.73623	2.30171	2.03514	9.3066	2.16547	0	1.76865	0.467784	0	0	0	2.68028	0	0.53721	0	0.335518	0	2.11292	0.46966	1.30659	0	0	0	0	2.1489	7.93877e-05	0.000656911	2.28112	0.00646497	0.0385428	1.44088	0.0574304	0.211001	3.18264	0.000545319	0.00691792
ATP1A1	ENSG00000163399	97.7912	246.644	230.008	161.677	41.6696	59.8444	91.0262	303.506	13.859	88.2645	512.908	189.92	291.953	1005.15	619.655	597.703	902.742	336.831	587.201	1127.34	640.139	495.268	228.725	559.222	425.238	277.794	266.709	258.248	-1.94885	5.14341e-07	9.28672e-06	-2.34526	7.56037e-08	4.0952e-06	-1.99718	4.25655e-06	0.000144735	-1.32458	0.00215721	0.019195
CD58	ENSG00000116815	2.92538	7.09428	2.16535	1.11501	0	0	0.925063	4.02823	2.16547	0	2.65297	3.27448	1.95286	0	0	1.34014	2.4159	3.76047	3.46431	3.35518	3.98363	2.5355	1.87864	2.61319	5.34518	3.25177	6.08926	4.56268	-0.278684	0.370133	0.589768	-0.346587	0.321772	0.62225	0.391905	0.555691	0.926861	-0.616123	0.114057	0.320472
IGSF3	ENSG00000143061	4.59702	41.1468	51.0061	2.23003	62.5043	11.5085	29.232	288.921	18.1899	17.6529	63.3765	37.4227	88.8552	23.4749	39.9778	83.0887	26.5749	28.4721	17.3216	20.4666	41.062	22.8195	123.99	139.806	77.802	64.5709	89.3091	38.3265	-0.103947	0.844554	1	1.0201	0.102229	0.288492	-0.0792942	0.864723	1	-0.740147	0.180713	0.433931
CD2	ENSG00000116824	6.26867	0.709428	18.5258	18.9552	0	0	7.03048	4.16713	1.73238	7.56553	0.294775	0	1.95286	2.13408	0	0	0	0	3.46431	0.671035	1.53217	2.95808	4.22694	0.653297	0.593908	20.4397	19.0797	6.38776	0.826817	0.23735	0.429736	2.24547	0.0220711	0.0959243	3.44632	0.00384412	0.0295094	-0.400102	0.59026	0.924617
PTGFRN	ENSG00000134247	30.0896	71.8887	23.8189	36.7955	168.414	12.6594	57.3539	123.486	17.3238	35.3058	42.4475	14.9691	28.3165	55.4861	19.9889	29.4831	48.3181	33.8442	50.2326	29.19	40.1427	32.9615	74.2063	69.2495	73.0507	77.5779	86.4674	31.0262	0.305286	0.364849	0.583181	0.564477	0.20907	0.46985	0.868523	0.0586951	0.214243	-0.256196	0.536933	0.873264
CD101	ENSG00000134256	2.08956	6.14837	3.60892	10.0351	5.2087	4.60341	7.21549	7.50084	8.66188	7.56553	3.24252	0.467784	0.976431	0	0	0	4.83181	1.07442	3.46431	4.02621	2.7579	1.69033	7.04491	1.30659	0	6.50354	6.49521	6.38776	1.06135	0.00965298	0.0338361	1.08617	0.0445124	0.159807	2.36027	2.05173e-05	0.000510977	0.400435	0.421052	0.750414
TTF2	ENSG00000116830	18.3881	38.782	46.6754	68.0159	19.0986	14.9611	23.4966	70.7023	9.96116	32.784	28.5931	48.6495	29.2929	25.609	19.9889	29.4831	32.212	35.9931	25.9824	31.8742	36.1591	32.1163	27.71	30.0517	22.5685	38.5567	28.0106	23.726	0.177417	0.5054	0.754726	0.0873406	0.833771	1	0.171104	0.646887	1	0.279231	0.458297	0.795261
TRIM45	ENSG00000134253	5.01493	14.425	11.5485	7.8051	10.4174	8.05598	5.73539	11.668	8.66188	7.56553	18.276	8.4201	4.88216	8.53632	4.99722	8.04085	46.7075	17.1907	19.0537	26.8414	25.7404	14.7904	2.81796	3.91978	1.78173	3.25177	6.49521	3.65015	-0.457506	0.288639	0.489879	-1.42927	2.07757e-05	0.000414141	-0.0362018	1	1	1.30869	0.00124083	0.0127609
VTCN1	ENSG00000134258	2.08956	1.41886	0.962379	0	0	3.45256	1.66511	5.69508	2.59856	2.52184	0.884324	0	0	0	0	0.670071	0	1.61163	3.46431	1.00655	0	0	0.939321	1.30659	0	0.464539	3.2476	0	1.44644	0.0139624	0.0454685	1.46012	0.158706	0.389077	2.34708	0.00914552	0.0564044	0.982051	0.2077	0.475389
MAN1A2	ENSG00000198162	18.3881	50.8423	28.6308	28.9904	13.8899	8.05598	10.5457	95.983	4.33094	25.2184	85.1899	79.5232	46.8687	91.7654	61.6324	87.7792	53.9552	122.484	74.4828	73.8139	126.863	152.975	74.2063	70.5561	102.152	67.8226	77.9425	112.242	-1.57705	5.46534e-06	6.98455e-05	-1.79407	1.30791e-05	0.000284247	-1.37385	0.000875373	0.00976556	-1.52928	0.000195081	0.00321717
TENT5C	ENSG00000183508	37.1941	13.2426	74.5843	15.6102	3.47246	8.05598	9.43564	21.9469	3.46475	12.6092	51.8803	36.4871	50.7744	27.743	24.9861	76.388	72.4771	46.7373	41.5718	80.1887	44.4328	38.4551	33.8156	28.7451	30.2893	68.7517	64.1402	19.1633	-1.17937	0.00144973	0.00726965	-1.39068	0.00190245	0.0149334	-1.12949	0.0122005	0.0699634	-0.991062	0.0262062	0.115164
GDAP2	ENSG00000196505	13.7911	35.4714	20.4505	22.3003	15.6261	5.75427	2.77519	38.8932	9.52807	10.0874	55.1229	83.2655	37.1044	38.4134	48.3064	62.3166	29.7961	47.2745	50.2326	44.9593	50.5615	70.994	43.2088	47.0374	53.4518	30.6595	51.5557	57.4898	-1.47622	1.18208e-06	1.88036e-05	-1.44261	7.10941e-05	0.00111493	-1.59594	1.31261e-05	0.000356814	-1.38596	0.000133657	0.0023978
WDR3	ENSG00000065183	12.9552	38.5456	31.9991	30.1054	5.2087	5.75427	10.1757	43.7549	7.79569	15.1311	20.0447	22.9214	18.5522	17.0726	24.9861	22.1123	15.3007	30.621	13.8573	27.5124	32.7883	33.3841	27.2403	16.9857	22.5685	27.4078	31.6641	31.0262	-0.229887	0.423829	0.657839	-0.318363	0.380217	0.692047	-0.010618	0.930312	1	-0.326572	0.3507	0.665176
SPAG17	ENSG00000155761	3.34329	25.7759	1.92476	5.57507	5.2087	4.60341	2.22015	11.1124	3.46475	2.52184	14.1492	0	15.6229	0	14.9917	3.35035	13.6901	12.3558	8.66079	18.4535	18.0796	16.9033	4.22694	21.5588	6.53299	1.85815	4.8714	5.47522	-0.56064	0.248003	0.445133	-1.10736	0.052402	0.179646	-0.234131	0.695707	1	-0.0994593	0.817978	1
TBX15	ENSG00000092607	3.34329	15.8439	4.09011	0	39.9333	5.75427	4.81033	2.08357	3.03166	10.0874	5.89549	0	2.92929	6.40224	0	0	4.83181	2.68605	6.92863	3.35518	7.04796	2.11292	2.3483	2.61319	2.96954	11.1489	2.4357	2.73761	1.17658	0.0191203	0.05859	0.927143	0.206231	0.465756	1.74425	0.0250658	0.117668	1.03106	0.154252	0.389328
WARS2	ENSG00000116874	2.92538	11.8238	6.73665	3.34504	1.73623	0	4.99534	12.9181	0	0	11.2014	9.82345	13.67	10.6704	11.6602	22.1123	8.85831	18.8023	10.3929	13.7562	20.531	22.8195	15.0291	7.18627	10.6904	10.2198	12.1785	11.863	-1.37114	9.68902e-05	0.000773451	-1.62116	0.000126379	0.00176544	-1.34217	0.00166359	0.0157814	-1.10047	0.00799687	0.0494602
HAO2	ENSG00000116882	1.25373	0.945903	0.481189	2.23003	1.73623	1.15085	0.925063	1.52795	0	0	0.589549	0	0	0	0	0	0	0	0	1.34207	0.612866	0	0.46966	1.95989	0	0	0	0	1.37231	0.0140924	0.0458106	1.08024	0.143715	0.363428	2.06744	0.0227782	0.10972	1.3034	0.143715	0.372098
HSD3B2	ENSG00000203859	2.50747	1.18238	0.240595	0	0	1.15085	4.62531	1.66685	1.73238	0	0.589549	0	0	0	0	0.670071	0	0	0	0	0	0.845167	0.939321	0	0	0	0	0	2.61277	9.32901e-05	0.000750108	2.9206	0.0150593	0.0724334	2.20319	0.0288748	0.130208	2.82645	0.0150593	0.0774016
HSD3B1	ENSG00000203857	0.417911	0.236476	0.481189	0	1.73623	1.15085	5.18035	126.82	4.76403	5.04369	1.47387	0	0	0	0	0	0	0	0	0.335518	0.306433	0	0.46966	0	0	0	0.40595	0	5.75064	6.419e-10	3.0749e-08	6.29645	9.2728e-05	0.0013848	5.16996	0.000636716	0.00771184	6.10494	0.000220868	0.00352493
ZNF697	ENSG00000143067	20.4776	30.9783	18.7664	17.8402	27.7797	13.8102	50.8784	48.6165	13.4259	5.04369	10.9067	7.01675	7.81145	6.40224	3.33148	12.0613	8.05301	11.2814	8.66079	9.73001	11.338	16.0582	6.57525	11.7594	7.1269	13.9362	7.30711	10.0379	1.40845	7.54806e-07	1.28849e-05	1.21565	0.00236635	0.0177575	1.61545	9.45098e-05	0.00173519	1.44145	0.000393022	0.00545915
PHGDH	ENSG00000092621	38.8657	140.23	62.5546	92.5462	41.6696	25.3188	112.858	18.6132	38.9785	22.6966	28.5931	83.2655	53.7037	6.40224	14.9917	6.70071	24.9643	6.98373	10.3929	23.1507	22.0632	25.7776	15.9685	21.5588	16.6294	10.2198	11.3666	15.5131	1.42076	0.000112138	0.000874753	1.64716	0.00134325	0.0113874	0.861713	0.0798345	0.264481	1.9786	0.000175569	0.00297619
HMGCS2	ENSG00000134240	1.25373	1.65533	0.481189	0	3.47246	5.75427	2.77519	0.833427	0	10.0874	0.884324	4.21005	0	0	0	0	1.6106	0	0	1.34207	0.919299	3.38067	0	0	0	0	0	0	1.47033	0.027813	0.079203	0.7253	0.38451	0.697261	0.984521	0.215777	0.511942	5.46235	0.000279584	0.00420412
REG4	ENSG00000134193	2.08956	2.12828	0.721784	0	1.73623	2.30171	4.25529	1.25014	1.29928	2.52184	0	0	0	0	0	0.670071	0	0	0	0.671035	0.919299	0	0.939321	0	0	0	0	0	2.71745	3.35086e-07	6.46488e-06	2.17636	0.00190461	0.0149445	3.53838	0.00142122	0.0140856	3.07401	0.000577458	0.00722591
ADAM30	ENSG00000134249	1.67164	0.709428	0	2.23003	0	2.30171	1.11008	0.694522	3.46475	0	1.76865	0	0	0	0	0	0	0	0	0	1.22573	0	0	0	0	0.929077	0.40595	0	1.72477	0.00761644	0.0279901	1.96719	0.0428793	0.155635	1.27803	0.117597	0.343927	2.07605	0.0879588	0.268691
NOTCH2	ENSG00000134250	341.433	463.02	761.963	656.743	366.345	383.234	572.059	1331.54	57.1684	325.318	235.23	385.921	201.145	232.615	436.424	840.939	479.959	650.024	441.7	478.784	512.05	588.236	768.364	693.802	457.903	468.255	710.413	654.289	0.0364506	0.891129	1	0.00345963	0.987937	1	0.436684	0.286256	0.618649	-0.248544	0.509966	0.84723
SEC22B	ENSG00000265808	16.2985	45.4034	29.5931	47.9456	8.68116	5.75427	27.7519	166.685	6.49641	25.2184	43.0371	43.0361	34.1751	32.0112	18.3231	34.8437	29.7961	47.8117	38.1075	42.6107	54.5451	45.2164	34.7549	34.6248	33.2589	32.0532	46.6843	45.6268	0.0081621	1	1	-0.155381	0.705212	1	0.165454	0.765557	1	0.0341862	0.987989	1
AC253572.1	ENSG00000286106	0	0	0	0	1.73623	0	0.185013	3.1948	0	0	1.47387	0.935567	0	0	0	2.68028	0	0.53721	0	0.671035	1.53217	1.26775	0	0.653297	1.18782	0.464539	0	1.82507	-0.410818	0.655406	0.903016	-0.372079	0.776639	1	-0.750236	0.553997	0.925031	-0.0732783	0.928185	1
NBPF26	ENSG00000273136	22.5672	80.8747	55.818	72.4759	50.3507	41.4307	61.6092	194.883	19.9223	20.1747	50.4065	53.7951	47.8451	34.1453	53.3037	117.262	101.468	73.5978	91.8043	71.4652	106.332	72.6843	94.8714	74.4759	74.2386	53.4219	64.5461	56.5773	-0.194937	0.514988	0.765333	-0.454116	0.216406	0.480714	0.0706081	0.890393	1	-0.149098	0.667579	0.998836
PPIAL4A	ENSG00000263353	2.50747	0.472952	0	0	0	0	0.74005	0.555618	0	2.52184	0.294775	0	0	0	0	0	0.805301	0	0	0	0	0	0	0	0	0.929077	0	0	1.92122	0.029318	0.0826827	2.24222	0.126575	0.332909	2.19886	0.193451	0.478101	1.58775	0.2655	0.561344
FCGR1B	ENSG00000198019	7.10449	5.43894	5.77427	15.6102	1.73623	2.30171	6.84546	1.38904	0.866188	7.56553	5.30594	0	0	0	0	1.34014	3.2212	2.68605	1.73216	3.35518	5.82223	6.76133	3.75728	7.18627	4.15736	3.71631	2.4357	2.73761	0.705411	0.0760779	0.175549	0.360399	0.497974	0.829333	1.70181	0.00209659	0.0187292	0.410289	0.497974	0.837125
FAM72B	ENSG00000188610	5.85075	2.60123	1.20297	3.34504	3.47246	0	3.70025	9.3066	5.63022	7.56553	1.1791	0	0	0	0	0.670071	0	0	1.73216	1.00655	0	0.422583	1.87864	0	0	1.39362	2.4357	0	2.58354	3.65232e-07	6.95732e-06	3.21529	0.000266626	0.00319175	3.04134	0.000136822	0.00233359	1.95625	0.00462263	0.0332225
SRGAP2C	ENSG00000171943	39.7015	44.4575	48.1189	46.8306	32.9884	24.1679	83.9957	121.402	18.1899	47.915	12.6753	8.88789	6.83502	4.26816	1.66574	15.4116	16.106	12.3558	10.3929	19.46	12.5638	21.1292	21.1347	15.0258	16.6294	32.5177	33.6939	14.6006	1.70225	5.02974e-08	1.28084e-06	1.72137	2.82743e-05	0.000534288	2.5055	5.91239e-09	6.46121e-07	1.19331	0.00277839	0.0230487
HIST2H3PS2	ENSG00000203818	0	0	0	0	0	0	0	0	0	0	0	0	0	0	0	0	0	0	0	0	0	0	0	0	0	0	0	0	0	1	1	0	1	1	0	1	1	0	1	1
FAM72C	ENSG00000263513	2.50747	1.41886	0	1.11501	1.73623	1.15085	2.59018	9.02879	3.03166	5.04369	0.294775	0	0	0	1.66574	0	0.805301	0	0	0.335518	0.306433	0.422583	1.40898	0	0	0	0.40595	0.912537	2.85725	7.21471e-07	1.2424e-05	2.94504	0.00109813	0.00975503	3.36779	0.00268756	0.0226206	2.52872	0.00244223	0.0209179
PPIAL4E	ENSG00000271567	0.835822	0.472952	0.240595	0	0	1.15085	0.74005	0.694522	0	0	0.589549	0	0	0	0	0	0	0	0	0	0.306433	0	0	0.653297	0	0	0	0.912537	1.4455	0.0627966	0.150671	2.121	0.199422	0.455415	1.09595	0.283327	0.614467	1.27067	0.729015	1
NBPF15	ENSG00000266338	23.403	45.8763	52.6902	40.1405	57.2957	20.7154	37.7426	123.764	11.6935	27.7403	39.4998	74.8454	35.1515	23.4749	26.6518	47.575	42.6809	46.2001	38.1075	47.308	55.158	54.5133	70.4491	56.8369	52.2639	56.2092	53.9914	40.1516	-0.111181	0.702427	0.937396	-0.0900265	0.781477	1	0.0900639	0.822353	1	-0.301928	0.381615	0.703629
PPIAL4F	ENSG00000279782	0.835822	0	0.240595	0	0	1.15085	0.370025	0.277809	0	0	0	0	0	0	0	0	0	0	0	0	0	0	0	0	0	0	0	0	2.56302	0.0119904	0.0401764	2.75419	0.194623	0.447968	2.65508	0.194623	0.479828	2.71644	0.194623	0.455888
SRGAP2B	ENSG00000196369	49.3135	57.7001	59.1863	52.4057	43.4058	13.8102	56.0588	148.211	25.5525	27.7403	17.6865	10.2912	6.83502	6.40224	8.3287	10.7211	16.9113	15.5791	15.5894	19.1245	16.5474	10.5646	33.3459	26.7852	25.5381	31.1241	28.8225	10.9504	1.61547	1.41259e-07	3.10753e-06	1.78385	1.1619e-05	0.000259094	2.35374	2.19712e-08	1.86771e-06	1.04569	0.00719279	0.0457638
FAM72D	ENSG00000215784	2.92538	1.18238	1.68416	1.11501	0	2.30171	3.14521	8.19536	6.06332	2.52184	0	0	0	0	0	0	0	0	0	1.00655	0.612866	0.845167	0.939321	0	0	0.464539	0.40595	0.912537	2.98833	9.08671e-09	2.93534e-07	2.49922	0.000631262	0.00632606	5.94005	1.708e-05	0.000441833	2.70624	0.000631262	0.00773786
PPIAL4D	ENSG00000256374	0	0.236476	0	0	0	0	0.555038	0.277809	0	0	0.294775	0	0	0	1.66574	0	0	0	0	0.335518	0	0.422583	0.46966	0	0	0.464539	0	0	0.124199	1	1	0.250903	1	1	-0.108029	0.960257	1	0.131216	1	1
NBPF20	ENSG00000162825	19.2239	37.1267	24.7812	32.3354	19.0986	11.5085	18.3162	55.284	3.03166	22.6966	21.5185	29.0026	12.6936	38.4134	21.6546	26.1328	29.7961	19.8768	8.66079	20.1311	26.9661	22.8195	55.8896	29.3984	33.8528	26.9432	32.476	41.9767	-0.169032	0.590609	0.839131	0.185468	0.638573	0.966899	0.00499376	0.963075	1	-0.571191	0.117041	0.325747
GPR89A	ENSG00000117262	11.7015	13.9521	12.5109	10.0351	10.4174	11.5085	7.95554	50.1445	10.8274	0	13.5596	39.7616	15.6229	19.2067	14.9917	16.0817	10.4689	15.5791	10.3929	15.7693	18.0796	18.5937	21.1347	9.14616	20.1929	17.6525	24.357	18.2507	-0.275405	0.346856	0.560021	-0.0300607	0.86285	1	-0.444997	0.249325	0.563687	-0.327802	0.368369	0.686911
PDZK1	ENSG00000174827	1.25373	1.18238	2.16535	2.23003	0	0	0.370025	6.80632	6.06332	0	5.30594	1.40335	2.92929	10.6704	3.33148	3.35035	4.0265	0.53721	0	3.01966	1.8386	1.69033	2.3483	1.30659	3.56345	2.32269	1.6238	1.82507	-0.180667	0.552151	0.805882	0.2661	0.851054	1	-0.797065	0.103755	0.316696	0.125323	1	1
CD160	ENSG00000117281	1.67164	4.25657	1.20297	1.11501	1.73623	4.60341	3.51524	12.6403	5.19713	2.52184	3.24252	2.33892	7.81145	0	3.33148	2.68028	0.805301	2.14884	0	4.36173	5.20936	2.5355	7.51457	6.53297	1.78173	1.85815	7.30711	5.47522	0.147274	0.730561	0.954348	0.547263	0.287278	0.582488	0.317993	0.674456	1	-0.277289	0.529171	0.865453
RNF115	ENSG00000265491	30.9254	36.1808	40.4199	23.4153	20.8348	27.6205	34.9674	121.402	15.1583	27.7403	61.3131	42.5683	29.2929	32.0112	49.9722	68.3472	37.8491	52.1094	57.1612	60.7287	62.2059	69.7263	104.734	67.9429	102.152	74.7907	66.5759	76.6531	-0.685418	0.0170453	0.0534168	-0.547397	0.100967	0.285941	-0.296937	0.374964	0.724757	-1.08097	0.00120496	0.0124836
POLR3C	ENSG00000186141	17.9702	32.1607	36.3298	24.5303	17.3623	13.8102	20.9064	80.2868	16.8907	10.0874	25.0558	26.6637	18.5522	21.3408	26.6518	33.5035	38.6544	27.3977	17.3216	24.8283	27.2726	24.5098	55.4199	39.1978	45.7309	29.7305	37.7534	32.8513	-0.139088	0.583684	0.836237	0.0694526	0.922141	1	0.144513	0.755069	1	-0.511603	0.110418	0.313498
NUDT17	ENSG00000186364	3.34329	4.72952	4.81189	2.23003	10.4174	8.05598	7.03048	11.668	10.3943	2.52184	3.83207	0	7.81145	8.53632	11.6602	7.37078	4.0265	5.90931	0	6.03932	3.98363	5.071	9.39321	7.18627	13.6599	4.64539	7.30711	6.38776	0.11225	0.812833	1	0.564827	0.205773	0.465008	0.188242	0.921495	1	-0.273338	0.512043	0.849122
PIAS3	ENSG00000131788	37.612	36.1808	59.9081	42.3705	52.087	17.2628	48.4733	89.3155	37.6792	25.2184	25.3506	14.9691	17.5758	32.0112	31.6491	32.1634	24.9643	26.3233	24.2502	35.5649	31.2562	19.4388	66.2221	36.5846	43.9492	32.5177	44.6545	34.6764	0.499966	0.0524408	0.130669	0.741391	0.0237479	0.101259	0.850698	0.0139315	0.0770298	0.0717669	0.861629	1
ANKRD35	ENSG00000198483	3.34329	0.472952	0.721784	0	0	5.75427	10.9157	3.75042	11.2604	12.6092	2.65297	0	0	0	0	0.670071	1.6106	0	1.73216	1.00655	0.306433	0.422583	2.3483	0.653297	0	1.39362	2.4357	0	2.31186	9.19812e-05	0.000741713	2.63875	0.0121338	0.0618517	2.53442	0.00409107	0.0309374	1.93706	0.0281299	0.121253
ITGA10	ENSG00000143127	15.0448	36.8902	13.7139	18.9552	8.68116	28.7713	122.478	7.08413	35.0806	12.6092	27.1193	4.67784	3.90572	8.53632	3.33148	4.02042	20.9378	9.66978	5.19647	11.7431	14.4024	8.02908	6.10559	14.3725	21.3807	13.9362	6.49521	3.65015	1.51495	0.000100468	0.000797572	1.36728	0.0170494	0.079497	1.74762	0.00261176	0.0221411	1.46375	0.0111671	0.0626815
PEX11B	ENSG00000131779	9.61195	10.6414	18.5258	12.2652	17.3623	4.60341	7.77053	30.4201	6.49641	2.52184	20.6342	18.2436	11.7172	32.0112	19.9889	14.7416	19.3272	27.9349	17.3216	15.7693	22.6761	17.3259	30.5279	16.9857	44.5431	16.2588	24.357	33.7639	-0.829218	0.00455115	0.0183764	-0.673665	0.0547336	0.185212	-0.598694	0.0863995	0.279087	-1.13072	0.00129829	0.0132023
RBM8A	ENSG00000265241	19.2239	12.5332	23.0971	4.46006	13.8899	8.05598	12.9509	36.2541	7.79569	5.04369	33.0148	20.5825	11.7172	0	21.6546	28.143	20.9378	30.621	12.1251	31.8742	27.8854	37.6099	23.9527	21.5588	57.6091	26.4787	24.763	23.726	-0.774677	0.027098	0.0775652	-0.859202	0.0409873	0.150645	-0.408885	0.355127	0.7013	-0.985297	0.0186818	0.0905537
AC243547.3	ENSG00000280778	0	0	0	0	0	0	0	0	0	0	0	0	0	0	0	0	0	0	0	0	0	0	0	0	0	0	0	0	0	1	1	0	1	1	0	1	1	0	1	1
LIX1L	ENSG00000271601	23.403	14.1886	23.5783	27.8754	26.0435	8.05598	21.0914	11.9458	16.4576	20.1747	22.9924	11.6946	12.6936	4.26816	13.3259	7.37078	16.9113	15.5791	13.8573	19.7955	16.5474	21.1292	19.7257	15.0258	28.5076	25.0851	17.4559	6.38776	0.213108	0.367588	0.586624	0.122585	0.72084	1	0.576474	0.0876647	0.281997	0.0117964	0.94924	1
ANKRD34A	ENSG00000272031	4.17911	4.72952	3.60892	6.69009	10.4174	6.90512	8.51058	3.0559	9.09497	0	1.47387	0	0	2.13408	0	1.34014	0.805301	2.14884	1.73216	3.69069	2.45147	2.5355	1.40898	0.653297	1.18782	3.25177	0.811901	0.912537	1.81204	2.00875e-06	2.96747e-05	1.24653	0.0121332	0.0618517	2.70076	1.96718e-05	0.000493684	1.97181	0.000295587	0.00439199
POLR3GL	ENSG00000121851	4.17911	2.60123	1.44357	4.46006	1.73623	1.15085	1.4801	1.80576	2.16547	0	3.5373	5.14562	2.92929	8.53632	3.33148	2.68028	2.4159	1.61163	1.73216	3.35518	5.20936	3.80325	0.939321	1.95989	2.37563	0	2.02975	1.82507	-0.386245	0.303144	0.506567	-0.58698	0.223507	0.491514	-0.885059	0.045504	0.179073	0.549845	0.402545	0.728159
TXNIP	ENSG00000265972	113.672	271.474	276.443	324.469	177.096	58.6935	121.738	298.783	9.52807	103.396	434.793	174.483	209.933	689.308	1447.53	966.912	1102.46	2123.59	597.594	877.043	865.061	1812.88	677.72	1223.63	1253.15	1299.78	1027.87	1158.92	-2.50325	2.76524e-09	1.06806e-07	-2.80636	2.35999e-09	2.08448e-07	-1.89345	4.34554e-05	0.000935196	-2.6541	1.46139e-08	1.67249e-06
HJV	ENSG00000168509	1.67164	1.41886	0.962379	1.11501	0	2.30171	0	0.694522	7.3626	0	0.294775	0	0	0	0	0	0	0.53721	3.46431	0.335518	0.306433	0.422583	0	0.653297	0	0	0.40595	0	2.31073	0.00222214	0.0103106	1.42842	0.250927	0.53317	3.50058	0.00678563	0.0451391	2.88299	0.0111476	0.0625963
NBPF10	ENSG00000271425	20.8956	52.2612	45.9536	60.2108	10.4174	17.2628	25.7167	187.104	10.3943	25.2184	31.8357	48.1817	34.1751	42.6816	38.312	97.1602	56.3711	88.6396	83.1435	69.1166	64.9638	86.6296	97.6894	70.5561	68.8934	81.2942	63.7342	71.1779	-0.520679	0.134563	0.272897	-0.689231	0.103431	0.290782	-0.0765275	0.830775	1	-0.704724	0.0951966	0.283541
NOTCH2NLA	ENSG00000264343	2.50747	7.56723	11.5485	7.8051	1.73623	2.30171	4.07028	43.0604	0.433094	5.04369	8.25369	10.2912	11.7172	2.13408	6.66296	14.7416	10.4689	25.2489	25.9824	18.4535	15.3217	27.4679	20.6651	11.1061	10.0964	19.0461	11.7726	12.7755	-0.676117	0.10518	0.226018	-1.14471	0.0202442	0.0899715	-0.0113282	0.957213	1	-0.630157	0.188959	0.447583
PPIAL4H	ENSG00000270339	0	0.236476	0	1.11501	0	0	0.74005	0	0	0	0.589549	0	0	0	0	0	0.805301	1.07442	0	0.671035	0	0	0	1.95989	0	2.32269	0	0	-0.929775	0.37833	0.600083	-0.886916	0.531952	0.862121	0.205383	1	1	-1.56558	0.197777	0.460633
NBPF12	ENSG00000268043	43.0448	47.2952	67.6071	88.0861	31.2522	33.3748	32.1922	214.746	12.5597	40.3495	119.089	139.867	55.6566	140.849	129.928	142.725	114.353	156.328	69.2863	109.714	113.687	111.562	161.563	95.3814	121.157	81.7588	133.964	138.706	-0.942822	0.00254651	0.011523	-0.868938	0.02385	0.10158	-0.974205	0.0114916	0.0669398	-0.983605	0.010385	0.059635
PRKAB2	ENSG00000131791	7.94031	21.2828	22.3753	15.6102	5.2087	3.45256	4.07028	32.5036	6.9295	2.52184	20.0447	18.2436	9.76431	6.40224	21.6546	20.1021	11.2742	23.1	12.1251	12.7497	19.3053	20.284	26.7706	12.4126	9.50253	14.8652	20.2975	9.12537	-0.31897	0.300627	0.503498	-0.358914	0.351972	0.656808	-0.332996	0.400285	0.755648	-0.267771	0.46997	0.809474
FMO5	ENSG00000131781	5.01493	7.8037	2.88714	7.8051	5.2087	2.30171	2.40516	5.00056	1.73238	10.0874	4.71639	5.14562	1.95286	12.8045	21.6546	12.0613	4.83181	7.52094	5.19647	6.03932	7.04796	5.071	11.2719	5.22638	13.6599	16.2588	13.3964	10.0379	-0.925908	0.0157551	0.0501701	-0.376264	0.477473	0.810626	-0.925585	0.0372507	0.156174	-1.32741	0.00190754	0.0175687
CHD1L	ENSG00000131778	2.08956	1.89181	1.20297	1.11501	5.2087	0	0	5.55618	0.433094	0	1.76865	1.40335	1.95286	2.13408	3.33148	1.34014	0	2.68605	0	1.34207	3.37076	1.26775	1.40898	0.653297	1.18782	0	1.6238	2.73761	0.229731	0.734007	0.958041	0.139509	0.839979	1	-0.0092856	0.899847	1	0.582724	0.555889	0.892059
BCL9	ENSG00000116128	16.7164	28.1406	33.6833	8.92012	41.6696	27.6205	26.2718	78.481	25.9856	15.1311	45.6901	17.7758	28.3165	74.6928	61.6324	40.2042	33.0173	38.1419	36.3753	55.3604	36.1591	78.1779	95.8107	69.2495	76.6142	49.2411	62.9223	75.7405	-0.812682	0.00689478	0.0258121	-0.590838	0.0951459	0.274025	-0.506803	0.14503	0.395686	-1.21335	0.000579559	0.00723987
ACP6	ENSG00000162836	16.2985	29.796	45.4724	22.3003	10.4174	10.3577	29.047	116.263	15.5914	20.1747	73.6937	38.3582	25.3872	72.5587	84.9527	95.15	76.5036	67.1512	43.3039	73.4783	60.3673	62.9649	148.413	102.568	89.0863	37.6276	83.2198	144.181	-1.23939	0.000333442	0.00216905	-0.980664	0.0151795	0.0729104	-0.996739	0.0140938	0.0777166	-1.63178	5.72347e-05	0.00125022
GJA5	ENSG00000265107	8.77613	1.18238	4.81189	5.57507	17.3623	3.45256	5.18035	28.1976	1.29928	7.56553	9.72756	1.40335	8.78788	0	0	2.68028	12.0795	5.3721	5.19647	9.39449	3.37076	10.9872	10.3325	9.79946	4.15736	14.8652	3.2476	2.73761	0.347902	0.406675	0.635836	0.100902	0.902592	1	0.982912	0.101329	0.311458	0.135235	0.858837	1
GJA8	ENSG00000121634	0.835822	0	0.481189	0	0	1.15085	1.66511	0.555618	9.52807	2.52184	0.589549	0	0	0	0	0	0	0	0	0	0	0	0	0	0	0	0	0	3.98252	3.11378e-06	4.34769e-05	5.15541	0.00261112	0.0191568	2.95469	0.0171359	0.0896575	5.11222	0.00261112	0.0220149
GPR89B	ENSG00000188092	5.85075	11.5873	8.66141	2.23003	12.1536	2.30171	4.99534	31.3924	14.7252	0	12.3805	23.3892	8.78788	6.40224	18.3231	16.7518	8.85831	10.7442	12.1251	14.4273	11.6445	11.4098	27.2403	5.22638	19.0051	13.9362	13.8023	15.5131	-0.473716	0.154947	0.304179	-0.199118	0.579469	0.908824	-0.534574	0.210727	0.504311	-0.650498	0.118023	0.32755
NBPF11	ENSG00000263956	20.4776	34.5255	35.3674	30.1054	22.571	6.90512	17.0212	107.373	11.6935	32.784	50.7012	45.375	41.9865	93.8995	29.9833	79.0683	48.3181	59.6303	41.5718	62.7418	70.1732	48.5971	91.5838	58.1435	48.7005	52.4929	59.6747	51.1021	-0.82377	0.0072886	0.0269893	-0.772014	0.0418168	0.152787	-0.801717	0.0357111	0.151368	-0.894934	0.0180346	0.0883554
PPIAL4G	ENSG00000236334	0.417911	1.65533	0.481189	1.11501	1.73623	1.15085	2.22015	0.833427	0.866188	0	1.1791	0	0	0	0	0	0	0	0	1.00655	0	0	0.46966	0	0.593908	0.929077	0	0	1.63114	0.00201611	0.00951063	2.03879	0.0185704	0.084663	1.41148	0.0763458	0.256485	1.5153	0.0975615	0.288076
NBPF14	ENSG00000270629	34.6866	51.0788	57.5021	55.7507	24.3072	23.0171	33.1172	268.086	5.63022	42.8713	32.72	66.4253	45.8923	29.8771	53.3037	127.313	85.3619	110.665	55.429	105.688	72.9311	162.272	113.188	78.3957	84.9289	81.7588	96.2102	87.6035	-0.462351	0.219571	0.403506	-0.715154	0.116687	0.31578	0.0172408	1	1	-0.584117	0.197727	0.460535
AC239811.1	ENSG00000286019	0.835822	1.18238	0.481189	1.11501	1.73623	0	0.185013	5.27837	0	0	1.76865	2.33892	3.90572	0	0	1.34014	0.805301	2.68605	3.46431	3.01966	2.45147	3.38067	2.81796	3.91978	0	0	4.0595	0	-0.707164	0.213219	0.393716	-1.04248	0.12375	0.327791	-0.462279	0.678064	1	-0.553847	0.476323	0.817401
NUDT4B	ENSG00000177144	2.92538	5.67542	6.25546	3.34504	5.2087	1.15085	2.9602	5.27837	0	2.52184	3.5373	24.7925	8.78788	2.13408	3.33148	3.35035	3.2212	4.29768	1.73216	6.71035	4.29006	1.26775	1.40898	5.87968	4.75127	4.18085	7.30711	7.30029	-0.603337	0.169609	0.326396	-0.0318525	1	1	-1.13859	0.0286253	0.129358	-0.45774	0.36232	0.679443
PDE4DIP	ENSG00000178104	102.388	127.224	147.485	218.543	72.9217	79.4089	142.46	351.15	42.0101	68.0898	33.6043	38.3582	44.9158	29.8771	79.9555	45.5648	79.7248	60.7047	45.0361	56.0314	74.4633	50.2874	151.7	105.181	118.188	138.432	118.132	93.9913	0.836629	0.00642449	0.0243396	1.15167	0.00195602	0.0152725	1.59198	3.59001e-05	0.00080431	0.168632	0.65726	0.987922
NBPF9	ENSG00000269713	30.9254	75.9087	53.1714	64.6708	31.2522	32.2239	38.6676	126.82	12.5597	27.7403	66.0295	52.3918	35.1515	23.4749	54.9694	78.3983	85.3619	55.3326	48.5004	65.7614	62.2059	86.207	137.611	89.5017	79.5837	51.0992	75.1008	56.5773	-0.423414	0.153056	0.301514	-0.426654	0.229345	0.500397	-0.0616712	0.855848	1	-0.703268	0.0484216	0.177736
AC242843.1	ENSG00000286219	2.92538	5.43894	6.01487	3.34504	1.73623	0	2.40516	29.031	1.29928	0	6.19027	6.54897	2.92929	6.40224	6.66296	17.4218	8.05301	16.1163	10.3929	9.05897	13.7895	19.0163	13.1505	13.0659	11.8782	7.89716	9.33686	7.30029	-0.812358	0.0409428	0.107457	-1.113	0.0243726	0.103116	-0.398457	0.386987	0.739755	-0.818483	0.0882104	0.269177
AC242842.3	ENSG00000286185	0	0	0.240595	0	0	0	0	0.277809	0	0	0	0	0	0	0	0	0	0.53721	0	0.335518	0	0.422583	0	0	0	0	0	0	0.119365	1	1	-0.924689	0.303582	0.603432	1.57423	1	1	1.62294	1	1
NBPF19	ENSG00000271383	4.17911	3.07419	6.25546	4.46006	1.73623	1.15085	3.70025	14.4461	0	0	3.24252	2.8067	2.92929	0	1.66574	0.670071	3.2212	4.29768	3.46431	3.01966	2.14503	2.11292	7.04491	4.57308	4.15736	5.10992	3.2476	2.73761	0.441153	0.363878	0.58185	0.583488	0.442611	0.769926	1.03578	0.0972569	0.30261	-0.0161748	0.869873	1
PPIAL4C	ENSG00000263464	0.835822	0.945903	0.240595	1.11501	0	1.15085	0.74005	0.138904	1.29928	0	0.294775	0	0	0	0	0	0.805301	0	0	0.335518	0	0	0	0	0	0	0.40595	0	1.89799	0.00142625	0.0071764	1.64839	0.129038	0.337453	2.0566	0.0651023	0.22987	2.24947	0.0447871	0.168335
FCGR1A	ENSG00000150337	20.4776	7.09428	52.209	66.9009	10.4174	4.60341	20.3514	7.50084	0.866188	12.6092	2.65297	2.33892	1.95286	0	0	2.68028	0.805301	3.22326	3.46431	1.67759	3.98363	3.80325	18.3168	7.83957	2.96954	13.9362	8.93091	0.912537	2.12765	1.67415e-05	0.000179123	2.82113	7.30945e-05	0.00113962	3.38842	3.308e-06	0.000118799	1.18236	0.0639968	0.215651
HIST2H2BF	ENSG00000203814	45.1344	48.714	105.621	56.8657	286.478	13.8102	37.0025	520.892	13.859	52.9587	10.3171	8.4201	9.76431	21.3408	8.3287	18.0919	6.44241	11.2814	12.1251	12.7497	10.7252	2.95808	52.602	61.4099	30.2893	19.0461	32.476	16.4257	2.61809	1.39742e-08	4.25626e-07	3.65758	7.9612e-08	4.25743e-06	3.23322	1.35329e-06	5.75931e-05	1.739	0.00429263	0.0315563
HIST2H3D	ENSG00000183598	18.806	1.65533	13.7139	6.69009	10.4174	3.45256	16.0961	38.0598	1.29928	0	0.294775	0	0	0	0	0	0	0.53721	0	0.335518	0.306433	0.845167	1.87864	0	1.78173	0.464539	1.21785	0	4.36119	8.28487e-14	1.25608e-11	4.6946	4.54885e-07	1.81292e-05	6.24486	2.83665e-08	2.31116e-06	3.53099	2.55492e-05	0.000668861
HIST2H4A	ENSG00000270882	53.9105	26.4853	67.6071	84.7411	156.261	16.112	54.3937	260.168	9.09497	15.1311	5.60072	5.6134	0.976431	14.9386	9.99444	2.68028	5.63711	6.98373	0	11.0721	11.338	5.91617	27.2403	13.0659	11.8782	13.4716	18.6737	11.863	2.9046	4.01932e-11	2.72079e-09	3.37167	2.03101e-07	9.34122e-06	3.58845	2.02131e-07	1.19022e-05	2.20989	0.000315855	0.00461733
HIST2H3C	ENSG00000203811	58.0896	8.74961	46.916	36.7955	53.8232	10.3577	35.7074	149.739	19.9223	7.56553	1.1791	0.467784	0	2.13408	0	0.670071	0	0	0	0.671035	1.53217	0.845167	7.04491	2.61319	1.78173	1.85815	2.02975	0	4.92637	7.17723e-22	7.96604e-19	5.95478	2.34542e-13	7.41771e-11	5.80449	1.21078e-11	3.26717e-09	4.00628	1.83413e-08	2.02425e-06
HIST2H2AA3	ENSG00000203812	40.5374	6.62132	75.5467	66.9009	90.2841	14.9611	32.7472	265.724	2.59856	20.1747	4.42162	1.87113	1.95286	10.6704	3.33148	3.35035	3.2212	6.98373	3.46431	2.34862	5.5158	1.69033	18.7864	11.1061	7.72081	16.2588	12.9904	5.47522	3.17986	2.46068e-11	1.77607e-09	3.97601	4.16388e-08	2.47664e-06	3.95633	1.27509e-07	8.02213e-06	2.34686	0.000315588	0.00461574
HIST2H2AA4	ENSG00000272196	34.6866	7.8037	70.013	70.2459	86.8116	9.20683	31.0821	247.805	5.19713	7.56553	3.5373	1.40335	0.976431	12.8045	1.66574	3.35035	4.83181	2.14884	0	4.36173	5.5158	2.11292	24.892	11.1061	11.8782	14.8652	11.3666	5.47522	3.05229	3.10222e-09	1.17431e-07	4.0803	9.55736e-08	4.97533e-06	3.997	6.68683e-07	3.25354e-05	2.10147	0.00215717	0.019195
HIST2H3A	ENSG00000203852	61.015	9.45903	45.9536	41.2555	41.6696	16.112	36.6325	146.822	16.4576	30.2621	1.47387	1.40335	0	2.13408	1.66574	0.670071	0	0	1.73216	0.671035	0.306433	0	10.3325	2.61319	1.18782	3.71631	5.6833	0	4.49806	5.7004e-18	2.39518e-15	6.88763	5.08733e-15	2.57984e-12	5.20148	1.18019e-11	3.22659e-09	3.44668	6.34281e-08	5.78474e-06
HIST2H4B	ENSG00000270276	62.6867	31.6878	76.7497	92.5462	125.009	19.5645	57.5389	255.029	6.06332	15.1311	6.19027	3.27448	5.85859	6.40224	6.66296	8.71092	3.2212	6.44652	5.19647	5.7038	6.4351	4.64842	34.7549	9.79946	11.2843	18.5815	18.2678	11.863	2.92429	1.76467e-12	1.82117e-10	3.7945	3.6795e-10	4.13856e-08	3.59556	3.7602e-09	4.55131e-07	2.08644	0.000117018	0.00215314
HIST2H2BE	ENSG00000184678	35.5224	59.119	97.6814	66.9009	197.93	21.8662	36.0774	442.966	21.6547	32.784	32.4252	19.6469	16.5993	78.961	54.9694	69.0173	24.9643	44.5884	24.2502	25.4993	27.579	22.8195	77.494	96.0347	49.8883	42.273	37.7534	59.3149	1.18848	0.00231558	0.010665	1.84075	0.00101471	0.00918173	1.1801	0.0325147	0.14179	0.749436	0.164161	0.406538
HIST2H2AC	ENSG00000184260	22.1493	38.782	72.9002	40.1405	118.064	8.05598	16.0961	289.616	15.1583	20.1747	15.9178	15.4369	44.9158	83.2291	26.6518	33.5035	12.8848	30.0838	32.911	24.8283	22.6761	24.0873	60.1165	41.1577	39.198	34.3759	45.4664	19.1633	0.944631	0.0186228	0.0573764	1.39519	0.016032	0.0760184	0.841089	0.149565	0.40361	0.689069	0.22231	0.496739
HIST2H2AB	ENSG00000184270	18.3881	13.0062	32.7209	22.3003	71.1855	2.30171	6.10541	88.3432	21.2216	10.0874	4.71639	4.21005	14.6465	23.4749	14.9917	12.0613	7.24771	9.13257	10.3929	6.03932	7.96726	12.6775	39.4515	12.4126	20.7868	13.0071	15.4261	20.9883	1.05788	0.0080136	0.0291614	1.68999	0.00247785	0.018397	1.28797	0.0263223	0.121816	0.493504	0.358438	0.674766
BOLA1	ENSG00000178096	4.59702	3.54714	5.53368	3.34504	12.1536	3.45256	1.66511	15.6962	4.76403	0	1.76865	0.935567	1.95286	4.26816	1.66574	3.35035	4.0265	3.76047	8.66079	5.03276	6.74153	2.5355	5.16626	1.30659	4.75127	2.78723	3.65355	2.73761	0.66582	0.109746	0.233812	0.209991	0.814666	1	1.41178	0.026246	0.121616	0.718042	0.179726	0.432412
SV2A	ENSG00000159164	15.8806	27.9041	35.3674	10.0351	50.3507	16.112	30.8971	7.22303	29.8835	15.1311	20.929	18.2436	42.963	10.6704	0	6.70071	7.24771	6.44652	5.19647	12.0786	8.88656	3.80325	30.0583	16.9857	59.9847	13.9362	11.7726	11.863	0.562578	0.159486	0.311149	1.67962	0.00185609	0.0146635	0.491701	0.328971	0.671305	-0.0155423	0.958818	1
SF3B4	ENSG00000143368	46.3881	18.4451	39.6981	26.7603	55.5594	26.4696	37.9276	90.9824	28.1511	47.915	14.444	11.2268	10.7407	19.2067	19.9889	10.7211	21.7431	11.8186	13.8573	22.4797	13.1766	13.5227	23.9527	15.0258	7.1269	10.2198	10.9607	8.21283	1.55104	2.8577e-09	1.09872e-07	1.37207	0.000166479	0.00220665	1.58667	3.75653e-05	0.00083325	1.71791	3.11463e-06	0.000128214
MTMR11	ENSG00000014914	16.7164	11.1144	13.2327	21.1853	34.7246	19.5645	56.0588	17.6409	12.5597	17.6529	8.84324	4.67784	4.88216	0	6.66296	11.3912	8.85831	5.3721	6.92863	6.37483	7.66083	3.80325	36.1639	24.172	21.3807	15.3298	32.0701	12.7755	0.833637	0.0262723	0.0756729	1.76999	6.64858e-05	0.00105703	1.73477	5.14406e-05	0.00107229	-0.111139	0.786387	1
OTUD7B	ENSG00000264522	39.7015	64.5579	46.916	20.0703	46.8783	27.6205	39.9627	148.767	26.8518	40.3495	52.7647	35.5515	41.0101	46.9498	114.936	155.456	52.3446	74.6722	57.1612	70.7942	68.641	72.2618	116.006	60.7566	71.8629	54.8155	68.1997	64.7901	-0.482728	0.0971939	0.212394	-0.378963	0.294091	0.59145	-0.548283	0.133321	0.373298	-0.517081	0.153923	0.388691
VPS45	ENSG00000136631	10.8657	29.0865	22.3753	18.9552	19.0986	8.05598	10.1757	68.4799	4.76403	5.04369	55.4176	36.4871	32.2222	38.4134	21.6546	50.9254	47.5128	45.6628	41.5718	40.2621	45.6585	40.9906	73.7367	30.0517	54.0457	39.4858	45.0605	54.7522	-1.10955	0.000478769	0.00293004	-1.08834	0.00468942	0.0300169	-0.947292	0.0152497	0.0824962	-1.27133	0.000956433	0.0105104
PLEKHO1	ENSG00000023902	156.299	60.7743	157.83	119.307	34.7246	70.2021	99.7217	21.5302	39.4116	70.6116	19.1604	4.67784	15.6229	0	21.6546	34.1736	29.7961	16.1163	15.5894	15.0983	11.0316	30.8486	28.6493	29.3984	13.6599	55.7446	41.8129	18.2507	1.8832	1.31294e-07	2.91559e-06	2.07324	5.83441e-05	0.000953623	2.35588	6.25953e-06	0.000198057	1.40649	0.00449116	0.0325802
ANP32E	ENSG00000143401	6.68658	8.04018	5.53368	7.8051	1.73623	2.30171	3.33023	22.6414	1.73238	7.56553	11.791	5.14562	11.7172	21.3408	8.3287	13.4014	10.4689	12.3558	5.19647	10.0655	13.1766	12.6775	14.5595	7.18627	15.4416	4.18085	8.52496	10.0379	-0.585295	0.0685226	0.161479	-0.605135	0.150208	0.374358	-0.685934	0.0912515	0.289717	-0.473661	0.229742	0.50822
CA14	ENSG00000118298	2.92538	3.07419	4.5713	3.34504	6.94493	5.75427	5.55038	8.05646	7.79569	0	5.01117	11.2268	33.1987	0	3.33148	2.68028	4.0265	3.76047	3.46431	3.69069	4.90293	1.69033	5.16626	1.95989	5.93908	4.18085	3.2476	5.47522	-0.19082	0.653211	0.900773	0.472064	0.472827	0.804711	-0.917314	0.07149	0.245198	0.217067	0.78194	1
APH1A	ENSG00000117362	61.8508	58.646	92.3883	50.1756	111.119	28.7713	65.1244	239.332	31.1828	40.3495	96.3913	69.6997	69.3266	83.2291	89.9499	85.769	69.2559	95.0862	58.8933	72.1363	86.4142	78.1779	187.864	84.9286	135.411	73.8616	86.4674	83.9534	-0.18652	0.515192	0.76552	0.0317635	0.958715	1	-0.0679242	0.825866	1	-0.469215	0.179498	0.432036
C1orf54	ENSG00000118292	4.17911	5.67542	4.5713	5.57507	0	1.15085	2.22015	1.80576	3.89785	2.52184	3.24252	1.40335	3.90572	2.13408	1.66574	2.68028	4.0265	1.07442	1.73216	0	0.919299	0.845167	5.63593	2.61319	1.18782	6.96808	2.4357	1.82507	0.43865	0.367836	0.586919	1.47889	0.0395116	0.146623	0.382576	0.606492	0.973262	-0.0755984	0.880805	1
CIART	ENSG00000159208	6.68658	4.96599	7.69903	2.23003	6.94493	4.60341	4.62531	4.02823	10.8274	10.0874	17.6865	36.0193	16.5993	14.9386	38.312	20.1021	4.83181	1.07442	12.1251	3.01966	5.20936	3.80325	23.9527	11.7594	27.9137	8.36169	10.9607	10.9504	-1.24664	0.00368895	0.015519	0.465713	0.407039	0.725666	-1.96177	7.82976e-07	3.70842e-05	-1.35249	0.000653992	0.00794856
MRPS21	ENSG00000266472	20.0597	47.7681	55.3368	43.4856	43.4058	9.20683	35.7074	146.544	8.22879	12.6092	47.4587	52.8595	48.8216	78.961	28.3176	56.2859	53.1499	46.2001	32.911	50.9987	52.0936	39.7228	55.8896	67.2896	79.5837	51.5638	51.1497	50.1895	-0.283965	0.369545	0.589039	-0.0958345	0.781173	1	-0.271281	0.483196	0.859048	-0.460856	0.243328	0.529041
PRPF3	ENSG00000117360	30.5075	56.9907	63.9982	44.6006	48.6145	13.8102	27.1968	162.796	8.22879	22.6966	73.9884	61.2796	72.2559	74.6928	123.265	93.8099	70.0612	89.1768	103.929	94.9515	92.8492	70.1488	106.143	77.0891	78.9898	66.8935	74.2889	76.6531	-0.771948	0.0123798	0.0412276	-0.831793	0.0296081	0.118749	-0.767732	0.0448621	0.177437	-0.715265	0.0610346	0.208754
RPRD2	ENSG00000163125	26.7463	50.8423	62.314	30.1054	53.8232	16.112	25.3467	145.572	12.9928	30.2621	97.5704	53.3273	49.798	136.581	123.265	103.861	88.5831	83.8047	67.5541	111.392	78.1405	55.781	123.051	111.714	106.31	90.1205	80.3782	126.843	-1.02314	0.000898913	0.00490003	-0.814136	0.0293439	0.117939	-1.02132	0.00639887	0.0432545	-1.20651	0.00120833	0.0125097
TARS2	ENSG00000143374	22.9851	28.8501	40.1793	21.1853	22.571	13.8102	26.6418	85.9818	5.63022	20.1747	22.1081	25.2603	26.3636	27.743	29.9833	12.0613	34.6279	18.2651	10.3929	26.1704	20.8375	13.5227	42.2694	24.8253	23.7563	17.6525	23.9511	20.0758	0.339805	0.270063	0.46729	0.501647	0.230653	0.502377	0.320573	0.483542	0.859502	0.212153	0.635524	0.970316
ECM1	ENSG00000143369	35.5224	33.3431	38.9763	20.0703	152.788	97.8226	17.9462	124.319	44.1756	22.6966	44.511	4.67784	7.81145	34.1453	38.312	10.0511	6.44241	2.68605	5.19647	12.0786	7.66083	8.87425	77.9636	259.359	884.924	160.266	79.5663	41.9767	-0.675551	0.344855	0.557648	3.00026	5.84476e-06	0.000149908	1.34731	0.0289884	0.13062	-2.09549	0.000131048	0.00235818
ADAMTSL4	ENSG00000143382	85.2538	14.1886	48.1189	23.4153	20.8348	66.7495	87.5109	352.123	54.1368	27.7403	16.5074	0	9.76431	8.53632	24.9861	12.7313	18.5219	9.66978	31.1788	35.9004	9.80586	6.33875	18.3168	12.4126	5.34518	20.4397	15.4261	9.12537	2.42073	1.31693e-08	4.04114e-07	2.09568	0.00104738	0.00940354	2.71614	4.58472e-05	0.000977869	2.52968	9.69629e-05	0.00185975
MCL1	ENSG00000143384	85.6718	54.3894	83.9675	78.051	36.4609	17.2628	58.2789	150.433	24.2533	27.7403	111.425	78.1198	43.9394	42.6816	159.911	182.929	95.8308	127.856	103.929	257.342	125.944	135.649	143.246	100.608	121.751	167.698	145.33	144.181	-1.02743	0.00106738	0.00565051	-1.17746	0.00184256	0.0145742	-0.726436	0.0556441	0.206424	-1.13341	0.00268239	0.0224454
ENSA	ENSG00000143420	55.5822	72.1251	86.8547	57.9807	53.8232	27.6205	37.1875	339.621	31.6159	22.6966	164.189	81.3943	88.8552	93.8995	104.942	117.932	80.5301	138.063	129.912	131.523	155.668	128.465	247.981	123.473	210.244	98.9467	142.895	120.455	-0.722857	0.0307987	0.086064	-0.679948	0.0947991	0.273357	-0.451394	0.26584	0.588626	-0.984383	0.0158235	0.0803329
GOLPH3L	ENSG00000143457	7.94031	21.7558	15.1575	7.8051	15.6261	10.3577	14.431	77.092	3.89785	10.0874	27.1193	29.0026	15.6229	23.4749	29.9833	23.4525	20.9378	25.2489	19.0537	23.1507	23.5954	21.5518	43.6784	39.1978	28.5076	21.8333	27.6046	20.9883	-0.429687	0.172773	0.331076	-0.219528	0.556416	0.887408	-0.369517	0.347085	0.691924	-0.659578	0.0936929	0.280568
HORMAD1	ENSG00000143452	0.417911	1.41886	0.240595	0	0	1.15085	0.185013	10.9734	0.433094	2.52184	0.294775	0	0	0	0	0	0	0.53721	0	0	0	0.845167	0	1.30659	0	0.464539	0.40595	0	2.68736	0.000654122	0.0037791	2.6736	0.0491576	0.171502	3.73493	0.0151545	0.0820902	2.21034	0.0815289	0.255117
CTSS	ENSG00000163131	112.836	42.0927	113.32	134.917	12.1536	11.5085	24.6067	30.2812	2.59856	27.7403	37.7312	4.67784	37.1044	14.9386	14.9917	24.7926	13.6901	10.207	13.8573	5.7038	14.4024	12.6775	185.046	56.1836	67.7056	118.922	127.062	67.5277	0.15458	0.742154	0.964864	2.13583	0.000354155	0.00400869	1.1863	0.0372567	0.156188	-1.01212	0.0465138	0.172935
CTSK	ENSG00000143387	24.2388	836.888	11.3079	14.4952	83.3391	1.15085	7.4005	32.7814	0.433094	15.1311	18.276	5.14562	26.3636	8.53632	9.99444	4.02042	19.3272	24.1744	25.9824	23.4862	28.8047	16.9033	34.7549	16.9857	14.2538	140.291	53.9914	15.5131	1.92182	0.00210197	0.00984462	2.15482	0.0218401	0.0951733	3.08556	0.00179794	0.0167242	1.1617	0.200827	0.464957
ARNT	ENSG00000143437	26.7463	82.5301	65.6823	34.5654	48.6145	19.5645	28.862	169.602	15.1583	30.2621	86.6637	62.683	61.5152	36.2794	63.2981	74.3778	72.4771	67.6884	71.0184	72.1363	80.5919	73.1069	116.006	68.5962	61.1726	67.8226	67.3878	51.1021	-0.39848	0.178432	0.339806	-0.458897	0.211464	0.473125	-0.285321	0.436348	0.800081	-0.443753	0.226819	0.503649
CTXND2	ENSG00000283324	1.25373	0	0.240595	0	0	0	0.555038	0.138904	0	0	0	0	0	0	0	0	0	0	0	0.335518	0	0	0	0	0	0	0	0	1.96131	0.136375	0.27564	1.37546	0.601785	0.931849	2.65314	0.347016	0.691833	2.71465	0.234818	0.515859
SETDB1	ENSG00000143379	38.4478	72.5981	73.1408	39.0255	55.5594	16.112	38.2976	214.746	12.5597	22.6966	79.8839	68.2964	38.0808	81.095	89.9499	105.201	63.6188	78.9699	88.34	93.9449	72.6247	64.2327	128.687	81.6622	73.6446	62.2482	82.002	80.3032	-0.425958	0.176353	0.336696	-0.376576	0.333521	0.635742	-0.379203	0.332789	0.675862	-0.517341	0.188246	0.446623
CERS2	ENSG00000143418	38.0299	78.2735	97.2002	26.7603	53.8232	18.4137	27.3819	231.554	11.2604	12.6092	112.309	58.4729	78.1145	59.7542	54.9694	50.2553	76.5036	65.0024	58.8933	70.7942	69.5603	66.3456	98.6287	109.754	84.9289	54.351	58.0509	59.3149	-0.242585	0.475989	0.721687	-0.167397	0.673926	0.999969	-0.195208	0.631952	1	-0.357906	0.394469	0.718588
ANXA9	ENSG00000143412	4.17911	7.09428	3.84951	0	1.73623	5.75427	11.2858	149.044	7.3626	10.0874	66.3243	19.1791	11.7172	19.2067	8.3287	30.1532	53.1499	53.721	32.911	50.3276	45.6585	32.1163	30.0583	26.1319	32.0711	4.64539	15.8321	20.0758	-0.578442	0.287891	0.488947	-1.11599	0.084516	0.252266	-0.344045	0.581354	0.949474	-0.0584889	0.884958	1
MINDY1	ENSG00000143409	22.5672	27.4312	36.5704	10.0351	34.7246	11.5085	30.5271	88.0654	12.5597	0	140.902	95.4278	80.0673	140.849	69.9611	97.1602	182.803	178.354	102.197	171.114	178.038	107.759	88.2962	86.2352	104.528	50.6347	63.7342	47.4519	-1.96715	2.21034e-07	4.5415e-06	-2.43913	5.8157e-09	4.59823e-07	-1.87785	6.48303e-06	0.000204047	-1.37677	0.000838105	0.00954346
PRUNE1	ENSG00000143363	10.0299	22.7017	23.0971	5.57507	8.68116	1.15085	9.62065	68.2021	4.33094	20.1747	49.8169	34.1482	27.3401	68.2906	46.6407	62.9866	56.3711	58.0187	38.1075	65.0904	66.8024	51.5552	51.193	30.0517	43.3553	20.4397	25.5749	21.9009	-1.33907	0.000393787	0.00248974	-1.64446	0.000204864	0.00259219	-1.41735	0.00145133	0.0142766	-0.838928	0.0565515	0.197885
BNIPL	ENSG00000163141	5.85075	4.02009	2.16535	2.23003	0	8.05598	5.18035	35.2817	7.79569	7.56553	12.0858	0	3.90572	10.6704	19.9889	6.03063	14.4954	11.2814	5.19647	13.7562	8.88656	9.29683	7.51457	11.7594	77.2081	11.1489	15.4261	21.9009	-0.832184	0.0996245	0.216683	-0.375523	0.493549	0.825388	-0.0527283	0.841236	1	-1.55849	0.00718464	0.0457498
C1orf56	ENSG00000143443	2.92538	4.96599	6.73665	3.34504	12.1536	1.15085	7.95554	9.02879	3.03166	2.52184	8.84324	3.27448	4.88216	12.8045	4.99722	6.03063	2.4159	0	5.19647	7.04587	3.6772	4.22583	5.63593	7.83957	5.93908	5.57446	2.02975	3.65015	0.13054	0.819116	1	0.55184	0.284564	0.57896	-0.230546	0.545974	0.917181	0.126819	0.869801	1
CDC42SE1	ENSG00000197622	45.9702	90.3338	88.2982	103.696	45.142	18.4137	54.0237	336.565	2.59856	52.9587	105.824	84.201	90.8081	128.045	116.602	96.4902	88.5831	68.2257	53.6969	91.2608	77.2212	85.3618	150.761	106.487	173.421	158.872	148.578	147.831	-0.376463	0.318014	0.524672	0.122931	0.822714	1	-0.292918	0.505038	0.876692	-0.805896	0.0736103	0.238037
MLLT11	ENSG00000213190	30.0896	39.255	26.706	16.7252	43.4058	16.112	30.157	45.6996	12.9928	10.0874	18.8656	14.5013	47.8451	32.0112	31.6491	10.7211	17.7166	15.5791	17.3216	12.4141	15.3217	11.8323	23.483	24.8253	36.2284	27.8723	34.0998	21.9009	0.279715	0.359852	0.576777	0.896884	0.0178555	0.0821742	0.136952	0.804932	1	-0.0230251	0.902931	1
GABPB2	ENSG00000143458	20.4776	20.5734	17.804	12.2652	24.3072	20.7154	21.6465	48.4776	14.7252	25.2184	40.9737	22.9214	12.6936	36.2794	59.9666	55.6159	53.9552	66.614	48.5004	54.6894	57.9159	52.4003	45.5571	27.4385	35.0406	37.6276	38.5653	41.9767	-0.94071	0.000407592	0.00256407	-1.2873	2.73986e-05	0.000520751	-0.72454	0.0216051	0.105659	-0.722068	0.0193899	0.0930274
SEMA6C	ENSG00000143434	15.8806	14.6615	8.18022	7.8051	24.3072	14.9611	19.9814	12.9181	33.3482	2.52184	6.19027	2.33892	2.92929	2.13408	3.33148	2.01021	7.24771	7.52094	5.19647	7.38139	4.90293	4.22583	2.3483	5.22638	3.56345	5.57446	4.8714	1.82507	1.78881	5.41551e-09	1.88613e-07	1.36876	0.0011528	0.0101284	2.18862	1.40808e-06	5.94193e-05	1.9756	4.22701e-06	0.000163579
TNFAIP8L2	ENSG00000163154	10.4478	4.72952	10.105	14.4952	6.94493	1.15085	4.07028	3.75042	0	2.52184	0.884324	0.935567	4.88216	0	3.33148	1.34014	2.4159	2.68605	1.73216	1.67759	2.14503	1.26775	6.57525	1.95989	1.18782	15.3298	5.6833	6.38776	0.755757	0.105069	0.225835	1.53606	0.0191115	0.086437	1.68585	0.0166624	0.0879304	-0.0978662	0.859615	1
SCNM1	ENSG00000163156	20.8956	31.9242	24.0595	23.4153	24.3072	8.05598	19.9814	86.1207	15.1583	12.6092	13.8544	14.5013	23.4343	8.53632	13.3259	12.7313	15.3007	9.66978	12.1251	17.1114	16.5474	10.5646	37.5728	12.4126	18.4112	27.4078	18.6737	8.21283	0.744144	0.0151027	0.0484446	1.0063	0.0188197	0.0854815	0.910212	0.0351568	0.149755	0.409972	0.335565	0.648072
LYSMD1	ENSG00000163155	7.94031	9.69551	5.77427	3.34504	13.8899	5.75427	4.25529	16.2518	3.46475	10.0874	8.84324	6.08119	8.78788	14.9386	3.33148	9.38099	13.6901	8.05815	3.46431	11.0721	8.88656	7.18392	12.2112	9.79946	10.0964	7.43262	9.74281	2.73761	-0.13195	0.746781	0.968611	-0.170894	0.708306	1	-0.0692193	0.880481	1	-0.146012	0.756602	1
TMOD4	ENSG00000163157	0	0	0	0	0	0	0	0	0	0	0	0	0	0	0	0	0	0	0	0	0	0	0	0	0	0	0	0	0	1	1	0	1	1	0	1	1	0	1	1
VPS72	ENSG00000163159	19.2239	21.2828	29.8337	18.9552	45.142	14.9611	11.1008	83.4816	7.3626	5.04369	23.2872	34.616	17.5758	46.9498	33.3148	39.5342	16.9113	30.621	36.3753	20.1311	28.4983	22.3969	56.3593	24.8253	32.665	23.6915	31.2582	27.3761	-0.208729	0.498896	0.748071	0.0280315	1	1	-0.303038	0.427662	0.788973	-0.325896	0.405487	0.731541
PIP5K1A	ENSG00000143398	37.1941	110.671	79.1556	72.4759	46.8783	9.20683	26.8268	322.536	17.3238	37.8277	93.7383	43.0361	68.3502	81.095	71.6268	113.912	82.946	85.9536	79.6792	92.6028	89.172	125.93	157.336	96.688	131.848	72.9326	105.547	96.7289	-0.290625	0.418168	0.650571	-0.273074	0.526961	0.857397	-0.0344218	0.911521	1	-0.520703	0.237739	0.520449
PSMD4	ENSG00000159352	67.7016	71.6522	88.5388	41.2555	38.1971	29.9222	49.9534	357.123	19.9223	17.6529	41.2684	47.2461	36.1279	46.9498	61.6324	50.9254	56.3711	42.4396	36.3753	46.6369	54.5451	56.6262	109.431	54.2237	95.0253	60.39	62.5164	60.2274	0.482704	0.156351	0.306344	0.694992	0.137958	0.353062	0.746666	0.116935	0.342649	0.106071	0.849131	1
ZNF687	ENSG00000143373	61.8508	42.8021	64.9606	40.1405	65.9768	27.6205	50.6934	208.357	52.8375	37.8277	28.5931	14.5013	20.5051	40.5475	43.3092	36.8539	56.3711	29.0093	29.4467	45.2949	35.8527	34.2293	69.9794	56.8369	46.9188	38.0922	39.3772	43.8018	0.744611	0.00826277	0.0298634	0.781817	0.0394349	0.146405	1.13265	0.00420855	0.0315998	0.427715	0.258838	0.551832
PI4KB	ENSG00000143393	55.1643	89.1514	85.1705	46.8306	98.9652	31.0731	41.8128	161.268	25.5525	20.1747	81.063	50.0528	47.8451	81.095	81.6212	69.0173	111.132	65.0024	79.6792	118.773	82.1241	67.6133	102.386	66.6363	91.4619	64.1063	66.9818	55.6647	-0.212926	0.433252	0.669348	-0.399462	0.238578	0.514758	-0.0414454	0.869674	1	-0.170783	0.599997	0.935012
RFX5	ENSG00000143390	42.209	55.5718	62.7952	50.1756	27.7797	23.0171	25.5317	80.8424	12.5597	20.1747	61.0183	36.4871	42.963	32.0112	39.9778	66.337	45.9022	45.1256	46.7682	58.0445	64.0445	40.1454	130.096	55.5303	94.4314	80.8297	88.4972	83.0408	-0.605103	0.0352704	0.095687	-0.29241	0.350493	0.655281	-0.198667	0.529873	0.901304	-1.11638	0.000475337	0.00627507
SELENBP1	ENSG00000143416	10.8657	33.3431	28.8714	4.46006	102.438	21.8662	28.862	59.7289	21.6547	17.6529	214.596	71.1031	53.7037	219.81	163.242	283.44	383.323	331.996	214.787	444.896	360.978	348.209	169.547	190.11	207.274	76.1843	68.1997	131.405	-2.73417	9.73333e-11	5.9088e-09	-3.40497	1.16789e-14	5.08898e-12	-2.35207	5.70582e-08	4.12438e-06	-2.09718	1.14333e-06	5.89971e-05
PSMB4	ENSG00000159377	50.5672	104.759	125.109	65.7858	125.009	25.3188	58.834	417.547	10.3943	47.915	76.6414	76.7165	92.7609	81.095	54.9694	74.3778	89.3884	61.2419	74.4828	71.8008	87.3335	81.5586	163.911	87.5418	102.152	96.624	96.6162	82.1283	0.266493	0.424791	0.658905	0.418689	0.373356	0.683125	0.446782	0.343872	0.687967	-0.0149187	0.947307	1
POGZ	ENSG00000143442	51.821	153.709	157.83	76.936	175.359	39.129	73.265	363.93	15.5914	68.0898	211.059	96.8312	115.219	189.933	274.847	223.804	254.475	247.117	199.198	252.98	232.583	226.082	294.477	248.906	223.903	154.691	193.232	202.583	-0.853856	0.00909827	0.0322685	-0.995641	0.0129381	0.0648653	-0.647835	0.105854	0.320691	-0.895025	0.0253701	0.112702
CGN	ENSG00000143375	11.7015	6.38485	2.88714	1.11501	5.2087	13.8102	13.6909	280.865	25.5525	12.6092	22.1081	0.467784	0.976431	36.2794	13.3259	18.0919	18.5219	23.6372	12.1251	15.7693	15.9345	18.1711	7.04491	11.1061	17.8173	14.4007	11.7726	10.9504	1.34922	0.0129604	0.0428	1.11978	0.165599	0.400879	1.33825	0.107896	0.324636	1.63294	0.0461526	0.172015
TUFT1	ENSG00000143367	19.6418	14.6615	27.6684	11.1501	3.47246	5.75427	9.25063	214.746	10.3943	15.1311	55.1229	21.9858	6.83502	6.40224	23.3204	69.6873	12.8848	15.0419	15.5894	39.2556	7.96726	9.29683	10.8022	12.4126	24.9442	7.89716	15.0202	12.7755	0.717821	0.132612	0.270025	1.01353	0.139351	0.355602	0.126319	0.879349	1	1.27278	0.065928	0.220391
SNX27	ENSG00000143376	51.821	85.3678	84.9299	84.7411	60.7681	33.3748	47.9182	202.245	35.0806	42.8713	122.331	89.3467	85.9259	76.8269	58.3009	95.15	73.2824	85.9536	57.1612	77.8401	94.075	73.5295	187.864	99.3012	123.533	113.812	120.161	86.691	-0.380368	0.159592	0.311314	-0.0663077	0.816946	1	-0.2625	0.412997	0.771304	-0.725265	0.0241635	0.109164
CELF3	ENSG00000159409	8.35822	5.9119	3.84951	2.23003	1.73623	5.75427	14.801	6.80632	40.7108	5.04369	2.3582	0	0.976431	0	1.66574	0	0.805301	0	1.73216	0.671035	0.306433	0.845167	0.46966	0	0	1.39362	0.811901	0	3.769	1.09653e-12	1.20118e-10	3.92259	7.27427e-06	0.000179492	3.32983	2.27187e-05	0.000554764	4.14869	3.65053e-07	2.36847e-05
RIIAD1	ENSG00000178796	2.50747	1.18238	1.92476	0	1.73623	3.45256	2.40516	1.66685	9.09497	0	2.06342	0	0	0	0	1.34014	0	0.53721	0	0.671035	0	0	0.939321	0	0	0	0	0	2.55278	2.37461e-05	0.000240134	3.17901	0.000848496	0.00799116	1.63145	0.0351333	0.149708	3.51803	0.000848496	0.00960785
MRPL9	ENSG00000143436	4.59702	18.4451	22.3753	5.57507	1.73623	8.05598	9.25063	71.5358	0.433094	2.52184	25.3506	22.9214	17.5758	19.2067	21.6546	24.7926	9.66361	26.3233	20.7859	17.1114	17.1603	20.7066	33.3459	18.2923	26.132	21.8333	23.9511	29.2012	-0.525659	0.179412	0.341266	-0.283965	0.524413	0.854887	-0.525197	0.279914	0.610348	-0.733972	0.130797	0.349542
OAZ3	ENSG00000143450	2.50747	1.89181	0.481189	3.34504	0	1.15085	1.66511	3.47261	8.22879	0	4.12684	0	0	2.13408	1.66574	0	1.6106	1.61163	1.73216	3.01966	0.919299	1.26775	3.28762	2.61319	1.78173	0.929077	2.02975	3.65015	0.448345	0.446747	0.685782	0.553541	0.534839	0.865266	0.804047	0.366816	0.715	0.107091	1	1
TDRKH	ENSG00000182134	9.61195	8.04018	5.77427	8.92012	1.73623	2.30171	7.21549	54.7283	3.03166	2.52184	15.6231	7.48454	4.88216	8.53632	14.9917	23.4525	8.85831	12.3558	15.5894	18.1179	11.9509	11.4098	26.7706	15.0258	21.3807	11.1489	20.2975	20.0758	-0.421854	0.246194	0.442432	-0.220666	0.584756	0.914339	-0.17756	0.656272	1	-0.772762	0.0928417	0.278786
LINGO4	ENSG00000213171	2.50747	1.65533	0.962379	1.11501	0	2.30171	2.40516	3.75042	12.9928	0	2.06342	0	0	6.40224	1.66574	4.02042	4.83181	4.83489	1.73216	4.02621	4.5965	2.11292	0.46966	0	2.37563	3.25177	4.46545	2.73761	0.15713	0.923614	1	-0.299955	0.543386	0.874476	0.548751	0.710303	1	0.437138	0.647228	0.979148
RORC	ENSG00000143365	9.19404	5.9119	40.6605	2.23003	6.94493	2.30171	10.9157	48.0609	16.4576	12.6092	104.055	40.2294	65.4209	57.6202	26.6518	119.943	103.884	103.682	91.8043	99.6487	113.993	76.065	49.784	64.6764	43.3553	27.8723	39.7831	38.3265	-2.11978	1.33725e-07	2.96175e-06	-2.59232	4.49421e-09	3.66166e-07	-2.09179	2.02669e-06	7.9586e-05	-1.43305	0.000981159	0.010718
C2CD4D	ENSG00000225556	1.67164	0.709428	0.481189	2.23003	0	1.15085	2.22015	2.91699	4.33094	0	1.1791	0	1.95286	2.13408	1.66574	0	0.805301	0	0	0	0	0	0	0.653297	0.593908	0.464539	2.02975	0.912537	1.52139	0.0260087	0.0750386	3.75843	0.00235377	0.0176856	0.904445	0.526901	0.898248	1.12081	0.199311	0.462777
[truncated: 18,772 more rows]
