# Supplementary material for: MiRNA Deregulation Distinguishes Anaplastic Thyroid Carcinoma (ATC) and Supports Upregulation of Oncogene Expression
Source: Cancers (Basel). 2021 Nov 24;13(23):5913. doi: 10.3390/cancers13235913 (PMC8657272; doi:10.3390/cancers13235913)
Supplement: Supplementary file 1 [file cancers-13-05913-s001.zip › cancers-1467870-supplementary/Table_S2.xlsx]

## Sheet: Table S5
gene	gene_id	logFC_miRNA	target	target_id	logFC_ATC.Others	FDR_ATC.Others	binding	predicted	avg_dep_ATC	HR.target	logFC_scaled	mrna_score	dep_scaled	HR_target_scaled	IS	IS_scaled
hsa-let-7a-5p	MIMAT0000062	-3.20451	CHPT1	ENSG00000111666	-2.08656	3.12702e-06	0.961538	0	-0.0719704	0.423115	-0.193386	0	-0.0353434	-0.0319143	-0.189957	-0.0718314
hsa-let-7a-5p	MIMAT0000062	-3.20451	CGA	ENSG00000135346	10.7896	1.73217e-11	1	0	0.157808	1.11159	1	1	0.0774966	0.00617308	1.92868	0.72932
hsa-let-7a-5p	MIMAT0000062	-3.20451	SOAT1	ENSG00000057252	-0.233496	0.675944	1	0	0.0771067	1.44585	-0.0216408	0	0.0378658	0.0246652	-0.0348413	-0.0131751
hsa-let-7a-5p	MIMAT0000062	-3.20451	SLC8A1	ENSG00000183023	0.361328	0.537277	1	0	0.0962497	0.781711	0.0334885	0	0.0472666	-0.0120761	-0.0258542	-0.00977666
hsa-let-7a-5p	MIMAT0000062	-3.20451	CDC5L	ENSG00000096401	-0.74169	0.0924602	1	0	-1.52386	1.39208	-0.0687411	0	-0.748343	0.0216907	0.701293	0.265191
hsa-let-7a-5p	MIMAT0000062	-3.20451	CCDC88A	ENSG00000115355	0.0226686	1	1	0	-0.135202	1.07976	0.00210096	0	-0.0663955	0.00441255	0.0729091	0.0275702
hsa-let-7a-5p	MIMAT0000062	-3.20451	PMEPA1	ENSG00000124225	1.57427	0.00158726	1	0	0.0419628	0.481109	0.145906	1	0.0206072	-0.028706	1.09659	0.414672
hsa-let-7a-5p	MIMAT0000062	-3.20451	C19orf12	ENSG00000131943	0.874889	0.00527849	1	0	-0.0293699	1.19672	0.0810862	1	-0.0144231	0.0108826	1.10639	0.418377
hsa-let-7a-5p	MIMAT0000062	-3.20451	CHIT1	ENSG00000133063	-0.828999	0.42719	1	0	-0.0595957	0.627427	-0.076833	0	-0.0292665	-0.0206114	-0.0681779	-0.0257812
hsa-let-7a-5p	MIMAT0000062	-3.20451	RAB34	ENSG00000109113	-0.237609	0.722251	1	0	-0.259429	0.239888	-0.022022	0	-0.127401	-0.0420508	0.0633285	0.0239474
hsa-let-7a-5p	MIMAT0000062	-3.20451	SLC5A1	ENSG00000100170	1.37429	0.028347	1	0	-0.0569148	0.674054	0.127371	1	-0.0279499	-0.0180319	1.13729	0.430061
hsa-let-7a-5p	MIMAT0000062	-3.20451	SEMA5B	ENSG00000082684	1.36479	0.00148664	1	0	-0.149484	1.60666	0.126491	1	-0.0734091	0.0335617	1.23346	0.466428
hsa-let-7a-5p	MIMAT0000062	-3.20451	ELOVL1	ENSG00000066322	-0.340698	0.436468	1	0	-0.421997	1.52807	-0.0315765	0	-0.207236	0.029214	0.204873	0.0774718
hsa-let-7a-5p	MIMAT0000062	-3.20451	DENND2C	ENSG00000175984	-0.0497597	1	1	0	-0.230083	0.910564	-0.00461182	0	-0.11299	-0.00494777	0.10343	0.0391117
hsa-let-7a-5p	MIMAT0000062	-3.20451	ARHGAP19	ENSG00000213390	-0.866182	0.0800688	1	0	-0.110799	0.532482	-0.0802792	0	-0.0544117	-0.025864	-0.0517315	-0.019562
hsa-let-7a-5p	MIMAT0000062	-3.20451	PLEKHA5	ENSG00000052126	-0.793789	0.0613633	1	0	-0.0580872	0.644129	-0.0735697	0	-0.0285256	-0.0196874	-0.0647315	-0.0244779
hsa-let-7a-5p	MIMAT0000062	-3.20451	CMPK2	ENSG00000134326	0.807309	0.0870302	1	0	-0.0597124	0.974428	0.0748227	0	-0.0293237	-0.00141466	0.102732	0.0388476
hsa-let-7a-5p	MIMAT0000062	-3.20451	F2RL2	ENSG00000164220	2.36786	0.000322066	1	0	0.0427961	1.43526	0.219457	1	0.0210164	0.0240794	1.22252	0.46229
hsa-let-7a-5p	MIMAT0000062	-3.20451	MGLL	ENSG00000074416	0.952327	0.0188976	1	0.666667	-0.0845258	1.53513	0.0882633	1	-0.0415092	0.0296044	1.82604	0.69051
hsa-let-7a-5p	MIMAT0000062	-3.20451	ZNF43	ENSG00000198521	-1.44107	5.21692e-05	1	0	-0.226215	0.229563	-0.133561	0	-0.11109	-0.0426219	-0.0650923	-0.0246143
hsa-let-7a-5p	MIMAT0000062	-3.20451	CHRND	ENSG00000135902	2.87831	1.55703e-06	1	0	-0.166515	1.06966	0.266766	1	-0.0817727	0.00385372	1.35239	0.511401
hsa-let-7a-5p	MIMAT0000062	-3.20451	DPP3	ENSG00000254986	1.13769	0.000238333	1	0.666667	-0.120718	0.978468	0.105443	1	-0.0592825	-0.00119117	1.8302	0.692082
hsa-let-7a-5p	MIMAT0000062	-3.20451	STOML1	ENSG00000067221	0.94348	0.000887327	1	0	-0.017551	0.955572	0.0874433	1	-0.00861902	-0.00245785	1.0936	0.413541
hsa-let-7a-5p	MIMAT0000062	-3.20451	PEX5L	ENSG00000114757	0.944806	0.173071	1	0	0.0874163	2.04453	0.0875662	0	0.0429287	0.0577854	0.102423	0.0387308
hsa-let-7a-5p	MIMAT0000062	-3.20451	RNF165	ENSG00000141622	0.035008	1	1	0.666667	0.0015145	2.0316	0.0032446	0	0.000743744	0.0570699	0.726237	0.274623
hsa-let-7a-5p	MIMAT0000062	-3.20451	BTRC	ENSG00000166167	-1.1912	0.0001052	1	0	-0.149127	0.788019	-0.110403	0	-0.0732338	-0.0117272	-0.0488961	-0.0184898
hsa-let-7a-5p	MIMAT0000062	-3.20451	POLD4	ENSG00000175482	0.52557	0.184437	1	0	-0.36454	1.33707	0.0487107	0	-0.179019	0.0186473	0.246377	0.0931664
hsa-let-7a-5p	MIMAT0000062	-3.20451	MS4A2	ENSG00000149534	1.4198	0.0480527	1	0	-0.0471878	1.13254	0.131589	1	-0.0231731	0.00733233	1.16209	0.439441
hsa-let-7a-5p	MIMAT0000062	-3.20451	FAAP20	ENSG00000162585	1.41322	1.41525e-05	1	0	-0.371514	1.63447	0.13098	1	-0.182444	0.0350999	1.34852	0.509938
hsa-let-7a-5p	MIMAT0000062	-3.20451	CEP41	ENSG00000106477	0.71392	0.0336572	1	0	0.050397	0.683517	0.0661673	1	0.0247491	-0.0175084	1.02391	0.387187
hsa-let-7a-5p	MIMAT0000062	-3.20451	KLHL3	ENSG00000146021	-1.79121	0.00419936	1	0	-0.169931	2.34185	-0.166012	0	-0.0834503	0.0742334	-0.00832844	-0.00314936
hsa-let-7a-5p	MIMAT0000062	-3.20451	FGF1	ENSG00000113578	-1.87583	4.33461e-05	1	0	0.0140775	0.335681	-0.173855	0	0.00691321	-0.0367513	-0.217519	-0.0822539
hsa-let-7a-5p	MIMAT0000062	-3.20451	SLC9A7	ENSG00000065923	-1.27613	0.000322424	1	0	-0.0632555	1.12173	-0.118274	0	-0.0310637	0.00673451	-0.080476	-0.0304316
hsa-let-7a-5p	MIMAT0000062	-3.20451	SAMD14	ENSG00000167100	1.73255	0.000289108	1	0	-0.183022	1.41208	0.160575	1	-0.089879	0.0227969	1.27325	0.481474
hsa-let-7a-5p	MIMAT0000062	-3.20451	IKZF3	ENSG00000161405	0.573721	0.474778	1	0.666667	0.0324373	0.702562	0.0531734	0	0.0159294	-0.0164548	0.687456	0.259958
hsa-let-7a-5p	MIMAT0000062	-3.20451	TSKU	ENSG00000182704	1.02376	0.0136768	1	0	-0.0297241	1.87059	0.0948838	1	-0.014597	0.0481626	1.15764	0.437757
hsa-let-7a-5p	MIMAT0000062	-3.20451	SP6	ENSG00000189120	5.1033	4.544e-13	1	0	-0.221267	1.03962	0.472983	1	-0.10866	0.00219187	1.58384	0.59892
hsa-let-7a-5p	MIMAT0000062	-3.20451	NFATC2	ENSG00000101096	-0.0624529	1	1	0	0.171433	1.64147	-0.00578824	0	0.0841878	0.035487	-0.0544891	-0.0206048
hsa-let-7a-5p	MIMAT0000062	-3.20451	SHTN1	ENSG00000187164	-0.0926568	1	1	0	0.0963869	1.44534	-0.00858758	0	0.047334	0.024637	-0.0312846	-0.0118301
hsa-let-7a-5p	MIMAT0000062	-3.20451	EPB41L1	ENSG00000088367	0.254771	0.591703	1	0	0.123001	0.891181	0.0236126	0	0.0604038	-0.00602004	-0.0428112	-0.0161889
hsa-let-7a-5p	MIMAT0000062	-3.20451	PACRGL	ENSG00000163138	-1.29164	0.000309633	1	0	0.258844	3.27044	-0.119711	0	0.127114	0.125605	-0.121221	-0.0458391
hsa-let-7a-5p	MIMAT0000062	-3.20451	EPS15L1	ENSG00000127527	0.0790513	1	1	0	-0.257978	0.622861	0.0073266	0	-0.126688	-0.020864	0.113151	0.0427875
hsa-let-7a-5p	MIMAT0000062	-3.20451	IDH3B	ENSG00000101365	-0.300224	0.589593	1	0	0.065739	0.935241	-0.0278253	0	0.0322833	-0.00358261	-0.0636912	-0.0240845
hsa-let-7a-5p	MIMAT0000062	-3.20451	CLPB	ENSG00000162129	0.410801	0.202542	1	0.666667	-0.216293	2.39774	0.0380737	0	-0.106218	0.0773254	0.888283	0.3359
hsa-let-7a-5p	MIMAT0000062	-3.20451	SLC4A8	ENSG00000050438	1.73232	0.000245332	1	0	-0.0386375	1.61998	0.160554	1	-0.0189742	0.0342986	1.21383	0.459003
hsa-let-7a-5p	MIMAT0000062	-3.20451	CDK8	ENSG00000132964	-0.60733	0.179792	1	0.333333	-0.0273914	0.851909	-0.0562884	0	-0.0134515	-0.00819266	0.282304	0.106752
hsa-let-7a-5p	MIMAT0000062	-3.20451	KCNJ3	ENSG00000162989	1.5478	0.064585	1	0.666667	-0.072832	1.22194	0.143453	0	-0.0357666	0.0122781	0.858164	0.324511
hsa-let-7a-5p	MIMAT0000062	-3.20451	UEVLD	ENSG00000151116	-0.817298	0.0241797	1	0	-0.0357647	1.66596	-0.0757485	0	-0.0175634	0.036842	-0.0213432	-0.00807081
hsa-let-7a-5p	MIMAT0000062	-3.20451	CALCOCO2	ENSG00000136436	-1.32829	2.38172e-05	1	0	-0.0438755	1.2172	-0.123108	0	-0.0215465	0.0120158	-0.0895459	-0.0338613
hsa-let-7a-5p	MIMAT0000062	-3.20451	OS9	ENSG00000135506	-0.466918	0.267301	1	0	-0.209243	1.86668	-0.0432748	0	-0.102756	0.0479462	0.107427	0.040623
hsa-let-7a-5p	MIMAT0000062	-3.20451	GNAL	ENSG00000141404	0.422632	0.636377	1	0.333333	0.186616	1.80607	0.0391703	0	0.0916437	0.0445932	0.325453	0.123069
hsa-let-7a-5p	MIMAT0000062	-3.20451	ZNF484	ENSG00000127081	-1.76698	8.38991e-06	1	0	0.121015	0.978439	-0.163767	0	0.0594283	-0.00119277	-0.224388	-0.0848513
hsa-let-7a-5p	MIMAT0000062	-3.20451	KIF18B	ENSG00000186185	4.04906	4.40843e-26	1	0	-0.558558	0.940145	0.375274	1	-0.274298	-0.00331128	1.64626	0.622526
hsa-let-7a-5p	MIMAT0000062	-3.20451	URM1	ENSG00000167118	0.467397	0.109468	1	0	-0.580272	1.04844	0.0433191	0	-0.284962	0.00267995	0.330961	0.125151
hsa-let-7a-5p	MIMAT0000062	-3.20451	PLEKHG5	ENSG00000171680	1.59542	1.8475e-06	1	0	0.0374836	1.21264	0.147866	1	0.0184075	0.0117637	1.14122	0.431548
hsa-let-7a-5p	MIMAT0000062	-3.20451	ARMC8	ENSG00000114098	-1.16813	0.000947759	1	0.666667	0.0591512	1.19626	-0.108265	0	0.0290482	0.0108573	0.540211	0.204278
hsa-let-7a-5p	MIMAT0000062	-3.20451	PSME3	ENSG00000131467	0.0115973	1	1	0	-0.344816	1.30192	0.00107486	0	-0.169333	0.0167025	0.187111	0.070755
hsa-let-7a-5p	MIMAT0000062	-3.20451	GPR155	ENSG00000163328	-0.737045	0.0940171	1	0	-0.204072	1.60474	-0.0683106	0	-0.100216	0.0334552	0.0653607	0.0247158
hsa-let-7a-5p	MIMAT0000062	-3.20451	RIBC1	ENSG00000158423	-0.455248	0.384925	1	0	-0.0587739	1.37654	-0.0421932	0	-0.0288628	0.0208307	0.00750039	0.00283624
hsa-let-7a-5p	MIMAT0000062	-3.20451	ARFRP1	ENSG00000101246	1.28638	1.46755e-05	1	0	-0.651232	0.915086	0.119224	1	-0.319809	-0.00469759	1.43434	0.542387
hsa-let-7a-5p	MIMAT0000062	-3.20451	CD274	ENSG00000120217	-0.856194	0.386748	1	0	0.175397	0.933139	-0.0793535	0	0.0861345	-0.00369887	-0.169187	-0.0639772
hsa-let-7a-5p	MIMAT0000062	-3.20451	ZNF706	ENSG00000120963	-0.55203	0.168399	1	0	-0.0793667	1.24145	-0.0511631	0	-0.0389756	0.0133574	0.00117002	0.000442439
hsa-let-7a-5p	MIMAT0000062	-3.20451	SRP72	ENSG00000174780	-0.47933	0.245617	1	0	-1.28634	2.58628	-0.0444251	0	-0.631702	0.0877558	0.675032	0.25526
hsa-let-7a-5p	MIMAT0000062	-3.20451	ZNF850	ENSG00000267041	-0.00848556	1	1	0	-0.0194683	1.67249	-0.000786456	0	-0.00956056	0.0372031	0.0459772	0.0173861
hsa-let-7a-5p	MIMAT0000062	-3.20451	PAAF1	ENSG00000175575	-0.25231	0.625146	1	0	-0.0184543	0.717374	-0.0233845	0	-0.00906261	-0.0156354	-0.0299573	-0.0113282
hsa-let-7a-5p	MIMAT0000062	-3.20451	DYDC2	ENSG00000133665	0.708923	0.464408	1	0	0.0167991	1.0785	0.0657042	0	0.00824973	0.00434278	0.0617972	0.0233683
hsa-let-7a-5p	MIMAT0000062	-3.20451	PKIB	ENSG00000135549	3.31686	5.82627e-05	1	0	-0.0242253	0.754686	0.307412	1	-0.0118967	-0.0135712	1.30574	0.493758
hsa-let-7a-5p	MIMAT0000062	-3.20451	ACADVL	ENSG00000072778	-0.392431	0.391902	1	0	0.0165972	0.877265	-0.0363711	0	0.0081506	-0.00678994	-0.0513117	-0.0194033
hsa-let-7a-5p	MIMAT0000062	-3.20451	SOCS2	ENSG00000120833	-0.0101925	1	1	0	0.0136113	1.49268	-0.00094466	0	0.00668427	0.0272561	0.0196272	0.00742193
hsa-let-7a-5p	MIMAT0000062	-3.20451	CENPN	ENSG00000166451	1.21902	0.00654501	1	0	-1.3304	1.71277	0.112981	1	-0.653336	0.0394317	1.80575	0.682835
hsa-let-7a-5p	MIMAT0000062	-3.20451	AKAP13	ENSG00000170776	-1.303	0.000120639	1	0	-0.0906771	1.78639	-0.120764	0	-0.04453	0.0435043	-0.0327297	-0.0123766
hsa-let-7a-5p	MIMAT0000062	-3.20451	SLC16A7	ENSG00000118596	-0.212597	0.960244	1	0	-0.130196	1.27383	-0.0197039	0	-0.0639369	0.0151488	0.0593818	0.0224549
hsa-let-7a-5p	MIMAT0000062	-3.20451	SLC5A10	ENSG00000154025	2.55584	6.00337e-09	1	0	-0.053345	0.478764	0.23688	1	-0.0261968	-0.0288357	1.23424	0.466722
hsa-let-7a-5p	MIMAT0000062	-3.20451	MCU	ENSG00000156026	-0.749596	0.121624	1	0	-0.135349	0.309333	-0.0694738	0	-0.0664675	-0.0382089	-0.0412153	-0.0155854
hsa-let-7a-5p	MIMAT0000062	-3.20451	BCL2L13	ENSG00000099968	-0.263788	0.623638	1	0	-0.135717	1.00203	-0.0244483	0	-0.0666483	0.000112496	0.0423125	0.0160003
hsa-let-7a-5p	MIMAT0000062	-3.20451	STRIP1	ENSG00000143093	-0.290931	0.476534	1	0	-0.392253	0.633224	-0.0269639	0	-0.192629	-0.0202907	0.145374	0.0549726
hsa-let-7a-5p	MIMAT0000062	-3.20451	TFAM	ENSG00000108064	-0.471893	0.276351	1	0	-0.506949	1.41216	-0.0437358	0	-0.248954	0.0228013	0.228019	0.0862245
hsa-let-7a-5p	MIMAT0000062	-3.20451	TRAPPC3	ENSG00000054116	-0.844048	0.0138015	1	0	-1.4847	0.230583	-0.0782278	0	-0.729113	-0.0425655	0.608319	0.230033
hsa-let-7a-5p	MIMAT0000062	-3.20451	JAKMIP2	ENSG00000176049	2.6069	0.000216578	1	0	0.132933	0.871502	0.241612	1	0.0652812	-0.00710876	1.16922	0.442136
hsa-let-7a-5p	MIMAT0000062	-3.20451	KLF7	ENSG00000118263	-0.348634	0.445061	1	0	-0.329631	1.5946	-0.032312	0	-0.161876	0.0328943	0.162459	0.061433
hsa-let-7a-5p	MIMAT0000062	-3.20451	HYDIN	ENSG00000157423	-1.09859	0.00248134	1	0	-0.242044	0.885005	-0.101819	0	-0.118864	-0.00636173	0.0106825	0.00403955
hsa-let-7a-5p	MIMAT0000062	-3.20451	IST1	ENSG00000182149	-1.26956	8.12162e-05	1	0	-0.321511	0.936745	-0.117665	0	-0.157889	-0.00349938	0.0367247	0.0138873
hsa-let-7a-5p	MIMAT0000062	-3.20451	ADGRE2	ENSG00000127507	2.02061	4.58704e-05	1	0	-0.116325	1.10979	0.187273	1	-0.0571254	0.00607372	1.25047	0.47286
hsa-let-7a-5p	MIMAT0000062	-3.20451	ZFP41	ENSG00000181638	1.41699	0.00556179	1	0	-0.132626	1.96668	0.131329	1	-0.0651305	0.0534786	1.24994	0.472658
hsa-let-7a-5p	MIMAT0000062	-3.20451	PGR	ENSG00000082175	-1.09866	0.17252	1	0	-0.0666618	0.721865	-0.101826	0	-0.0327365	-0.0153869	-0.0844762	-0.0319443
hsa-let-7a-5p	MIMAT0000062	-3.20451	ZNF512	ENSG00000243943	-1.48938	3.51323e-05	1	0.333333	-0.0776005	0.643898	-0.138038	0	-0.0381083	-0.0197002	0.213704	0.080811
hsa-let-7a-5p	MIMAT0000062	-3.20451	LRTOMT	ENSG00000184154	-0.876722	0.0117365	1	0	0.144908	1.16097	-0.0812561	0	0.071162	0.00890521	-0.143513	-0.0542687
hsa-let-7a-5p	MIMAT0000062	-3.20451	DNAJC10	ENSG00000077232	-1.22172	0.0011299	1	0.333333	-0.208452	2.01259	-0.113231	0	-0.102367	0.0560185	0.378488	0.143123
hsa-let-7a-5p	MIMAT0000062	-3.20451	PPME1	ENSG00000214517	-0.594829	0.0555412	1	0	-0.345868	0.364202	-0.0551297	0	-0.16985	-0.0351735	0.0795467	0.0300802
hsa-let-7a-5p	MIMAT0000062	-3.20451	SESN3	ENSG00000149212	-2.11985	4.16269e-06	1	0.666667	0.0352087	2.29039	-0.196471	0	0.0172904	0.0713866	0.524292	0.198258
hsa-let-7a-5p	MIMAT0000062	-3.20451	MEF2D	ENSG00000116604	1.24291	8.6386e-05	1	0.666667	-0.0651398	2.9336	0.115195	1	-0.031989	0.10697	1.92082	0.72635
hsa-let-7a-5p	MIMAT0000062	-3.20451	SLC35A3	ENSG00000117620	-0.0548705	1	1	0	-0.196932	2.24536	-0.00508549	0	-0.09671	0.0688955	0.16052	0.0606999
hsa-let-7a-5p	MIMAT0000062	-3.20451	PUS7L	ENSG00000129317	-0.844277	0.0521677	1	0	-0.01696	1.68409	-0.078249	0	-0.00832877	0.0378451	-0.0320751	-0.012129
hsa-let-7a-5p	MIMAT0000062	-3.20451	CCDC120	ENSG00000147144	0.321652	0.613508	1	0	-0.102364	0.406508	0.0298113	0	-0.050269	-0.032833	0.0472472	0.0178663
hsa-let-7a-5p	MIMAT0000062	-3.20451	SZRD1	ENSG00000055070	0.926783	0.000346399	1	0	-0.165286	0.66762	0.0858958	1	-0.081169	-0.0183878	1.14868	0.434367
hsa-let-7a-5p	MIMAT0000062	-3.20451	CIB2	ENSG00000136425	2.0762	0.000623209	1	0	-0.0835495	0.605134	0.192425	1	-0.0410297	-0.0218447	1.21161	0.458165
hsa-let-7a-5p	MIMAT0000062	-3.20451	SLIT3	ENSG00000184347	-1.41	0.00450238	1	0	0.0691227	0.959661	-0.130681	0	0.033945	-0.0022316	-0.166857	-0.0630964
hsa-let-7a-5p	MIMAT0000062	-3.20451	NRXN3	ENSG00000021645	0.806734	0.251897	1	0	0.246575	1.11257	0.0747694	0	0.121089	0.00622776	-0.0400918	-0.0151605
hsa-let-7a-5p	MIMAT0000062	-3.20451	VWA2	ENSG00000165816	-1.51909	0.000392225	1	0	-0.0727389	2.54016	-0.140792	0	-0.0357208	0.0852042	-0.019867	-0.0075126
hsa-let-7a-5p	MIMAT0000062	-3.20451	SHISA5	ENSG00000164054	0.830179	0.00888004	1	0	-0.192897	0.573371	0.0769423	1	-0.0947285	-0.0236019	1.14807	0.434137
hsa-let-7a-5p	MIMAT0000062	-3.20451	LDLRAD4	ENSG00000168675	-1.00626	0.00129023	1	0	0.103295	2.14714	-0.0932616	0	0.0507264	0.0634617	-0.0805263	-0.0304507
hsa-let-7a-5p	MIMAT0000062	-3.20451	WDTC1	ENSG00000142784	-0.248613	0.522512	1	0	-0.453201	0.408741	-0.0230419	0	-0.222559	-0.0327095	0.166808	0.0630776
hsa-let-7a-5p	MIMAT0000062	-3.20451	DUOXA1	ENSG00000140254	-4.05068	2.23635e-13	1	0	-0.0523479	0.781315	-0.375424	0	-0.0257072	-0.012098	-0.361814	-0.136818
hsa-let-7a-5p	MIMAT0000062	-3.20451	MBD4	ENSG00000129071	-0.840027	0.0363449	1	0	-0.165085	0.868658	-0.0778551	0	-0.0810705	-0.00726607	-0.00405069	-0.00153175
hsa-let-7a-5p	MIMAT0000062	-3.20451	YOD1	ENSG00000180667	-0.669403	0.0732814	1	1	-0.0902712	2.77828	-0.0620414	0	-0.0443306	0.0983778	1.08067	0.408649
hsa-let-7a-5p	MIMAT0000062	-3.20451	ICE2	ENSG00000128915	-1.11294	0.000445545	1	0	-0.3549	0.664747	-0.103149	0	-0.174286	-0.0185468	0.0525894	0.0198864
hsa-let-7a-5p	MIMAT0000062	-3.20451	LDLRAD1	ENSG00000203985	3.14279	2.07604e-07	1	0	-0.206335	1.05676	0.291279	1	-0.101328	0.00314007	1.39575	0.527795
hsa-let-7a-5p	MIMAT0000062	-3.20451	UNKL	ENSG00000059145	1.30768	0.000554446	1	0	-0.0516674	1.2777	0.121198	1	-0.025373	0.0153631	1.16193	0.43938
hsa-let-7a-5p	MIMAT0000062	-3.20451	TP53	ENSG00000141510	0.0671499	1	1	0.666667	0.185214	1.05731	0.00622357	0	0.0909554	0.00317036	0.585105	0.221255
hsa-let-7a-5p	MIMAT0000062	-3.20451	ZBTB10	ENSG00000205189	-1.45726	9.3748e-05	1	0.666667	0.0868749	1.36909	-0.135062	0	0.0426628	0.0204189	0.509361	0.192613
hsa-let-7a-5p	MIMAT0000062	-3.20451	EFS	ENSG00000100842	0.894609	0.0670401	1	0	-0.0876015	0.89035	0.0829138	0	-0.0430196	-0.00606605	0.119867	0.0453273
hsa-let-7a-5p	MIMAT0000062	-3.20451	CNIH4	ENSG00000143771	-1.01006	0.0145343	1	0	-0.629959	0.716146	-0.0936145	0	-0.309362	-0.0157033	0.200045	0.0756459
hsa-let-7a-5p	MIMAT0000062	-3.20451	ZNF891	ENSG00000214029	-0.67015	0.0826214	1	0	0.0251746	1.36951	-0.0621106	0	0.0123628	0.0204422	-0.0540312	-0.0204317
hsa-let-7a-5p	MIMAT0000062	-3.20451	FMN1	ENSG00000248905	-0.271491	0.645071	1	0	0.010269	0.768746	-0.0251622	0	0.00504291	-0.0127934	-0.0429985	-0.0162597
hsa-let-7a-5p	MIMAT0000062	-3.20451	RASA4B	ENSG00000170667	1.17998	0.0114174	1	0	-0.0728546	1.27652	0.109363	1	-0.0357777	0.0152976	1.16044	0.438814
hsa-let-7a-5p	MIMAT0000062	-3.20451	POTEI	ENSG00000196834	3.8069	1.7595e-15	1	0	-0.767092	0.525878	0.35283	1	-0.376706	-0.0262293	1.70331	0.644098
hsa-let-7a-5p	MIMAT0000062	-3.20451	CCNT1	ENSG00000129315	-1.28389	0.00238477	1	0	-0.314703	1.80836	-0.118993	0	-0.154545	0.04472	0.0802725	0.0303547
hsa-let-7a-5p	MIMAT0000062	-3.20451	STIM1	ENSG00000167323	-1.10284	0.00225277	1	0	0.0187335	0.817642	-0.102213	0	0.00919968	-0.0100883	-0.121501	-0.045945
hsa-let-7a-5p	MIMAT0000062	-3.20451	CXCL12	ENSG00000107562	0.854648	0.244032	1	0	-0.114675	1.25036	0.0792102	0	-0.0563148	0.0138506	0.149375	0.0564856
hsa-let-7a-5p	MIMAT0000062	-3.20451	CASP9	ENSG00000132906	0.150637	0.937848	1	0.333333	-0.0569174	0.928941	0.0139612	0	-0.0279512	-0.00393113	0.371315	0.140411
hsa-let-7a-5p	MIMAT0000062	-3.20451	L1CAM	ENSG00000198910	3.46886	1.29547e-10	1	0	0.0310233	0.906737	0.321499	1	0.015235	-0.00515946	1.3011	0.492007
hsa-let-7a-5p	MIMAT0000062	-3.20451	CLCC1	ENSG00000121940	-1.11889	0.00596328	1	0	-0.429714	1.39445	-0.103701	0	-0.211025	0.0218217	0.129146	0.048836
hsa-let-7a-5p	MIMAT0000062	-3.20451	LRRC20	ENSG00000172731	1.15659	0.00146661	1	0.666667	0.0492184	1.64678	0.107195	1	0.0241703	0.035781	1.78547	0.675168
hsa-let-7a-5p	MIMAT0000062	-3.20451	PELP1	ENSG00000141456	1.42139	8.87629e-08	1	0	-1.18042	0.650144	0.131737	1	-0.579685	-0.0193546	1.69207	0.639847
hsa-let-7a-5p	MIMAT0000062	-3.20451	ZFAND5	ENSG00000107372	-1.27388	0.000258958	1	0	-0.28226	1.46292	-0.118065	0	-0.138613	0.0256095	0.0461575	0.0174542
hsa-let-7a-5p	MIMAT0000062	-3.20451	CARHSP1	ENSG00000153048	0.615796	0.0775084	1	0.333333	0.142167	0.604836	0.057073	0	0.069816	-0.0218612	0.298729	0.112963
hsa-let-7a-5p	MIMAT0000062	-3.20451	E2F6	ENSG00000169016	-0.302114	0.44564	1	1	-0.469675	0.78037	-0.0280004	0	-0.230649	-0.0121503	1.1905	0.450181
hsa-let-7a-5p	MIMAT0000062	-3.20451	NUP155	ENSG00000113569	-0.0983508	0.976065	1	0.666667	-0.86412	2.21055	-0.00911531	0	-0.424355	0.0669696	1.14888	0.434442
hsa-let-7a-5p	MIMAT0000062	-3.20451	KCNIP1	ENSG00000182132	1.62413	0.00769189	1	0	0.0166273	1.07032	0.150527	1	0.00816539	0.00388997	1.14625	0.43345
hsa-let-7a-5p	MIMAT0000062	-3.20451	MPP2	ENSG00000108852	0.876601	0.0698518	1	0	-0.102637	1.40531	0.0812448	0	-0.0504031	0.0224227	0.154071	0.0582611
hsa-let-7a-5p	MIMAT0000062	-3.20451	SLC38A1	ENSG00000111371	-0.690598	0.282214	1	0	-0.0775647	1.36976	-0.0640058	0	-0.0380907	0.0204558	-0.00545929	-0.00206441
hsa-let-7a-5p	MIMAT0000062	-3.20451	USP44	ENSG00000136014	-0.654178	0.541551	1	0.666667	-0.0956067	0.560922	-0.0606303	0	-0.0469508	-0.0242906	0.628697	0.237739
hsa-let-7a-5p	MIMAT0000062	-3.20451	RAB3IP	ENSG00000127328	-0.640163	0.248935	1	0	-0.00990563	1.04798	-0.0593314	0	-0.00486449	0.00265445	-0.0518124	-0.0195926
hsa-let-7a-5p	MIMAT0000062	-3.20451	ANXA11	ENSG00000122359	0.49243	0.182857	1	0	0.0369012	0.851395	0.0456393	0	0.0181216	-0.00822109	0.0192966	0.00729693
hsa-let-7a-5p	MIMAT0000062	-3.20451	MDM2	ENSG00000135679	-1.11821	0.0433774	1	0	-0.285868	0.828804	-0.103637	0	-0.140385	-0.00947089	0.0272767	0.0103146
hsa-let-7a-5p	MIMAT0000062	-3.20451	ADORA2A	ENSG00000128271	2.24153	0.00016173	1	0	-0.160501	1.41817	0.207749	1	-0.0788193	0.023134	1.3097	0.495258
hsa-let-7a-5p	MIMAT0000062	-3.20451	MDM4	ENSG00000198625	-1.14883	0.00126924	1	1	-0.0683242	2.18031	-0.106475	0	-0.0335528	0.0652969	0.992374	0.375262
hsa-let-7a-5p	MIMAT0000062	-3.20451	PDK1	ENSG00000152256	0.376855	0.543641	1	0	-0.0411142	2.76608	0.0349275	0	-0.0201905	0.0977028	0.152821	0.0577885
hsa-let-7a-5p	MIMAT0000062	-3.20451	TUBA4A	ENSG00000127824	0.783615	0.153335	1	0	-0.329833	0.453167	0.0726267	0	-0.161975	-0.0302518	0.20435	0.077274
hsa-let-7a-5p	MIMAT0000062	-3.20451	ALDH6A1	ENSG00000119711	-2.01969	1.36293e-08	1	0.333333	-0.119374	1.95537	-0.187189	0	-0.0586226	0.052853	0.25762	0.0974179
hsa-let-7a-5p	MIMAT0000062	-3.20451	PTPN1	ENSG00000196396	0.837309	0.00948884	1	0	-0.337559	1.05436	0.0776032	1	-0.165769	0.00300739	1.24638	0.471313
hsa-let-7a-5p	MIMAT0000062	-3.20451	RANGAP1	ENSG00000100401	1.3326	1.02452e-05	1	0	-1.43269	1.27159	0.123508	1	-0.703571	0.015025	1.8421	0.696583
hsa-let-7a-5p	MIMAT0000062	-3.20451	NFATC1	ENSG00000131196	1.33128	0.00609945	1	0	0.0595342	1.31608	0.123385	1	0.0292362	0.0174861	1.11164	0.42036
hsa-let-7a-5p	MIMAT0000062	-3.20451	EOGT	ENSG00000163378	0.727589	0.063708	1	0.666667	0.026958	1.6886	0.0674341	0	0.0132386	0.0380943	0.758957	0.286996
hsa-let-7a-5p	MIMAT0000062	-3.20451	FBXL4	ENSG00000112234	-1.95164	1.9848e-05	1	0	-0.0143494	1.50012	-0.180882	0	-0.00704673	0.0276676	-0.146167	-0.0552725
hsa-let-7a-5p	MIMAT0000062	-3.20451	TSPAN6	ENSG00000000003	-2.104	2.68541e-07	1	0	0.0301446	1.49978	-0.195002	0	0.0148035	0.0276485	-0.182157	-0.0688817
hsa-let-7a-5p	MIMAT0000062	-3.20451	PAX5	ENSG00000196092	1.83803	0.0196697	1	0	-0.0249584	0.942758	0.170351	1	-0.0122566	-0.00316672	1.17944	0.446
hsa-let-7a-5p	MIMAT0000062	-3.20451	ANP32E	ENSG00000143401	-0.585295	0.161479	1	0	-0.359719	0.78219	-0.0542461	0	-0.176652	-0.0120496	0.110356	0.0417307
hsa-let-7a-5p	MIMAT0000062	-3.20451	SURF1	ENSG00000148290	-0.311261	0.419175	1	0	-0.0679743	2.68727	-0.0288482	0	-0.033381	0.093343	0.0978758	0.0370113
hsa-let-7a-5p	MIMAT0000062	-3.20451	SURF4	ENSG00000148248	0.414018	0.244782	1	1	-0.0356313	1.25846	0.0383719	0	-0.0174979	0.0142985	1.07017	0.404679
hsa-let-7a-5p	MIMAT0000062	-3.20451	MAP2K4	ENSG00000065559	-1.37572	0.000476457	1	0	-0.0141842	0.512271	-0.127504	0	-0.00696564	-0.026982	-0.147521	-0.0557842
hsa-let-7a-5p	MIMAT0000062	-3.20451	MBD3	ENSG00000071655	1.57741	5.8174e-08	1	0	-0.22308	0.620463	0.146197	1	-0.109551	-0.0209967	1.23475	0.466915
hsa-let-7a-5p	MIMAT0000062	-3.20451	PMP22	ENSG00000109099	-0.195997	0.892303	1	0	-0.0242396	0.868626	-0.0181653	0	-0.0119037	-0.00726782	-0.0135295	-0.0051161
hsa-let-7a-5p	MIMAT0000062	-3.20451	MCM8	ENSG00000125885	0.631805	0.142244	1	0	-0.0778322	2.04685	0.0585567	0	-0.0382221	0.0579134	0.154692	0.0584961
hsa-let-7a-5p	MIMAT0000062	-3.20451	BTD	ENSG00000169814	-1.59062	3.14409e-07	1	0	0.129558	1.53984	-0.147421	0	0.0636239	0.0298649	-0.18118	-0.0685125
hsa-let-7a-5p	MIMAT0000062	-3.20451	ETFDH	ENSG00000171503	-0.727379	0.0359175	1	0	0.190458	1.70624	-0.0674147	0	0.0935306	0.0390707	-0.121875	-0.0460863
hsa-let-7a-5p	MIMAT0000062	-3.20451	CNEP1R1	ENSG00000205423	-0.0254384	1	1	0	-0.136915	0.626663	-0.00235767	0	-0.0672367	-0.0206536	0.0442254	0.0167236
hsa-let-7a-5p	MIMAT0000062	-3.20451	FSD2	ENSG00000186628	-0.237497	0.840487	1	0.333333	0.0034843	2.35454	-0.0220116	0	0.00171108	0.0749358	0.384546	0.145414
hsa-let-7a-5p	MIMAT0000062	-3.20451	NCAPG2	ENSG00000146918	1.22091	0.000467852	1	0	-0.978438	1.63014	0.113156	1	-0.480494	0.0348603	1.62851	0.615814
hsa-let-7a-5p	MIMAT0000062	-3.20451	RFX3	ENSG00000080298	-1.6119	8.75914e-06	1	0	0.139616	0.939598	-0.149394	0	0.0685629	-0.00334153	-0.221298	-0.0836829
hsa-let-7a-5p	MIMAT0000062	-3.20451	ATP7A	ENSG00000165240	-1.95925	6.96973e-09	1	0	-0.205533	1.19528	-0.181586	0	-0.100934	0.0108033	-0.0698495	-0.0264133
hsa-let-7a-5p	MIMAT0000062	-3.20451	MATR3	ENSG00000015479	-1.17744	0.0017218	1	0	-0.498362	1.02412	-0.109127	0	-0.244737	0.00133463	0.136944	0.0517848
hsa-let-7a-5p	MIMAT0000062	-3.20451	CATSPER2	ENSG00000166762	-0.787646	0.0501994	1	0	-0.0296113	0.56528	-0.0730004	0	-0.0145416	-0.0240495	-0.0825082	-0.0312001
hsa-let-7a-5p	MIMAT0000062	-3.20451	EXOC7	ENSG00000182473	-0.444195	0.141117	1	0	-0.452852	0.625271	-0.0411687	0	-0.222388	-0.0207307	0.160489	0.0606881
hsa-let-7a-5p	MIMAT0000062	-3.20451	SMG6	ENSG00000070366	-0.239658	0.498168	1	0	-0.923909	0.988098	-0.0222119	0	-0.453716	-0.000658464	0.430846	0.162922
hsa-let-7a-5p	MIMAT0000062	-3.20451	ARPIN	ENSG00000242498	-0.226499	0.535442	1	0	0.0410584	0.734311	-0.0209923	0	0.0201631	-0.0146984	-0.0558538	-0.0211209
hsa-let-7a-5p	MIMAT0000062	-3.20451	HPCAL4	ENSG00000116983	-0.935837	0.363965	1	0	-0.162792	0.564762	-0.0867349	0	-0.0799445	-0.0240782	-0.0308686	-0.0116728
hsa-let-7a-5p	MIMAT0000062	-3.20451	A2ML1	ENSG00000166535	4.15343	3.35781e-09	1	0	0.184099	1.41343	0.384947	1	0.0904081	0.0228717	1.31741	0.498173
hsa-let-7a-5p	MIMAT0000062	-3.20451	SLC38A9	ENSG00000177058	-0.853521	0.0150603	1	0.666667	0.00540486	0.513305	-0.0791058	0	0.00265424	-0.0269248	0.557982	0.210998
hsa-let-7a-5p	MIMAT0000062	-3.20451	BLOC1S2	ENSG00000196072	-0.638487	0.12048	1	0	-0.0858997	0.510985	-0.059176	0	-0.0421839	-0.0270532	-0.0440453	-0.0166555
hsa-let-7a-5p	MIMAT0000062	-3.20451	ESRRA	ENSG00000173153	1.15443	0.00474232	1	0	-0.458064	1.20248	0.106994	1	-0.224947	0.0112016	1.34314	0.507903
hsa-let-7a-5p	MIMAT0000062	-3.20451	ZFP37	ENSG00000136866	0.210735	0.919426	1	0	-0.055918	0.842362	0.0195312	0	-0.0274604	-0.00872083	0.0382708	0.0144719
hsa-let-7a-5p	MIMAT0000062	-3.20451	GNB1	ENSG00000078369	0.323232	0.407746	1	0	-0.284037	1.33439	0.0299577	0	-0.139486	0.0184988	0.187942	0.0710695
hsa-let-7a-5p	MIMAT0000062	-3.20451	PTGES3	ENSG00000110958	0.339453	0.529357	1	0	-0.137072	1.31142	0.0314611	0	-0.0673136	0.0172285	0.116003	0.0438661
hsa-let-7a-5p	MIMAT0000062	-3.20451	TMBIM4	ENSG00000155957	-0.911587	0.0192679	1	0	-0.11524	0.56212	-0.0844874	0	-0.0565924	-0.0242243	-0.0521193	-0.0197087
hsa-let-7a-5p	MIMAT0000062	-3.20451	SLC35A2	ENSG00000102100	0.929978	0.02571	1	0	-0.0495912	1.64832	0.0861919	1	-0.0243534	0.0358664	1.14641	0.43351
hsa-let-7a-5p	MIMAT0000062	-3.20451	STIP1	ENSG00000168439	0.123327	0.912657	1	0	-0.280626	0.406587	0.0114302	0	-0.137811	-0.0328287	0.116412	0.0440208
hsa-let-7a-5p	MIMAT0000062	-3.20451	DFFB	ENSG00000169598	0.943759	0.015533	1	0	-0.152382	1.05735	0.0874692	1	-0.0748324	0.00317279	1.16547	0.440719
hsa-let-7a-5p	MIMAT0000062	-3.20451	LDAH	ENSG00000118961	-0.451353	0.218375	1	0	0.120111	1.47579	-0.0418321	0	0.0589845	0.0263217	-0.0744949	-0.0281699
hsa-let-7a-5p	MIMAT0000062	-3.20451	SUPT7L	ENSG00000119760	-0.566141	0.108132	1	0	-0.0666541	0.720772	-0.0524709	0	-0.0327327	-0.0154474	-0.0351856	-0.0133053
hsa-let-7a-5p	MIMAT0000062	-3.20451	PLXDC2	ENSG00000120594	-0.817514	0.0612005	1	0	0.102618	1.05838	-0.0757686	0	0.0503941	0.00322974	-0.122933	-0.0464865
hsa-let-7a-5p	MIMAT0000062	-3.20451	NFIB	ENSG00000147862	-1.98879	1.22617e-05	1	0	-0.055589	0.491315	-0.184324	0	-0.0272988	-0.0281414	-0.185167	-0.0700199
hsa-let-7a-5p	MIMAT0000062	-3.20451	ZNF7	ENSG00000147789	-0.122642	0.842379	1	0	0.159648	1.13709	-0.0113667	0	0.0784006	0.00758387	-0.0821834	-0.0310773
hsa-let-7a-5p	MIMAT0000062	-3.20451	RSPO2	ENSG00000147655	2.90145	7.47761e-05	1	0.666667	0.0639016	2.28572	0.268911	1	0.031381	0.0711284	1.97533	0.74696
hsa-let-7a-5p	MIMAT0000062	-3.20451	RHD	ENSG00000187010	0.0398786	1	1	0.333333	-0.134334	0.520665	0.00369601	0	-0.0659693	-0.0265177	0.376481	0.142365
hsa-let-7a-5p	MIMAT0000062	-3.20451	TMEM139	ENSG00000178826	0.757735	0.300353	1	0	0.141708	0.311921	0.0702281	0	0.0695903	-0.0380658	-0.037428	-0.0141532
hsa-let-7a-5p	MIMAT0000062	-3.20451	RIMS2	ENSG00000176406	-1.27942	0.0687331	1	0	-0.00612309	0.829272	-0.118579	0	-0.00300694	-0.00944497	-0.125017	-0.0472746
hsa-let-7a-5p	MIMAT0000062	-3.20451	POLR3H	ENSG00000100413	0.530707	0.107245	1	0	-1.65397	0.805665	0.0491868	0	-0.812235	-0.010751	0.850671	0.321677
hsa-let-7a-5p	MIMAT0000062	-3.20451	EIF4E3	ENSG00000163412	-2.27505	4.00589e-08	1	0	-0.211013	0.548255	-0.210855	0	-0.103625	-0.0249913	-0.132222	-0.0499991
hsa-let-7a-5p	MIMAT0000062	-3.20451	TRPS1	ENSG00000104447	-0.222682	0.837683	1	0	0.272667	1.27068	-0.0206385	0	0.133902	0.0149743	-0.139567	-0.0527765
hsa-let-7a-5p	MIMAT0000062	-3.20451	RALGAPB	ENSG00000170471	-1.30985	0.00149439	1	0	0.0347448	1.26006	-0.121399	0	0.0170626	0.0143871	-0.124074	-0.0469181
hsa-let-7a-5p	MIMAT0000062	-3.20451	ZNF341	ENSG00000131061	1.14688	0.00054845	1	0.666667	0.032397	0.565893	0.106294	1	0.0159096	-0.0240156	1.73304	0.655339
hsa-let-7a-5p	MIMAT0000062	-3.20451	STIL	ENSG00000123473	1.51297	0.00196363	1	0	-0.626773	0.703884	0.140225	1	-0.307798	-0.0163817	1.43164	0.541368
hsa-let-7a-5p	MIMAT0000062	-3.20451	COPS7B	ENSG00000144524	-0.228627	0.592524	1	0	0.175633	0.545846	-0.0211895	0	0.0862504	-0.0251246	-0.132564	-0.0501286
hsa-let-7a-5p	MIMAT0000062	-3.20451	AP1S1	ENSG00000106367	0.996792	0.0106032	1	1	-0.00974719	1.14764	0.0923843	1	-0.00478668	0.0081676	2.10534	0.796124
hsa-let-7a-5p	MIMAT0000062	-3.20451	STMN4	ENSG00000015592	2.46893	0.000274506	1	0	0.103929	0.716596	0.228825	1	0.0510378	-0.0156784	1.16211	0.439446
hsa-let-7a-5p	MIMAT0000062	-3.20451	MED6	ENSG00000133997	-1.59709	0.000176117	1	0.666667	-1.14621	0.798568	-0.148021	0	-0.562882	-0.0111436	1.07038	0.404761
hsa-let-7a-5p	MIMAT0000062	-3.20451	GTDC1	ENSG00000121964	-0.986889	0.00582171	1	0	0.0362424	2.86464	-0.0914665	0	0.017798	0.103155	-0.00610946	-0.00231026
hsa-let-7a-5p	MIMAT0000062	-3.20451	GUCD1	ENSG00000138867	0.829098	0.0059269	1	0	-0.0774312	1.5212	0.0768422	1	-0.0380251	0.0288339	1.1437	0.432485
hsa-let-7a-5p	MIMAT0000062	-3.20451	KIF20B	ENSG00000138182	0.154363	0.937396	1	0	-0.288472	1.61907	0.0143066	0	-0.141664	0.0342479	0.190218	0.0719302
hsa-let-7a-5p	MIMAT0000062	-3.20451	HECTD2	ENSG00000165338	-0.852186	0.0269324	1	0.666667	-0.0719261	0.738016	-0.078982	0	-0.0353217	-0.0144934	0.608513	0.230106
hsa-let-7a-5p	MIMAT0000062	-3.20451	PITPNB	ENSG00000180957	-0.631072	0.102274	1	0	-0.0707814	1.74351	-0.0584888	0	-0.0347595	0.0411326	0.0174033	0.00658099
hsa-let-7a-5p	MIMAT0000062	-3.20451	EIF3J	ENSG00000104131	-0.566167	0.189516	1	0	-0.628115	0.813948	-0.0524734	0	-0.308457	-0.0102927	0.245691	0.0929067
hsa-let-7a-5p	MIMAT0000062	-3.20451	NEDD4	ENSG00000069869	-0.0950287	1	1	0	0.0668409	1.36537	-0.00880742	0	0.0328244	0.0202129	-0.0214189	-0.00809946
hsa-let-7a-5p	MIMAT0000062	-3.20451	LRRC28	ENSG00000168904	-0.531599	0.119993	1	0	-0.0262652	1.28323	-0.0492695	0	-0.0128984	0.0156688	-0.0207024	-0.0078285
hsa-let-7a-5p	MIMAT0000062	-3.20451	LYSMD4	ENSG00000183060	-0.0519223	1	1	0	0.180265	1.1819	-0.00481224	0	0.0885251	0.0100631	-0.0832742	-0.0314898
hsa-let-7a-5p	MIMAT0000062	-3.20451	MYRIP	ENSG00000170011	-0.378774	0.722879	1	0.666667	0.00830958	1.81921	-0.0351055	0	0.00408069	0.0453202	0.672801	0.254416
hsa-let-7a-5p	MIMAT0000062	-3.20451	UTP15	ENSG00000164338	-1.95387	0.00592471	1	0.333333	-1.46615	1.24788	-0.181088	0	-0.720001	0.013713	0.88596	0.335022
hsa-let-7a-5p	MIMAT0000062	-3.20451	IQGAP2	ENSG00000145703	-1.84727	1.5653e-05	1	0	0.124763	1.27566	-0.171208	0	0.061269	0.0152497	-0.217227	-0.0821435
hsa-let-7a-5p	MIMAT0000062	-3.20451	RAB30	ENSG00000137502	-1.34294	0.00085072	1	0.333333	0.0802683	0.660179	-0.124466	0	0.0394184	-0.0187995	0.15065	0.0569675
hsa-let-7a-5p	MIMAT0000062	-3.20451	NQO1	ENSG00000181019	-0.749704	0.441086	1	0	-0.0783821	0.723857	-0.0694838	0	-0.0384921	-0.0152768	-0.0462684	-0.0174962
hsa-let-7a-5p	MIMAT0000062	-3.20451	MPZL3	ENSG00000160588	-1.88785	0.00455565	1	0	-0.0382237	0.326588	-0.174969	0	-0.018771	-0.0372544	-0.193452	-0.0731531
hsa-let-7a-5p	MIMAT0000062	-3.20451	STX6	ENSG00000135823	-1.06456	0.00317877	1	0	-0.00638928	1.06652	-0.0986652	0	-0.00313767	0.00368009	-0.0918475	-0.0347317
hsa-let-7a-5p	MIMAT0000062	-3.20451	TMEM132B	ENSG00000139364	-1.3728	0.0396938	1	0	0.0597532	1.22437	-0.127234	0	0.0293438	0.0124128	-0.144165	-0.0545152
hsa-let-7a-5p	MIMAT0000062	-3.20451	DTL	ENSG00000143476	1.86616	0.000241934	1	0	-1.80157	0.580201	0.172959	1	-0.884718	-0.0232241	2.03445	0.769319
hsa-let-7a-5p	MIMAT0000062	-3.20451	SPATA6	ENSG00000132122	-2.22588	1.44141e-11	1	0	0.128417	0.838518	-0.206298	0	0.0630636	-0.00893349	-0.278295	-0.105236
hsa-let-7a-5p	MIMAT0000062	-3.20451	RALGPS2	ENSG00000116191	-1.12256	0.0316013	1	0	-0.0288819	1.99579	-0.104041	0	-0.0141834	0.0550889	-0.0347683	-0.0131475
hsa-let-7a-5p	MIMAT0000062	-3.20451	PKNOX1	ENSG00000160199	-1.12368	0.0156004	1	0	-0.00947209	1.1979	-0.104144	0	-0.00465158	0.0109484	-0.0885442	-0.0334826
hsa-let-7a-5p	MIMAT0000062	-3.20451	MRS2	ENSG00000124532	-0.0691791	0.972533	1	1	0.0762954	2.4323	-0.00641164	0	0.0374674	0.0792375	1.03536	0.391516
hsa-let-7a-5p	MIMAT0000062	-3.20451	RNF217	ENSG00000146373	-0.762156	0.104959	1	0.666667	0.00853626	1.01259	-0.0706379	0	0.00419201	0.00069662	0.592533	0.224064
hsa-let-7a-5p	MIMAT0000062	-3.20451	TMEM217	ENSG00000172738	0.0104191	1	1	0	-0.174059	0.495647	0.000965662	0	-0.0854773	-0.0279017	0.0585413	0.0221371
hsa-let-7a-5p	MIMAT0000062	-3.20451	CIITA	ENSG00000179583	1.13533	0.0168456	1	0	0.149526	1.41147	0.105224	1	0.0734296	0.0227632	1.05456	0.398776
hsa-let-7a-5p	MIMAT0000062	-3.20451	RPUSD2	ENSG00000166133	0.306748	0.572821	1	0.666667	-0.237225	0.499178	0.0284299	0	-0.116497	-0.0277064	0.783887	0.296423
hsa-let-7a-5p	MIMAT0000062	-3.20451	RNGTT	ENSG00000111880	-0.418021	0.200507	1	0	-1.46635	1.01069	-0.0387429	0	-0.720102	0.000591595	0.681951	0.257876
hsa-let-7a-5p	MIMAT0000062	-3.20451	NME4	ENSG00000103202	0.814577	0.100165	1	1	-0.0373866	1.85041	0.0754963	0	-0.0183599	0.0470462	1.1409	0.431427
hsa-let-7a-5p	MIMAT0000062	-3.20451	EXD1	ENSG00000178997	3.04095	0.00023335	1	0	-0.162772	1.10907	0.28184	1	-0.0799345	0.00603373	1.36781	0.51723
hsa-let-7a-5p	MIMAT0000062	-3.20451	SLC22A23	ENSG00000137266	0.158246	0.880815	1	0.666667	-0.0131711	2.22382	0.0146665	0	-0.00646811	0.0677041	0.755505	0.285691
hsa-let-7a-5p	MIMAT0000062	-3.20451	C21orf58	ENSG00000160298	1.79716	1.40987e-06	1	0	-0.0545241	0.953693	0.166564	1	-0.0267759	-0.00256178	1.19078	0.450287
hsa-let-7a-5p	MIMAT0000062	-3.20451	ARHGAP11A	ENSG00000198826	1.5892	0.0532848	1	0	-0.498567	1.80736	0.14729	0	-0.244838	0.0446644	0.436792	0.165171
hsa-let-7a-5p	MIMAT0000062	-3.20451	ZRANB3	ENSG00000121988	-1.09246	0.000626082	1	0	0.0676217	1.88777	-0.101251	0	0.0332079	0.0491132	-0.0853454	-0.0322729
hsa-let-7a-5p	MIMAT0000062	-3.20451	AIG1	ENSG00000146416	-1.08436	0.00160662	1	0	-0.0397782	1.29871	-0.1005	0	-0.0195344	0.0165252	-0.0644406	-0.0243679
hsa-let-7a-5p	MIMAT0000062	-3.20451	ZDHHC20	ENSG00000180776	-0.98688	0.0171985	1	0	-0.149347	0.725791	-0.0914657	0	-0.0733418	-0.0151697	-0.0332936	-0.0125898
hsa-let-7a-5p	MIMAT0000062	-3.20451	TMEM68	ENSG00000167904	-0.76171	0.0331364	1	0	0.0267878	1.03114	-0.0705965	0	0.013155	0.00172286	-0.0820287	-0.0310188
hsa-let-7a-5p	MIMAT0000062	-3.20451	RGS22	ENSG00000132554	1.20906	0.0310374	1	0	-0.062053	4.53894	0.112058	1	-0.0304732	0.195781	1.33831	0.506076
hsa-let-7a-5p	MIMAT0000062	-3.20451	UFM1	ENSG00000120686	-1.20081	0.00563357	1	0.333333	-0.656395	1.15785	-0.111293	0	-0.322345	0.00873268	0.553118	0.209159
hsa-let-7a-5p	MIMAT0000062	-3.20451	RMDN1	ENSG00000176623	-1.31755	0.000114288	1	0	-0.145748	1.68713	-0.122113	0	-0.0715743	0.0380133	-0.0125253	-0.0047364
hsa-let-7a-5p	MIMAT0000062	-3.20451	SLC44A1	ENSG00000070214	-1.8038	1.12e-05	1	0	0.0451382	0.576203	-0.167179	0	0.0221666	-0.0234452	-0.212791	-0.0804658
hsa-let-7a-5p	MIMAT0000062	-3.20451	MRPS27	ENSG00000113048	-0.515196	0.199089	1	0	-0.677188	1.79823	-0.0477493	0	-0.332555	0.0441598	0.328966	0.124397
hsa-let-7a-5p	MIMAT0000062	-3.20451	SETD4	ENSG00000185917	-0.557491	0.123688	1	0	0.106712	2.39226	-0.0516692	0	0.0524043	0.0770224	-0.0270511	-0.0102292
hsa-let-7a-5p	MIMAT0000062	-3.20451	SYNPO2	ENSG00000172403	-2.33848	3.60903e-05	1	0	0.157212	0.560641	-0.216735	0	0.077204	-0.0243061	-0.318245	-0.120343
hsa-let-7a-5p	MIMAT0000062	-3.20451	PCMTD1	ENSG00000168300	-2.40857	3.97625e-07	1	0	-0.235894	1.69953	-0.22323	0	-0.115844	0.0386992	-0.068687	-0.0259737
hsa-let-7a-5p	MIMAT0000062	-3.20451	TNFAIP8	ENSG00000145779	-0.408752	0.458021	1	0	0.00449492	0.965739	-0.0378838	0	0.00220738	-0.00189537	-0.0419865	-0.015877
hsa-let-7a-5p	MIMAT0000062	-3.20451	CENPP	ENSG00000188312	0.991492	0.00265239	1	0	-0.281136	2.29197	0.0918931	1	-0.138061	0.0714743	1.30143	0.492129
hsa-let-7a-5p	MIMAT0000062	-3.20451	KIAA1958	ENSG00000165185	-0.535761	0.112371	1	0.333333	0.0588758	1.30307	-0.0496552	0	0.0289129	0.0167666	0.271532	0.102678
hsa-let-7a-5p	MIMAT0000062	-3.20451	SAXO1	ENSG00000155875	2.16464	2.35648e-07	1	0	0.0244711	2.62736	0.200622	1	0.0120173	0.0900286	1.27863	0.483509
hsa-let-7a-5p	MIMAT0000062	-3.20451	ZKSCAN1	ENSG00000106261	-0.483998	0.216072	1	0	-0.047919	0.660748	-0.0448577	0	-0.0235322	-0.018768	-0.0400935	-0.0151612
hsa-let-7a-5p	MIMAT0000062	-3.20451	CDK14	ENSG00000058091	-0.529134	0.204997	1	0.333333	0.0777958	0.734302	-0.049041	0	0.0382042	-0.0146989	0.231389	0.0874988
hsa-let-7a-5p	MIMAT0000062	-3.20451	TPD52	ENSG00000076554	-1.26754	0.0053346	1	0	0.153561	0.955727	-0.117478	0	0.0754114	-0.00244924	-0.195338	-0.0738663
hsa-let-7a-5p	MIMAT0000062	-3.20451	CCNI2	ENSG00000205089	0.718707	0.364414	1	0	0.0572321	0.196823	0.066611	0	0.0281057	-0.0444332	-0.00592795	-0.00224162
hsa-let-7a-5p	MIMAT0000062	-3.20451	NUP35	ENSG00000163002	-0.724194	0.0729155	1	0	-0.460884	0.873405	-0.0671195	0	-0.226332	-0.00700345	0.152209	0.0575573
hsa-let-7a-5p	MIMAT0000062	-3.20451	ICA1L	ENSG00000163596	-1.50391	1.37176e-05	1	0	0.107908	0.521742	-0.139385	0	0.052992	-0.0264581	-0.218835	-0.0827516
hsa-let-7a-5p	MIMAT0000062	-3.20451	CLTC	ENSG00000141367	-1.04429	0.0146912	1	0	-1.3368	1.39954	-0.0967868	0	-0.656481	0.0221031	0.581797	0.220004
hsa-let-7a-5p	MIMAT0000062	-3.20451	DCAKD	ENSG00000172992	-0.935084	0.00148369	1	0	-0.323311	0.729951	-0.0866651	0	-0.158773	-0.0149396	0.0571679	0.0216178
hsa-let-7a-5p	MIMAT0000062	-3.20451	GGT6	ENSG00000167741	2.18894	0.000172468	1	0	-0.12829	0.702219	0.202875	1	-0.0630011	-0.0164737	1.2494	0.472456
hsa-let-7a-5p	MIMAT0000062	-3.20451	TEX2	ENSG00000136478	-1.78991	5.56508e-07	1	0	0.00410467	1.40217	-0.165892	0	0.00201573	0.022249	-0.145659	-0.0550802
hsa-let-7a-5p	MIMAT0000062	-3.20451	DKC1	ENSG00000130826	0.318177	0.587294	1	0	-1.48209	0.796903	0.0294891	0	-0.727828	-0.0112357	0.746082	0.282127
hsa-let-7a-5p	MIMAT0000062	-3.20451	TMPRSS5	ENSG00000166682	1.15121	0.016266	1	0	0.138764	1.41882	0.106696	1	0.0681445	0.0231701	1.06172	0.401485
hsa-let-7a-5p	MIMAT0000062	-3.20451	PDE1B	ENSG00000123360	1.21556	0.00623864	1	0	0.151661	0.906521	0.11266	1	0.074478	-0.00517141	1.03301	0.390628
hsa-let-7a-5p	MIMAT0000062	-3.20451	TOM1L2	ENSG00000175662	-1.23046	4.96635e-05	1	0	-0.0152719	1.45934	-0.114041	0	-0.00749975	0.0254115	-0.0811301	-0.030679
hsa-let-7a-5p	MIMAT0000062	-3.20451	ZNF585A	ENSG00000196967	-1.34411	1.52411e-05	1	0	0.00823647	0.784492	-0.124574	0	0.00404479	-0.0119223	-0.140541	-0.0531451
hsa-let-7a-5p	MIMAT0000062	-3.20451	C18orf54	ENSG00000166845	0.821151	0.293033	1	0	0.0977032	4.05946	0.0761057	0	0.0479804	0.169255	0.19738	0.0746383
hsa-let-7a-5p	MIMAT0000062	-3.20451	LAIR1	ENSG00000167613	1.82144	0.00330781	1	0	-0.187644	0.542932	0.168814	1	-0.0921488	-0.0252858	1.23568	0.467265
hsa-let-7a-5p	MIMAT0000062	-3.20451	KIF6	ENSG00000164627	1.07179	0.0547861	1	0	-0.0497501	1.79396	0.099335	0	-0.0244314	0.0439233	0.16769	0.0634111
hsa-let-7a-5p	MIMAT0000062	-3.20451	KLC4	ENSG00000137171	0.019586	1	1	0	-0.105092	0.891562	0.00181526	0	-0.0516091	-0.00599896	0.0474254	0.0179337
hsa-let-7a-5p	MIMAT0000062	-3.20451	IFNAR2	ENSG00000159110	0.709741	0.213067	1	0	0.108149	0.699469	0.06578	0	0.0531101	-0.0166259	-0.00395597	-0.00149593
hsa-let-7a-5p	MIMAT0000062	-3.20451	TC2N	ENSG00000165929	-1.77064	0.000627028	1	0	0.0501869	1.33965	-0.164106	0	0.0246459	0.01879	-0.169962	-0.0642702
hsa-let-7a-5p	MIMAT0000062	-3.20451	SLIT2	ENSG00000145147	-0.746176	0.187809	1	0	0.213975	0.866857	-0.0691568	0	0.10508	-0.00736573	-0.181602	-0.068672
hsa-let-7a-5p	MIMAT0000062	-3.20451	VPS33B	ENSG00000184056	0.0272527	1	1	0	0.0653497	0.760212	0.00252582	0	0.0320921	-0.0132655	-0.0428318	-0.0161967
hsa-let-7a-5p	MIMAT0000062	-3.20451	MICB	ENSG00000204516	1.18028	0.0855856	1	0	-0.284659	0.711656	0.10939	0	-0.139791	-0.0159517	0.23323	0.0881947
hsa-let-7a-5p	MIMAT0000062	-3.20451	LOXL3	ENSG00000115318	2.34314	1.17282e-09	1	0	-0.220523	1.27766	0.217166	1	-0.108295	0.0153607	1.34082	0.507025
hsa-let-7a-5p	MIMAT0000062	-3.20451	VPS52	ENSG00000223501	-0.101284	0.936331	1	0	-0.425523	1.4519	-0.00938719	0	-0.208967	0.0249999	0.22458	0.0849238
hsa-let-7a-5p	MIMAT0000062	-3.20451	ZNF135	ENSG00000176293	-2.61089	1.30559e-13	1	0	0.00605894	0.860739	-0.241982	0	0.00297544	-0.00770418	-0.252661	-0.0955427
hsa-let-7a-5p	MIMAT0000062	-3.20451	FAM104A	ENSG00000133193	0.72915	0.0630049	1	1	-0.0503531	1.24445	0.0675789	0	-0.0247275	0.0135233	1.10583	0.418164
hsa-let-7a-5p	MIMAT0000062	-3.20451	IL17RA	ENSG00000177663	0.773325	0.0185132	1	0	-0.00241918	0.47726	0.0716731	1	-0.00118802	-0.0289189	1.04394	0.394762
hsa-let-7a-5p	MIMAT0000062	-3.20451	ATL3	ENSG00000184743	-0.777528	0.0518098	1	0	-0.229874	0.5627	-0.0720626	0	-0.112887	-0.0241922	0.0166325	0.00628949
hsa-let-7a-5p	MIMAT0000062	-3.20451	TEK	ENSG00000120156	-1.0553	0.0382401	1	0	0.163633	0.537454	-0.0978068	0	0.0803573	-0.0255889	-0.203753	-0.0770482
hsa-let-7a-5p	MIMAT0000062	-3.20451	CTBP2	ENSG00000175029	-0.743697	0.0283555	1	0	-0.350467	1.04287	-0.0689271	0	-0.172108	0.0023718	0.105553	0.0399144
hsa-let-7a-5p	MIMAT0000062	-3.20451	CDK2	ENSG00000123374	0.336717	0.545004	1	0	-0.6994	0.453592	0.0312075	0	-0.343464	-0.0302282	0.344443	0.13025
hsa-let-7a-5p	MIMAT0000062	-3.20451	ADGRA1	ENSG00000197177	4.19951	9.04285e-11	1	0	0.0810335	0.843887	0.389218	1	0.0397942	-0.00863644	1.34079	0.507013
hsa-let-7a-5p	MIMAT0000062	-3.20451	SALL2	ENSG00000165821	-1.37411	0.000713619	1	0	-0.0701695	1.06346	-0.127355	0	-0.0344591	0.00351085	-0.0893849	-0.0338005
hsa-let-7a-5p	MIMAT0000062	-3.20451	ZNF285	ENSG00000267508	-1.30226	0.00259823	1	0	-0.155729	0.997833	-0.120696	0	-0.0764758	-0.000119866	-0.0443398	-0.0167669
hsa-let-7a-5p	MIMAT0000062	-3.20451	ZBTB8A	ENSG00000160062	0.352904	0.583218	1	0	-0.120055	1.51015	0.0327077	0	-0.0589571	0.0282224	0.119887	0.0453348
hsa-let-7a-5p	MIMAT0000062	-3.20451	PPP1R2	ENSG00000184203	-0.928214	0.00628067	1	0	-0.784586	1.56023	-0.0860284	0	-0.385297	0.0309931	0.330262	0.124887
hsa-let-7a-5p	MIMAT0000062	-3.20451	REL	ENSG00000162924	-1.08052	0.0180291	1	0.333333	-0.070552	1.20909	-0.100145	0	-0.0346469	0.0115673	0.279403	0.105655
hsa-let-7a-5p	MIMAT0000062	-3.20451	KLRF1	ENSG00000150045	-0.592086	0.914836	1	0	0.245574	1.32353	-0.0548756	0	0.120597	0.0178982	-0.157575	-0.0595861
hsa-let-7a-5p	MIMAT0000062	-3.20451	GRAP2	ENSG00000100351	1.57172	0.00303374	1	0	-0.0771064	0.636642	0.14567	1	-0.0378656	-0.0201016	1.16343	0.439947
hsa-let-7a-5p	MIMAT0000062	-3.20451	NOP14	ENSG00000087269	0.093494	0.98732	1	0	-1.08907	1.53495	0.00866518	0	-0.534823	0.0295945	0.573083	0.216709
hsa-let-7a-5p	MIMAT0000062	-3.20451	NCK1	ENSG00000158092	-1.31546	0.000176472	1	0	-0.0328683	0.81754	-0.121919	0	-0.0161411	-0.010094	-0.115872	-0.0438164
hsa-let-7a-5p	MIMAT0000062	-3.20451	TTC39C	ENSG00000168234	1.27126	0.0115445	1	0.333333	0.0253266	1.07327	0.117823	1	0.0124375	0.00405336	1.44277	0.545577
hsa-let-7a-5p	MIMAT0000062	-3.20451	MAN2B2	ENSG00000013288	0.410515	0.241323	1	0	0.0738001	2.93791	0.0380473	0	0.036242	0.107208	0.109014	0.041223
hsa-let-7a-5p	MIMAT0000062	-3.20451	CEMIP	ENSG00000103888	1.17549	0.0263538	1	0	0.144636	1.14128	0.108946	1	0.0710284	0.00781573	1.04573	0.395439
hsa-let-7a-5p	MIMAT0000062	-3.20451	LYRM7	ENSG00000186687	-0.415704	0.291181	1	0	-0.0663131	1.20569	-0.0385281	0	-0.0325652	0.0113789	0.00541603	0.00204805
hsa-let-7a-5p	MIMAT0000062	-3.20451	ACKR2	ENSG00000144648	0.28222	0.807164	1	0	0.0848371	1.30686	0.0261566	0	0.0416621	0.0169759	0.00147047	0.000556053
hsa-let-7a-5p	MIMAT0000062	-3.20451	INPP5B	ENSG00000204084	-0.637836	0.0242138	1	0	-0.25329	1.10885	-0.0591157	0	-0.124387	0.00602177	0.0712925	0.0269589
hsa-let-7a-5p	MIMAT0000062	-3.20451	RPA2	ENSG00000117748	-0.524885	0.152907	1	0	-1.3355	0.152997	-0.0486472	0	-0.65584	-0.0468577	0.560335	0.211888
hsa-let-7a-5p	MIMAT0000062	-3.20451	GNB3	ENSG00000111664	0.96856	0.0168998	1	0	-0.170717	0.762313	0.0897677	1	-0.0838363	-0.0131493	1.16045	0.438821
hsa-let-7a-5p	MIMAT0000062	-3.20451	UGT2B4	ENSG00000156096	2.1861	0.0085106	1	0	0.0243901	1.22174	0.202612	1	0.0119775	0.0122673	1.2029	0.454872
hsa-let-7a-5p	MIMAT0000062	-3.20451	MFAP5	ENSG00000197614	1.89599	0.0223757	1	0	0.0484459	1.16913	0.175724	1	0.023791	0.00935675	1.16129	0.439136
hsa-let-7a-5p	MIMAT0000062	-3.20451	COX18	ENSG00000163626	-0.0891589	1	1	0	-0.269719	1.15573	-0.00826339	0	-0.132454	0.00861545	0.132806	0.0502201
hsa-let-7a-5p	MIMAT0000062	-3.20451	SYT5	ENSG00000129990	3.29115	1.19602e-07	1	0	-0.0392466	2.02254	0.305029	1	-0.0192733	0.0565688	1.38087	0.52217
hsa-let-7a-5p	MIMAT0000062	-3.20451	MCTP1	ENSG00000175471	-0.121583	1	1	0	-0.335228	2.59582	-0.0112685	0	-0.164625	0.0882835	0.24164	0.0913749
hsa-let-7a-5p	MIMAT0000062	-3.20451	KLF6	ENSG00000067082	0.0528594	1	1	0	0.0715502	1.74498	0.0048991	0	0.0351371	0.0412134	0.0109754	0.00415031
hsa-let-7a-5p	MIMAT0000062	-3.20451	BORCS5	ENSG00000165714	0.228049	0.684111	1	0	-0.228128	1.19624	0.0211359	0	-0.11203	0.0108565	0.144022	0.0544614
hsa-let-7a-5p	MIMAT0000062	-3.20451	LETMD1	ENSG00000050426	-1.02593	0.00829534	1	0	-0.203264	0.682626	-0.0950849	0	-0.0998196	-0.0175577	-0.012823	-0.00484897
hsa-let-7a-5p	MIMAT0000062	-3.20451	FAM120C	ENSG00000184083	-0.980402	0.00830487	1	0.333333	0.0319248	0.816813	-0.0908653	0	0.0156777	-0.0101343	0.216656	0.0819275
hsa-let-7a-5p	MIMAT0000062	-3.20451	PEX5	ENSG00000139197	0.16767	0.840504	1	0	0.0524695	2.31889	0.0155399	0	0.0257669	0.0729631	0.0627361	0.0237234
hsa-let-7a-5p	MIMAT0000062	-3.20451	KIF3A	ENSG00000131437	-1.17539	0.00653069	1	0	-0.0878541	0.759721	-0.108937	0	-0.0431437	-0.0132927	-0.0790865	-0.0299062
hsa-let-7a-5p	MIMAT0000062	-3.20451	ZCCHC10	ENSG00000155329	-0.929203	0.0610082	1	0.333333	-0.0836864	1.6473	-0.0861201	0	-0.041097	0.0358097	0.32412	0.122564
hsa-let-7a-5p	MIMAT0000062	-3.20451	ZNF562	ENSG00000171466	-0.876765	0.00373801	1	0	0.018166	0.824924	-0.0812601	0	0.008921	-0.00968551	-0.0998666	-0.0377641
hsa-let-7a-5p	MIMAT0000062	-3.20451	CD55	ENSG00000196352	-1.2178	0.0677885	1	0.333333	0.00600509	0.496567	-0.112868	0	0.002949	-0.0278508	0.189666	0.0717212
hsa-let-7a-5p	MIMAT0000062	-3.20451	HMGA2	ENSG00000149948	-0.904511	0.468118	1	1	0.0109728	0.629937	-0.0838316	0	0.00538855	-0.0204725	0.890307	0.336666
hsa-let-7a-5p	MIMAT0000062	-3.20451	PGPEP1	ENSG00000130517	-0.678411	0.0664462	1	0	-0.426236	0.608365	-0.0628763	0	-0.209317	-0.0216659	0.124775	0.0471831
hsa-let-7a-5p	MIMAT0000062	-3.20451	LONP2	ENSG00000102910	-1.95613	5.3133e-08	1	0	0.151391	0.449538	-0.181298	0	0.0743457	-0.0304525	-0.286096	-0.108186
hsa-let-7a-5p	MIMAT0000062	-3.20451	ANKRD42	ENSG00000137494	-1.27459	0.000393539	1	0	-0.00304641	1.04633	-0.118131	0	-0.00149604	0.00256312	-0.114072	-0.0431357
hsa-let-7a-5p	MIMAT0000062	-3.20451	PTBP2	ENSG00000117569	-1.44959	0.000355667	1	0	0.0570464	2.02683	-0.13435	0	0.0280145	0.056806	-0.105559	-0.0399165
hsa-let-7a-5p	MIMAT0000062	-3.20451	HNRNPUL1	ENSG00000105323	0.535723	0.170712	1	0.333333	-0.0507853	0.498503	0.0496517	0	-0.0249398	-0.0277437	0.380181	0.143764
hsa-let-7a-5p	MIMAT0000062	-3.20451	ABHD11	ENSG00000106077	-0.026916	1	1	0	-0.497982	0.579771	-0.00249462	0	-0.244551	-0.0232478	0.218808	0.0827413
hsa-let-7a-5p	MIMAT0000062	-3.20451	MAP3K4	ENSG00000085511	-0.976944	0.0296994	1	0	-0.0285927	0.915065	-0.0905448	0	-0.0140414	-0.00469877	-0.0812022	-0.0307062
hsa-let-7a-5p	MIMAT0000062	-3.20451	PPCDC	ENSG00000138621	0.345063	0.580882	1	0	-0.145753	0.914102	0.031981	0	-0.0715766	-0.00475205	0.0988056	0.0373629
hsa-let-7a-5p	MIMAT0000062	-3.20451	ADAMTSL3	ENSG00000156218	-1.63833	0.00524948	1	0	0.192801	0.617713	-0.151844	0	0.0946815	-0.0211488	-0.267674	-0.10122
hsa-let-7a-5p	MIMAT0000062	-3.20451	CDHR3	ENSG00000128536	-0.0864229	1	1	0	0.0675201	2.09493	-0.00800982	0	0.033158	0.0605734	0.0194056	0.00733813
hsa-let-7a-5p	MIMAT0000062	-3.20451	TMEM209	ENSG00000146842	-0.516052	0.227178	1	0	-0.0661999	2.14979	-0.0478286	0	-0.0325096	0.0636084	0.0482894	0.0182604
hsa-let-7a-5p	MIMAT0000062	-3.20451	TRPM7	ENSG00000092439	-0.809336	0.0565744	1	0	-0.722085	2.1038	-0.0750107	0	-0.354603	0.0610643	0.340657	0.128818
hsa-let-7a-5p	MIMAT0000062	-3.20451	HMGB3	ENSG00000029993	0.910511	0.0790516	1	0	-0.248334	1.8144	0.0843877	0	-0.121953	0.0450539	0.251394	0.0950636
hsa-let-7a-5p	MIMAT0000062	-3.20451	SS18L1	ENSG00000184402	0.534079	0.134184	1	0	0.0858147	0.54402	0.0494993	0	0.0421421	-0.0252256	-0.0178685	-0.00675687
hsa-let-7a-5p	MIMAT0000062	-3.20451	ZNF202	ENSG00000166261	0.414817	0.318214	1	0.666667	0.0970447	0.608861	0.0384459	0	0.047657	-0.0216385	0.635817	0.240431
hsa-let-7a-5p	MIMAT0000062	-3.20451	CCL28	ENSG00000151882	-2.47119	0.000173142	1	0	0.0138986	0.906794	-0.229034	0	0.00682536	-0.00515632	-0.241015	-0.0911388
hsa-let-7a-5p	MIMAT0000062	-3.20451	RBSN	ENSG00000131381	-0.847071	0.00330638	1	0	-0.475961	1.15806	-0.078508	0	-0.233736	0.00874406	0.163973	0.0620055
hsa-let-7a-5p	MIMAT0000062	-3.20451	FASLG	ENSG00000117560	2.2634	0.00317087	1	0.666667	0.0156316	0.357532	0.209775	1	0.0076764	-0.0355425	1.83322	0.693225
hsa-let-7a-5p	MIMAT0000062	-3.20451	PARD3B	ENSG00000116117	-2.12528	2.50025e-09	1	0	0.0773218	1.59873	-0.196975	0	0.0379714	0.033123	-0.201823	-0.0763184
hsa-let-7a-5p	MIMAT0000062	-3.20451	MPP6	ENSG00000105926	-0.837928	0.12409	1	0	-0.010027	1.77113	-0.0776605	0	-0.00492411	0.0426604	-0.030076	-0.0113731
hsa-let-7a-5p	MIMAT0000062	-3.20451	TMED4	ENSG00000158604	-0.904294	0.0665303	1	0.666667	-0.0100829	1.18795	-0.0838115	0	-0.00495156	0.010398	0.598205	0.226208
hsa-let-7a-5p	MIMAT0000062	-3.20451	COL4A1	ENSG00000187498	0.220262	0.786033	1	0.666667	-0.00520337	1.78124	0.0204142	0	-0.00255529	0.0432196	0.732856	0.277126
hsa-let-7a-5p	MIMAT0000062	-3.20451	DNAJC5G	ENSG00000163793	-0.135456	1	1	0	-0.176026	0.751478	-0.0125543	0	-0.0864435	-0.0137487	0.0601405	0.0227419
hsa-let-7a-5p	MIMAT0000062	-3.20451	GAS2L3	ENSG00000139354	1.16417	0.0136179	1	0	0.0770989	1.19419	0.107897	1	0.037862	0.0107429	1.08078	0.408691
hsa-let-7a-5p	MIMAT0000062	-3.20451	HAUS3	ENSG00000214367	-0.486064	0.140169	1	0	-1.01563	1.10011	-0.0450493	0	-0.498759	0.00553847	0.459249	0.173663
hsa-let-7a-5p	MIMAT0000062	-3.20451	ZNF639	ENSG00000121864	-0.711236	0.0270543	1	0	-0.0569187	1.11706	-0.0659185	0	-0.0279518	0.00647591	-0.0314908	-0.0119081
hsa-let-7a-5p	MIMAT0000062	-3.20451	ZNF282	ENSG00000170265	1.08898	0.000809371	1	0.333333	0.027239	0.877777	0.100929	1	0.0133766	-0.00676157	1.41412	0.534744
hsa-let-7a-5p	MIMAT0000062	-3.20451	RAB11FIP4	ENSG00000131242	-0.837849	0.0502082	1	1	-0.25111	0.376176	-0.0776533	0	-0.123316	-0.034511	1.01115	0.382362
hsa-let-7a-5p	MIMAT0000062	-3.20451	CD226	ENSG00000150637	0.839493	0.0988887	1	0	0.27931	0.768846	0.0778056	0	0.137164	-0.0127878	-0.0721466	-0.0272819
hsa-let-7a-5p	MIMAT0000062	-3.20451	MLEC	ENSG00000110917	-1.27106	0.00433336	1	0	0.0768817	1.57224	-0.117804	0	0.0377553	0.0316572	-0.123902	-0.0468529
hsa-let-7a-5p	MIMAT0000062	-3.20451	CPD	ENSG00000108582	-2.367	3.09723e-07	1	0.333333	-0.261121	1.60331	-0.219378	0	-0.128232	0.033376	0.275564	0.104203
hsa-let-7a-5p	MIMAT0000062	-3.20451	ZNF773	ENSG00000152439	-0.393153	0.173088	1	0	0.139836	1.31798	-0.036438	0	0.068671	0.0175911	-0.0875179	-0.0330945
hsa-let-7a-5p	MIMAT0000062	-3.20451	ERMN	ENSG00000136541	2.37688	0.00291241	1	0	-0.107515	1.33149	0.220293	1	-0.052799	0.0183386	1.29143	0.488348
hsa-let-7a-5p	MIMAT0000062	-3.20451	SLK	ENSG00000065613	-0.979949	0.0586532	1	0.666667	-0.113881	1.82029	-0.0908233	0	-0.0559248	0.0453798	0.677148	0.25606
hsa-let-7a-5p	MIMAT0000062	-3.20451	CCDC134	ENSG00000100147	0.649183	0.0852796	1	0	0.057535	0.984068	0.0601674	0	0.0282544	-0.000881406	0.0310315	0.0117344
hsa-let-7a-5p	MIMAT0000062	-3.20451	OGFOD2	ENSG00000111325	0.702256	0.204712	1	0	0.0660083	2.34296	0.0650863	0	0.0324156	0.074295	0.106966	0.0404486
hsa-let-7a-5p	MIMAT0000062	-3.20451	KRBA2	ENSG00000184619	-1.0659	0.0454541	1	0	-0.101157	1.83479	-0.0987894	0	-0.0496765	0.0461818	-0.00293106	-0.00110837
hsa-let-7a-5p	MIMAT0000062	-3.20451	TMEM170A	ENSG00000166822	-0.828027	0.00970768	1	0	0.011112	1.61324	-0.076743	0	0.00545689	0.0339254	-0.0482745	-0.0182548
hsa-let-7a-5p	MIMAT0000062	-3.20451	TMEM59	ENSG00000116209	-1.24572	7.12475e-05	1	0	-0.0413802	0.370219	-0.115455	0	-0.0203211	-0.0348406	-0.129975	-0.0491493
hsa-let-7a-5p	MIMAT0000062	-3.20451	TXNL4A	ENSG00000141759	-0.170343	0.727064	1	0	-1.77912	0.607892	-0.0157877	0	-0.873698	-0.0216921	0.836218	0.316212
hsa-let-7a-5p	MIMAT0000062	-3.20451	STK32B	ENSG00000152953	0.959722	0.0699904	1	0	-0.0136335	1.56298	0.0889487	0	-0.0066952	0.031145	0.126789	0.0479446
hsa-let-7a-5p	MIMAT0000062	-3.20451	RASGRP1	ENSG00000172575	0.311782	0.734298	1	0.666667	-0.224461	0.94259	0.0288965	0	-0.110229	-0.00317602	0.802616	0.303506
hsa-let-7a-5p	MIMAT0000062	-3.20451	ZADH2	ENSG00000180011	-0.605219	0.0575327	1	0	0.0822394	2.61166	-0.0560927	0	0.0403864	0.0891597	-0.00731943	-0.00276781
hsa-let-7a-5p	MIMAT0000062	-3.20451	MTMR1	ENSG00000063601	-0.222447	0.684345	1	0	0.0867842	0.6039	-0.0206168	0	0.0426182	-0.0219129	-0.085148	-0.0321983
hsa-let-7a-5p	MIMAT0000062	-3.20451	AGXT2	ENSG00000113492	2.92011	0.000166031	1	0	0.0278841	0.726868	0.27064	1	0.0136934	-0.0151102	1.24184	0.469595
hsa-let-7a-5p	MIMAT0000062	-3.20451	ARPP19	ENSG00000128989	-1.18204	0.0162528	1	0.666667	-0.350721	1.49162	-0.109553	0	-0.172233	0.0271971	0.756544	0.286083
hsa-let-7a-5p	MIMAT0000062	-3.20451	GPX8	ENSG00000164294	0.05782	1	1	0	-0.322846	1.29401	0.00535886	0	-0.158544	0.0162649	0.180168	0.0681296
hsa-let-7a-5p	MIMAT0000062	-3.20451	ZYG11A	ENSG00000203995	-0.495229	0.449536	1	0	0.0109294	1.27459	-0.0458987	0	0.00536723	0.0151907	-0.0360753	-0.0136417
hsa-let-7a-5p	MIMAT0000062	-3.20451	COMMD9	ENSG00000110442	0.174507	0.803608	1	0	0.092855	0.474854	0.0161736	0	0.0455995	-0.029052	-0.0584779	-0.0221132
hsa-let-7a-5p	MIMAT0000062	-3.20451	ARID3B	ENSG00000179361	1.00369	0.015843	1	1	-0.189488	1.70208	0.0930237	1	-0.0930543	0.0388405	2.22492	0.841343
hsa-let-7a-5p	MIMAT0000062	-3.20451	TMPO	ENSG00000120802	-0.0332393	1	1	0	-0.0479583	0.717259	-0.00308068	0	-0.0235515	-0.0156418	0.0048291	0.0018261
hsa-let-7a-5p	MIMAT0000062	-3.20451	LIPG	ENSG00000101670	-3.5379	2.76266e-12	1	0	0.117456	0.957299	-0.327898	0	0.0576807	-0.00236227	-0.387941	-0.146698
hsa-let-7a-5p	MIMAT0000062	-3.20451	EXPH5	ENSG00000110723	-1.17885	0.00630428	1	0.333333	0.0525077	0.696545	-0.109258	0	0.0257856	-0.0167877	0.181502	0.0686342
hsa-let-7a-5p	MIMAT0000062	-3.20451	TNS1	ENSG00000079308	-0.505376	0.27732	1	0	0.110056	1.35545	-0.0468391	0	0.0540466	0.0196642	-0.0812216	-0.0307136
hsa-let-7a-5p	MIMAT0000062	-3.20451	CFLAR	ENSG00000003402	-1.28711	0.000315555	1	0	-0.595143	0.538955	-0.119292	0	-0.292265	-0.0255058	0.147467	0.055764
hsa-let-7a-5p	MIMAT0000062	-3.20451	SENP5	ENSG00000119231	-0.759021	0.054972	1	0.666667	0.0658441	1.68453	-0.0703474	0	0.0323349	0.0378695	0.601854	0.227588
hsa-let-7a-5p	MIMAT0000062	-3.20451	FLYWCH1	ENSG00000059122	1.11132	0.00065632	1	0	-0.136121	3.98988	0.102999	1	-0.0668466	0.165405	1.33525	0.504919
hsa-let-7a-5p	MIMAT0000062	-3.20451	DCUN1D1	ENSG00000043093	-1.0506	0.00274325	1	0	-0.0818549	1.40211	-0.0973713	0	-0.0401976	0.0222454	-0.0349283	-0.013208
hsa-let-7a-5p	MIMAT0000062	-3.20451	EGLN3	ENSG00000129521	1.9648	0.00100061	1	0	0.0423076	1.68739	0.182101	1	0.0207765	0.0380276	1.19935	0.453529
hsa-let-7a-5p	MIMAT0000062	-3.20451	PHC3	ENSG00000173889	-1.47632	5.31849e-07	1	0	0.144405	4.41945	-0.136828	0	0.0709146	0.18917	-0.0185725	-0.00702311
hsa-let-7a-5p	MIMAT0000062	-3.20451	ZNF24	ENSG00000172466	-1.25651	0.00150477	1	0.333333	-0.141702	0.804724	-0.116455	0	-0.0695877	-0.010803	0.275663	0.104241
hsa-let-7a-5p	MIMAT0000062	-3.20451	PLEKHG3	ENSG00000126822	-0.155238	0.825347	1	0	0.0704815	0.65967	-0.0143877	0	0.0346123	-0.0188276	-0.0678277	-0.0256487
hsa-let-7a-5p	MIMAT0000062	-3.20451	TGFA	ENSG00000163235	-2.53169	0.00039541	1	0	0.019887	0.287248	-0.234641	0	0.00976617	-0.0394307	-0.283838	-0.107332
hsa-let-7a-5p	MIMAT0000062	-3.20451	SP140L	ENSG00000185404	0.802784	0.0425613	1	0	0.165342	0.439347	0.0744034	1	0.0811966	-0.0310163	0.96219	0.363848
hsa-let-7a-5p	MIMAT0000062	-3.20451	CPEB4	ENSG00000113742	-0.907512	0.0713791	1	0.333333	0.0143276	1.71384	-0.0841097	0	0.00703603	0.0394907	0.281678	0.106515
hsa-let-7a-5p	MIMAT0000062	-3.20451	C3orf33	ENSG00000174928	-0.38337	0.527678	1	0	0.242494	1.25899	-0.0355313	0	0.119085	0.0143277	-0.140288	-0.0530494
hsa-let-7a-5p	MIMAT0000062	-3.20451	EVI5	ENSG00000067208	-1.27899	3.70019e-05	1	0	-0.155676	1.33076	-0.118539	0	-0.0764498	0.0182984	-0.0237908	-0.00899639
hsa-let-7a-5p	MIMAT0000062	-3.20451	RNF32	ENSG00000105982	-0.0235662	1	1	0	0.174314	2.51575	-0.00218416	0	0.0856026	0.083854	-0.00393271	-0.00148714
hsa-let-7a-5p	MIMAT0000062	-3.20451	MYLK3	ENSG00000140795	2.24258	0.000117583	1	0	0.118756	3.31778	0.207846	1	0.0583192	0.128224	1.27775	0.483176
hsa-let-7a-5p	MIMAT0000062	-3.20451	CHD9	ENSG00000177200	-2.19337	1.50832e-10	1	0.333333	0.0108689	0.377735	-0.203285	0	0.00533752	-0.0344248	0.0902857	0.0341411
hsa-let-7a-5p	MIMAT0000062	-3.20451	STXBP5L	ENSG00000145087	-3.0482	3.0181e-06	1	0	-0.176905	1.39501	-0.282512	0	-0.0868753	0.0218524	-0.173785	-0.0657159
hsa-let-7a-5p	MIMAT0000062	-3.20451	RPGRIP1L	ENSG00000103494	-0.61513	0.0453815	1	0	0.0695383	3.02646	-0.0570113	0	0.0341491	0.112107	0.020947	0.00792101
hsa-let-7a-5p	MIMAT0000062	-3.20451	GIPR	ENSG00000010310	1.44649	0.0142824	1	0	-0.0121525	0.343656	0.134063	1	-0.00596787	-0.0363101	1.10372	0.417367
hsa-let-7a-5p	MIMAT0000062	-3.20451	CYSLTR2	ENSG00000152207	-3.63105	0.00126561	1	0	-0.0200823	0.85728	-0.336532	0	-0.0098621	-0.00789552	-0.334566	-0.126514
hsa-let-7a-5p	MIMAT0000062	-3.20451	EPHB2	ENSG00000133216	1.35851	5.3351e-05	1	0	0.0606713	0.960074	0.125909	1	0.0297946	-0.00220875	1.09391	0.413655
hsa-let-7a-5p	MIMAT0000062	-3.20451	CREBL2	ENSG00000111269	-1.52826	0.000442644	1	0	-0.0113516	1.33577	-0.141642	0	-0.00557457	0.0185752	-0.117492	-0.044429
hsa-let-7a-5p	MIMAT0000062	-3.20451	TNFAIP8L3	ENSG00000183578	1.93599	0.00291734	1	0	-0.0766481	1.596	0.179431	1	-0.0376406	0.0329717	1.25004	0.472698
hsa-let-7a-5p	MIMAT0000062	-3.20451	BLOC1S6	ENSG00000104164	-1.36376	0.000129183	1	0.333333	-0.0963994	2.25624	-0.126395	0	-0.0473401	0.0694973	0.323775	0.122434
hsa-let-7a-5p	MIMAT0000062	-3.20451	DIAPH1	ENSG00000131504	-0.372071	0.359052	1	0	-0.163051	1.03474	-0.0344842	0	-0.0800715	0.00192185	0.0475092	0.0179654
hsa-let-7a-5p	MIMAT0000062	-3.20451	PARP16	ENSG00000138617	-0.444707	0.333663	1	0.333333	-0.0793072	1.52967	-0.0412162	0	-0.0389464	0.0293023	0.360366	0.136271
hsa-let-7a-5p	MIMAT0000062	-3.20451	LYPD6B	ENSG00000150556	3.34467	2.56735e-06	1	0	-0.0989589	1.57367	0.30999	1	-0.048597	0.0317366	1.39032	0.525744
hsa-let-7a-5p	MIMAT0000062	-3.20451	ZNF418	ENSG00000196724	-1.07867	0.0115413	1	0	0.0285225	0.799603	-0.0999733	0	0.0140069	-0.0110863	-0.125067	-0.0472933
hsa-let-7a-5p	MIMAT0000062	-3.20451	ZPR1	ENSG00000109917	-0.104856	0.941804	1	0	-1.39336	1.11581	-0.00971825	0	-0.684257	0.00640659	0.680946	0.257496
hsa-let-7a-5p	MIMAT0000062	-3.20451	NAA60	ENSG00000122390	0.118956	0.937396	1	0	-0.0202339	0.862234	0.0110251	0	-0.00993651	-0.00762148	0.0133401	0.0050445
hsa-let-7a-5p	MIMAT0000062	-3.20451	KCTD10	ENSG00000110906	-1.18915	0.000269683	1	0.333333	-0.606077	0.822368	-0.110213	0	-0.297634	-0.00982689	0.510928	0.193205
hsa-let-7a-5p	MIMAT0000062	-3.20451	MATN2	ENSG00000132561	-2.00923	0.00239829	1	0	0.115446	1.27712	-0.186219	0	0.0566936	0.0153307	-0.227582	-0.0860591
hsa-let-7a-5p	MIMAT0000062	-3.20451	HEMK1	ENSG00000114735	-0.170051	0.780886	1	0	0.0488377	1.42841	-0.0157606	0	0.0239834	0.0237006	-0.0160434	-0.00606675
hsa-let-7a-5p	MIMAT0000062	-3.20451	AKNA	ENSG00000106948	0.954032	0.016266	1	0	-0.0686009	1.04188	0.0884213	1	-0.0336888	0.00231685	1.12443	0.425197
hsa-let-7a-5p	MIMAT0000062	-3.20451	MAPK10	ENSG00000109339	-2.09348	1.55395e-08	1	0	-0.00238298	1.44468	-0.194027	0	-0.00117024	0.0246008	-0.168256	-0.0636254
hsa-let-7a-5p	MIMAT0000062	-3.20451	CPSF4	ENSG00000160917	0.745157	0.0440399	1	0.666667	-1.61894	1.07762	0.0690624	1	-0.795033	0.00429417	2.53506	0.95862
hsa-let-7a-5p	MIMAT0000062	-3.20451	HNRNPK	ENSG00000165119	-0.954635	0.0168075	1	0	-1.89007	0.753094	-0.0884771	0	-0.928182	-0.0136593	0.826046	0.312365
hsa-let-7a-5p	MIMAT0000062	-3.20451	DDHD1	ENSG00000100523	-0.523604	0.200698	1	0	0.0287239	0.727848	-0.0485285	0	0.0141058	-0.0150559	-0.0776903	-0.0293782
hsa-let-7a-5p	MIMAT0000062	-3.20451	APOL6	ENSG00000221963	-0.528967	0.394115	1	0	0.141577	0.495029	-0.0490255	0	0.0695261	-0.0279359	-0.146488	-0.0553936
hsa-let-7a-5p	MIMAT0000062	-3.20451	ACAP3	ENSG00000131584	2.3149	1.43142e-14	1	0.333333	-0.225707	1.53154	0.214549	1	-0.110841	0.0294059	1.68813	0.638358
hsa-let-7a-5p	MIMAT0000062	-3.20451	SERPINB1	ENSG00000021355	-0.514791	0.246699	1	0	0.045473	1.22361	-0.0477117	0	0.022331	0.0123707	-0.057672	-0.0218084
hsa-let-7a-5p	MIMAT0000062	-3.20451	WNT4	ENSG00000162552	1.11271	0.0263652	1	0	0.0177472	1.9866	0.103128	1	0.00871533	0.0545807	1.14899	0.434487
hsa-let-7a-5p	MIMAT0000062	-3.20451	ZBP1	ENSG00000124256	2.00897	0.00141257	1	0.333333	0.223107	0.608164	0.186195	1	0.109564	-0.0216771	1.38829	0.524974
hsa-let-7a-5p	MIMAT0000062	-3.20451	TXNDC5	ENSG00000239264	0.791796	0.216162	1	0	0.332554	1.74644	0.073385	0	0.163312	0.0412942	-0.0486323	-0.0183901
hsa-let-7a-5p	MIMAT0000062	-3.20451	MAP4	ENSG00000047849	0.287954	0.43338	1	0	-0.0736055	1.35775	0.0266881	0	-0.0361464	0.0197916	0.0826261	0.0312447
hsa-let-7a-5p	MIMAT0000062	-3.20451	SNX27	ENSG00000143376	-0.380368	0.311314	1	0	-0.0479293	0.562226	-0.0352531	0	-0.0235373	-0.0242184	-0.0359343	-0.0135884
hsa-let-7a-5p	MIMAT0000062	-3.20451	C1QTNF3	ENSG00000082196	0.610888	0.463431	1	0	0.0462523	4.33189	0.0566181	0	0.0227137	0.184326	0.21823	0.0825228
hsa-let-7a-5p	MIMAT0000062	-3.20451	ADAMTS12	ENSG00000151388	2.30603	3.69245e-06	1	0	0.223696	2.76758	0.213727	1	0.109854	0.0977858	1.20166	0.454402
hsa-let-7a-5p	MIMAT0000062	-3.20451	TRIM56	ENSG00000169871	0.467302	0.135455	1	0	0.0524132	1.05803	0.0433104	0	0.0257392	0.00321038	0.0207815	0.00785843
hsa-let-7a-5p	MIMAT0000062	-3.20451	SFXN3	ENSG00000107819	1.04041	0.00360163	1	0	-0.0229247	1.09998	0.0964269	1	-0.0112579	0.00553126	1.11322	0.420957
hsa-let-7a-5p	MIMAT0000062	-3.20451	ARPC5L	ENSG00000136950	0.256576	0.870445	1	0	0.0394491	0.740856	0.0237799	0	0.0193728	-0.0143363	-0.00992917	-0.00375467
hsa-let-7a-5p	MIMAT0000062	-3.20451	CABLES2	ENSG00000149679	0.19807	0.86567	1	0	-0.0816126	1.11088	0.0183574	0	-0.0400786	0.00613392	0.0645699	0.0244168
hsa-let-7a-5p	MIMAT0000062	-3.20451	SEH1L	ENSG00000085415	-0.147236	0.830282	1	0	-1.10957	0.805364	-0.0136461	0	-0.544892	-0.0107676	0.520478	0.196817
hsa-let-7a-5p	MIMAT0000062	-3.20451	CYP19A1	ENSG00000137869	2.34963	0.000680241	1	0.333333	-0.0412483	0.590333	0.217768	1	-0.0202563	-0.0226635	1.54869	0.585631
hsa-let-7a-5p	MIMAT0000062	-3.20451	PCDHA1	ENSG00000204970	3.00056	0.000778544	1	0	-0.0189088	1.73915	0.278097	1	-0.0092858	0.0408912	1.32827	0.502281
hsa-let-7a-5p	MIMAT0000062	-3.20451	MARK4	ENSG00000007047	0.663645	0.0779198	1	0	-0.0911088	1.80225	0.0615077	0	-0.044742	0.0443821	0.150632	0.0569607
hsa-let-7a-5p	MIMAT0000062	-3.20451	AMMECR1L	ENSG00000144233	-0.268337	0.60201	1	0.666667	-0.159888	1.74846	-0.0248699	0	-0.0785184	0.041406	0.761721	0.288041
hsa-let-7a-5p	MIMAT0000062	-3.20451	C18orf21	ENSG00000141428	-0.512817	0.239408	1	0.333333	-0.466049	0.41775	-0.0475287	0	-0.228869	-0.0322111	0.482462	0.182441
hsa-let-7a-5p	MIMAT0000062	-3.20451	CALN1	ENSG00000183166	0.831698	0.454504	1	0.333333	-0.176364	4.12215	0.0770832	0	-0.0866095	0.172723	0.669749	0.253262
hsa-let-7a-5p	MIMAT0000062	-3.20451	NRIP2	ENSG00000053702	-0.530752	0.138821	1	0	0.101294	0.423746	-0.049191	0	0.0497439	-0.0318794	-0.130814	-0.0494668
hsa-let-7a-5p	MIMAT0000062	-3.20451	ATG10	ENSG00000152348	-0.598852	0.118282	1	0.333333	-0.0467866	0.613265	-0.0555026	0	-0.0229761	-0.0213948	0.279412	0.105658
hsa-let-7a-5p	MIMAT0000062	-3.20451	L3MBTL2	ENSG00000100395	0.223965	0.625146	1	0	-0.109594	1.33941	0.0207574	0	-0.0538197	0.0187768	0.0933539	0.0353013
hsa-let-7a-5p	MIMAT0000062	-3.20451	PCDHA3	ENSG00000255408	1.2892	0.22359	1	0	-0.104044	1.59755	0.119485	0	-0.0510942	0.0330573	0.203637	0.0770043
hsa-let-7a-5p	MIMAT0000062	-3.20451	PCDHA6	ENSG00000081842	1.14979	0.172264	1	0	-0.023569	3.0574	0.106564	0	-0.0115743	0.113819	0.231957	0.0877136
hsa-let-7a-5p	MIMAT0000062	-3.20451	PCDHA9	ENSG00000204961	2.3063	0.00267402	1	0	0.0130306	1.41473	0.213752	1	0.00639909	0.0229434	1.2303	0.465231
hsa-let-7a-5p	MIMAT0000062	-3.20451	PCDHA10	ENSG00000250120	-0.955443	0.117543	1	0	-0.0506494	0.681174	-0.0885521	0	-0.0248731	-0.0176381	-0.0813171	-0.0307497
hsa-let-7a-5p	MIMAT0000062	-3.20451	KCNA7	ENSG00000104848	2.60034	1.87922e-05	1	0	-0.0912318	1.3872	0.241004	1	-0.0448024	0.0214205	1.30723	0.494322
hsa-let-7a-5p	MIMAT0000062	-3.20451	C1QTNF6	ENSG00000133466	1.54174	1.4195e-05	1	0	-0.163722	1.24442	0.142891	1	-0.0804011	0.013522	1.23681	0.467696
hsa-let-7a-5p	MIMAT0000062	-3.20451	EIF4H	ENSG00000106682	-0.140734	0.898921	1	0	-0.409137	0.980711	-0.0130435	0	-0.20092	-0.0010671	0.186809	0.0706411
hsa-let-7a-5p	MIMAT0000062	-3.20451	PCDHGA1	ENSG00000204956	1.07565	0.139598	1	0	-0.100294	0.933337	0.0996929	0	-0.0492526	-0.0036879	0.145258	0.0549285
hsa-let-7a-5p	MIMAT0000062	-3.20451	BRIP1	ENSG00000136492	1.76476	0.00171445	1	0	-0.394413	0.563292	0.163561	1	-0.19369	-0.0241595	1.33309	0.504102
hsa-let-7a-5p	MIMAT0000062	-3.20451	PPP1R12B	ENSG00000077157	-1.30839	7.35423e-05	1	0.666667	-0.0451261	1.70271	-0.121264	0	-0.0221607	0.038875	0.606439	0.229322
hsa-let-7a-5p	MIMAT0000062	-3.20451	KATNAL1	ENSG00000102781	-0.577206	0.159369	1	0.666667	0.0574262	1.18856	-0.0534964	0	0.028201	0.0104313	0.595401	0.225148
hsa-let-7a-5p	MIMAT0000062	-3.20451	PCBD2	ENSG00000132570	-1.65689	1.12479e-05	1	0	-0.191822	1.7564	-0.153563	0	-0.0942005	0.0418454	-0.0175175	-0.00662418
hsa-let-7a-5p	MIMAT0000062	-3.20451	ZNRF3	ENSG00000183579	-0.115856	0.905872	1	0	-0.0130973	2.02219	-0.0107377	0	-0.00643186	0.0565496	0.0522438	0.0197557
hsa-let-7a-5p	MIMAT0000062	-3.20451	PHAX	ENSG00000164902	-0.22645	0.596276	1	0	-1.06536	2.19471	-0.0209877	0	-0.523178	0.0660934	0.568284	0.214894
hsa-let-7a-5p	MIMAT0000062	-3.20451	ZNF644	ENSG00000122482	-1.56919	0.000703553	1	1	-0.120946	1.79531	-0.145435	0	-0.0593947	0.0439982	0.957958	0.362247
hsa-let-7a-5p	MIMAT0000062	-3.20451	IQCG	ENSG00000114473	-0.252267	0.638209	1	0	0.0345711	1.76914	-0.0233806	0	0.0169773	0.04255	0.00219211	0.000828936
hsa-let-7a-5p	MIMAT0000062	-3.20451	C2orf16	ENSG00000221843	-0.630052	0.147173	1	0	-0.0227732	0.533342	-0.0583942	0	-0.0111836	-0.0258164	-0.0730271	-0.0276148
hsa-let-7a-5p	MIMAT0000062	-3.20451	RHBDD1	ENSG00000144468	-1.16961	0.00133305	1	0	0.103332	0.731014	-0.108402	0	0.0507447	-0.0148808	-0.174027	-0.0658075
hsa-let-7a-5p	MIMAT0000062	-3.20451	FYTTD1	ENSG00000122068	-0.694596	0.0521038	1	0	-0.0551407	1.14852	-0.0643764	0	-0.0270787	0.00821658	-0.0290811	-0.0109969
hsa-let-7a-5p	MIMAT0000062	-3.20451	PSD2	ENSG00000146005	2.07413	0.000425443	1	0	0.00229705	1.17849	0.192234	1	0.00112804	0.00987448	1.20098	0.454145
hsa-let-7a-5p	MIMAT0000062	-3.20451	YIPF4	ENSG00000119820	-0.782931	0.00872861	1	0	0.116529	1.84745	-0.0725633	0	0.0572252	0.0468824	-0.0829061	-0.0313506
hsa-let-7a-5p	MIMAT0000062	-3.20451	SLC25A33	ENSG00000171612	-0.270326	0.703265	1	0	-0.188709	2.1386	-0.0250543	0	-0.0926718	0.0629894	0.130607	0.0493884
hsa-let-7a-5p	MIMAT0000062	-3.20451	NICN1	ENSG00000145029	0	1	1	0	0.0712024	1.57219	0	0	0.0349663	0.0316545	-0.00331177	-0.00125233
hsa-let-7a-5p	MIMAT0000062	-3.20451	NTPCR	ENSG00000135778	-1.0512	0.00399472	1	0	0.0180886	1.44527	-0.0974273	0	0.008883	0.0246333	-0.081677	-0.0308858
hsa-let-7a-5p	MIMAT0000062	-3.20451	EIF1AD	ENSG00000175376	-0.320627	0.437155	1	0	-1.33326	0.525833	-0.0297163	0	-0.654741	-0.0262318	0.598793	0.226431
hsa-let-7a-5p	MIMAT0000062	-3.20451	ING5	ENSG00000168395	-0.186279	0.675647	1	0	0.0599752	1.00587	-0.0172647	0	0.0294528	0.000324629	-0.0463928	-0.0175432
hsa-let-7a-5p	MIMAT0000062	-3.20451	DDI2	ENSG00000197312	-0.423306	0.327849	1	0.666667	-0.210073	1.02844	-0.0392327	0	-0.103163	0.00157324	0.732171	0.276867
hsa-let-7a-5p	MIMAT0000062	-3.20451	BRMS1L	ENSG00000100916	-1.96111	0.0118663	1	0	-0.0830345	1.16902	-0.181759	0	-0.0407768	0.00935041	-0.131631	-0.0497758
hsa-let-7a-5p	MIMAT0000062	-3.20451	COG8	ENSG00000213380	-0.217811	0.747011	1	0	-0.705575	1.51852	-0.0201871	0	-0.346496	0.0286854	0.354994	0.134239
hsa-let-7a-5p	MIMAT0000062	-3.20451	HOOK3	ENSG00000168172	-1.96972	4.08238e-09	1	0	-0.00827649	0.835696	-0.182557	0	-0.00406444	-0.0090896	-0.187582	-0.0709332
hsa-let-7a-5p	MIMAT0000062	-3.20451	LCOR	ENSG00000196233	-1.02863	0.00742418	1	0.333333	0.0644429	0.852241	-0.0953355	0	0.0316468	-0.0081743	0.198177	0.0749396
hsa-let-7a-5p	MIMAT0000062	-3.20451	ZNF527	ENSG00000189164	-0.634614	0.116338	1	0	0.0905982	1.66401	-0.0588171	0	0.0444912	0.0367341	-0.0665742	-0.0251747
hsa-let-7a-5p	MIMAT0000062	-3.20451	AP1M1	ENSG00000072958	1.51539	1.22393e-07	1	0	-0.240999	0.651945	0.140448	1	-0.118351	-0.019255	1.23954	0.468728
hsa-let-7a-5p	MIMAT0000062	-3.20451	MAK16	ENSG00000198042	-1.21385	0.00275133	1	0	-1.43078	0.742969	-0.112501	0	-0.702633	-0.0142194	0.575912	0.217779
hsa-let-7a-5p	MIMAT0000062	-3.20451	ZBTB37	ENSG00000185278	-1.04976	0.0040344	1	0.666667	-0.158251	2.17054	-0.0972935	0	-0.0777142	0.0647565	0.711844	0.26918
hsa-let-7a-5p	MIMAT0000062	-3.20451	DAB2IP	ENSG00000136848	0.410499	0.318058	1	0	0.260247	0.472192	0.0380458	0	0.127803	-0.0291993	-0.118957	-0.0449829
hsa-let-7a-5p	MIMAT0000062	-3.20451	GPR174	ENSG00000147138	0.169984	1	1	0	0.107626	0.506893	0.0157544	0	0.0528535	-0.0272796	-0.0643786	-0.0243445
hsa-let-7a-5p	MIMAT0000062	-3.20451	HCAR1	ENSG00000196917	-0.322251	0.767618	1	0	-0.103796	0.625342	-0.0298668	0	-0.0509726	-0.0207268	0.000379092	0.000143352
hsa-let-7a-5p	MIMAT0000062	-3.20451	FAM126A	ENSG00000122591	0.655745	0.17766	1	0	-0.150662	1.21491	0.0607756	0	-0.0739875	0.0118894	0.146653	0.055456
hsa-let-7a-5p	MIMAT0000062	-3.20451	INSM2	ENSG00000168348	2.60047	0.00535118	1	0	-0.0667696	1.52977	0.241016	1	-0.0327894	0.0293076	1.30311	0.492766
hsa-let-7a-5p	MIMAT0000062	-3.20451	MGARP	ENSG00000137463	1.64581	0.187187	1	0	-0.0497434	0.484584	0.152536	0	-0.0244281	-0.0285137	0.148451	0.0561359
hsa-let-7a-5p	MIMAT0000062	-3.20451	CNDP1	ENSG00000150656	1.83614	0.00180634	1	0	0.0560352	1.64195	0.170177	1	0.027518	0.0355139	1.17817	0.445521
hsa-let-7a-5p	MIMAT0000062	-3.20451	MAFG	ENSG00000197063	0.77494	0.00775522	1	0	-0.248593	1.61905	0.0718228	1	-0.12208	0.0342469	1.22815	0.464419
hsa-let-7a-5p	MIMAT0000062	-3.20451	PLPP7	ENSG00000160539	3.31838	5.72898e-09	1	0	-0.0167512	1.63426	0.307553	1	-0.00822621	0.0350886	1.35087	0.510825
hsa-let-7a-5p	MIMAT0000062	-3.20451	TXNDC17	ENSG00000129235	0.672676	0.130806	1	0	-0.210049	0.758914	0.0623447	0	-0.103152	-0.0133373	0.152159	0.0575383
hsa-let-7a-5p	MIMAT0000062	-3.20451	ADTRP	ENSG00000111863	1.56624	0.00290316	1	0	0.0425785	0.469989	0.145162	1	0.0209096	-0.0293212	1.09493	0.414043
hsa-let-7a-5p	MIMAT0000062	-3.20451	TMEM25	ENSG00000149582	-1.03471	0.00828789	1	0	0.136286	0.973578	-0.0958986	0	0.066928	-0.00146171	-0.164288	-0.0621248
hsa-let-7a-5p	MIMAT0000062	-3.20451	ZC3H10	ENSG00000135482	0.151992	0.748539	1	0.333333	-0.160897	0.7313	0.0140869	0	-0.079014	-0.0148649	0.411569	0.155633
hsa-let-7a-5p	MIMAT0000062	-3.20451	SYAP1	ENSG00000169895	-0.215374	0.753407	1	0	0.100495	1.25439	-0.0199613	0	0.0493514	0.0140733	-0.0552394	-0.0208885
hsa-let-7a-5p	MIMAT0000062	-3.20451	SPPL2A	ENSG00000138600	-0.521562	0.245177	1	0	0.124069	2.04381	-0.0483393	0	0.0609282	0.0577457	-0.0515219	-0.0194828
hsa-let-7a-5p	MIMAT0000062	-3.20451	ATOH8	ENSG00000168874	-1.23892	0.032489	1	0	-0.117394	0.651866	-0.114825	0	-0.0576504	-0.0192594	-0.0764343	-0.0289033
hsa-let-7a-5p	MIMAT0000062	-3.20451	WDR73	ENSG00000177082	-1.02599	0.00698074	1	0	-0.842457	1.36853	-0.0950906	0	-0.413716	0.0203879	0.339014	0.128196
hsa-let-7a-5p	MIMAT0000062	-3.20451	CGNL1	ENSG00000128849	-2.95813	2.02519e-09	1	0.333333	0.01642	1.45957	-0.274165	0	0.00806357	0.025424	0.076529	0.0289391
hsa-let-7a-5p	MIMAT0000062	-3.20451	FBXL20	ENSG00000108306	-1.4184	0.000264908	1	0.333333	-0.0160501	0.599433	-0.13146	0	-0.00788192	-0.0221601	0.187595	0.0709383
hsa-let-7a-5p	MIMAT0000062	-3.20451	TMEM128	ENSG00000132406	-1.26122	0.00251235	1	0	0.0677298	1.23328	-0.116892	0	0.033261	0.0129057	-0.137247	-0.0518992
hsa-let-7a-5p	MIMAT0000062	-3.20451	PCLO	ENSG00000186472	-1.91913	0.000324171	1	0	0.11488	5.12138	-0.177868	0	0.0564158	0.228002	-0.00628176	-0.00237542
hsa-let-7a-5p	MIMAT0000062	-3.20451	TRIM5	ENSG00000132256	-0.614392	0.142207	1	0.333333	0.0936902	0.705039	-0.0569429	0	0.0460097	-0.0163178	0.214063	0.0809469
hsa-let-7a-5p	MIMAT0000062	-3.20451	NEK9	ENSG00000119638	-0.707273	0.0282858	1	0.333333	-0.0326474	1.20756	-0.0655512	0	-0.0160326	0.0114827	0.295297	0.111665
hsa-let-7a-5p	MIMAT0000062	-3.20451	RBM18	ENSG00000119446	-1.25457	0.00406041	1	0	-0.180495	0.855786	-0.116276	0	-0.0886378	-0.00797819	-0.0356161	-0.0134681
hsa-let-7a-5p	MIMAT0000062	-3.20451	WNT3A	ENSG00000154342	4.88053	5.18462e-09	1	0	0.0369041	3.16741	0.452336	1	0.018123	0.119905	1.55412	0.587682
hsa-let-7a-5p	MIMAT0000062	-3.20451	FGF5	ENSG00000138675	4.18146	1.01282e-08	1	0.333333	-0.0220152	3.46307	0.387545	1	-0.0108113	0.136261	1.86795	0.706357
hsa-let-7a-5p	MIMAT0000062	-3.20451	B3GALNT1	ENSG00000169255	-1.1137	0.00554761	1	0	0.00787957	1.62041	-0.103219	0	0.00386952	0.034322	-0.072767	-0.0275165
hsa-let-7a-5p	MIMAT0000062	-3.20451	PURB	ENSG00000146676	-1.02472	0.0111157	1	0.333333	-0.0470883	1.41723	-0.0949725	0	-0.0231243	0.0230817	0.284567	0.107608
hsa-let-7a-5p	MIMAT0000062	-3.20451	EPSTI1	ENSG00000133106	0.841877	0.186905	1	0	-0.140985	0.919241	0.0780266	0	-0.0692356	-0.00446776	0.142794	0.053997
hsa-let-7a-5p	MIMAT0000062	-3.20451	DGCR6L	ENSG00000128185	0.987258	0.00500321	1	0	-0.0975789	1.9198	0.0915008	1	-0.0479193	0.0508849	1.1903	0.450108
hsa-let-7a-5p	MIMAT0000062	-3.20451	MID1	ENSG00000101871	0.925534	0.150464	1	0	0.22691	2.39089	0.08578	0	0.111432	0.0769465	0.0512948	0.0193969
hsa-let-7a-5p	MIMAT0000062	-3.20451	LRP8	ENSG00000157193	-1.73713	0.00317515	1	0	-0.180391	0.893722	-0.161	0	-0.0885869	-0.00587951	-0.0782926	-0.029606
hsa-let-7a-5p	MIMAT0000062	-3.20451	ZNF764	ENSG00000169951	0.427263	0.371324	1	0	0.159144	1.27755	0.0395994	0	0.0781528	0.0153544	-0.0231989	-0.00877256
hsa-let-7a-5p	MIMAT0000062	-3.20451	BMF	ENSG00000104081	-0.166045	0.913783	1	0	-0.443303	0.639791	-0.0153893	0	-0.217699	-0.0199274	0.182382	0.0689668
hsa-let-7a-5p	MIMAT0000062	-3.20451	TSPYL5	ENSG00000180543	-0.626212	0.198632	1	0.666667	-0.394341	0.833106	-0.0580384	0	-0.193654	-0.00923286	0.79305	0.299888
hsa-let-7a-5p	MIMAT0000062	-3.20451	ARHGAP18	ENSG00000146376	-0.745555	0.136241	1	0	0.0665748	0.417714	-0.0690993	0	0.0326938	-0.0322131	-0.134006	-0.0506738
hsa-let-7a-5p	MIMAT0000062	-3.20451	SYS1	ENSG00000204070	-1.35171	0.00132672	1	0	-1.07408	1.04599	-0.125279	0	-0.527461	0.00254413	0.404726	0.153045
hsa-let-7a-5p	MIMAT0000062	-3.20451	LARP1	ENSG00000155506	-0.357756	0.450321	1	0.333333	-0.380394	2.10198	-0.0331574	0	-0.186805	0.0609634	0.547944	0.207203
hsa-let-7a-5p	MIMAT0000062	-3.20451	FBXO21	ENSG00000135108	-1.75266	2.70859e-06	1	0.333333	-0.0479364	0.666879	-0.16244	0	-0.0235408	-0.0184289	0.176006	0.0665557
hsa-let-7a-5p	MIMAT0000062	-3.20451	FGF13	ENSG00000129682	-1.02292	0.260062	1	0	0.0974797	0.787621	-0.0948056	0	0.0478706	-0.0117492	-0.154425	-0.0583952
hsa-let-7a-5p	MIMAT0000062	-3.20451	BRWD1	ENSG00000185658	-1.53783	0.000904744	1	0.333333	-0.161079	1.13542	-0.142529	0	-0.0791034	0.0074919	0.2774	0.104897
hsa-let-7a-5p	MIMAT0000062	-3.20451	TRIM13	ENSG00000204977	-1.35823	0.000408547	1	0	0.0498519	0.460086	-0.125883	0	0.0244814	-0.029869	-0.180234	-0.0681545
hsa-let-7a-5p	MIMAT0000062	-3.20451	TRIM10	ENSG00000204613	0.630066	0.87245	1	0	-0.133837	2.00307	0.0583956	0	-0.0657249	0.0554914	0.179612	0.0679194
hsa-let-7a-5p	MIMAT0000062	-3.20451	MMAB	ENSG00000139428	-0.723469	0.0396449	1	0	-0.112647	1.20066	-0.0670523	0	-0.055319	0.011101	-0.000632282	-0.000239094
hsa-let-7a-5p	MIMAT0000062	-3.20451	GNG7	ENSG00000176533	-0.0697387	1	1	0	0.0162646	0.998868	-0.0064635	0	0.00798728	-6.26066e-05	-0.0145134	-0.00548817
hsa-let-7a-5p	MIMAT0000062	-3.20451	CREB3L1	ENSG00000157613	4.66527	7.02138e-19	1	0	0.252537	2.21657	0.432385	1	0.124017	0.0673028	1.37567	0.520204
hsa-let-7a-5p	MIMAT0000062	-3.20451	RCSD1	ENSG00000198771	0.547682	0.365917	1	0.333333	-0.162243	0.73666	0.0507601	0	-0.0796748	-0.0145685	0.4492	0.169863
hsa-let-7a-5p	MIMAT0000062	-3.20451	NACC1	ENSG00000160877	1.61691	2.27419e-07	1	0	-0.33507	0.608634	0.149858	1	-0.164547	-0.0216511	1.29275	0.488849
hsa-let-7a-5p	MIMAT0000062	-3.20451	PIK3IP1	ENSG00000100100	-1.26319	0.000547091	1	0.666667	-0.0363035	0.397302	-0.117074	0	-0.017828	-0.0333424	0.534078	0.201959
hsa-let-7a-5p	MIMAT0000062	-3.20451	ZBED9	ENSG00000232040	-0.138414	0.881028	1	0	0.167926	1.1635	-0.0128285	0	0.0824654	0.0090449	-0.086249	-0.0326146
hsa-let-7a-5p	MIMAT0000062	-3.20451	GBP4	ENSG00000162654	-0.045156	1	1	0	-0.181881	0.48161	-0.00418514	0	-0.0893189	-0.0286782	0.0564555	0.0213484
hsa-let-7a-5p	MIMAT0000062	-3.20451	LRG1	ENSG00000171236	-0.329144	0.907338	1	0	-0.0301735	0.121929	-0.0305057	0	-0.0148177	-0.0485765	-0.0642644	-0.0243013
hsa-let-7a-5p	MIMAT0000062	-3.20451	CDK10	ENSG00000185324	-0.152801	0.764068	1	0	-0.238475	0.804504	-0.0141618	0	-0.117111	-0.0108152	0.0921338	0.03484
hsa-let-7a-5p	MIMAT0000062	-3.20451	GPR101	ENSG00000165370	2.65971	0.00100701	1	0	-0.0467954	0.731129	0.246506	1	-0.0229804	-0.0148744	1.25461	0.474426
hsa-let-7a-5p	MIMAT0000062	-3.20451	B3GAT1	ENSG00000109956	-0.161105	0.946533	1	0.333333	0.0212167	0.469181	-0.0149315	0	0.0104192	-0.0293659	0.278617	0.105358
hsa-let-7a-5p	MIMAT0000062	-3.20451	MRGPRX3	ENSG00000179826	2.38315	0.000119614	1	0	-0.252384	0.833866	0.220874	1	-0.123941	-0.00919085	1.33562	0.50506
hsa-let-7a-5p	MIMAT0000062	-3.20451	FKBP1B	ENSG00000119782	-0.00863467	1	1	0	0.199791	1.0726	-0.000800276	0	0.0981138	0.00401656	-0.0948975	-0.0358851
hsa-let-7a-5p	MIMAT0000062	-3.20451	TSR2	ENSG00000158526	-1.14407	0.000123077	1	0	-1.64804	0.49972	-0.106035	0	-0.809324	-0.0276764	0.675613	0.25548
hsa-let-7a-5p	MIMAT0000062	-3.20451	TRIM6	ENSG00000121236	-0.682356	0.192412	1	0	0.0690085	0.803535	-0.0632419	0	0.0338889	-0.0108688	-0.108	-0.0408396
hsa-let-7a-5p	MIMAT0000062	-3.20451	EXOSC6	ENSG00000223496	-0.532949	0.235073	1	0	-1.42454	0.552539	-0.0493946	0	-0.699568	-0.0247544	0.625419	0.236499
hsa-let-7a-5p	MIMAT0000062	-3.20451	FBXO32	ENSG00000156804	-1.03961	0.203292	1	0.666667	0.142859	0.970153	-0.0963531	0	0.0701556	-0.0016512	0.498507	0.188508
hsa-let-7a-5p	MIMAT0000062	-3.20451	CCNT2	ENSG00000082258	-1.34616	0.000144236	1	1	-0.14031	0.883852	-0.124764	0	-0.0689041	-0.00642552	0.937714	0.354592
hsa-let-7a-5p	MIMAT0000062	-3.20451	SCAMP4	ENSG00000227500	0.654445	0.0746791	1	0	-0.0622585	0.390591	0.060655	0	-0.0305741	-0.0337136	0.0575156	0.0217492
hsa-let-7a-5p	MIMAT0000062	-3.20451	TCEAL2	ENSG00000184905	-2.22875	0.0118165	1	0	0.0664456	1.16963	-0.206564	0	0.0326303	0.00938426	-0.22981	-0.0869016
hsa-let-7a-5p	MIMAT0000062	-3.20451	SDCBP2	ENSG00000125775	-0.0554164	1	1	0	0.119449	1.12911	-0.00513608	0	0.0586592	0.00714263	-0.0566526	-0.0214229
hsa-let-7a-5p	MIMAT0000062	-3.20451	UPF2	ENSG00000151461	-0.913494	0.0287375	1	0	-1.17151	1.14328	-0.0846642	0	-0.575308	0.0079266	0.49857	0.188532
hsa-let-7a-5p	MIMAT0000062	-3.20451	ZSWIM1	ENSG00000168612	-0.0731007	0.944072	1	0	0.0611746	0.896199	-0.0067751	0	0.0300418	-0.00574244	-0.0425593	-0.0160936
hsa-let-7a-5p	MIMAT0000062	-3.20451	SOGA1	ENSG00000149639	0.331262	0.660255	1	0	-0.0702226	1.61812	0.030702	0	-0.0344851	0.0341957	0.0993828	0.0375811
hsa-let-7a-5p	MIMAT0000062	-3.20451	DPH6	ENSG00000134146	-1.71079	0.000105091	1	0	-0.372662	0.51707	-0.158559	0	-0.183008	-0.0267166	-0.00226782	-0.000857564
hsa-let-7a-5p	MIMAT0000062	-3.20451	C11orf52	ENSG00000149300	-1.27857	0.295742	1	0	0.0229677	1.32013	-0.1185	0	0.0112791	0.0177104	-0.112069	-0.0423782
hsa-let-7a-5p	MIMAT0000062	-3.20451	SLC35A4	ENSG00000176087	0.138364	0.924826	1	0.333333	-0.0132991	1.52677	0.0128238	0	-0.00653097	0.0291416	0.38183	0.144387
hsa-let-7a-5p	MIMAT0000062	-3.20451	TRPV1	ENSG00000196689	0.305756	0.608211	1	0	-0.0791978	1.37535	0.028338	0	-0.0388927	0.0207653	0.087996	0.0332753
hsa-let-7a-5p	MIMAT0000062	-3.20451	OCSTAMP	ENSG00000149635	3.73093	2.71164e-08	1	0	0.16413	0.775825	0.345789	1	0.0806016	-0.0124017	1.25279	0.473735
hsa-let-7a-5p	MIMAT0000062	-3.20451	ZNF280B	ENSG00000275004	-1.03209	0.0276147	1	0.333333	0.191218	1.03689	-0.0956556	0	0.0939039	0.00204092	0.145815	0.0551391
hsa-let-7a-5p	MIMAT0000062	-3.20451	DIDO1	ENSG00000101191	-0.0840936	0.960244	1	0	-0.278002	1.24177	-0.00779394	0	-0.136522	0.0133752	0.142103	0.0537356
hsa-let-7a-5p	MIMAT0000062	-3.20451	STK35	ENSG00000125834	-0.0319977	1	1	0	-0.0305943	1.45607	-0.0029656	0	-0.0150243	0.0252309	0.0372896	0.0141009
hsa-let-7a-5p	MIMAT0000062	-3.20451	SOCS4	ENSG00000180008	-0.481176	0.27918	1	0.666667	-0.0797692	1.442	-0.0445962	0	-0.0391733	0.0244523	0.685696	0.259293
hsa-let-7a-5p	MIMAT0000062	-3.20451	DUSP19	ENSG00000162999	-0.293271	0.589655	1	0	-0.120442	1.26423	-0.0271808	0	-0.0591472	0.0146179	0.0465843	0.0176156
hsa-let-7a-5p	MIMAT0000062	-3.20451	WAC	ENSG00000095787	-1.44728	0.000571478	1	0	-0.449702	1.88535	-0.134137	0	-0.220841	0.048979	0.135683	0.051308
hsa-let-7a-5p	MIMAT0000062	-3.20451	COLEC12	ENSG00000158270	1.87739	6.5971e-05	1	0.333333	0.211197	1.3	0.173999	1	0.103715	0.0165967	1.42021	0.537047
hsa-let-7a-5p	MIMAT0000062	-3.20451	ELMO1	ENSG00000155849	-2.7312	7.25158e-09	1	0	-0.0749065	1.3421	-0.253132	0	-0.0367853	0.0189258	-0.197421	-0.0746538
hsa-let-7a-5p	MIMAT0000062	-3.20451	TOR2A	ENSG00000160404	0.984537	0.00829652	1	0	-0.444777	1.01925	0.0912486	1	-0.218422	0.00106509	1.31074	0.495649
hsa-let-7a-5p	MIMAT0000062	-3.20451	GIMAP1	ENSG00000213203	0.332565	0.563279	1	0	0.0493186	0.9796	0.0308227	0	0.0242195	-0.00112856	0.00547462	0.0020702
hsa-let-7a-5p	MIMAT0000062	-3.20451	TSPAN18	ENSG00000157570	0.275561	0.760192	1	0.666667	0.0687098	0.87696	0.0255395	0	0.0337422	-0.00680681	0.651657	0.246421
hsa-let-7a-5p	MIMAT0000062	-3.20451	A1BG	ENSG00000121410	1.63214	0.0020434	1	0	0.00694688	1.23607	0.151269	1	0.0034115	0.0130598	1.16092	0.438996
hsa-let-7a-5p	MIMAT0000062	-3.20451	SNAP23	ENSG00000092531	-0.527288	0.275879	1	0.666667	-0.548219	0.898737	-0.04887	0	-0.269221	-0.00560203	0.881416	0.333303
hsa-let-7a-5p	MIMAT0000062	-3.20451	LRRC15	ENSG00000172061	3.44558	1.79989e-05	1	0	-0.15176	2.03089	0.319342	1	-0.0745269	0.0570306	1.4509	0.548651
hsa-let-7a-5p	MIMAT0000062	-3.20451	FCAR	ENSG00000186431	2.13628	0.25056	1	0.333333	0.207873	1.38616	0.197994	0	0.102083	0.0213633	0.450608	0.170395
hsa-let-7a-5p	MIMAT0000062	-3.20451	EMID1	ENSG00000186998	-0.00960381	1	1	0	-0.236962	1.78571	-0.000890097	0	-0.116368	0.0434668	0.158945	0.0601041
hsa-let-7a-5p	MIMAT0000062	-3.20451	ZNF483	ENSG00000173258	-3.2753	2.05952e-19	1	0	0.195447	0.825563	-0.30356	0	0.0959808	-0.00965015	-0.409191	-0.154734
hsa-let-7a-5p	MIMAT0000062	-3.20451	ZNF431	ENSG00000196705	-2.24954	3.48972e-10	1	0	-0.167221	0.863726	-0.208491	0	-0.0821193	-0.0075389	-0.133911	-0.0506376
hsa-let-7a-5p	MIMAT0000062	-3.20451	SLC30A7	ENSG00000162695	-0.361825	0.437297	1	0.333333	-0.199432	0.905762	-0.0335346	0	-0.0979376	-0.00521344	0.392523	0.148431
hsa-let-7a-5p	MIMAT0000062	-3.20451	KCNV2	ENSG00000168263	1.36849	0.044556	1	0	0.157265	0.469991	0.126834	1	0.0772302	-0.0293211	1.02028	0.385815
hsa-let-7a-5p	MIMAT0000062	-3.20451	MED22	ENSG00000148297	0.322978	0.311205	1	0	-1.06955	1.43816	0.0299342	0	-0.525237	0.0242398	0.579411	0.219101
hsa-let-7a-5p	MIMAT0000062	-3.20451	MTO1	ENSG00000135297	-1.23832	2.90961e-05	1	0	-0.300206	1.07008	-0.114769	0	-0.147426	0.00387673	0.0365336	0.013815
hsa-let-7a-5p	MIMAT0000062	-3.20451	SLC12A6	ENSG00000140199	-1.02015	0.00106629	1	0	-0.0545409	1.88191	-0.0945496	0	-0.0267841	0.0487886	-0.018977	-0.00717606
hsa-let-7a-5p	MIMAT0000062	-3.20451	CYGB	ENSG00000161544	0.683478	0.316982	1	0	0.0743363	2.2161	0.0633459	0	0.0365053	0.0672769	0.0941175	0.0355901
hsa-let-7a-5p	MIMAT0000062	-3.20451	SLCO1A2	ENSG00000084453	1.67835	0.0252291	1	0	0.0632553	1.68777	0.155553	1	0.0310636	0.0380489	1.16254	0.439608
hsa-let-7a-5p	MIMAT0000062	-3.20451	OTULIN	ENSG00000154124	-0.275303	0.53582	1	0.333333	0.186662	1.34925	-0.0255155	0	0.0916667	0.0193213	0.235472	0.0890428
hsa-let-7a-5p	MIMAT0000062	-3.20451	AP5B1	ENSG00000254470	0.891572	0.0135912	1	0	-0.196311	0.95255	0.0826324	1	-0.0964052	-0.00262503	1.17641	0.444855
hsa-let-7a-5p	MIMAT0000062	-3.20451	PKDCC	ENSG00000162878	1.50899	0.0134405	1	0	-0.0376446	2.03914	0.139855	1	-0.0184866	0.0574869	1.21583	0.45976
hsa-let-7a-5p	MIMAT0000062	-3.20451	ZNF845	ENSG00000213799	-0.688281	0.141233	1	0	-0.0133047	1.02127	-0.0637911	0	-0.00653373	0.00117678	-0.0560806	-0.0212066
hsa-let-7a-5p	MIMAT0000062	-3.20451	FAM114A1	ENSG00000197712	0.91955	0.0106993	1	0	-0.0560318	1.93776	0.0852254	1	-0.0275163	0.0518787	1.16462	0.440396
hsa-let-7a-5p	MIMAT0000062	-3.20451	HOGA1	ENSG00000241935	0.499246	0.506746	1	0	-0.151257	1.28567	0.046271	0	-0.0742795	0.0158038	0.136354	0.0515617
hsa-let-7a-5p	MIMAT0000062	-3.20451	SMIM12	ENSG00000163866	0.0333711	1	1	0	-0.0354413	0.735621	0.00309289	0	-0.0174046	-0.0146259	0.0058716	0.00222032
hsa-let-7a-5p	MIMAT0000062	-3.20451	FAM83F	ENSG00000133477	-2.45311	1.61061e-05	1	0	0.091298	0.931721	-0.227359	0	0.0448349	-0.00377731	-0.275971	-0.104357
hsa-let-7a-5p	MIMAT0000062	-3.20451	KCTD12	ENSG00000178695	1.00701	0.0426587	1	0	0.0132418	1.21325	0.0933316	1	0.00650281	0.0117971	1.09863	0.41544
hsa-let-7a-5p	MIMAT0000062	-3.20451	ZNF689	ENSG00000156853	-0.379782	0.281567	1	0.666667	-0.199189	0.945266	-0.0351989	0	-0.0978184	-0.003028	0.726258	0.274631
hsa-let-7a-5p	MIMAT0000062	-3.20451	CTTN	ENSG00000085733	-0.104571	0.937396	1	0	-0.168731	0.442005	-0.00969181	0	-0.082861	-0.0308693	0.0422999	0.0159955
hsa-let-7a-5p	MIMAT0000062	-3.20451	TAF8	ENSG00000137413	-0.504093	0.0660256	1	0	-0.905524	0.953776	-0.0467202	0	-0.444687	-0.0025572	0.39541	0.149522
hsa-let-7a-5p	MIMAT0000062	-3.20451	MPLKIP	ENSG00000168303	0.34717	0.430557	1	0	-0.247176	3.41768	0.0321763	0	-0.121384	0.13375	0.287311	0.108645
hsa-let-7a-5p	MIMAT0000062	-3.20451	MRRF	ENSG00000148187	-0.95893	0.00680238	1	0	0.00823402	0.985664	-0.0888752	0	0.00404359	-0.000793079	-0.0937119	-0.0354367
hsa-let-7a-5p	MIMAT0000062	-3.20451	SYTL5	ENSG00000147041	-2.81298	0.0148993	1	0	0.111561	0.520936	-0.260712	0	0.0547859	-0.0265027	-0.342001	-0.129326
hsa-let-7a-5p	MIMAT0000062	-3.20451	TM4SF18	ENSG00000163762	-1.76121	0.000177968	1	0	-0.160123	0.937608	-0.163232	0	-0.0786335	-0.00345164	-0.0880504	-0.0332958
hsa-let-7a-5p	MIMAT0000062	-3.20451	TPCN2	ENSG00000162341	1.05878	0.000491298	1	0	-0.0756769	1.02248	0.0981294	1	-0.0371636	0.00124376	1.13654	0.429776
hsa-let-7a-5p	MIMAT0000062	-3.20451	MAPKAPK5	ENSG00000089022	-0.547015	0.141823	1	0	-0.22397	1.04539	-0.0506982	0	-0.109988	0.00251084	0.0618004	0.0233695
hsa-let-7a-5p	MIMAT0000062	-3.20451	SREK1	ENSG00000153914	-1.50863	2.0082e-05	1	0.333333	-0.447151	1.31124	-0.139823	0	-0.219588	0.0172185	0.430317	0.162723
hsa-let-7a-5p	MIMAT0000062	-3.20451	SLC39A11	ENSG00000133195	-0.734223	0.0387856	1	0	-0.184038	2.01887	-0.068049	0	-0.0903781	0.0563657	0.0786948	0.0297581
hsa-let-7a-5p	MIMAT0000062	-3.20451	NAP1L1	ENSG00000187109	-0.895109	0.0248834	1	1	-0.0998744	0.956387	-0.0829602	0	-0.0490466	-0.00241277	0.963674	0.364409
hsa-let-7a-5p	MIMAT0000062	-3.20451	MASP2	ENSG00000009724	-0.501531	0.330929	1	0	-0.0371112	1.55924	-0.0464828	0	-0.0182247	0.0309384	0.00268037	0.00101357
hsa-let-7a-5p	MIMAT0000062	-3.20451	STXBP5	ENSG00000164506	-1.45163	0.000490242	1	0.666667	0.090223	1.21755	-0.13454	0	0.044307	0.0120354	0.499855	0.189018
hsa-let-7a-5p	MIMAT0000062	-3.20451	LIPH	ENSG00000163898	-1.46473	0.147729	1	0.666667	0.043322	0.309412	-0.135754	0	0.0212747	-0.0382046	0.471434	0.17827
hsa-let-7a-5p	MIMAT0000062	-3.20451	KLK7	ENSG00000169035	2.06002	0.000491298	1	0	0.17535	0.341077	0.190926	1	0.0861116	-0.0364528	1.06836	0.403996
hsa-let-7a-5p	MIMAT0000062	-3.20451	MCFD2	ENSG00000180398	-1.43753	4.31085e-06	1	0	-0.0809155	1.28772	-0.133232	0	-0.0397362	0.015917	-0.0775793	-0.0293362
hsa-let-7a-5p	MIMAT0000062	-3.20451	ATRN	ENSG00000088812	-1.05239	0.0114892	1	0	-0.317525	1.07533	-0.0975369	0	-0.155931	0.00416727	0.0625615	0.0236573
hsa-let-7a-5p	MIMAT0000062	-3.20451	GNAT1	ENSG00000114349	3.11939	3.19052e-07	1	0	-0.118768	0.850807	0.289111	1	-0.0583251	-0.00825365	1.33918	0.506405
hsa-let-7a-5p	MIMAT0000062	-3.20451	MAPK1IP1L	ENSG00000168175	-0.268403	0.637948	1	0.333333	-0.259494	1.12752	-0.024876	0	-0.127433	0.00705465	0.442945	0.167498
hsa-let-7a-5p	MIMAT0000062	-3.20451	TEX261	ENSG00000144043	-0.693224	0.0373112	1	0.666667	0.0494063	1.04407	-0.0642491	0	0.0242626	0.00243807	0.580593	0.219549
hsa-let-7a-5p	MIMAT0000062	-3.20451	LYPD1	ENSG00000150551	2.29979	0.00725726	1	0	-0.0455998	0.878246	0.213149	1	-0.0223933	-0.00673562	1.22881	0.464667
hsa-let-7a-5p	MIMAT0000062	-3.20451	C15orf40	ENSG00000169609	-0.0981619	0.931944	1	0	0.00685551	1.76096	-0.00909781	0	0.00336662	0.0420977	0.0296332	0.0112057
hsa-let-7a-5p	MIMAT0000062	-3.20451	COX6B2	ENSG00000160471	2.25115	0.000490048	1	0	0.0627832	1.24174	0.20864	1	0.0308318	0.0133734	1.19118	0.45044
hsa-let-7a-5p	MIMAT0000062	-3.20451	UHMK1	ENSG00000152332	-0.490348	0.430928	1	0	0.19118	1.61762	-0.0454463	0	0.0938854	0.034168	-0.105164	-0.0397671
hsa-let-7a-5p	MIMAT0000062	-3.20451	HDX	ENSG00000165259	-1.43466	0.00258857	1	0.666667	0.127757	0.304692	-0.132966	0	0.0627392	-0.0384657	0.432495	0.163546
hsa-let-7a-5p	MIMAT0000062	-3.20451	TCP10L	ENSG00000242220	1.09789	0.190425	1	0	-0.0152602	1.81373	0.101754	0	-0.00749405	0.0450168	0.154265	0.0583345
hsa-let-7a-5p	MIMAT0000062	-3.20451	SLFN13	ENSG00000154760	-1.12869	0.0149942	1	0	0.0270473	0.353731	-0.104609	0	0.0132825	-0.0357528	-0.153644	-0.0580999
hsa-let-7a-5p	MIMAT0000062	-3.20451	HIPK4	ENSG00000160396	2.81942	6.05223e-05	1	0	0.0397717	0.298499	0.261309	1	0.0195312	-0.0388083	1.20297	0.454897
hsa-let-7a-5p	MIMAT0000062	-3.20451	CAPN12	ENSG00000182472	1.88648	0.000279563	1	0	0.0130031	0.803408	0.174842	1	0.00638563	-0.0108758	1.15758	0.437734
hsa-let-7a-5p	MIMAT0000062	-3.20451	SPICE1	ENSG00000163611	-0.8168	0.0450236	1	0	-0.31995	2.41558	-0.0757024	0	-0.157122	0.0783124	0.159732	0.0604019
hsa-let-7a-5p	MIMAT0000062	-3.20451	PROKR2	ENSG00000101292	2.91039	0.00135367	1	0	-0.0671961	0.517687	0.26974	1	-0.0329988	-0.0266824	1.27606	0.482535
hsa-let-7a-5p	MIMAT0000062	-3.20451	SMCR8	ENSG00000176994	-0.0633807	1	1	1	-0.188094	1.85989	-0.00587423	0	-0.0923698	0.0475705	1.13407	0.428842
hsa-let-7a-5p	MIMAT0000062	-3.20451	CXorf38	ENSG00000185753	-0.661274	0.0521043	1	0	-0.0534438	0.50409	-0.0612879	0	-0.0262453	-0.0274346	-0.0624772	-0.0236255
hsa-let-7a-5p	MIMAT0000062	-3.20451	ALG14	ENSG00000172339	-1.00259	0.000694283	1	0	-1.04852	0.630636	-0.0929218	0	-0.51491	-0.0204339	0.401554	0.151846
hsa-let-7a-5p	MIMAT0000062	-3.20451	TOR1AIP2	ENSG00000169905	-0.316235	0.552034	1	0.333333	-0.300643	1.10524	-0.0293091	0	-0.14764	0.00582213	0.457487	0.172996
hsa-let-7a-5p	MIMAT0000062	-3.20451	UBQLNL	ENSG00000175518	-0.572191	0.350101	1	0	0.143594	0.689097	-0.0530316	0	0.0705164	-0.0171997	-0.140748	-0.0532231
hsa-let-7a-5p	MIMAT0000062	-3.20451	SKA1	ENSG00000154839	3.52075	3.28205e-09	1	0	-0.672037	1.61131	0.326309	1	-0.330026	0.0338186	1.69015	0.639124
hsa-let-7a-5p	MIMAT0000062	-3.20451	SDR42E1	ENSG00000184860	-0.984008	0.0168214	1	0.666667	0.143016	0.849402	-0.0911995	0	0.0702329	-0.00833132	0.496903	0.187902
hsa-let-7a-5p	MIMAT0000062	-3.20451	ABCC11	ENSG00000121270	-1.0552	0.288386	1	0	0.0686669	0.326989	-0.097798	0	0.0337212	-0.0372322	-0.168751	-0.0638125
hsa-let-7a-5p	MIMAT0000062	-3.20451	SPATA5	ENSG00000145375	-0.818856	0.0210671	1	0	-0.87534	3.21824	-0.0758929	0	-0.429864	0.122717	0.476689	0.180258
hsa-let-7a-5p	MIMAT0000062	-3.20451	SFR1	ENSG00000156384	-0.261774	0.765091	1	0	-0.188285	1.41403	-0.0242616	0	-0.0924634	0.0229049	0.0911067	0.0344516
hsa-let-7a-5p	MIMAT0000062	-3.20451	STYX	ENSG00000198252	0.198302	0.961051	1	0.333333	-0.0604025	1.39221	0.0183789	0	-0.0296626	0.0216979	0.403073	0.15242
hsa-let-7a-5p	MIMAT0000062	-3.20451	LRRC25	ENSG00000175489	3.02964	2.73094e-09	1	0	0.0374481	1.02663	0.280792	1	0.0183901	0.00147323	1.26388	0.477929
hsa-let-7a-5p	MIMAT0000062	-3.20451	METTL21A	ENSG00000144401	0.105593	0.972589	1	0	-0.00278528	0.513304	0.00978657	0	-0.0013678	-0.0269249	-0.0157705	-0.00596354
hsa-let-7a-5p	MIMAT0000062	-3.20451	APOBEC3F	ENSG00000128394	0.955961	0.00790126	1	0	-0.129461	1.08236	0.0886001	1	-0.0635761	0.00455649	1.15673	0.437413
hsa-let-7a-5p	MIMAT0000062	-3.20451	MAP3K7	ENSG00000135341	-1.2484	0.000333879	1	0	-0.333413	0.884581	-0.115704	0	-0.163734	-0.00638517	0.0416444	0.0157476
hsa-let-7a-5p	MIMAT0000062	-3.20451	APOL1	ENSG00000100342	0.831267	0.170745	1	0	0.0890598	0.437698	0.0770432	0	0.0437358	-0.0311076	0.00219988	0.000831874
hsa-let-7a-5p	MIMAT0000062	-3.20451	SCARF1	ENSG00000074660	0.593828	0.218794	1	0	-0.215406	0.825499	0.055037	0	-0.105782	-0.0096537	0.151165	0.0571625
hsa-let-7a-5p	MIMAT0000062	-3.20451	SLC15A4	ENSG00000139370	-0.860378	0.054087	1	0	0.0184397	0.441893	-0.0797413	0	0.00905543	-0.0308755	-0.119672	-0.0452535
hsa-let-7a-5p	MIMAT0000062	-3.20451	MUC15	ENSG00000169550	-3.56073	2.96001e-10	1	0	0.0646913	0.785444	-0.330015	0	0.0317688	-0.0118696	-0.373653	-0.141295
hsa-let-7a-5p	MIMAT0000062	-3.20451	CACNG5	ENSG00000075429	2.48663	0.000167803	1	0	0.175095	1.39132	0.230465	1	0.0859862	0.0216484	1.16613	0.440966
hsa-let-7a-5p	MIMAT0000062	-3.20451	CCL23	ENSG00000274736	1.84434	0.0176247	1	0	0.0787458	1.14186	0.170936	1	0.0386707	0.0078477	1.14011	0.431129
hsa-let-7a-5p	MIMAT0000062	-3.20451	HMGA1	ENSG00000137309	3.31637	2.25776e-11	1	1	-0.707648	0.812097	0.307367	1	-0.347514	-0.0103951	2.64449	1
hsa-let-7a-5p	MIMAT0000062	-3.20451	NFAM1	ENSG00000235568	2.22199	8.79796e-07	1	0	0.214516	0.609183	0.205938	1	0.105345	-0.0216207	1.07897	0.408008
hsa-let-7a-5p	MIMAT0000062	-3.20451	ZNRF2	ENSG00000180233	0.273336	0.849023	1	0	-0.0806769	0.128063	0.0253333	0	-0.039619	-0.0482371	0.0167152	0.00632078
hsa-let-7a-5p	MIMAT0000062	-3.20451	PSMG2	ENSG00000128789	-0.327483	0.426523	1	0	-0.830372	0.47107	-0.0303516	0	-0.407782	-0.0292614	0.348169	0.131658
hsa-let-7a-5p	MIMAT0000062	-3.20451	FAM110B	ENSG00000169122	0.0480347	0.972156	1	0	-0.052497	1.54673	0.00445194	0	-0.0257804	0.0302463	0.0604786	0.0228697
hsa-let-7a-5p	MIMAT0000062	-3.20451	TRAF3IP2	ENSG00000056972	-0.913146	0.00949052	1	0	-0.00564349	0.335975	-0.0846319	0	-0.00277142	-0.036735	-0.118595	-0.0448463
hsa-let-7a-5p	MIMAT0000062	-3.20451	NCOA1	ENSG00000084676	-0.528602	0.18541	1	0.333333	-0.0972293	1.12748	-0.0489917	0	-0.0477476	0.00705225	0.339142	0.128245
hsa-let-7a-5p	MIMAT0000062	-3.20451	CTSB	ENSG00000164733	-1.23238	0.00218546	1	0	0.148503	0.489973	-0.114219	0	0.0729271	-0.0282156	-0.215361	-0.0814379
hsa-let-7a-5p	MIMAT0000062	-3.20451	SNX11	ENSG00000002919	-0.729388	0.0716243	1	0	0.0749786	0.978719	-0.0676009	0	0.0368207	-0.00117732	-0.105599	-0.0399317
hsa-let-7a-5p	MIMAT0000062	-3.20451	TPM3	ENSG00000143549	0.571835	0.163287	1	0	-0.216868	0.756306	0.0529986	0	-0.1065	-0.0134816	0.146017	0.0552158
hsa-let-7a-5p	MIMAT0000062	-3.20451	ZNF561	ENSG00000171469	-1.42989	1.07823e-06	1	0	0.0456938	1.41926	-0.132525	0	0.0224394	0.023194	-0.13177	-0.0498284
hsa-let-7a-5p	MIMAT0000062	-3.20451	C1orf158	ENSG00000157330	2.86555	9.90316e-08	1	0	-0.0172835	1.80319	0.265584	1	-0.00848763	0.0444337	1.31851	0.498587
hsa-let-7a-5p	MIMAT0000062	-3.20451	POGLUT1	ENSG00000163389	-0.936185	0.0291262	1	0.666667	-0.224937	1.71682	-0.0867672	0	-0.110463	0.0396557	0.730018	0.276053
hsa-let-7a-5p	MIMAT0000062	-3.20451	CDYL2	ENSG00000166446	0.706756	0.139115	1	0	0.110512	1.05126	0.0655033	0	0.0542704	0.00283571	0.0140686	0.00531998
hsa-let-7a-5p	MIMAT0000062	-3.20451	WDR81	ENSG00000167716	2.16212	6.2073e-16	1	0	0.0637136	1.33511	0.200389	1	0.0312886	0.0185389	1.18764	0.4491
hsa-let-7a-5p	MIMAT0000062	-3.20451	TNFAIP8L1	ENSG00000185361	1.39963	1.21203e-06	1	0	-0.151374	0.848582	0.12972	1	-0.0743374	-0.00837672	1.19568	0.452141
hsa-let-7a-5p	MIMAT0000062	-3.20451	XIRP2	ENSG00000163092	1.9493	0.0204957	1	0	0.102567	4.91542	0.180665	1	0.0503691	0.216608	1.3469	0.509325
hsa-let-7a-5p	MIMAT0000062	-3.20451	TMEM178A	ENSG00000152154	-1.01451	0.043984	1	0	-0.22203	1.31417	-0.0940265	0	-0.109035	0.0173806	0.0323895	0.0122479
hsa-let-7a-5p	MIMAT0000062	-3.20451	JMY	ENSG00000152409	-2.2063	1.05417e-09	1	0	-0.103373	0.834417	-0.204483	0	-0.0507646	-0.00916037	-0.162879	-0.061592
hsa-let-7a-5p	MIMAT0000062	-3.20451	AMER1	ENSG00000184675	0.0411114	1	1	0	0.0817463	1.26039	0.00381027	0	0.0401442	0.0144055	-0.0219284	-0.00829213
hsa-let-7a-5p	MIMAT0000062	-3.20451	ZSCAN29	ENSG00000140265	-0.205561	0.662661	1	0	-0.0662984	1.1945	-0.0190518	0	-0.032558	0.0107599	0.0242661	0.00917612
hsa-let-7a-5p	MIMAT0000062	-3.20451	ZNF597	ENSG00000167981	-1.22079	0.00238841	1	0	0.0078473	0.74779	-0.113145	0	0.00385368	-0.0139527	-0.130951	-0.0495186
hsa-let-7a-5p	MIMAT0000062	-3.20451	EME1	ENSG00000154920	1.50203	0.00110111	1	0	-0.0105455	1.22843	0.13921	1	-0.00517873	0.0126373	1.15703	0.437524
hsa-let-7a-5p	MIMAT0000062	-3.20451	ZNF583	ENSG00000198440	-0.769299	0.059747	1	0.666667	0.129742	1.3536	-0.0712999	0	0.0637143	0.0195616	0.551214	0.208439
hsa-let-7a-5p	MIMAT0000062	-3.20451	PPM1K	ENSG00000163644	-1.40118	0.000456705	1	0	0.045654	0.718742	-0.129864	0	0.0224199	-0.0155597	-0.167843	-0.0634691
hsa-let-7a-5p	MIMAT0000062	-3.20451	BTNL9	ENSG00000165810	-1.2956	0.00435	1	0	0.1338	1.30697	-0.120078	0	0.0657071	0.0169822	-0.168803	-0.063832
hsa-let-7a-5p	MIMAT0000062	-3.20451	SNRNP48	ENSG00000168566	-1.18483	0.00361063	1	0	-0.527193	1.02056	-0.109812	0	-0.258896	0.00113737	0.150221	0.0568053
hsa-let-7a-5p	MIMAT0000062	-3.20451	LINGO2	ENSG00000174482	-1.43581	0.189684	1	0	0.102505	2.2251	-0.133073	0	0.0503383	0.067775	-0.115636	-0.0437273
hsa-let-7a-5p	MIMAT0000062	-3.20451	USP54	ENSG00000166348	-3.60707	4.36269e-20	1	0	0.0477604	0.817514	-0.334309	0	0.0234543	-0.0100955	-0.367859	-0.139104
hsa-let-7a-5p	MIMAT0000062	-3.20451	SPRED1	ENSG00000166068	-1.1968	9.42155e-05	1	0	0.203608	0.948765	-0.110921	0	0.0999887	-0.00283439	-0.213744	-0.0808264
hsa-let-7a-5p	MIMAT0000062	-3.20451	ZNF383	ENSG00000188283	-0.242688	0.567846	1	0	-0.189222	1.4089	-0.0224927	0	-0.0929236	0.022621	0.0930519	0.0351871
hsa-let-7a-5p	MIMAT0000062	-3.20451	SDE2	ENSG00000143751	-0.873933	0.0327489	1	0	-1.62679	2.29905	-0.0809976	0	-0.79889	0.0718657	0.789758	0.298643
hsa-let-7a-5p	MIMAT0000062	-3.20451	RNF168	ENSG00000163961	-0.380648	0.275345	1	0	-0.628628	2.79496	-0.0352791	0	-0.308709	0.0993006	0.37273	0.140946
hsa-let-7a-5p	MIMAT0000062	-3.20451	BBS12	ENSG00000181004	-1.76203	5.70252e-05	1	0	0.0770188	0.740917	-0.163307	0	0.0378226	-0.014333	-0.215463	-0.0814763
hsa-let-7a-5p	MIMAT0000062	-3.20451	CDC20B	ENSG00000164287	2.45111	0.000465271	1	0	-0.256131	0.9373	0.227173	1	-0.125782	-0.00346865	1.34949	0.510302
hsa-let-7a-5p	MIMAT0000062	-3.20451	DCP2	ENSG00000172795	-0.698284	0.0633519	1	0	-0.359025	3.0353	-0.0647181	0	-0.176311	0.112597	0.22419	0.0847763
hsa-let-7a-5p	MIMAT0000062	-3.20451	TCTEX1D1	ENSG00000152760	1.36808	0.0873575	1	0	-0.188687	3.41441	0.126796	0	-0.0926609	0.133569	0.353026	0.133495
hsa-let-7a-5p	MIMAT0000062	-3.20451	NANP	ENSG00000170191	0.567405	0.247326	1	0	-0.0429175	1.97611	0.0525881	0	-0.0210761	0.054	0.127664	0.0482756
hsa-let-7a-5p	MIMAT0000062	-3.20451	TMEM154	ENSG00000170006	-0.439271	0.688921	1	0	0.0345919	0.741184	-0.0407124	0	0.0169875	-0.0143182	-0.072018	-0.0272333
hsa-let-7a-5p	MIMAT0000062	-3.20451	AMER3	ENSG00000178171	2.72698	1.2909e-05	1	0.666667	-0.130736	1.32209	0.252742	1	-0.0642021	0.0178187	2.00143	0.756831
hsa-let-7a-5p	MIMAT0000062	-3.20451	SLC25A16	ENSG00000122912	0.022666	1	1	0	0.0513123	3.26437	0.00210072	0	0.0251986	0.125269	0.102171	0.0386356
hsa-let-7a-5p	MIMAT0000062	-3.20451	DOK6	ENSG00000206052	0.551226	0.436251	1	0	0.0243521	3.46726	0.0510885	0	0.0119589	0.136493	0.175623	0.0664109
hsa-let-7a-5p	MIMAT0000062	-3.20451	ZBTB9	ENSG00000213588	0	1	1	0	-0.215253	0.789015	0	0	-0.105707	-0.011672	0.0940352	0.035559
hsa-let-7a-5p	MIMAT0000062	-3.20451	HOXA9	ENSG00000078399	2.24322	0.00422305	1	0.666667	-0.266148	0.727597	0.207905	1	-0.130701	-0.0150698	1.9902	0.752586
hsa-let-7a-5p	MIMAT0000062	-3.20451	CCDC110	ENSG00000168491	-0.667852	0.62826	1	0	0.118226	1.50512	-0.0618976	0	0.0580586	0.0279444	-0.0920118	-0.0347938
hsa-let-7a-5p	MIMAT0000062	-3.20451	MFSD8	ENSG00000164073	-0.994282	0.00460687	1	0.666667	-0.123703	0.740493	-0.0921517	0	-0.0607487	-0.0143564	0.620907	0.234793
hsa-let-7a-5p	MIMAT0000062	-3.20451	GCSAM	ENSG00000174500	-2.15331	0.000186692	1	0	0.00144238	1.58333	-0.199572	0	0.000708328	0.0322711	-0.16801	-0.0635321
hsa-let-7a-5p	MIMAT0000062	-3.20451	TES	ENSG00000135269	-1.12308	0.00971692	1	0	-0.0390397	1.34231	-0.104089	0	-0.0191717	0.0189371	-0.0659802	-0.0249501
hsa-let-7a-5p	MIMAT0000062	-3.20451	SPECC1	ENSG00000128487	0.637827	0.14394	1	0	0.144574	0.843558	0.0591148	0	0.0709977	-0.00865466	-0.0205375	-0.00776615
hsa-let-7a-5p	MIMAT0000062	-3.20451	ZNF548	ENSG00000188785	-1.36721	0.000103351	1	0.333333	0.133334	1.41444	-0.126715	0	0.0654781	0.0229276	0.164068	0.0620414
hsa-let-7a-5p	MIMAT0000062	-3.20451	ZNF268	ENSG00000090612	-0.658828	0.030864	1	0.333333	0.0817669	1.09741	-0.0610612	0	0.0401543	0.00538902	0.237507	0.0898121
hsa-let-7a-5p	MIMAT0000062	-3.20451	STEAP2	ENSG00000157214	-1.59676	0.0077115	1	0	-0.134321	3.63367	-0.147991	0	-0.0659628	0.1457	0.0636718	0.0240772
hsa-let-7a-5p	MIMAT0000062	-3.20451	PRICKLE1	ENSG00000139174	-1.39445	0.00413659	1	0	-0.0661412	0.502968	-0.12924	0	-0.0324808	-0.0274967	-0.124256	-0.0469869
hsa-let-7a-5p	MIMAT0000062	-3.20451	ZNF488	ENSG00000265763	2.7426	1.12866e-06	1	0	0.031051	0.478734	0.254189	1	0.0152486	-0.0288374	1.2101	0.457595
hsa-let-7a-5p	MIMAT0000062	-3.20451	TCEANC2	ENSG00000116205	-0.210665	0.741639	1	0	-0.0964166	1.11604	-0.0195248	0	-0.0473486	0.00641942	0.0342432	0.0129489
hsa-let-7a-5p	MIMAT0000062	-3.20451	CADM2	ENSG00000175161	2.01912	0.00298362	1	0.666667	-0.0369886	2.9572	0.187135	1	-0.0181645	0.108276	1.98024	0.748819
hsa-let-7a-5p	MIMAT0000062	-3.20451	TNPO1	ENSG00000083312	-1.24086	0.00244688	1	0	-0.455971	1.26031	-0.115005	0	-0.223919	0.014401	0.123316	0.0466312
hsa-let-7a-5p	MIMAT0000062	-3.20451	LRRC57	ENSG00000180979	0.0855618	1	1	0	-0.202159	1.02295	0.00793001	0	-0.099277	0.00126939	0.108476	0.0410198
hsa-let-7a-5p	MIMAT0000062	-3.20451	SNX33	ENSG00000173548	-0.187528	0.647688	1	0	0.0656666	0.688599	-0.0173804	0	0.0322478	-0.0172272	-0.0668554	-0.0252811
hsa-let-7a-5p	MIMAT0000062	-3.20451	SLC22A7	ENSG00000137204	2.23825	0.000298767	1	0	-0.148888	1.13831	0.207444	1	-0.0731166	0.00765151	1.28821	0.487132
hsa-let-7a-5p	MIMAT0000062	-3.20451	ERI1	ENSG00000104626	0.0972044	1	1	0	-0.129199	1.8819	0.00900907	0	-0.0634477	0.0487885	0.121245	0.0458483
hsa-let-7a-5p	MIMAT0000062	-3.20451	STRADA	ENSG00000266173	-0.184732	0.71421	1	0	-0.0623429	1.98072	-0.0171213	0	-0.0306155	0.0542554	0.0677497	0.0256192
hsa-let-7a-5p	MIMAT0000062	-3.20451	TMEM150A	ENSG00000168890	0.710788	0.0186742	1	0	-0.0473254	0.48516	0.065877	1	-0.0232407	-0.0284819	1.06064	0.401074
hsa-let-7a-5p	MIMAT0000062	-3.20451	FBXW8	ENSG00000174989	-0.60285	0.104329	1	0	-0.0180823	1.71602	-0.0558732	0	-0.00887993	0.0396115	-0.00738168	-0.00279135
hsa-let-7a-5p	MIMAT0000062	-3.20451	PITX2	ENSG00000164093	3.99947	9.6161e-12	1	0	0.064566	1.46285	0.370678	1	0.0317073	0.0256056	1.36458	0.516008
hsa-let-7a-5p	MIMAT0000062	-3.20451	MDGA1	ENSG00000112139	2.25223	2.20916e-08	1	0	0.0344675	4.3287	0.20874	1	0.0169264	0.18415	1.37596	0.520314
hsa-let-7a-5p	MIMAT0000062	-3.20451	CREBRF	ENSG00000164463	-2.09036	5.5823e-10	1	0	-0.00432387	1.04413	-0.193738	0	-0.00212338	0.00244139	-0.189174	-0.0715351
hsa-let-7a-5p	MIMAT0000062	-3.20451	CYB561A3	ENSG00000162144	0.562906	0.110113	1	0	-0.0897878	0.804716	0.0521711	0	-0.0440933	-0.0108034	0.0854609	0.0323166
hsa-let-7a-5p	MIMAT0000062	-3.20451	PANK2	ENSG00000125779	-0.214321	0.559069	1	0	0.045574	0.84676	-0.0198636	0	0.0223806	-0.00847752	-0.0507217	-0.0191802
hsa-let-7a-5p	MIMAT0000062	-3.20451	IL12RB1	ENSG00000096996	2.60366	4.73049e-07	1	0	-0.269655	0.656915	0.241311	1	-0.132423	-0.0189801	1.35475	0.512294
hsa-let-7a-5p	MIMAT0000062	-3.20451	ELMOD2	ENSG00000179387	-1.02686	0.00393544	1	0	0.020303	1.88732	-0.095171	0	0.00997046	0.0490879	-0.0560535	-0.0211964
hsa-let-7a-5p	MIMAT0000062	-3.20451	TTL	ENSG00000114999	0.537148	0.166585	1	0.666667	-0.15901	0.626778	0.0497838	0	-0.0780872	-0.0206473	0.77389	0.292643
hsa-let-7a-5p	MIMAT0000062	-3.20451	C10orf67	ENSG00000179133	0.620734	0.583218	1	0	0.166856	0.425287	0.0575306	0	0.0819403	-0.0317942	-0.0562039	-0.0212532
hsa-let-7a-5p	MIMAT0000062	-3.20451	FNDC5	ENSG00000160097	-0.302132	0.887246	1	0	-0.091236	3.36853	-0.0280021	0	-0.0448044	0.131031	0.147834	0.0559027
hsa-let-7a-5p	MIMAT0000062	-3.20451	CACUL1	ENSG00000151893	-0.706184	0.0808189	1	0	0.106194	1.87967	-0.0654503	0	0.0521498	0.0486647	-0.0689354	-0.0260676
hsa-let-7a-5p	MIMAT0000062	-3.20451	SIAE	ENSG00000110013	-2.01366	2.94085e-06	1	0	0.336308	0.62775	-0.186629	0	0.165155	-0.0205935	-0.372378	-0.140813
hsa-let-7a-5p	MIMAT0000062	-3.20451	SKP1	ENSG00000113558	-1.89679	5.79243e-08	1	0	-1.25553	0.616373	-0.175798	0	-0.616568	-0.0212229	0.419548	0.15865
hsa-let-7a-5p	MIMAT0000062	-3.20451	RASAL2	ENSG00000075391	-0.385171	0.380672	1	0	0.0310643	0.659219	-0.0356983	0	0.0152551	-0.0188526	-0.069806	-0.0263968
hsa-let-7a-5p	MIMAT0000062	-3.20451	SGK3	ENSG00000104205	-1.52046	0.000293801	1	0	0.115334	0.61954	-0.140919	0	0.0566388	-0.0210477	-0.218606	-0.0826647
hsa-let-7a-5p	MIMAT0000062	-3.20451	UNC5B	ENSG00000107731	2.25786	1.48046e-10	1	0	-0.16666	1.17735	0.209262	1	-0.0818439	0.00981108	1.30092	0.491936
hsa-let-7a-5p	MIMAT0000062	-3.20451	KCNN3	ENSG00000143603	-0.00110865	1	1	0	0.0138785	0.818403	-0.000102752	0	0.0068155	-0.0100463	-0.0169645	-0.00641505
hsa-let-7a-5p	MIMAT0000062	-3.20451	CAMK2A	ENSG00000070808	3.18871	1.0457e-06	1	0	-0.0438526	1.5193	0.295535	1	-0.0215352	0.0287285	1.3458	0.508908
hsa-let-7a-5p	MIMAT0000062	-3.20451	RDH10	ENSG00000121039	0.0408418	1	1	0.666667	-0.230423	2.86682	0.00378529	0	-0.113157	0.103276	0.886885	0.335371
hsa-let-7a-5p	MIMAT0000062	-3.20451	KCNQ4	ENSG00000117013	3.06445	1.05664e-06	1	0.666667	-0.134881	1.38535	0.284018	1	-0.0662376	0.0213181	2.03824	0.770751
hsa-let-7a-5p	MIMAT0000062	-3.20451	MRPL42	ENSG00000198015	-0.869225	0.00936627	1	0	-0.293628	1.37954	-0.0805612	0	-0.144196	0.0209967	0.0846312	0.0320029
hsa-let-7a-5p	MIMAT0000062	-3.20451	CTAGE1	ENSG00000212710	2.12037	0.0037791	1	0	-0.136717	1.09038	0.196519	1	-0.0671394	0.00499995	1.26866	0.479737
hsa-let-7a-5p	MIMAT0000062	-3.20451	KCNH1	ENSG00000143473	0.54163	0.635345	1	0	0.0178952	0.738199	0.0501992	0	0.00878801	-0.0144833	0.0269279	0.0101827
hsa-let-7a-5p	MIMAT0000062	-3.20451	AQP11	ENSG00000178301	0.228609	0.688488	1	0	0.138589	0.977407	0.0211879	0	0.0680589	-0.00124986	-0.0481209	-0.0181967
hsa-let-7a-5p	MIMAT0000062	-3.20451	IFNLR1	ENSG00000185436	-1.59682	1.68756e-05	1	0.666667	-0.379702	0.776258	-0.147996	0	-0.186465	-0.0123778	0.692758	0.261963
hsa-let-7a-5p	MIMAT0000062	-3.20451	SLC35C2	ENSG00000080189	0.284547	0.463231	1	0	0.130853	0.493619	0.0263723	0	0.0642595	-0.0280139	-0.0659011	-0.0249202
hsa-let-7a-5p	MIMAT0000062	-3.20451	APBB2	ENSG00000163697	-1.35256	0.00010111	1	0	0.0928198	1.1662	-0.125357	0	0.0455822	0.00919459	-0.161745	-0.0611631
hsa-let-7a-5p	MIMAT0000062	-3.20451	ST6GAL1	ENSG00000073849	-2.24894	0.00581183	1	0	0.148163	0.706782	-0.208435	0	0.0727606	-0.0162214	-0.297417	-0.112467
hsa-let-7a-5p	MIMAT0000062	-3.20451	COL23A1	ENSG00000050767	-0.993174	0.169426	1	0	0.0828945	1.57853	-0.0920491	0	0.0407081	0.0320052	-0.100752	-0.0380989
hsa-let-7a-5p	MIMAT0000062	-3.20451	MMGT1	ENSG00000169446	-0.760519	0.120133	1	0	-0.487746	1.56727	-0.0704862	0	-0.239524	0.0313825	0.20042	0.075788
hsa-let-7a-5p	MIMAT0000062	-3.20451	ANAPC16	ENSG00000166295	-1.21736	0.000442632	1	0	-0.117673	0.600575	-0.112827	0	-0.0577874	-0.0220969	-0.0771368	-0.0291689
hsa-let-7a-5p	MIMAT0000062	-3.20451	DCUN1D3	ENSG00000188215	-0.940629	0.0233521	1	0.666667	0.145346	1.12923	-0.0871791	0	0.0713767	0.00714935	0.51526	0.194843
hsa-let-7a-5p	MIMAT0000062	-3.20451	CNTD1	ENSG00000176563	0.924609	0.120445	1	0	-0.0264216	0.966794	0.0856943	0	-0.0129752	-0.001837	0.0968325	0.0366168
hsa-let-7a-5p	MIMAT0000062	-3.20451	C4orf33	ENSG00000151470	-1.54959	0.000958729	1	0	0.0556723	1.03587	-0.143618	0	0.0273397	0.00198439	-0.168974	-0.0638966
hsa-let-7a-5p	MIMAT0000062	-3.20451	CNKSR3	ENSG00000153721	0.211021	0.676953	1	0	0.0732646	1.65367	0.0195578	0	0.035979	0.0361625	0.0197412	0.00746505
hsa-let-7a-5p	MIMAT0000062	-3.20451	MCMDC2	ENSG00000178460	0.340828	0.578921	1	0	0.00456453	1.14831	0.0315885	0	0.00224156	0.00820452	0.0375515	0.0141999
hsa-let-7a-5p	MIMAT0000062	-3.20451	GABRG1	ENSG00000163285	1.41294	0.242086	1	0	0.100708	1.25844	0.130954	0	0.0494561	0.0142975	0.0957951	0.0362245
hsa-let-7a-5p	MIMAT0000062	-3.20451	PLBD2	ENSG00000151176	1.098	0.000331337	1	0	0.0700503	0.734921	0.101764	1	0.0344005	-0.0146647	1.0527	0.398073
hsa-let-7a-5p	MIMAT0000062	-3.20451	TYSND1	ENSG00000156521	-0.35615	0.519402	1	0	0.0221029	1.3198	-0.0330086	0	0.0108544	0.0176917	-0.0261713	-0.00989655
hsa-let-7a-5p	MIMAT0000062	-3.20451	KSR2	ENSG00000171435	-0.157498	0.968491	1	0	0.00371001	2.2371	-0.0145972	0	0.00182192	0.0684387	0.0520196	0.019671
hsa-let-7a-5p	MIMAT0000062	-3.20451	RTTN	ENSG00000176225	-0.219111	0.745442	1	0	-0.484256	1.04819	-0.0203076	0	-0.23781	0.00266586	0.220168	0.0832557
hsa-let-7a-5p	MIMAT0000062	-3.20451	RNF149	ENSG00000163162	0.333909	0.444374	1	0	-0.147886	0.783826	0.0309473	0	-0.0726242	-0.0119591	0.0916123	0.0346428
hsa-let-7a-5p	MIMAT0000062	-3.20451	ZNF660	ENSG00000144792	-1.71034	8.14106e-05	1	0	0.1946	1.68333	-0.158517	0	0.0955645	0.0378032	-0.216279	-0.0817847
hsa-let-7a-5p	MIMAT0000062	-3.20451	ARL10	ENSG00000175414	0.872079	0.0205498	1	0	-0.100019	1.40249	0.0808258	1	-0.0491177	0.0222663	1.15221	0.435703
hsa-let-7a-5p	MIMAT0000062	-3.20451	PPIL6	ENSG00000185250	-1.12294	0.0360785	1	0	-0.0414847	1.47635	-0.104076	0	-0.0203725	0.0263527	-0.0573512	-0.0216871
hsa-let-7a-5p	MIMAT0000062	-3.20451	NSMCE2	ENSG00000156831	-0.723369	0.0450454	1	0.333333	-0.560951	0.599934	-0.067043	0	-0.275474	-0.0221324	0.519632	0.196496
hsa-let-7a-5p	MIMAT0000062	-3.20451	CRB2	ENSG00000148204	1.89556	0.00018072	1	0.666667	-0.0241621	0.827747	0.175684	1	-0.0118656	-0.00952932	1.84469	0.69756
hsa-let-7a-5p	MIMAT0000062	-3.20451	FAM133A	ENSG00000179083	3.86785	2.7302e-06	1	0	-0.0473553	2.69891	0.358479	1	-0.0232554	0.093987	1.47572	0.558037
hsa-let-7a-5p	MIMAT0000062	-3.20451	NEGR1	ENSG00000172260	-0.451041	0.652236	1	0	-0.0036814	2.48823	-0.0418032	0	-0.00180787	0.0823317	0.0423364	0.0160093
hsa-let-7a-5p	MIMAT0000062	-3.20451	CES4A	ENSG00000172824	-0.963899	0.00528023	1	0	-0.146936	1.08367	-0.0893358	0	-0.0721576	0.00462872	-0.0125495	-0.00474555
hsa-let-7a-5p	MIMAT0000062	-3.20451	C3orf38	ENSG00000179021	-0.837236	0.0307272	1	0	-0.382329	0.3354	-0.0775964	0	-0.187755	-0.0367669	0.0733919	0.0277528
hsa-let-7a-5p	MIMAT0000062	-3.20451	SCARA5	ENSG00000168079	-1.58761	0.084129	1	0	0.188881	1.81745	-0.147143	0	0.092756	0.045223	-0.194676	-0.0736157
hsa-let-7a-5p	MIMAT0000062	-3.20451	YIPF6	ENSG00000181704	-1.1492	0.00348275	1	0	-0.182653	1.06861	-0.106509	0	-0.089698	0.00379565	-0.0130157	-0.00492184
hsa-let-7a-5p	MIMAT0000062	-3.20451	PLEKHA7	ENSG00000166689	0.202447	0.878206	1	0	0.0385796	0.994351	0.0187632	0	0.0189458	-0.000312518	-0.000495155	-0.00018724
hsa-let-7a-5p	MIMAT0000062	-3.20451	JAZF1	ENSG00000153814	-0.294409	0.538049	1	0.333333	-0.588526	0.552222	-0.0272863	0	-0.289015	-0.0247719	0.57029	0.215653
hsa-let-7a-5p	MIMAT0000062	-3.20451	KRT73	ENSG00000186049	2.89231	4.45958e-05	1	0	0.0799907	0.443357	0.268064	1	0.0392821	-0.0307945	1.19799	0.453013
hsa-let-7a-5p	MIMAT0000062	-3.20451	CNTN5	ENSG00000149972	-2.11414	0.0151326	1	0	0.132628	1.45486	-0.195942	0	0.0651315	0.0251634	-0.23591	-0.0892084
hsa-let-7a-5p	MIMAT0000062	-3.20451	DNMT3A	ENSG00000119772	0.308274	0.444293	1	0	0.109474	1.40366	0.0285713	0	0.0537608	0.0223314	-0.00285802	-0.00108075
hsa-let-7a-5p	MIMAT0000062	-3.20451	SYT9	ENSG00000170743	-0.325276	0.778631	1	0	0.0777885	1.49892	-0.0301471	0	0.0382006	0.027601	-0.0407467	-0.0154082
hsa-let-7a-5p	MIMAT0000062	-3.20451	TCF23	ENSG00000163792	2.16627	7.39038e-06	1	0	0.12483	2.40533	0.200774	1	0.061302	0.0777456	1.21722	0.460285
hsa-let-7a-5p	MIMAT0000062	-3.20451	TMTC1	ENSG00000133687	0.352087	0.521791	1	0	0.143522	1.27465	0.032632	0	0.0704813	0.0151942	-0.0226551	-0.00856692
hsa-let-7a-5p	MIMAT0000062	-3.20451	CD86	ENSG00000114013	0.863824	0.114358	1	0.333333	-0.235737	1.01624	0.0800606	0	-0.115766	0.000898543	0.530059	0.200439
hsa-let-7a-5p	MIMAT0000062	-3.20451	PRR15	ENSG00000176532	-2.72256	0.0153377	1	0	-0.171635	0.295739	-0.252332	0	-0.0842871	-0.038961	-0.207006	-0.0782782
hsa-let-7a-5p	MIMAT0000062	-3.20451	C5orf51	ENSG00000205765	-1.36663	0.00117176	1	1	0.214926	2.01647	-0.126662	0	0.105547	0.0562331	0.824024	0.311601
hsa-let-7a-5p	MIMAT0000062	-3.20451	PRR18	ENSG00000176381	2.62527	0.00335974	1	0.333333	-0.00529124	1.49345	0.243315	1	-0.00259844	0.0272983	1.60654	0.607507
hsa-let-7a-5p	MIMAT0000062	-3.20451	CBFA2T3	ENSG00000129993	1.83784	0.000481986	1	0.666667	-0.038801	1.14982	0.170334	1	-0.0190545	0.00828816	1.86434	0.704993
hsa-let-7a-5p	MIMAT0000062	-3.20451	PIGN	ENSG00000197563	-0.916396	0.00458138	1	0.333333	-0.0389335	1.39197	-0.0849332	0	-0.0191196	0.0216846	0.289204	0.109361
hsa-let-7a-5p	MIMAT0000062	-3.20451	MRPS11	ENSG00000181991	-0.250068	0.68815	1	0	-0.673671	0.945517	-0.0231768	0	-0.330828	-0.00301412	0.304638	0.115197
hsa-let-7a-5p	MIMAT0000062	-3.20451	MOCS2	ENSG00000164172	-1.2693	0.0026389	1	0	-0.12514	1.01627	-0.117641	0	-0.0614543	0.000900199	-0.0552861	-0.0209062
hsa-let-7a-5p	MIMAT0000062	-3.20451	GATC	ENSG00000257218	-1.19553	0.00445027	1	0	-0.327844	1.47106	-0.110803	0	-0.160999	0.0260597	0.0762551	0.0288355
hsa-let-7a-5p	MIMAT0000062	-3.20451	AGO3	ENSG00000126070	-0.900308	0.00331642	1	0.666667	-0.10272	1.36877	-0.083442	0	-0.0504441	0.0204011	0.65407	0.247333
hsa-let-7a-5p	MIMAT0000062	-3.20451	CYP20A1	ENSG00000119004	-1.29447	0.00182026	1	0	0.0581404	1.23213	-0.119974	0	0.0285518	0.0128417	-0.135684	-0.0513081
hsa-let-7a-5p	MIMAT0000062	-3.20451	CSNK2A1	ENSG00000101266	-0.550797	0.152171	1	0.666667	-0.238298	1.10731	-0.0510488	0	-0.117024	0.00593669	0.738579	0.27929
hsa-let-7a-5p	MIMAT0000062	-3.20451	PPM1A	ENSG00000100614	-1.28109	0.000515832	1	0	0.0770953	2.19595	-0.118733	0	0.0378602	0.0661621	-0.0904312	-0.0341961
hsa-let-7a-5p	MIMAT0000062	-3.20451	STARD13	ENSG00000133121	-1.17114	0.00243141	1	0.666667	0.00959931	1.93865	-0.108543	0	0.00471406	0.051928	0.605337	0.228905
hsa-let-7a-5p	MIMAT0000062	-3.20451	PRIMA1	ENSG00000175785	1.04037	0.143085	1	0	-0.171026	1.99002	0.096423	0	-0.0839878	0.0547699	0.235181	0.0889325
hsa-let-7a-5p	MIMAT0000062	-3.20451	PLA2G4D	ENSG00000159337	2.88589	4.48492e-08	1	0	-0.292521	1.19743	0.267469	1	-0.143652	0.0109221	1.42204	0.537739
hsa-let-7a-5p	MIMAT0000062	-3.20451	NME9	ENSG00000181322	0.146105	0.937396	1	0	0.172431	0.881936	0.0135413	0	0.084678	-0.00653152	-0.0776682	-0.0293699
hsa-let-7a-5p	MIMAT0000062	-3.20451	RASSF3	ENSG00000153179	0.744822	0.101694	1	0	0.0396435	0.619825	0.0690313	0	0.0194682	-0.0210319	0.0285311	0.0107889
hsa-let-7a-5p	MIMAT0000062	-3.20451	GSDMA	ENSG00000167914	1.51668	0.0152355	1	0	-0.476557	0.680577	0.140569	1	-0.234029	-0.0176711	1.35693	0.513115
hsa-let-7a-5p	MIMAT0000062	-3.20451	RILPL1	ENSG00000188026	-0.543784	0.170781	1	0	-0.159365	1.4146	-0.0503988	0	-0.0782612	0.0229362	0.0507986	0.0192093
hsa-let-7a-5p	MIMAT0000062	-3.20451	PIGW	ENSG00000277161	-1.28146	0.018285	1	0	-0.273791	3.00631	-0.118768	0	-0.134454	0.110993	0.126679	0.0479032
hsa-let-7a-5p	MIMAT0000062	-3.20451	KY	ENSG00000174611	-2.01737	1.24996e-05	1	0	-0.0762343	0.980149	-0.186974	0	-0.0374374	-0.00109818	-0.150634	-0.0569617
hsa-let-7a-5p	MIMAT0000062	-3.20451	NAT8L	ENSG00000185818	0.337692	0.782757	1	1	0.0244702	0.31393	0.0312978	0	0.0120169	-0.0379546	0.981326	0.371084
hsa-let-7a-5p	MIMAT0000062	-3.20451	HM13	ENSG00000101294	0.460596	0.163933	1	0	-0.134626	0.874071	0.0426888	0	-0.0661123	-0.00696659	0.101835	0.0385083
hsa-let-7a-5p	MIMAT0000062	-3.20451	MTDH	ENSG00000147649	-0.665262	0.0688547	1	0.666667	-0.0910694	1.04837	-0.0616576	0	-0.0447226	0.002676	0.652408	0.246705
hsa-let-7a-5p	MIMAT0000062	-3.20451	GPAT4	ENSG00000158669	-0.200001	0.692461	1	1	0.16747	0.576695	-0.0185365	0	0.0822415	-0.023418	0.875804	0.331181
hsa-let-7a-5p	MIMAT0000062	-3.20451	SFXN2	ENSG00000156398	-0.905747	0.0141753	1	0	-0.122081	1.29756	-0.0839462	0	-0.0599517	0.0164614	-0.00753296	-0.00284855
hsa-let-7a-5p	MIMAT0000062	-3.20451	SCYL3	ENSG00000000457	-1.02919	0.00795612	1	0.666667	-0.142315	1.25551	-0.0953866	0	-0.0698885	0.0141355	0.655304	0.2478
hsa-let-7a-5p	MIMAT0000062	-3.20451	LEMD2	ENSG00000161904	-0.239126	0.58858	1	0	-0.371668	1.02338	-0.0221626	0	-0.18252	0.00129339	0.16165	0.0611274
hsa-let-7a-5p	MIMAT0000062	-3.20451	FKBP7	ENSG00000079150	-0.527603	0.502994	1	0	-0.0484374	2.8527	-0.0488991	0	-0.0237868	0.102495	0.0773824	0.0292618
hsa-let-7a-5p	MIMAT0000062	-3.20451	HIPK1	ENSG00000163349	-1.32092	0.000172243	1	0	-0.258728	2.2985	-0.122425	0	-0.127057	0.0718355	0.0764671	0.0289157
hsa-let-7a-5p	MIMAT0000062	-3.20451	CMTM4	ENSG00000183723	-2.15547	5.17661e-06	1	0	-0.0508621	2.33404	-0.199773	0	-0.0249775	0.0738012	-0.100994	-0.0381904
hsa-let-7a-5p	MIMAT0000062	-3.20451	QSOX2	ENSG00000165661	0.350723	0.428869	1	0	-0.0855732	0.407832	0.0325056	0	-0.0420235	-0.0327598	0.0417694	0.0157949
hsa-let-7a-5p	MIMAT0000062	-3.20451	LCA5	ENSG00000135338	-2.62615	9.70174e-07	1	0	0.118578	0.399763	-0.243396	0	0.0582315	-0.0332062	-0.334834	-0.126616
hsa-let-7a-5p	MIMAT0000062	-3.20451	BMP8A	ENSG00000183682	-3.4511	1.39091e-05	1	0	-0.139931	3.89834	-0.319853	0	-0.0687179	0.160341	-0.0907943	-0.0343335
hsa-let-7a-5p	MIMAT0000062	-3.20451	ZNF283	ENSG00000167637	-0.67931	0.079236	1	0	-0.150429	1.21095	-0.0629596	0	-0.0738729	0.0116701	0.0225834	0.0085398
hsa-let-7a-5p	MIMAT0000062	-3.20451	APAF1	ENSG00000120868	-0.371711	0.38636	1	0	-0.0134829	1.2863	-0.0344508	0	-0.00662125	0.0158389	-0.0119907	-0.00453423
hsa-let-7a-5p	MIMAT0000062	-3.20451	ZSCAN2	ENSG00000176371	-0.102835	0.869305	1	0	0.00332692	0.614035	-0.00953092	0	0.00163379	-0.0213523	-0.032517	-0.0122962
hsa-let-7a-5p	MIMAT0000062	-3.20451	SPC24	ENSG00000161888	2.78819	1.06929e-09	1	0	-1.85798	0.683257	0.258414	1	-0.912422	-0.0175228	2.15331	0.814265
hsa-let-7a-5p	MIMAT0000062	-3.20451	C1orf210	ENSG00000253313	-2.04569	0.000146553	1	0.333333	-0.0218555	1.41037	-0.189598	0	-0.0107328	0.0227023	0.177171	0.0669963
hsa-let-7a-5p	MIMAT0000062	-3.20451	THAP5	ENSG00000177683	-0.228976	0.750666	1	0	-0.151831	2.46448	-0.0212219	0	-0.0745615	0.0810177	0.134357	0.0508066
hsa-let-7a-5p	MIMAT0000062	-3.20451	SLC25A45	ENSG00000162241	-0.173291	0.795632	1	0	-0.170832	1.47617	-0.0160609	0	-0.0838929	0.0263424	0.0941745	0.0356116
hsa-let-7a-5p	MIMAT0000062	-3.20451	BCL9L	ENSG00000186174	1.98924	2.07852e-08	1	0	-0.122647	1.17805	0.184366	1	-0.06023	0.00985029	1.25445	0.474363
hsa-let-7a-5p	MIMAT0000062	-3.20451	GDPD1	ENSG00000153982	-0.830336	0.0539273	1	0.666667	-0.0583859	2.83042	-0.076957	0	-0.0286723	0.101262	0.719644	0.27213
hsa-let-7a-5p	MIMAT0000062	-3.20451	CYB561D1	ENSG00000174151	-0.160274	0.835859	1	0.666667	-0.242182	0.448507	-0.0148545	0	-0.118932	-0.0305096	0.740234	0.279916
hsa-let-7a-5p	MIMAT0000062	-3.20451	GEN1	ENSG00000178295	0.926315	0.0148849	1	0	-0.0704403	1.10359	0.0858524	1	-0.0345921	0.00573103	1.12618	0.425858
hsa-let-7a-5p	MIMAT0000062	-3.20451	EFNA1	ENSG00000169242	0.724381	0.347842	1	0	-0.0870233	1.01305	0.0671368	0	-0.0427357	0.000721913	0.110594	0.0418208
hsa-let-7a-5p	MIMAT0000062	-3.20451	MCM4	ENSG00000104738	1.88704	3.39708e-07	1	0	-1.13668	0.551325	0.174894	1	-0.558203	-0.0248215	1.70828	0.645977
hsa-let-7a-5p	MIMAT0000062	-3.20451	TPRG1L	ENSG00000158109	-0.489123	0.20345	1	0	-0.12361	1.73547	-0.0453327	0	-0.0607029	0.0406873	0.0560575	0.0211979
hsa-let-7a-5p	MIMAT0000062	-3.20451	RNF144B	ENSG00000137393	-3.06265	2.83887e-12	1	0.333333	0.0470391	1.71285	-0.283852	0	0.0231001	0.0394359	0.0658172	0.0248884
hsa-let-7a-5p	MIMAT0000062	-3.20451	MACC1	ENSG00000183742	-0.293516	0.901775	1	0	0.0323458	0.578629	-0.0272036	0	0.0158844	-0.023311	-0.066399	-0.0251085
hsa-let-7a-5p	MIMAT0000062	-3.20451	MAT2B	ENSG00000038274	-1.53287	0.000421868	1	0	0.1266	1.07561	-0.142069	0	0.0621709	0.004183	-0.200057	-0.0756505
hsa-let-7a-5p	MIMAT0000062	-3.20451	PLCG1	ENSG00000124181	-0.0622087	1	1	0	0.155163	1.26581	-0.0057656	0	0.076198	0.0147053	-0.0672583	-0.0254334
hsa-let-7a-5p	MIMAT0000062	-3.20451	CREB5	ENSG00000146592	0.0833954	1	1	0	0.307362	0.912818	0.00772922	0	0.15094	-0.00482306	-0.148034	-0.0559783
hsa-let-7a-5p	MIMAT0000062	-3.20451	KMT2E	ENSG00000005483	-1.27827	0.00327908	1	0.333333	-0.151993	1.2791	-0.118473	0	-0.0746412	0.0154402	0.304942	0.115312
hsa-let-7a-5p	MIMAT0000062	-3.20451	RD3	ENSG00000198570	2.98777	8.20886e-06	1	0	0.108601	1.13577	0.276911	1	0.0533321	0.00751097	1.23109	0.465531
hsa-let-7a-5p	MIMAT0000062	-3.20451	GSTO2	ENSG00000065621	-1.87938	4.73861e-07	1	0	0.0733872	0.357319	-0.174184	0	0.0360392	-0.0355543	-0.245778	-0.0929397
hsa-let-7a-5p	MIMAT0000062	-3.20451	RLIM	ENSG00000131263	-1.43595	0.00033902	1	0	-0.155683	3.38624	-0.133086	0	-0.0764533	0.132011	0.0753781	0.0285039
hsa-let-7a-5p	MIMAT0000062	-3.20451	KIF1B	ENSG00000054523	-0.808692	0.0153203	1	0	-0.104505	1.00252	-0.074951	0	-0.0513206	0.000139644	-0.0234907	-0.00888291
hsa-let-7a-5p	MIMAT0000062	-3.20451	DNAJC21	ENSG00000168724	-1.34423	0.00138163	1	0	-0.119172	1.35333	-0.124586	0	-0.0585232	0.0195467	-0.0465156	-0.0175897
hsa-let-7a-5p	MIMAT0000062	-3.20451	SRRM4	ENSG00000139767	2.45737	7.78985e-06	1	0	0.049811	1.09158	0.227753	1	0.0244613	0.00506664	1.20836	0.456935
hsa-let-7a-5p	MIMAT0000062	-3.20451	TMEM65	ENSG00000164983	0.128783	0.786999	1	0.666667	0.131115	0.540666	0.0119358	0	0.0643882	-0.0254112	0.588803	0.222653
hsa-let-7a-5p	MIMAT0000062	-3.20451	ZBTB41	ENSG00000177888	-1.42813	0.00174217	1	0	0.0264637	2.18781	-0.132361	0	0.0129958	0.0657115	-0.0796458	-0.0301177
hsa-let-7a-5p	MIMAT0000062	-3.20451	RNF38	ENSG00000137075	-1.76804	1.31261e-06	1	0.666667	-0.0417446	0.839606	-0.163865	0	-0.0205	-0.00887328	0.514428	0.194529
hsa-let-7a-5p	MIMAT0000062	-3.20451	STX2	ENSG00000111450	0.175238	0.853874	1	0	-0.130015	1.88213	0.0162414	0	-0.0638479	0.0488009	0.12889	0.0487392
hsa-let-7a-5p	MIMAT0000062	-3.20451	VAPA	ENSG00000101558	-0.73971	0.136774	1	0	-0.0783198	1.30034	-0.0685576	0	-0.0384615	0.0166153	-0.0134807	-0.00509768
hsa-let-7a-5p	MIMAT0000062	-3.20451	LBR	ENSG00000143815	0.995069	0.0359488	1	0.666667	0.0182031	1.08137	0.0922247	1	0.00893923	0.0045018	1.75445	0.663439
hsa-let-7a-5p	MIMAT0000062	-3.20451	RNF135	ENSG00000181481	-0.782175	0.0373806	1	0	-0.158628	0.96837	-0.0724933	0	-0.0778996	-0.00174982	0.0036565	0.00138269
hsa-let-7a-5p	MIMAT0000062	-3.20451	CLEC7A	ENSG00000172243	0.77306	0.268931	1	0	0.26647	1.01648	0.0716485	0	0.130859	0.000911543	-0.0582987	-0.0220454
hsa-let-7a-5p	MIMAT0000062	-3.20451	HIBCH	ENSG00000198130	-2.04746	1.35103e-06	1	0	-0.215842	1.41432	-0.189762	0	-0.105997	0.0229209	-0.0608447	-0.0230081
hsa-let-7a-5p	MIMAT0000062	-3.20451	GANC	ENSG00000214013	-1.77432	1.41113e-06	1	0	-0.0687333	0.37644	-0.164447	0	-0.0337538	-0.0344964	-0.16519	-0.0624659
hsa-let-7a-5p	MIMAT0000062	-3.20451	VHL	ENSG00000134086	-0.086659	0.924356	1	0	-0.636806	1.93305	-0.00803171	0	-0.312725	0.0516179	0.356311	0.134737
hsa-let-7a-5p	MIMAT0000062	-3.20451	GRHL1	ENSG00000134317	-0.518721	0.401639	1	0	0.219166	0.513276	-0.0480759	0	0.107629	-0.0269264	-0.182631	-0.069061
hsa-let-7a-5p	MIMAT0000062	-3.20451	POP5	ENSG00000167272	-0.161911	0.736393	1	0	-1.53483	1.71205	-0.0150062	0	-0.753727	0.0393919	0.778112	0.29424
hsa-let-7a-5p	MIMAT0000062	-3.20451	ING1	ENSG00000153487	1.35532	6.03019e-06	1	0	0.165697	2.30427	0.125614	1	0.0813708	0.0721545	1.1164	0.42216
hsa-let-7a-5p	MIMAT0000062	-3.20451	ARHGEF11	ENSG00000132694	0.652297	0.0744415	1	0	-0.194772	1.74775	0.060456	0	-0.0956492	0.0413669	0.197472	0.0746731
hsa-let-7a-5p	MIMAT0000062	-3.20451	CPM	ENSG00000135678	-0.185315	0.904404	1	0.333333	-0.159464	0.37195	-0.0171753	0	-0.0783103	-0.0347448	0.359723	0.136028
hsa-let-7a-5p	MIMAT0000062	-3.20451	P2RY10	ENSG00000078589	-0.187812	1	1	0	-0.127457	0.616123	-0.0174068	0	-0.0625919	-0.0212368	0.0239484	0.00905596
hsa-let-7a-5p	MIMAT0000062	-3.20451	ELF5	ENSG00000135374	1.34754	0.0696498	1	0	0.0216413	0.691906	0.124893	0	0.0106277	-0.0170443	0.0972205	0.0367635
hsa-let-7a-5p	MIMAT0000062	-3.20451	PDPN	ENSG00000162493	1.62077	0.00485437	1	0	0.183737	1.12058	0.150216	1	0.0902301	0.00667097	1.06666	0.403351
hsa-let-7a-5p	MIMAT0000062	-3.20451	AURKA	ENSG00000087586	2.03159	0.000144024	1	0	-1.0655	1.21761	0.188291	1	-0.523251	0.0120386	1.72358	0.651764
hsa-let-7a-5p	MIMAT0000062	-3.20451	GBP6	ENSG00000183347	0.464789	0.574548	1	0	-0.0265159	0.749327	0.0430774	0	-0.0130215	-0.0138677	0.0422312	0.0159695
hsa-let-7a-5p	MIMAT0000062	-3.20451	LONRF2	ENSG00000170500	-3.07376	1.48971e-06	1	0	-0.113489	0.448155	-0.284882	0	-0.0557325	-0.0305291	-0.259678	-0.0981961
hsa-let-7a-5p	MIMAT0000062	-3.20451	NRK	ENSG00000123572	1.81556	0.0168459	1	0.666667	0.168971	1.87393	0.168269	1	0.082979	0.0483472	1.8003	0.680776
hsa-let-7a-5p	MIMAT0000062	-3.20451	RSBN1L	ENSG00000187257	-0.523891	0.192699	1	0	0.00879535	0.863047	-0.0485551	0	0.00431925	-0.00757646	-0.0604508	-0.0228592
hsa-let-7a-5p	MIMAT0000062	-3.20451	MMS22L	ENSG00000146263	0.31861	0.636661	1	0.333333	-1.40738	1.78692	0.0295293	0	-0.691141	0.0435339	1.09754	0.415029
hsa-let-7a-5p	MIMAT0000062	-3.20451	ZNF615	ENSG00000197619	-1.39343	0.000473559	1	0	0.0909667	1.8136	-0.129146	0	0.0446722	0.0450097	-0.128808	-0.0487082
hsa-let-7a-5p	MIMAT0000062	-3.20451	ZNF621	ENSG00000172888	-0.479799	0.118767	1	0	0.145284	2.0182	-0.0444685	0	0.0713463	0.0563284	-0.0594864	-0.0224945
hsa-let-7a-5p	MIMAT0000062	-3.20451	FAM83H	ENSG00000180921	1.08626	0.0979643	1	0	-0.0726279	0.889797	0.100677	0	-0.0356663	-0.00609663	0.130247	0.0492521
hsa-let-7a-5p	MIMAT0000062	-3.20451	NHLRC2	ENSG00000196865	-1.35718	0.00221164	1	0.666667	-1.19981	1.15655	-0.125785	0	-0.589204	0.00866086	1.13875	0.430612
hsa-let-7a-5p	MIMAT0000062	-3.20451	ZNF699	ENSG00000196110	-0.408796	0.46345	1	0	-0.0824272	1.29932	-0.0378879	0	-0.0404786	0.0165588	0.0191495	0.00724131
hsa-let-7a-5p	MIMAT0000062	-3.20451	DRAXIN	ENSG00000162490	1.32589	0.0283268	1	0	0.0855183	0.690354	0.122886	1	0.0419966	-0.0171302	1.06376	0.402256
hsa-let-7a-5p	MIMAT0000062	-3.20451	ZC3H6	ENSG00000188177	-1.76835	4.25626e-07	1	0	-0.106524	1.19389	-0.163893	0	-0.052312	0.0107265	-0.100855	-0.0381378
hsa-let-7a-5p	MIMAT0000062	-3.20451	NHLRC1	ENSG00000187566	0.928077	0.154208	1	0	-0.0229729	0.62109	0.0860157	0	-0.0112816	-0.020962	0.0763353	0.0288659
hsa-let-7a-5p	MIMAT0000062	-3.20451	PTGER3	ENSG00000050628	1.02351	0.202093	1	0	-0.213488	1.30283	0.0948602	0	-0.10484	0.0167528	0.216453	0.0818508
hsa-let-7a-5p	MIMAT0000062	-3.20451	COL25A1	ENSG00000188517	-1.25974	0.0255251	1	0	-0.122432	1.16431	-0.116754	0	-0.060124	0.00909015	-0.0475403	-0.0179771
hsa-let-7a-5p	MIMAT0000062	-3.20451	CD47	ENSG00000196776	-2.26235	2.08021e-07	1	0	-0.012403	0.0582658	-0.209678	0	-0.0060909	-0.0520984	-0.255686	-0.0966864
hsa-let-7a-5p	MIMAT0000062	-3.20451	PRICKLE2	ENSG00000163637	-0.870719	0.0290318	1	0	-0.0510514	2.1843	-0.0806997	0	-0.0250705	0.0655177	0.00988852	0.0037393
hsa-let-7a-5p	MIMAT0000062	-3.20451	RAB6A	ENSG00000175582	-0.93522	0.0441208	1	0	-0.485276	0.672837	-0.0866778	0	-0.238311	-0.0180992	0.133534	0.0504951
hsa-let-7a-5p	MIMAT0000062	-3.20451	TSPAN3	ENSG00000140391	-2.0373	4.69205e-07	1	0.333333	0.10824	0.847068	-0.18882	0	0.0531547	-0.00846047	0.0828977	0.0313474
hsa-let-7a-5p	MIMAT0000062	-3.20451	DHX57	ENSG00000163214	-0.217111	0.591242	1	1	-0.069985	1.68357	-0.0201222	0	-0.0343684	0.0378166	1.05206	0.397833
hsa-let-7a-5p	MIMAT0000062	-3.20451	DZIP1	ENSG00000134874	1.67966	0.000942217	1	0.333333	0.127485	1.08905	0.155674	1	0.0626057	0.00492657	1.43133	0.54125
hsa-let-7a-5p	MIMAT0000062	-3.20451	THAP1	ENSG00000131931	-0.467131	0.27905	1	0	-1.13688	0.837905	-0.0432944	0	-0.558301	-0.00896739	0.506039	0.191356
hsa-let-7a-5p	MIMAT0000062	-3.20451	SCN1B	ENSG00000105711	0.972717	0.0499301	1	0	-0.0586287	0.576819	0.0901531	1	-0.0287916	-0.0234111	1.09553	0.414271
hsa-let-7a-5p	MIMAT0000062	-3.20451	AMER2	ENSG00000165566	2.68115	2.51666e-05	1	0	-0.295045	0.916854	0.248494	1	-0.144892	-0.00459978	1.38879	0.525163
hsa-let-7a-5p	MIMAT0000062	-3.20451	LHX6	ENSG00000106852	0.753655	0.218796	1	0	-0.0695124	0.525667	0.06985	0	-0.0341363	-0.0262409	0.0777454	0.0293991
hsa-let-7a-5p	MIMAT0000062	-3.20451	METAP1D	ENSG00000172878	0.0100242	1	1	0	0.0214763	3.0245	0.000929062	0	0.0105466	0.111999	0.102381	0.0387149
hsa-let-7a-5p	MIMAT0000062	-3.20451	CCNG1	ENSG00000113328	-1.81802	0.000251912	1	0.333333	-0.0940257	0.998047	-0.168497	0	-0.0461744	-0.000108063	0.210903	0.079752
hsa-let-7a-5p	MIMAT0000062	-3.20451	ILDR2	ENSG00000143195	2.55564	1.88082e-05	1	0	-0.118205	1.07539	0.236861	1	-0.0580486	0.00417045	1.29908	0.491241
hsa-let-7a-5p	MIMAT0000062	-3.20451	SPG7	ENSG00000197912	-0.236799	0.496172	1	0	0.0150845	1.02456	-0.021947	0	0.00740773	0.00135855	-0.0279961	-0.0105866
hsa-let-7a-5p	MIMAT0000062	-3.20451	USP4	ENSG00000114316	-0.327479	0.446689	1	0	-0.118545	0.421436	-0.0303513	0	-0.0582154	-0.0320072	-0.00414317	-0.00156672
hsa-let-7a-5p	MIMAT0000062	-3.20451	CCDC80	ENSG00000091986	-0.689186	0.422355	1	0	-0.0940543	1.21664	-0.063875	0	-0.0461885	0.0119848	-0.00570168	-0.00215606
hsa-let-7a-5p	MIMAT0000062	-3.20451	MPRIP	ENSG00000133030	-0.0599399	1	1	0	-0.238821	0.705964	-0.00555533	0	-0.117281	-0.0162666	0.095459	0.0360974
hsa-let-7a-5p	MIMAT0000062	-3.20451	MTMR2	ENSG00000087053	-0.227329	0.730757	1	0	0.032009	1.35705	-0.0210693	0	0.0157191	0.0197525	-0.0170359	-0.00644204
hsa-let-7a-5p	MIMAT0000062	-3.20451	GAS7	ENSG00000007237	0.109943	0.987266	1	0.666667	-0.104482	1.76152	0.0101897	0	-0.0513093	0.0421285	0.770294	0.291283
hsa-let-7a-5p	MIMAT0000062	-3.20451	PPHLN1	ENSG00000134283	-0.899811	0.0422183	1	0	-0.327103	0.545696	-0.083396	0	-0.160635	-0.0251329	0.0521056	0.0197035
hsa-let-7a-5p	MIMAT0000062	-3.20451	ISLR	ENSG00000129009	2.07277	2.68965e-05	1	0.333333	0.213644	1.58749	0.192107	1	0.104917	0.0325013	1.45303	0.549455
hsa-let-7a-5p	MIMAT0000062	-3.20451	TCF7	ENSG00000081059	-0.445196	0.171375	1	0	-0.428336	0.677161	-0.0412615	0	-0.210349	-0.01786	0.151227	0.0571859
hsa-let-7a-5p	MIMAT0000062	-3.20451	SF1	ENSG00000168066	-0.520899	0.125564	1	0	-1.84245	1.08887	-0.0482778	0	-0.904797	0.0049167	0.861436	0.325748
hsa-let-7a-5p	MIMAT0000062	-3.20451	ELF2	ENSG00000109381	-1.61697	2.1375e-06	1	0	-0.265377	1.07381	-0.149864	0	-0.130322	0.0040831	-0.0154584	-0.00584553
hsa-let-7a-5p	MIMAT0000062	-3.20451	GIPC1	ENSG00000123159	0.791894	0.0239532	1	0.666667	-0.118817	0.657275	0.073394	1	-0.0583488	-0.0189602	1.77945	0.67289
hsa-let-7a-5p	MIMAT0000062	-3.20451	ENOSF1	ENSG00000132199	-1.53891	0.000227775	1	0	0.184261	0.615163	-0.142629	0	0.0904877	-0.0212899	-0.254407	-0.0962027
hsa-let-7a-5p	MIMAT0000062	-3.20451	BDH1	ENSG00000161267	-1.17675	0.00267993	1	0	-0.0427903	1.19624	-0.109063	0	-0.0210136	0.0108564	-0.0771928	-0.0291901
hsa-let-7a-5p	MIMAT0000062	-3.20451	CD59	ENSG00000085063	-0.902826	0.0394091	1	0.666667	0.049885	0.281501	-0.0836754	0	0.0244977	-0.0397486	0.518745	0.196161
hsa-let-7a-5p	MIMAT0000062	-3.20451	RAPH1	ENSG00000173166	-1.91156	9.13407e-06	1	0	-0.162623	3.00572	-0.177167	0	-0.0798615	0.11096	0.0136548	0.0051635
hsa-let-7a-5p	MIMAT0000062	-3.20451	MB	ENSG00000198125	2.92172	3.08581e-05	1	0	-0.136474	2.30378	0.27079	1	-0.06702	0.0721277	1.40994	0.533162
hsa-let-7a-5p	MIMAT0000062	-3.20451	RBM12B	ENSG00000183808	-0.38112	0.333145	1	0.333333	-0.229131	1.53993	-0.0353229	0	-0.112522	0.0298697	0.440403	0.166536
hsa-let-7a-5p	MIMAT0000062	-3.20451	E2F7	ENSG00000165891	3.13148	5.40212e-10	1	0	0.112	0.855576	0.29023	1	0.0550015	-0.00798977	1.22724	0.464075
hsa-let-7a-5p	MIMAT0000062	-3.20451	LRRN4CL	ENSG00000177363	2.16764	0.000631842	1	0	-0.133009	2.87918	0.2009	1	-0.0653184	0.10396	1.37018	0.518127
hsa-let-7a-5p	MIMAT0000062	-3.20451	AK4	ENSG00000162433	0.942115	0.0654217	1	0.333333	-0.264682	2.5954	0.0873168	0	-0.129981	0.0882602	0.638891	0.241594
hsa-let-7a-5p	MIMAT0000062	-3.20451	LRR1	ENSG00000165501	0.333839	0.732577	1	0	-1.71371	1.07953	0.0309408	0	-0.841574	0.00439954	0.876915	0.331601
hsa-let-7a-5p	MIMAT0000062	-3.20451	NCKAP1	ENSG00000061676	-1.36345	0.00235	1	0	-0.356742	0.739076	-0.126367	0	-0.17519	-0.0144348	0.0343887	0.0130039
hsa-let-7a-5p	MIMAT0000062	-3.20451	NFIC	ENSG00000141905	0.284221	0.501977	1	0	0.00698506	1.27542	0.0263421	0	0.00343024	0.0152368	0.0381487	0.0144257
hsa-let-7a-5p	MIMAT0000062	-3.20451	NR5A2	ENSG00000116833	0.610114	0.294727	1	0	-0.0346227	0.930273	0.0565464	0	-0.0170026	-0.00385745	0.0696916	0.0263536
hsa-let-7a-5p	MIMAT0000062	-3.20451	PPP1CB	ENSG00000213639	-0.724876	0.0727716	1	0	-0.931749	0.885551	-0.0671827	0	-0.457566	-0.00633153	0.384052	0.145227
hsa-let-7a-5p	MIMAT0000062	-3.20451	MS4A10	ENSG00000172689	2.03173	0.00284725	1	0	-0.202627	0.209128	0.188304	1	-0.0995066	-0.0437524	1.24406	0.470435
hsa-let-7a-5p	MIMAT0000062	-3.20451	PSD3	ENSG00000156011	-1.89673	0.00135175	1	0	0.127331	0.542722	-0.175792	0	0.0625301	-0.0252974	-0.26362	-0.0996866
hsa-let-7a-5p	MIMAT0000062	-3.20451	RARRES1	ENSG00000118849	0.383121	0.772926	1	0	-0.00276051	1.17809	0.0355083	0	-0.00135564	0.00985203	0.046716	0.0176654
hsa-let-7a-5p	MIMAT0000062	-3.20451	AP3M1	ENSG00000185009	-1.144	0.0115777	1	0	-0.256075	1.29673	-0.106028	0	-0.125754	0.0164157	0.0361422	0.013667
hsa-let-7a-5p	MIMAT0000062	-3.20451	RNF216	ENSG00000011275	0.253269	0.532771	1	0	-0.166463	2.1257	0.0234734	0	-0.081747	0.0622758	0.167496	0.0633379
hsa-let-7a-5p	MIMAT0000062	-3.20451	FAM199X	ENSG00000123575	-0.896952	0.0343628	1	0	0.0327799	1.72993	-0.083131	0	0.0160976	0.0403812	-0.0588475	-0.0222529
hsa-let-7a-5p	MIMAT0000062	-3.20451	SPRYD4	ENSG00000176422	-0.864749	0.00865215	1	0.666667	-0.50088	0.73228	-0.0801464	0	-0.245974	-0.0148108	0.817683	0.309203
hsa-let-7a-5p	MIMAT0000062	-3.20451	GPR153	ENSG00000158292	2.98173	1.78973e-08	1	0	0.00402815	1.30285	0.276351	1	0.00197816	0.0167543	1.29113	0.488234
hsa-let-7a-5p	MIMAT0000062	-3.20451	CLEC17A	ENSG00000187912	1.50511	0.0259442	1	0	0.0325388	0.76182	0.139496	1	0.0159792	-0.0131765	1.11034	0.41987
hsa-let-7a-5p	MIMAT0000062	-3.20451	RNF207	ENSG00000158286	1.13015	0.0162557	1	0	-0.0795255	0.765413	0.104744	1	-0.0390536	-0.0129778	1.13082	0.427614
hsa-let-7a-5p	MIMAT0000062	-3.20451	BEND4	ENSG00000188848	1.67337	0.00536798	1	1	-0.0968452	0.548552	0.15509	1	-0.047559	-0.0249749	2.17767	0.823477
hsa-let-7a-5p	MIMAT0000062	-3.20451	DEF8	ENSG00000140995	0.471254	0.205254	1	0	-0.162849	0.525601	0.0436766	0	-0.0799722	-0.0262446	0.0974041	0.0368329
hsa-let-7a-5p	MIMAT0000062	-3.20451	ZC3H14	ENSG00000100722	-1.18313	0.000457013	1	0	-0.0512884	0.830485	-0.109654	0	-0.0251868	-0.00937786	-0.0938451	-0.0354871
hsa-let-7a-5p	MIMAT0000062	-3.20451	BLOC1S3	ENSG00000189114	0.453208	0.400079	1	0	-0.259175	0.79733	0.0420041	0	-0.127276	-0.0112121	0.158068	0.0597728
hsa-let-7a-5p	MIMAT0000062	-3.20451	ZNF543	ENSG00000178229	-0.528607	0.179738	1	0	0.187216	1.28578	-0.0489922	0	0.0919386	0.0158099	-0.125121	-0.0473139
hsa-let-7a-5p	MIMAT0000062	-3.20451	TMED8	ENSG00000100580	-1.6805	6.57746e-06	1	0	0.0575899	1.80487	-0.155752	0	0.0282814	0.044527	-0.139506	-0.0527537
hsa-let-7a-5p	MIMAT0000062	-3.20451	ADAMTSL5	ENSG00000185761	2.7997	3.79547e-06	1	0	-0.198946	1.08945	0.259481	1	-0.097699	0.00494841	1.36213	0.515082
hsa-let-7a-5p	MIMAT0000062	-3.20451	SLC25A3	ENSG00000075415	-0.746366	0.132724	1	0	-0.66129	0.652738	-0.0691744	0	-0.324748	-0.0192112	0.236363	0.0893795
hsa-let-7a-5p	MIMAT0000062	-3.20451	PLEKHA6	ENSG00000143850	0.797657	0.182766	1	0	-0.0250578	0.782064	0.0739282	0	-0.0123055	-0.0120566	0.0741771	0.0280497
hsa-let-7a-5p	MIMAT0000062	-3.20451	FCRL6	ENSG00000181036	2.06919	0.000108408	1	0	-0.0670936	0.963592	0.191776	1	-0.0329485	-0.00201414	1.22271	0.462362
hsa-let-7a-5p	MIMAT0000062	-3.20451	GREB1	ENSG00000196208	0.869395	0.128116	1	0.333333	0.152851	2.50785	0.080577	0	0.0750623	0.0834169	0.422265	0.159678
hsa-let-7a-5p	MIMAT0000062	-3.20451	GPD2	ENSG00000115159	-1.24114	0.00348751	1	0	-0.0193784	0.95606	-0.115031	0	-0.00951641	-0.00243084	-0.107945	-0.0408191
hsa-let-7a-5p	MIMAT0000062	-3.20451	BBX	ENSG00000114439	-1.17493	0.00382086	1	0.666667	0.129458	1.1765	-0.108895	0	0.0635747	0.00976442	0.503962	0.190571
hsa-let-7a-5p	MIMAT0000062	-3.20451	HSPBAP1	ENSG00000169087	-0.977162	0.00437067	1	0	-0.0882524	1.134	-0.0905651	0	-0.0433393	0.00741291	-0.0398129	-0.0150551
hsa-let-7a-5p	MIMAT0000062	-3.20451	FXR1	ENSG00000114416	-0.833205	0.0144901	1	0	0.156253	1.37637	-0.0772228	0	0.0767334	0.0208214	-0.133135	-0.0503443
hsa-let-7a-5p	MIMAT0000062	-3.20451	MARVELD2	ENSG00000152939	-3.06821	5.70639e-11	1	0	-0.14326	1.10528	-0.284367	0	-0.0703527	0.00582416	-0.20819	-0.0787261
hsa-let-7a-5p	MIMAT0000062	-3.20451	ZCCHC9	ENSG00000131732	-0.285771	0.629257	1	0.666667	-0.790332	0.675656	-0.0264857	0	-0.388119	-0.0179433	1.01036	0.382061
hsa-let-7a-5p	MIMAT0000062	-3.20451	CACNB2	ENSG00000165995	0.51422	0.464661	1	0	0.0376495	1.58562	0.0476588	0	0.018489	0.0323977	0.0615675	0.0232815
hsa-let-7a-5p	MIMAT0000062	-3.20451	THNSL1	ENSG00000185875	-1.3178	0.00683435	1	0	0.183988	1.5639	-0.122136	0	0.0903535	0.0311961	-0.181293	-0.0685551
hsa-let-7a-5p	MIMAT0000062	-3.20451	RHOG	ENSG00000177105	2.28185	1.54564e-10	1	0	-0.288413	0.961917	0.211485	1	-0.141635	-0.0021068	1.35101	0.510879
hsa-let-7a-5p	MIMAT0000062	-3.20451	SLC1A2	ENSG00000110436	1.24268	0.011639	1	0	-0.011357	1.0259	0.115173	1	-0.00557723	0.00143279	1.12218	0.424348
hsa-let-7a-5p	MIMAT0000062	-3.20451	PRKAB1	ENSG00000111725	-0.72858	0.0246472	1	0	-0.0953693	0.691878	-0.0675261	0	-0.0468342	-0.0170458	-0.0377377	-0.0142703
hsa-let-7a-5p	MIMAT0000062	-3.20451	KDM2B	ENSG00000089094	0.74634	0.0356746	1	0	-0.0362909	1.48859	0.0691721	1	-0.0178219	0.0270297	1.11402	0.421263
hsa-let-7a-5p	MIMAT0000062	-3.20451	IDH3A	ENSG00000166411	0.38917	0.469115	1	0	-0.459968	1.86561	0.036069	0	-0.225882	0.0478869	0.309838	0.117164
hsa-let-7a-5p	MIMAT0000062	-3.20451	ZNF280D	ENSG00000137871	-1.18199	0.00403156	1	0	-0.0261005	0.933456	-0.109549	0	-0.0128175	-0.00368135	-0.100413	-0.0379707
hsa-let-7a-5p	MIMAT0000062	-3.20451	WDR76	ENSG00000092470	1.48063	0.002413	1	0	-0.356187	0.595044	0.137227	1	-0.174917	-0.0224029	1.28974	0.48771
hsa-let-7a-5p	MIMAT0000062	-3.20451	NKIRAS2	ENSG00000168256	0.955333	0.00276725	1	1	-0.0370465	2.28808	0.0885419	1	-0.0181929	0.0712591	2.17799	0.823598
hsa-let-7a-5p	MIMAT0000062	-3.20451	KIAA1328	ENSG00000150477	-1.10138	0.00389279	1	0.333333	-0.219897	1.22621	-0.102077	0	-0.107988	0.0125145	0.351758	0.133016
hsa-let-7a-5p	MIMAT0000062	-3.20451	IRGQ	ENSG00000167378	-0.462415	0.227595	1	0.333333	-0.0477645	0.581555	-0.0428574	0	-0.0234564	-0.0231491	0.290783	0.109958
hsa-let-7a-5p	MIMAT0000062	-3.20451	FOSB	ENSG00000125740	-3.90331	7.02605e-06	1	0	-0.136875	1.43155	-0.361766	0	-0.0672172	0.0238743	-0.270674	-0.102354
hsa-let-7a-5p	MIMAT0000062	-3.20451	PDCD5	ENSG00000105185	-0.209763	0.859462	1	0	-0.579659	0.55829	-0.0194412	0	-0.284661	-0.0244362	0.240783	0.091051
hsa-let-7a-5p	MIMAT0000062	-3.20451	ZBTB46	ENSG00000130584	0.975782	0.0260001	1	0	0.188183	0.677581	0.0904371	1	0.0924135	-0.0178368	0.980187	0.370653
hsa-let-7a-5p	MIMAT0000062	-3.20451	THAP6	ENSG00000174796	-1.24567	0.00136776	1	0	-0.172309	1.29042	-0.11545	0	-0.0846179	0.0160663	-0.0147663	-0.0055838
hsa-let-7a-5p	MIMAT0000062	-3.20451	UBE4B	ENSG00000130939	-0.759715	0.0257024	1	0	-0.471803	0.649974	-0.0704117	0	-0.231694	-0.0193641	0.141919	0.0536658
hsa-let-7a-5p	MIMAT0000062	-3.20451	KCNAB2	ENSG00000069424	2.06665	4.8252e-07	1	0	0.0223458	0.932509	0.191541	1	0.0109736	-0.00373375	1.17683	0.445014
hsa-let-7a-5p	MIMAT0000062	-3.20451	RALB	ENSG00000144118	-0.296008	0.524524	1	0.666667	0.0161537	0.753748	-0.0274345	0	0.00793281	-0.0136231	0.617676	0.233571
hsa-let-7a-5p	MIMAT0000062	-3.20451	CHCHD5	ENSG00000125611	0.826211	0.0699456	1	0	-0.385669	1.16543	0.0765746	0	-0.189396	0.00915178	0.275122	0.104036
hsa-let-7a-5p	MIMAT0000062	-3.20451	TMEM214	ENSG00000119777	0.464652	0.150822	1	0	-0.0745594	0.96618	0.0430647	0	-0.0366149	-0.00187096	0.0778086	0.029423
hsa-let-7a-5p	MIMAT0000062	-3.20451	RBM6	ENSG00000004534	-1.29715	7.74806e-06	1	0.333333	-0.2316	1.38016	-0.120222	0	-0.113735	0.0210314	0.347878	0.131548
hsa-let-7a-5p	MIMAT0000062	-3.20451	CXCR6	ENSG00000172215	-1.1906	0.00921575	1	0	0.197974	0.446368	-0.110347	0	0.0972215	-0.0306279	-0.238196	-0.0900729
hsa-let-7a-5p	MIMAT0000062	-3.20451	METTL6	ENSG00000206562	-0.34873	0.371104	1	0.333333	0.0736919	1.61698	-0.0323209	0	0.0361888	0.0341325	0.298956	0.113049
hsa-let-7a-5p	MIMAT0000062	-3.20451	SNRK	ENSG00000163788	-2.06752	7.25158e-09	1	0	0.118803	1.45301	-0.191621	0	0.0583423	0.0250614	-0.224902	-0.0850456
hsa-let-7a-5p	MIMAT0000062	-3.20451	EXOG	ENSG00000157036	-0.459438	0.120592	1	0	-0.106696	0.595409	-0.0425815	0	-0.0523965	-0.0223827	-0.0125677	-0.00475243
hsa-let-7a-5p	MIMAT0000062	-3.20451	NUP58	ENSG00000139496	-0.844402	0.0355351	1	0.333333	-0.572789	3.23749	-0.0782606	0	-0.281287	0.123782	0.660142	0.24963
hsa-let-7a-5p	MIMAT0000062	-3.20451	KDSR	ENSG00000119537	-0.580019	0.102054	1	0	-0.385137	1.45541	-0.0537571	0	-0.189134	0.0251941	0.160571	0.0607192
hsa-let-7a-5p	MIMAT0000062	-3.20451	GRIK2	ENSG00000164418	-1.58271	0.0401904	1	0.333333	0.138794	3.16068	-0.146688	0	0.0681594	0.119533	0.238019	0.0900056
hsa-let-7a-5p	MIMAT0000062	-3.20451	L2HGDH	ENSG00000087299	-0.784814	0.0206335	1	0.666667	0.136551	1.51394	-0.0727379	0	0.067058	0.0284319	0.555303	0.209985
hsa-let-7a-5p	MIMAT0000062	-3.20451	SLC41A2	ENSG00000136052	-1.12034	0.0145129	1	0	0.0633075	1.2034	-0.103835	0	0.0310892	0.0112525	-0.123672	-0.0467659
hsa-let-7a-5p	MIMAT0000062	-3.20451	HSPA12A	ENSG00000165868	-1.77096	1.2704e-05	1	0	0.0665911	1.05047	-0.164136	0	0.0327017	0.00279233	-0.194045	-0.0733773
hsa-let-7a-5p	MIMAT0000062	-3.20451	FBXW4	ENSG00000107829	-0.50714	0.0692347	1	0	-0.095659	0.846382	-0.0470026	0	-0.0469765	-0.00849841	-0.0085245	-0.0032235
hsa-let-7a-5p	MIMAT0000062	-3.20451	CC2D1B	ENSG00000154222	0.0727141	0.992823	1	0	-0.256202	0.903261	0.00673927	0	-0.125816	-0.00535178	0.127204	0.0481016
hsa-let-7a-5p	MIMAT0000062	-3.20451	CYP4A22	ENSG00000162365	1.21854	0.0300819	1	0	0.0405657	0.638481	0.112937	1	0.0199211	-0.0199999	1.07302	0.405756
hsa-let-7a-5p	MIMAT0000062	-3.20451	GSTM5	ENSG00000134201	0.107563	0.998227	1	0	-0.242064	2.4455	0.00996914	0	-0.118874	0.0799678	0.20881	0.0789607
hsa-let-7a-5p	MIMAT0000062	-3.20451	SCMH1	ENSG00000010803	-0.695504	0.0420986	1	0	-0.0655019	0.689568	-0.0644605	0	-0.0321669	-0.0171736	-0.0494673	-0.0187058
hsa-let-7a-5p	MIMAT0000062	-3.20451	CCDC150	ENSG00000144395	2.05231	3.74377e-05	1	0	0.0873066	1.99522	0.190211	1	0.0428748	0.0550573	1.20239	0.45468
hsa-let-7a-5p	MIMAT0000062	-3.20451	TTLL4	ENSG00000135912	0.605505	0.0968482	1	0.666667	-0.0190398	0.951275	0.0561193	0	-0.00935013	-0.00269555	0.72944	0.275835
hsa-let-7a-5p	MIMAT0000062	-3.20451	MASP1	ENSG00000127241	1.27479	0.0138891	1	0.333333	0.0324163	1.30482	0.118149	1	0.0159191	0.016863	1.45243	0.549228
hsa-let-7a-5p	MIMAT0000062	-3.20451	GNB4	ENSG00000114450	0.0835038	1	1	0	-0.0856234	0.583334	0.00773927	0	-0.0420482	-0.0230507	0.0267368	0.0101104
hsa-let-7a-5p	MIMAT0000062	-3.20451	RGS12	ENSG00000159788	0.432961	0.221917	1	0	0.100022	0.439252	0.0401276	0	0.0491191	-0.0310216	-0.0400131	-0.0151308
hsa-let-7a-5p	MIMAT0000062	-3.20451	CHIC2	ENSG00000109220	-0.167945	1	1	0	-0.104459	0.933452	-0.0155654	0	-0.0512981	-0.00368157	0.0320512	0.01212
hsa-let-7a-5p	MIMAT0000062	-3.20451	DAAM2	ENSG00000146122	0.515226	0.358759	1	0	0.0264371	1.49102	0.047752	0	0.0129828	0.027164	0.0619333	0.0234198
hsa-let-7a-5p	MIMAT0000062	-3.20451	MYLK4	ENSG00000145949	-0.0715272	1	1	0	0.165758	2.07186	-0.00662926	0	0.0814011	0.0592971	-0.0287333	-0.0108654
hsa-let-7a-5p	MIMAT0000062	-3.20451	PBX3	ENSG00000167081	-2.97897	1.47404e-06	1	0.666667	0.0867361	0.806985	-0.276096	0	0.0425946	-0.0106779	0.337298	0.127548
hsa-let-7a-5p	MIMAT0000062	-3.20451	CALHM2	ENSG00000138172	1.37369	0.000149441	1	0	0.0700797	0.866915	0.127316	1	0.034415	-0.00736251	1.08554	0.410491
hsa-let-7a-5p	MIMAT0000062	-3.20451	GBF1	ENSG00000107862	-0.190901	0.712051	1	0.333333	-1.01205	1.1784	-0.0176931	0	-0.496998	0.00986948	0.822508	0.311028
hsa-let-7a-5p	MIMAT0000062	-3.20451	PGAP2	ENSG00000148985	-0.130248	0.883328	1	0	0.0661838	1.10391	-0.0120716	0	0.0325017	0.0057483	-0.038825	-0.0146815
hsa-let-7a-5p	MIMAT0000062	-3.20451	MGST1	ENSG00000008394	-1.04798	0.0626499	1	0	0.275633	0.433363	-0.0971289	0	0.135359	-0.0313474	-0.263835	-0.099768
hsa-let-7a-5p	MIMAT0000062	-3.20451	SYNE3	ENSG00000176438	-0.234004	0.746186	1	0	0.10023	1.14604	-0.0216878	0	0.0492214	0.0080792	-0.06283	-0.0237589
hsa-let-7a-5p	MIMAT0000062	-3.20451	GPATCH2L	ENSG00000089916	-0.621269	0.0506191	1	0	0.0423735	1.56976	-0.0575803	0	0.0208089	0.03152	-0.0468692	-0.0177234
hsa-let-7a-5p	MIMAT0000062	-3.20451	SLC7A7	ENSG00000155465	0.629645	0.25614	1	0	0.125628	1.29544	0.0583565	0	0.0616937	0.0163442	0.013007	0.00491853
hsa-let-7a-5p	MIMAT0000062	-3.20451	EMP2	ENSG00000213853	-0.247078	0.734573	1	0	-0.130702	0.817979	-0.0228996	0	-0.0641857	-0.0100697	0.0312164	0.0118043
hsa-let-7a-5p	MIMAT0000062	-3.20451	ATF7IP2	ENSG00000166669	-1.05957	0.000578075	1	0	0.0815742	1.17797	-0.0982028	0	0.0400597	0.00984553	-0.128417	-0.0485603
hsa-let-7a-5p	MIMAT0000062	-3.20451	GPRC5B	ENSG00000167191	-1.259	0.000112725	1	0	0.178394	0.286288	-0.116686	0	0.0876062	-0.0394838	-0.243777	-0.0921829
hsa-let-7a-5p	MIMAT0000062	-3.20451	CDC34	ENSG00000099804	0.581819	0.161378	1	1	0.218916	0.356872	0.053924	0	0.107506	-0.035579	0.910839	0.34443
hsa-let-7a-5p	MIMAT0000062	-3.20451	CARD8	ENSG00000105483	-0.808943	0.00559461	1	0	-0.122059	0.524616	-0.0749742	0	-0.0599409	-0.0262991	-0.0413323	-0.0156296
hsa-let-7a-5p	MIMAT0000062	-3.20451	ZNF793	ENSG00000188227	-1.05573	0.00125921	1	0	-0.0751435	1.02148	-0.0978469	0	-0.0369017	0.00118808	-0.0597572	-0.0225969
hsa-let-7a-5p	MIMAT0000062	-3.20451	ZNF329	ENSG00000181894	-0.946329	0.00176345	1	0	0.0111719	1.35483	-0.0877074	0	0.00548635	0.01963	-0.0735637	-0.0278178
hsa-let-7a-5p	MIMAT0000062	-3.20451	OPA3	ENSG00000125741	0.216601	0.658144	1	0.666667	-0.0246405	1.10258	0.0200749	0	-0.0121005	0.00567465	0.704517	0.26641
hsa-let-7a-5p	MIMAT0000062	-3.20451	ASXL1	ENSG00000171456	0.00252212	1	1	0	0.130589	1.08256	0.000233754	0	0.06413	0.00456758	-0.0593287	-0.0224349
hsa-let-7a-5p	MIMAT0000062	-3.20451	KCNB1	ENSG00000158445	1.79483	8.57185e-06	1	0	0.140207	1.90113	0.166348	1	0.0688532	0.0498519	1.14735	0.433864
hsa-let-7a-5p	MIMAT0000062	-3.20451	MTMR11	ENSG00000014914	0.833637	0.0756729	1	0	-0.0901468	0.628809	0.0772629	0	-0.0442696	-0.020535	0.100997	0.0381917
hsa-let-7a-5p	MIMAT0000062	-3.20451	POU2F1	ENSG00000143190	-0.886341	0.018766	1	0.666667	-0.353014	1.18348	-0.0821476	0	-0.173359	0.0101503	0.768029	0.290426
hsa-let-7a-5p	MIMAT0000062	-3.20451	ATP6V1C2	ENSG00000143882	3.84363	1.89935e-07	1	0	0.110575	1.49925	0.356234	1	0.0543015	0.0276196	1.32955	0.502764
hsa-let-7a-5p	MIMAT0000062	-3.20451	UBE2E3	ENSG00000170035	-0.822423	0.0417531	1	0	-0.101273	1.39542	-0.0762236	0	-0.0497336	0.0218754	-0.00461465	-0.00174501
hsa-let-7a-5p	MIMAT0000062	-3.20451	AGAP1	ENSG00000157985	-0.170765	0.775621	1	0.666667	0.0181283	0.629704	-0.0158268	0	0.00890248	-0.0204854	0.621452	0.234999
hsa-let-7a-5p	MIMAT0000062	-3.20451	IL1RN	ENSG00000136689	1.44592	0.00888295	1	0	-0.193746	0.838858	0.13401	1	-0.0951452	-0.00891466	1.22024	0.461428
hsa-let-7a-5p	MIMAT0000062	-3.20451	NR4A2	ENSG00000153234	-0.305448	0.652412	1	0	-0.147861	1.63783	-0.0283095	0	-0.072612	0.0352859	0.0795884	0.030096
hsa-let-7a-5p	MIMAT0000062	-3.20451	CPLX1	ENSG00000168993	2.0228	0.00458138	1	0	0.205301	1.48942	0.187476	1	0.10082	0.0270756	1.11373	0.421153
hsa-let-7a-5p	MIMAT0000062	-3.20451	FARS2	ENSG00000145982	-0.928389	0.00205452	1	0	-0.458638	1.28317	-0.0860446	0	-0.225229	0.0156653	0.15485	0.0585559
hsa-let-7a-5p	MIMAT0000062	-3.20451	ITGB8	ENSG00000105855	-0.959222	0.137177	1	0.666667	-0.0307906	0.747771	-0.0889023	0	-0.0151207	-0.0139537	0.578931	0.21892
hsa-let-7a-5p	MIMAT0000062	-3.20451	SGCE	ENSG00000127990	-0.569439	0.161972	1	0	-0.192524	0.644136	-0.0527766	0	-0.094545	-0.0196871	0.0220814	0.00834997
hsa-let-7a-5p	MIMAT0000062	-3.20451	KCNK9	ENSG00000169427	3.38055	1.29001e-07	1	0	-0.0314546	2.16176	0.313316	1	-0.0154468	0.0642706	1.39303	0.526769
hsa-let-7a-5p	MIMAT0000062	-3.20451	EYA1	ENSG00000104313	2.83939	2.32807e-06	1	0	0.182354	3.56602	0.26316	1	0.0895511	0.141957	1.31557	0.497475
hsa-let-7a-5p	MIMAT0000062	-3.20451	STX17	ENSG00000136874	-1.83955	5.24185e-07	1	0.666667	0.0979711	1.79311	-0.170493	0	0.048112	0.0438762	0.491938	0.186024
hsa-let-7a-5p	MIMAT0000062	-3.20451	TCP11L1	ENSG00000176148	0.829585	0.0150967	1	0	0.0138012	1.82213	0.0768873	1	0.00677753	0.0454817	1.11559	0.421856
hsa-let-7a-5p	MIMAT0000062	-3.20451	ATF7IP	ENSG00000171681	-1.83867	5.24842e-09	1	0	0.0973676	0.555236	-0.170411	0	0.0478156	-0.0246052	-0.242831	-0.0918255
hsa-let-7a-5p	MIMAT0000062	-3.20451	CHRNA7	ENSG00000175344	-0.351778	0.490029	1	0.333333	-0.135255	1.75893	-0.0326034	0	-0.0664217	0.0419856	0.409137	0.154713
hsa-let-7a-5p	MIMAT0000062	-3.20451	TTC23	ENSG00000103852	-0.90968	0.00214075	1	0	0.238993	0.688432	-0.0843106	0	0.117366	-0.0172365	-0.218913	-0.0827808
hsa-let-7a-5p	MIMAT0000062	-3.20451	HMOX2	ENSG00000103415	0.0386776	1	1	0	-0.169896	0.389767	0.00358471	0	-0.0834331	-0.0337592	0.0532586	0.0201395
hsa-let-7a-5p	MIMAT0000062	-3.20451	ABCC1	ENSG00000103222	-0.310657	0.491518	1	0	0.0398403	3.03256	-0.0287922	0	0.0195649	0.112445	0.0640876	0.0242344
hsa-let-7a-5p	MIMAT0000062	-3.20451	RAP1GAP2	ENSG00000132359	0.912067	0.0812003	1	0	0.210709	0.859602	0.0845319	0	0.103476	-0.00776709	-0.0267108	-0.0101006
hsa-let-7a-5p	MIMAT0000062	-3.20451	KCNJ12	ENSG00000184185	1.17303	0.0117365	1	0	-0.41823	0.838229	0.108718	1	-0.205386	-0.00894943	1.30515	0.493538
hsa-let-7a-5p	MIMAT0000062	-3.20451	CUEDC1	ENSG00000180891	0.793589	0.0042945	1	0	-0.140847	1.72204	0.0735512	1	-0.0691677	0.0399445	1.18266	0.447219
hsa-let-7a-5p	MIMAT0000062	-3.20451	PHF12	ENSG00000109118	-0.213916	0.536911	1	0	-0.479064	0.882324	-0.0198261	0	-0.23526	-0.00651007	0.208924	0.0790037
hsa-let-7a-5p	MIMAT0000062	-3.20451	KCTD15	ENSG00000153885	0.307103	0.499044	1	0.333333	-0.0454223	0.990774	0.0284628	0	-0.0223061	-0.000510384	0.383592	0.145053
hsa-let-7a-5p	MIMAT0000062	-3.20451	POLR2E	ENSG00000099817	1.06707	0.000412854	1	0	-1.56519	0.387413	0.0988983	1	-0.768636	-0.0338894	1.83365	0.693384
hsa-let-7a-5p	MIMAT0000062	-3.20451	CBFA2T2	ENSG00000078699	-0.335338	0.419609	1	0	0.166811	1.62531	-0.0310797	0	0.0819181	0.0345935	-0.0784043	-0.0296482
hsa-let-7a-5p	MIMAT0000062	-3.20451	HSF2BP	ENSG00000160207	1.42255	0.032202	1	0	0.002395	6.90343	0.131844	1	0.00117614	0.326588	1.45726	0.551055
hsa-let-7a-5p	MIMAT0000062	-3.20451	TMEM50B	ENSG00000142188	-2.11739	6.12265e-08	1	0	-0.281775	1.29575	-0.196244	0	-0.138375	0.0163616	-0.0415072	-0.0156957
hsa-let-7a-5p	MIMAT0000062	-3.20451	RUNX1	ENSG00000159216	1.23913	0.00540329	1	0	-0.0943806	1.3486	0.114844	1	-0.0463487	0.0192851	1.18048	0.446392
hsa-let-7a-5p	MIMAT0000062	-3.20451	HIC2	ENSG00000169635	1.15988	0.00755301	1	0.666667	0.0146562	1.11072	0.107499	1	0.00719741	0.00612523	1.77309	0.670487
hsa-let-7a-5p	MIMAT0000062	-3.20451	UPRT	ENSG00000094841	-1.08752	0.000607051	1	0	0.0650773	1.00207	-0.100793	0	0.0319584	0.000114304	-0.132637	-0.0501562
hsa-let-7a-5p	MIMAT0000062	-3.20451	GJB1	ENSG00000169562	0.401852	0.981533	1	0	0.198019	0.899199	0.0372444	0	0.0972436	-0.00557647	-0.0655757	-0.0247972
hsa-let-7a-5p	MIMAT0000062	-3.20451	RNF150	ENSG00000170153	-1.39871	0.0125466	1	0	0.113101	2.7809	-0.129635	0	0.0555419	0.0985227	-0.0866541	-0.0327678
hsa-let-7a-5p	MIMAT0000062	-3.20451	FAM160A1	ENSG00000164142	-2.46853	2.57795e-08	1	0	0.0846646	1.16936	-0.228788	0	0.0415773	0.00936948	-0.260996	-0.0986943
hsa-let-7a-5p	MIMAT0000062	-3.20451	RAB33B	ENSG00000172007	-0.983034	0.00990203	1	0	0.103845	1.92842	-0.0911092	0	0.0509963	0.0513619	-0.0907436	-0.0343143
hsa-let-7a-5p	MIMAT0000062	-3.20451	TTC7A	ENSG00000068724	0.317701	0.422902	1	0	-0.207348	1.99026	0.0294451	0	-0.101825	0.0547831	0.186053	0.0703551
hsa-let-7a-5p	MIMAT0000062	-3.20451	RNF130	ENSG00000113269	-0.423122	0.200769	1	0	0.185769	0.863959	-0.0392156	0	0.0912279	-0.00752606	-0.13797	-0.0521726
hsa-let-7a-5p	MIMAT0000062	-3.20451	MTRF1	ENSG00000120662	-0.626273	0.141821	1	0	-0.244462	1.09639	-0.0580441	0	-0.120051	0.00533221	0.0673394	0.0254641
hsa-let-7a-5p	MIMAT0000062	-3.20451	PTP4A1	ENSG00000112245	0.663305	0.249942	1	0.333333	-0.245638	3.2194	0.0614762	0	-0.120629	0.122781	0.638219	0.24134
hsa-let-7a-5p	MIMAT0000062	-3.20451	AP5M1	ENSG00000053770	-1.21829	0.000734933	1	0	0.0612348	0.939591	-0.112913	0	0.0300714	-0.00334193	-0.146326	-0.0553326
hsa-let-7a-5p	MIMAT0000062	-3.20451	TEP1	ENSG00000129566	-0.0998554	0.958428	1	0	-0.0254691	0.811311	-0.00925477	0	-0.0125075	-0.0104386	-0.00718593	-0.00271733
hsa-let-7a-5p	MIMAT0000062	-3.20451	ZNF641	ENSG00000167528	-1.5054	3.85391e-07	1	0.666667	0.0344217	1.57474	-0.139523	0	0.0169039	0.0317956	0.542035	0.204968
hsa-let-7a-5p	MIMAT0000062	-3.20451	C12orf50	ENSG00000165805	1.19588	0.116111	1	0	-0.0298219	1.12789	0.110837	0	-0.014645	0.0070749	0.132557	0.0501256
hsa-let-7a-5p	MIMAT0000062	-3.20451	ALDH1L2	ENSG00000136010	0.704533	0.249933	1	0	0.0185251	2.95557	0.0652973	0	0.00909737	0.108186	0.164385	0.0621616
hsa-let-7a-5p	MIMAT0000062	-3.20451	MED13L	ENSG00000123066	-0.766084	0.0428596	1	0.333333	0.0844074	1.94458	-0.071002	0	0.041451	0.0522561	0.273136	0.103285
hsa-let-7a-5p	MIMAT0000062	-3.20451	TACC2	ENSG00000138162	-0.504567	0.449258	1	0	0.0215669	2.17627	-0.0467641	0	0.0105911	0.0650736	0.00771831	0.00291864
hsa-let-7a-5p	MIMAT0000062	-3.20451	BMPR1A	ENSG00000107779	-2.21817	3.27235e-08	1	0.333333	-0.177205	1.09359	-0.205584	0	-0.0870222	0.0051776	0.21995	0.0831729
hsa-let-7a-5p	MIMAT0000062	-3.20451	CLSPN	ENSG00000092853	3.04951	2.63509e-11	1	0	-0.845711	0.743236	0.282634	1	-0.415314	-0.0142047	1.68374	0.6367
hsa-let-7a-5p	MIMAT0000062	-3.20451	LUZP1	ENSG00000169641	-0.338954	0.411808	1	0	-0.14575	0.85711	-0.0314149	0	-0.0715755	-0.00790494	0.0322557	0.0121974
hsa-let-7a-5p	MIMAT0000062	-3.20451	PLPPR4	ENSG00000117600	0.0763618	1	1	0	-0.089545	1.78474	0.00707734	0	-0.043974	0.0434131	0.0944644	0.0357213
hsa-let-7a-5p	MIMAT0000062	-3.20451	KCNJ5	ENSG00000120457	1.38287	0.0136607	1	0	0.197951	0.436169	0.128167	1	0.0972104	-0.0311921	0.999764	0.378056
hsa-let-7a-5p	MIMAT0000062	-3.20451	XKR6	ENSG00000171044	-1.20134	0.00344413	1	0	0.0225947	0.704666	-0.111342	0	0.0110959	-0.0163384	-0.138776	-0.0524775
hsa-let-7a-5p	MIMAT0000062	-3.20451	GNG4	ENSG00000168243	3.49762	8.82458e-09	1	0	-0.0681813	1.82403	0.324166	1	-0.0334827	0.0455866	1.40323	0.530627
hsa-let-7a-5p	MIMAT0000062	-3.20451	LZTS1	ENSG00000061337	2.16384	8.52335e-05	1	0	0.0339284	1.2674	0.200548	1	0.0166616	0.0147933	1.19868	0.453275
hsa-let-7a-5p	MIMAT0000062	-3.20451	ACER3	ENSG00000078124	-0.466078	0.317446	1	0.333333	0.0596514	0.92002	-0.0431969	0	0.0292938	-0.00442466	0.256418	0.0969633
hsa-let-7a-5p	MIMAT0000062	-3.20451	AKT3	ENSG00000117020	-1.82079	2.05268e-05	1	0	0.180232	1.07906	-0.168754	0	0.0885089	0.0043736	-0.252889	-0.0956288
hsa-let-7a-5p	MIMAT0000062	-3.20451	LRRC71	ENSG00000160838	2.10324	0.000311305	1	0	-0.256134	1.09674	0.194932	1	-0.125783	0.00535158	1.32607	0.501446
hsa-let-7a-5p	MIMAT0000062	-3.20451	NTNG1	ENSG00000162631	3.52188	1.55976e-09	1	0	0.0207323	1.07418	0.326414	1	0.0101813	0.00410352	1.32034	0.499279
hsa-let-7a-5p	MIMAT0000062	-3.20451	TMEM234	ENSG00000160055	-1.34291	7.60522e-05	1	0.666667	-0.0249433	0.809789	-0.124463	0	-0.0122492	-0.0105228	0.54393	0.205684
hsa-let-7a-5p	MIMAT0000062	-3.20451	CAMK1G	ENSG00000008118	1.72046	0.00200923	1	0	0.10474	0.924306	0.159455	1	0.0514362	-0.00418755	1.10383	0.417409
hsa-let-7a-5p	MIMAT0000062	-3.20451	POGK	ENSG00000143157	-0.680786	0.0758901	1	0	-0.0571575	1.50943	-0.0630964	0	-0.0280691	0.0281825	-0.00684481	-0.00258833
hsa-let-7a-5p	MIMAT0000062	-3.20451	PRDM2	ENSG00000116731	-1.0556	0.000541358	1	0.333333	0.202548	0.807982	-0.0978348	0	0.099468	-0.0106228	0.125408	0.0474224
hsa-let-7a-5p	MIMAT0000062	-3.20451	NBPF3	ENSG00000142794	-0.743615	0.0491083	1	0	-0.491695	1.22991	-0.0689195	0	-0.241463	0.012719	0.185262	0.0700561
hsa-let-7a-5p	MIMAT0000062	-3.20451	EFCAB2	ENSG00000203666	-1.76272	4.97851e-05	1	0	-0.0928001	2.69274	-0.163372	0	-0.0455725	0.0936451	-0.024154	-0.00913373
hsa-let-7a-5p	MIMAT0000062	-3.20451	FUBP1	ENSG00000162613	-1.12409	0.0106072	1	0	-0.302687	0.645413	-0.104183	0	-0.148645	-0.0196164	0.0248453	0.00939512
hsa-let-7a-5p	MIMAT0000062	-3.20451	MYT1L	ENSG00000186487	2.61161	6.05092e-09	1	0	-0.122044	2.21806	0.242048	1	-0.0599339	0.0673852	1.36937	0.51782
hsa-let-7a-5p	MIMAT0000062	-3.20451	UNC80	ENSG00000144406	0.0798175	1	1	0	-0.00465473	0.77215	0.00739762	0	-0.00228586	-0.0126051	-0.0029216	-0.00110479
hsa-let-7a-5p	MIMAT0000062	-3.20451	GULP1	ENSG00000144366	0.241176	0.765576	1	0	0.0774431	1.56703	0.0223526	0	0.038031	0.0313693	0.015691	0.00593347
hsa-let-7a-5p	MIMAT0000062	-3.20451	TMEM127	ENSG00000135956	0.323569	0.367582	1	0	-0.465446	0.661697	0.0299889	0	-0.228573	-0.0187156	0.239846	0.0906966
hsa-let-7a-5p	MIMAT0000062	-3.20451	C3orf22	ENSG00000180697	1.83138	0.022991	1	0	-0.136643	0.870259	0.169735	1	-0.067103	-0.0071775	1.22966	0.46499
hsa-let-7a-5p	MIMAT0000062	-3.20451	USF3	ENSG00000176542	-1.47855	6.36066e-06	1	0	-0.0192875	0.921003	-0.137034	0	-0.00947178	-0.00437024	-0.131933	-0.0498897
hsa-let-7a-5p	MIMAT0000062	-3.20451	TRAK1	ENSG00000182606	-0.611065	0.0676519	1	0	-0.040488	1.66682	-0.0566346	0	-0.0198829	0.0368896	0.000138028	5.21946e-05
hsa-let-7a-5p	MIMAT0000062	-3.20451	IL17RB	ENSG00000056736	-0.929287	0.0254504	1	0	-0.129869	0.811788	-0.0861279	0	-0.0637762	-0.0104122	-0.0327639	-0.0123895
hsa-let-7a-5p	MIMAT0000062	-3.20451	SLC4A7	ENSG00000033867	-0.453788	0.413237	1	0	-0.51342	1.96205	-0.0420578	0	-0.252132	0.0532223	0.263297	0.0995644
hsa-let-7a-5p	MIMAT0000062	-3.20451	CNOT6L	ENSG00000138767	-1.56856	3.03595e-05	1	0.666667	-0.162248	1.48714	-0.145377	0	-0.0796773	0.0269497	0.627917	0.237444
hsa-let-7a-5p	MIMAT0000062	-3.20451	CEP44	ENSG00000164118	-1.08693	0.00315232	1	0	-0.0940796	1.39555	-0.100738	0	-0.0462009	0.0218828	-0.0326546	-0.0123482
hsa-let-7a-5p	MIMAT0000062	-3.20451	SLC12A7	ENSG00000113504	1.756	7.73549e-05	1	0.333333	0.0769496	1.60735	0.162749	1	0.0377886	0.0335999	1.49189	0.564153
hsa-let-7a-5p	MIMAT0000062	-3.20451	SLC25A48	ENSG00000145832	2.09448	1.04413e-05	1	0	-0.0431052	0.953461	0.19412	1	-0.0211682	-0.00257462	1.21271	0.458582
hsa-let-7a-5p	MIMAT0000062	-3.20451	PARP8	ENSG00000151883	-2.48346	1.42539e-14	1	0.666667	-0.0105572	0.930386	-0.230171	0	-0.00518445	-0.00385117	0.437829	0.165563
hsa-let-7a-5p	MIMAT0000062	-3.20451	CD74	ENSG00000019582	2.09614	4.53665e-06	1	0	0.160341	0.788882	0.194274	1	0.078741	-0.0116794	1.10385	0.417417
hsa-let-7a-5p	MIMAT0000062	-3.20451	C6orf141	ENSG00000197261	0.909251	0.327605	1	0	-0.0203989	1.03886	0.0842709	0	-0.0100175	0.0021497	0.0964382	0.0364676
hsa-let-7a-5p	MIMAT0000062	-3.20451	GCLC	ENSG00000001084	0.00415507	1	1	0	-0.00454217	1.98487	0.000385099	0	-0.00223058	0.0544849	0.0571006	0.0215923
hsa-let-7a-5p	MIMAT0000062	-3.20451	OGFRL1	ENSG00000119900	-0.645419	0.123005	1	0	0.0825684	1.27177	-0.0598185	0	0.0405479	0.0150346	-0.0853319	-0.0322678
hsa-let-7a-5p	MIMAT0000062	-3.20451	LRP11	ENSG00000120256	-0.463571	0.400931	1	0	0.175818	0.734162	-0.0429646	0	0.0863412	-0.0147067	-0.144012	-0.0544576
hsa-let-7a-5p	MIMAT0000062	-3.20451	TTYH3	ENSG00000136295	3.61862	5.82741e-21	1	0	-0.126058	1.12965	0.33538	1	-0.061905	0.00717222	1.40446	0.531089
hsa-let-7a-5p	MIMAT0000062	-3.20451	ASAP1	ENSG00000153317	0.560304	0.142207	1	0.666667	0.0825261	0.903193	0.0519299	0	0.0405272	-0.00535552	0.672714	0.254384
hsa-let-7a-5p	MIMAT0000062	-3.20451	TUSC3	ENSG00000104723	-0.187604	1	1	0	0.0809987	0.261088	-0.0173875	0	0.0397771	-0.0408779	-0.0980425	-0.0370743
hsa-let-7a-5p	MIMAT0000062	-3.20451	GNE	ENSG00000159921	-0.276927	0.45701	1	0	0.0831037	1.06891	-0.0256661	0	0.0408108	0.00381204	-0.0626648	-0.0236964
hsa-let-7a-5p	MIMAT0000062	-3.20451	CDK20	ENSG00000156345	-0.0744584	0.97916	1	0	0.0387005	1.21676	-0.00690093	0	0.0190052	0.0119916	-0.0139145	-0.0052617
hsa-let-7a-5p	MIMAT0000062	-3.20451	NTRK2	ENSG00000148053	-4.16354	1.18989e-14	1	0	0.193141	1.09254	-0.385883	0	0.0948484	0.00511973	-0.475612	-0.179851
hsa-let-7a-5p	MIMAT0000062	-3.20451	DENND1A	ENSG00000119522	-0.139964	0.762625	1	0	-0.0222607	2.09166	-0.0129721	0	-0.0109318	0.0603924	0.0583521	0.0220656
hsa-let-7a-5p	MIMAT0000062	-3.20451	SNAPC3	ENSG00000164975	-0.992017	0.000629533	1	0	-1.00915	0.812868	-0.0919418	0	-0.495575	-0.0103525	0.39328	0.148717
hsa-let-7a-5p	MIMAT0000062	-3.20451	MPDZ	ENSG00000107186	-1.5197	1.38367e-05	1	0	0.36992	1.30833	-0.140848	0	0.181662	0.0170573	-0.305453	-0.115505
hsa-let-7a-5p	MIMAT0000062	-3.20451	PTPN20	ENSG00000204179	0.32253	0.868425	1	0	-0.20604	0.950375	0.0298926	0	-0.101183	-0.00274533	0.12833	0.0485275
hsa-let-7a-5p	MIMAT0000062	-3.20451	JAKMIP3	ENSG00000188385	2.43213	2.55988e-05	1	0	-0.0524687	2.14673	0.225414	1	-0.0257665	0.0634393	1.31462	0.497117
hsa-let-7a-5p	MIMAT0000062	-3.20451	USP6NL	ENSG00000148429	0.330966	0.649248	1	0	0.0154865	0.82996	0.0306744	0	0.00760517	-0.0094069	0.0136624	0.00516636
hsa-let-7a-5p	MIMAT0000062	-3.20451	DRD2	ENSG00000149295	3.35217	1.90266e-07	1	0	0.112782	1.28293	0.310685	1	0.0553851	0.0156521	1.27095	0.480605
hsa-let-7a-5p	MIMAT0000062	-3.20451	COA4	ENSG00000181924	-0.146964	0.790183	1	0	-0.0537145	0.660233	-0.0136209	0	-0.0263783	-0.0187965	-0.00603909	-0.00228365
hsa-let-7a-5p	MIMAT0000062	-3.20451	FOXRED1	ENSG00000110074	0.613168	0.0899571	1	0	-0.17474	0.62949	0.0568294	0	-0.0858116	-0.0204973	0.122144	0.0461881
hsa-let-7a-5p	MIMAT0000062	-3.20451	GRAMD1B	ENSG00000023171	0.62291	0.305213	1	0.666667	0.0872068	1.71679	0.0577324	0	0.0428258	0.0396541	0.721227	0.272729
hsa-let-7a-5p	MIMAT0000062	-3.20451	LRRC4C	ENSG00000148948	-0.787731	0.422127	1	0	0.0768213	1.96834	-0.0730083	0	0.0377256	0.0535703	-0.0571636	-0.0216161
hsa-let-7a-5p	MIMAT0000062	-3.20451	EPS8L2	ENSG00000177106	0.102296	1	1	0	-0.0325333	0.949535	0.00948092	0	-0.0159766	-0.00279181	0.0226657	0.00857092
hsa-let-7a-5p	MIMAT0000062	-3.20451	BEST1	ENSG00000167995	0.884336	0.0266233	1	0	0.0104166	1.33733	0.0819617	1	0.00511543	0.0186616	1.09551	0.414261
hsa-let-7a-5p	MIMAT0000062	-3.20451	RIC3	ENSG00000166405	-3.30536	2.37603e-15	1	0	0.00877013	0.566852	-0.306346	0	0.00430686	-0.0239625	-0.334616	-0.126533
hsa-let-7a-5p	MIMAT0000062	-3.20451	R3HDM2	ENSG00000179912	-0.555854	0.104684	1	0	0.0963561	0.740582	-0.0515174	0	0.0473188	-0.0143515	-0.113188	-0.0428014
hsa-let-7a-5p	MIMAT0000062	-3.20451	MON2	ENSG00000061987	-1.38876	0.000297413	1	0.666667	-0.0949234	1.54463	-0.128713	0	-0.0466153	0.0301298	0.614699	0.232446
hsa-let-7a-5p	MIMAT0000062	-3.20451	RBMS2	ENSG00000076067	-1.87441	5.30122e-08	1	0.666667	0.086352	0.567887	-0.173723	0	0.042406	-0.0239053	0.426632	0.161329
hsa-let-7a-5p	MIMAT0000062	-3.20451	PPFIA2	ENSG00000139220	1.06966	0.077485	1	0	0.00835961	2.8033	0.0991379	0	0.00410526	0.0997618	0.194794	0.0736606
hsa-let-7a-5p	MIMAT0000062	-3.20451	CERS5	ENSG00000139624	-0.809254	0.0062803	1	0	-0.0840602	0.200005	-0.0750031	0	-0.0412805	-0.0442571	-0.0779797	-0.0294876
hsa-let-7a-5p	MIMAT0000062	-3.20451	LRRC63	ENSG00000173988	0.703635	0.660281	1	0	0.0812447	1.31511	0.0652141	0	0.0398979	0.0174324	0.0427486	0.0161652
hsa-let-7a-5p	MIMAT0000062	-3.20451	TRIP11	ENSG00000100815	-1.54446	2.24425e-05	1	0	0.00111696	2.15149	-0.143143	0	0.000548518	0.0637026	-0.0799893	-0.0302476
hsa-let-7a-5p	MIMAT0000062	-3.20451	RGS6	ENSG00000182732	-1.14802	0.00294081	1	0.333333	-0.145833	0.827586	-0.106401	0	-0.0716159	-0.00953826	0.28901	0.109288
hsa-let-7a-5p	MIMAT0000062	-3.20451	NTRK3	ENSG00000140538	0.515094	0.463089	1	0.333333	0.0325513	0.425041	0.0477397	0	0.0159854	-0.0318078	0.33328	0.126028
hsa-let-7a-5p	MIMAT0000062	-3.20451	LRRC29	ENSG00000125122	0.453693	0.429739	1	0	0.100587	0.789647	0.0420491	0	0.0493965	-0.0116371	-0.0189845	-0.00717891
hsa-let-7a-5p	MIMAT0000062	-3.20451	MAF	ENSG00000178573	0.0137388	1	1	0	-0.169049	1.05319	0.00127333	0	-0.083017	0.00294262	0.087233	0.0329867
hsa-let-7a-5p	MIMAT0000062	-3.20451	TBC1D24	ENSG00000162065	0.744458	0.0157769	1	0	-0.0419672	1.87845	0.0689976	1	-0.0206094	0.0485973	1.1382	0.430407
hsa-let-7a-5p	MIMAT0000062	-3.20451	TVP23A	ENSG00000166676	0.608742	0.211493	1	0	0.0104359	2.06494	0.0564193	0	0.00512491	0.0589142	0.110209	0.0416748
hsa-let-7a-5p	MIMAT0000062	-3.20451	ZNF276	ENSG00000158805	1.54635	5.99159e-08	1	0	-0.0363568	1.73096	0.143318	1	-0.0178542	0.0404378	1.20161	0.454383
hsa-let-7a-5p	MIMAT0000062	-3.20451	SOCS7	ENSG00000274211	-0.918091	0.0145102	1	0.666667	-0.0559425	2.51231	-0.0850902	0	-0.0274724	0.0836635	0.692712	0.261946
hsa-let-7a-5p	MIMAT0000062	-3.20451	SLFN14	ENSG00000236320	0.784603	0.464723	1	0	0.0926547	0.641578	0.0727183	0	0.0455012	-0.0198285	0.00738861	0.00279397
hsa-let-7a-5p	MIMAT0000062	-3.20451	PNPO	ENSG00000108439	-1.13129	0.000714332	1	0	-0.109126	1.34674	-0.10485	0	-0.05359	0.0191824	-0.0320772	-0.0121298
hsa-let-7a-5p	MIMAT0000062	-3.20451	KSR1	ENSG00000141068	-0.139129	0.920233	1	0	-0.109016	1.89221	-0.0128947	0	-0.053536	0.0493586	0.0899998	0.034033
hsa-let-7a-5p	MIMAT0000062	-3.20451	GOSR2	ENSG00000108433	-0.536483	0.0972862	1	0	-1.09372	1.51034	-0.0497222	0	-0.537108	0.0282327	0.515619	0.194979
hsa-let-7a-5p	MIMAT0000062	-3.20451	NEDD4L	ENSG00000049759	-0.754545	0.0919428	1	0.333333	-0.0299532	0.462806	-0.0699325	0	-0.0147095	-0.0297185	0.248392	0.0939282
hsa-let-7a-5p	MIMAT0000062	-3.20451	MBP	ENSG00000197971	-0.883002	0.00278421	1	0	0.193477	0.871378	-0.0818381	0	0.0950131	-0.00711562	-0.183967	-0.0695662
hsa-let-7a-5p	MIMAT0000062	-3.20451	PLEKHG2	ENSG00000090924	0.993063	0.0164219	1	0	-0.174276	0.549129	0.0920387	1	-0.0855839	-0.024943	1.15268	0.43588
hsa-let-7a-5p	MIMAT0000062	-3.20451	RNF24	ENSG00000101236	0.188632	0.799379	1	0	0.0303673	0.612914	0.0174828	0	0.0149129	-0.0214143	-0.0188444	-0.00712592
hsa-let-7a-5p	MIMAT0000062	-3.20451	VSX1	ENSG00000100987	1.73158	0.0107391	1	0	0.151653	3.33832	0.160486	1	0.0744741	0.12936	1.21537	0.459587
hsa-let-7a-5p	MIMAT0000062	-3.20451	BCL2L1	ENSG00000171552	0.854733	0.0399216	1	0.666667	-1.04931	0.502992	0.0792181	1	-0.515297	-0.0274954	2.23369	0.844658
hsa-let-7a-5p	MIMAT0000062	-3.20451	TANGO2	ENSG00000183597	0.284131	0.651349	1	0	-0.122573	0.807452	0.0263337	0	-0.0601937	-0.0106521	0.0758752	0.0286919
hsa-let-7a-5p	MIMAT0000062	-3.20451	SYN3	ENSG00000185666	1.97569	5.19805e-05	1	0	0.114028	0.682098	0.183111	1	0.0559974	-0.0175869	1.10953	0.419562
hsa-let-7a-5p	MIMAT0000062	-3.20451	ZFX	ENSG00000005889	-1.01444	0.0100129	1	0	-0.458096	1.20165	-0.09402	0	-0.224963	0.0111554	0.142098	0.0537339
hsa-let-7a-5p	MIMAT0000062	-3.20451	MCC	ENSG00000171444	0.274672	0.566392	1	0	0.241247	2.32956	0.025457	0	0.118472	0.0735537	-0.0194615	-0.00735929
hsa-let-7a-5p	MIMAT0000062	-3.20451	ASPH	ENSG00000198363	-0.272965	0.615014	1	0	0.0691087	4.17794	-0.0252988	0	0.0339381	0.175809	0.116572	0.0440813
hsa-let-7a-5p	MIMAT0000062	-3.20451	ENAH	ENSG00000154380	0.993172	0.00955222	1	0	-0.123125	1.03394	0.0920489	1	-0.0604645	0.00187748	1.15439	0.436528
hsa-let-7a-5p	MIMAT0000062	-3.20451	ANKRD10	ENSG00000088448	-0.814412	0.0167796	1	0	0.0598243	2.30714	-0.075481	0	0.0293787	0.0723133	-0.0325464	-0.0123073
hsa-let-7a-5p	MIMAT0000062	-3.20451	GABRG3	ENSG00000182256	0.434983	0.567054	1	0	0.174314	0.612148	0.040315	0	0.0856025	-0.0214566	-0.0667442	-0.025239
hsa-let-7a-5p	MIMAT0000062	-3.20451	TIPIN	ENSG00000075131	0.228132	0.981922	1	0	-0.912626	1.11198	0.0211437	0	-0.448175	0.00619477	0.475514	0.179813
hsa-let-7a-5p	MIMAT0000062	-3.20451	ZNF652	ENSG00000198740	-1.12968	9.13172e-05	1	0.666667	0.0596836	0.916928	-0.104701	0	0.0293096	-0.00459568	0.528061	0.199684
hsa-let-7a-5p	MIMAT0000062	-3.20451	GRB7	ENSG00000141738	-0.624064	0.388031	1	0	-0.0363789	0.46488	-0.0578393	0	-0.0178651	-0.0296038	-0.069578	-0.0263106
hsa-let-7a-5p	MIMAT0000062	-3.20451	AOC3	ENSG00000131471	-0.274698	0.775748	1	0	-0.153207	1.41892	-0.0254594	0	-0.0752375	0.0231751	0.0729532	0.0275869
hsa-let-7a-5p	MIMAT0000062	-3.20451	YES1	ENSG00000176105	-0.357861	0.402987	1	0	0.124591	1.62322	-0.0331671	0	0.0611845	0.0344774	-0.0598742	-0.0226412
hsa-let-7a-5p	MIMAT0000062	-3.20451	HDHD2	ENSG00000167220	-0.695782	0.238776	1	0	0.19109	1.29477	-0.0644862	0	0.0938409	0.0163071	-0.14202	-0.0537042
hsa-let-7a-5p	MIMAT0000062	-3.20451	ZNF780B	ENSG00000128000	-1.74733	3.43902e-07	1	0	-0.380033	1.10179	-0.161945	0	-0.186628	0.00563109	0.0303136	0.011463
hsa-let-7a-5p	MIMAT0000062	-3.20451	DDA1	ENSG00000130311	1.08788	0.000745513	1	0	-0.533988	0.825948	0.100827	1	-0.262232	-0.00962887	1.35343	0.511793
hsa-let-7a-5p	MIMAT0000062	-3.20451	TCEA2	ENSG00000171703	0.637243	0.0307728	1	0	0.0181222	0.839207	0.0590608	1	0.00889951	-0.00889534	1.04127	0.39375
hsa-let-7a-5p	MIMAT0000062	-3.20451	PPP3CA	ENSG00000138814	-0.618749	0.0974302	1	0.666667	-0.0586091	1.42947	-0.0573467	0	-0.0287819	0.0237588	0.661861	0.25028
hsa-let-7a-5p	MIMAT0000062	-3.20451	GUF1	ENSG00000151806	-1.31722	0.00111673	1	0	-0.0021113	2.62642	-0.122083	0	-0.00103682	0.0899762	-0.0310696	-0.0117488
hsa-let-7a-5p	MIMAT0000062	-3.20451	SNX25	ENSG00000109762	-2.5375	4.20353e-07	1	0	-0.00113946	0.586746	-0.235179	0	-0.000559569	-0.0228619	-0.257482	-0.0973655
hsa-let-7a-5p	MIMAT0000062	-3.20451	LHFPL2	ENSG00000145685	0.250608	0.667163	1	0.333333	0.0918547	1.71806	0.0232268	0	0.0451083	0.0397242	0.351176	0.132796
hsa-let-7a-5p	MIMAT0000062	-3.20451	TMEM97	ENSG00000109084	0.0232922	1	1	0	-0.390979	1.6745	0.00215876	0	-0.192003	0.0373144	0.231476	0.0875316
hsa-let-7a-5p	MIMAT0000062	-3.20451	HUNK	ENSG00000142149	1.05005	0.14394	1	0	0.0409956	0.862427	0.0973205	0	0.0201322	-0.00761079	0.0695775	0.0263104
hsa-let-7a-5p	MIMAT0000062	-3.20451	DNTTIP2	ENSG00000067334	-0.507043	0.224187	1	0	-0.811548	1.02753	-0.0469936	0	-0.398537	0.00152286	0.353067	0.13351
hsa-let-7a-5p	MIMAT0000062	-3.20451	CDR2L	ENSG00000109089	3.28313	2.69519e-16	1	0	-0.0502527	1.63815	0.304286	1	-0.0246783	0.0353034	1.36427	0.515891
hsa-let-7a-5p	MIMAT0000062	-3.20451	PPM1F	ENSG00000100034	1.31515	2.7771e-06	1	0	0.02288	1.20346	0.12189	1	0.011236	0.0112555	1.12191	0.424245
hsa-let-7a-5p	MIMAT0000062	-3.20451	PHF14	ENSG00000106443	-0.346898	0.413686	1	0	0.124757	2.03941	-0.0321511	0	0.061266	0.0575018	-0.0359153	-0.0135812
hsa-let-7a-5p	MIMAT0000062	-3.20451	DEPDC5	ENSG00000100150	0.149668	0.772893	1	0	0.0864158	0.871005	0.0138715	0	0.0424373	-0.00713625	-0.035702	-0.0135006
hsa-let-7a-5p	MIMAT0000062	-3.20451	EDEM1	ENSG00000134109	-0.313807	0.610318	1	0	0.0252521	0.877206	-0.0290842	0	0.0124009	-0.00679318	-0.0482782	-0.0182562
hsa-let-7a-5p	MIMAT0000062	-3.20451	ULK2	ENSG00000083290	-0.964249	0.00833242	1	0.333333	-0.0495443	1.26704	-0.0893682	0	-0.0243304	0.0147733	0.283069	0.107041
hsa-let-7a-5p	MIMAT0000062	-3.20451	HERPUD1	ENSG00000051108	-0.987843	0.0205677	1	0.333333	-0.120422	1.26842	-0.091555	0	-0.059137	0.0148495	0.315765	0.119405
hsa-let-7a-5p	MIMAT0000062	-3.20451	SECISBP2L	ENSG00000138593	-1.57772	0.00247718	1	0.666667	-0.0540906	1.99771	-0.146226	0	-0.026563	0.0551951	0.602199	0.227719
hsa-let-7a-5p	MIMAT0000062	-3.20451	GPRASP1	ENSG00000198932	-2.75792	2.37743e-13	1	0	0.202166	2.51629	-0.255609	0	0.0992803	0.0838841	-0.271005	-0.102479
hsa-let-7a-5p	MIMAT0000062	-3.20451	FRMPD4	ENSG00000169933	2.73599	1.39699e-05	1	0	0.0708041	0.791957	0.253576	1	0.0347707	-0.0115093	1.2073	0.456533
hsa-let-7a-5p	MIMAT0000062	-3.20451	TBC1D5	ENSG00000131374	-0.975212	0.00193167	1	0	-0.146363	2.10346	-0.0903843	0	-0.0718766	0.0610455	0.0425377	0.0160854
hsa-let-7a-5p	MIMAT0000062	-3.20451	SNX17	ENSG00000115234	0.306708	0.386548	1	0.666667	-0.193191	0.912685	0.0284262	0	-0.0948727	-0.00483042	0.785135	0.296895
hsa-let-7a-5p	MIMAT0000062	-3.20451	KIAA0586	ENSG00000100578	-0.745605	0.0095369	1	0	-0.0552068	0.814153	-0.0691039	0	-0.0271111	-0.0102814	-0.0522742	-0.0197672
hsa-let-7a-5p	MIMAT0000062	-3.20451	SERTAD2	ENSG00000179833	0.0335794	1	1	0	0.042294	0.579882	0.0031122	0	0.0207699	-0.0232417	-0.0408994	-0.0154659
hsa-let-7a-5p	MIMAT0000062	-3.20451	EFCAB14	ENSG00000159658	-0.853215	0.0162859	1	0	-0.146837	1.29783	-0.0790774	0	-0.072109	0.0164764	0.00950797	0.00359539
hsa-let-7a-5p	MIMAT0000062	-3.20451	TRIM14	ENSG00000106785	0.760884	0.131286	1	0	-0.0747897	0.403818	0.07052	0	-0.0367279	-0.0329818	0.0742661	0.0280834
hsa-let-7a-5p	MIMAT0000062	-3.20451	ZEB2	ENSG00000169554	0.549804	0.265877	1	0	-0.257782	0.974171	0.0509568	0	-0.126593	-0.00142891	0.17612	0.0665991
hsa-let-7a-5p	MIMAT0000062	-3.20451	ZBTB24	ENSG00000112365	-1.14615	0.00145515	1	0	-0.124232	1.23748	-0.106227	0	-0.0610085	0.0131378	-0.0320812	-0.0121314
hsa-let-7a-5p	MIMAT0000062	-3.20451	EPM2AIP1	ENSG00000178567	-2.32123	2.68438e-11	1	0	-0.150354	1.08651	-0.215135	0	-0.0738362	0.00478586	-0.136513	-0.0516218
hsa-let-7a-5p	MIMAT0000062	-3.20451	CEP350	ENSG00000135837	-1.46597	0.000858995	1	0	-0.135774	2.08316	-0.135869	0	-0.0666763	0.0599225	-0.00926993	-0.00350538
hsa-let-7a-5p	MIMAT0000062	-3.20451	LRIG2	ENSG00000198799	-1.37857	8.63016e-06	1	0.666667	-0.214403	0.891217	-0.127768	0	-0.10529	-0.0060181	0.63817	0.241321
hsa-let-7a-5p	MIMAT0000062	-3.20451	PJA2	ENSG00000198961	-2.09692	3.92218e-08	1	0	0.0633191	1.63215	-0.194346	0	0.031095	0.0349717	-0.190469	-0.072025
hsa-let-7a-5p	MIMAT0000062	-3.20451	RNF10	ENSG00000022840	-0.521443	0.254502	1	0	0.00144456	0.746812	-0.0483282	0	0.0007094	-0.0140068	-0.0630444	-0.02384
hsa-let-7a-5p	MIMAT0000062	-3.20451	ZBTB40	ENSG00000184677	-0.472042	0.145913	1	0	-0.121351	1.66515	-0.0437496	0	-0.0595933	0.0367973	0.052641	0.0199059
hsa-let-7a-5p	MIMAT0000062	-3.20451	CD302	ENSG00000241399	-2.12963	0.000146519	1	0	-0.0948047	2.10537	-0.197377	0	-0.046557	0.0611512	-0.0896691	-0.033908
hsa-let-7a-5p	MIMAT0000062	-3.20451	FAM13A	ENSG00000138640	-1.71609	4.97609e-06	1	0	0.0414485	1.21774	-0.15905	0	0.0203546	0.0120457	-0.167359	-0.063286
hsa-let-7a-5p	MIMAT0000062	-3.20451	N4BP2L2	ENSG00000244754	-2.23904	3.78989e-10	1	0	0.0257194	0.760336	-0.207518	0	0.0126304	-0.0132586	-0.233407	-0.0882619
hsa-let-7a-5p	MIMAT0000062	-3.20451	PDAP1	ENSG00000106244	0.729564	0.0444267	1	0	-0.862103	0.699216	0.0676173	1	-0.423364	-0.0166399	1.47434	0.557515
hsa-let-7a-5p	MIMAT0000062	-3.20451	ZFP30	ENSG00000120784	-0.351837	0.265876	1	0	0.101281	0.973464	-0.0326088	0	0.0497376	-0.001468	-0.0838144	-0.031694
hsa-let-7a-5p	MIMAT0000062	-3.20451	RNF44	ENSG00000146083	1.01493	0.012977	1	1	-0.0423055	2.35507	0.0940652	1	-0.0207755	0.0749648	2.18981	0.828065
hsa-let-7a-5p	MIMAT0000062	-3.20451	GLS	ENSG00000115419	-1.68948	8.53363e-06	1	0	-0.0839164	1.20919	-0.156584	0	-0.0412099	0.0115728	-0.103801	-0.0392519
hsa-let-7a-5p	MIMAT0000062	-3.20451	AAK1	ENSG00000115977	-1.51779	8.88678e-05	1	0.666667	-0.16309	2.00051	-0.140672	0	-0.0800906	0.0553501	0.661436	0.250119
hsa-let-7a-5p	MIMAT0000062	-3.20451	ANKRD6	ENSG00000135299	-1.05586	0.00122938	1	0	0.102152	1.34139	-0.0978593	0	0.0501651	0.0188863	-0.129138	-0.048833
hsa-let-7a-5p	MIMAT0000062	-3.20451	ZNF365	ENSG00000138311	0.115534	1	1	0	-0.106991	3.78991	0.0107079	0	-0.0525417	0.154343	0.217592	0.0822815
hsa-let-7a-5p	MIMAT0000062	-3.20451	ACIN1	ENSG00000100813	-0.511122	0.131188	1	0	-0.74295	0.702689	-0.0473716	0	-0.36485	-0.0164478	0.301031	0.113833
hsa-let-7a-5p	MIMAT0000062	-3.20451	KLHDC10	ENSG00000128607	-1.1028	0.03471	1	0	-0.107947	0.986964	-0.10221	0	-0.0530109	-0.000721177	-0.04992	-0.018877
hsa-let-7a-5p	MIMAT0000062	-3.20451	RAB21	ENSG00000080371	-0.33598	0.415579	1	0	-0.204767	1.91657	-0.0311392	0	-0.100558	0.0507062	0.120125	0.0454247
hsa-let-7a-5p	MIMAT0000062	-3.20451	RBM34	ENSG00000188739	1.17606	0.0136031	1	0	-0.223066	1.03951	0.108999	1	-0.109544	0.00218563	1.22073	0.461613
hsa-let-7a-5p	MIMAT0000062	-3.20451	ZNF292	ENSG00000188994	-1.06408	0.0134654	1	0	-0.0324224	1.25292	-0.0986203	0	-0.0159221	0.0139921	-0.0687062	-0.0259809
hsa-let-7a-5p	MIMAT0000062	-3.20451	ZNF609	ENSG00000180357	-0.485702	0.145457	1	0.333333	-0.119639	0.97476	-0.0450157	0	-0.0587525	-0.00139632	0.345674	0.130715
hsa-let-7a-5p	MIMAT0000062	-3.20451	ERP44	ENSG00000023318	-0.824032	0.0238041	1	0	-0.10086	1.08314	-0.0763726	0	-0.0495306	0.00459961	-0.0222425	-0.00841088
hsa-let-7a-5p	MIMAT0000062	-3.20451	TNRC6B	ENSG00000100354	-1.31513	3.05108e-05	1	0	-0.134528	0.915888	-0.121888	0	-0.0660642	-0.00465325	-0.0604775	-0.0228693
hsa-let-7a-5p	MIMAT0000062	-3.20451	SMC5	ENSG00000198887	-0.873898	0.028218	1	0	-0.802297	1.32246	-0.0809943	0	-0.393995	0.0178389	0.330839	0.125105
hsa-let-7a-5p	MIMAT0000062	-3.20451	DIP2A	ENSG00000160305	0.66392	0.0303903	1	0.333333	0.0795178	1.08985	0.0615332	1	0.0390498	0.00497051	1.36079	0.514575
hsa-let-7a-5p	MIMAT0000062	-3.20451	FAM168A	ENSG00000054965	-0.777349	0.0114132	1	0	-0.376562	1.21824	-0.072046	0	-0.184923	0.0120733	0.124951	0.0472495
hsa-let-7a-5p	MIMAT0000062	-3.20451	ACSBG1	ENSG00000103740	2.23531	2.45588e-06	1	0	0.105225	1.57345	0.207173	1	0.0516744	0.0317243	1.18722	0.448943
hsa-let-7a-5p	MIMAT0000062	-3.20451	PRRC2C	ENSG00000117523	-0.584725	0.159612	1	0	-0.136889	1.23137	-0.0541933	0	-0.0672237	0.0128	0.0258304	0.00976764
hsa-let-7a-5p	MIMAT0000062	-3.20451	EXOC6B	ENSG00000144036	-1.4358	0.00244488	1	0.333333	-0.116484	1.39994	-0.133072	0	-0.0572034	0.0221256	0.27959	0.105726
hsa-let-7a-5p	MIMAT0000062	-3.20451	SIK2	ENSG00000170145	-0.694424	0.0595473	1	0	-0.102586	1.30304	-0.0643604	0	-0.0503781	0.0167646	0.00278238	0.00105214
hsa-let-7a-5p	MIMAT0000062	-3.20451	MTCL1	ENSG00000168502	3.39754	8.74579e-18	1	0	0.180065	1.45129	0.31489	1	0.0884266	0.0249659	1.25143	0.473222
hsa-let-7a-5p	MIMAT0000062	-3.20451	ADGRF5	ENSG00000069122	-3.13745	1.09761e-12	1	0	-0.250905	1.41823	-0.290785	0	-0.123215	0.0231373	-0.144432	-0.0546164
hsa-let-7a-5p	MIMAT0000062	-3.20451	ANKS1A	ENSG00000064999	0.160959	0.813321	1	0	0.0322844	1.84415	0.014918	0	0.0158543	0.0467001	0.0457638	0.0173054
hsa-let-7a-5p	MIMAT0000062	-3.20451	UBR2	ENSG00000024048	-1.33688	0.000321254	1	0	-0.277396	0.900466	-0.123904	0	-0.136225	-0.00550641	0.00681367	0.00257656
hsa-let-7a-5p	MIMAT0000062	-3.20451	ACSL6	ENSG00000164398	2.20951	4.29911e-05	1	0.666667	-0.0675905	1.25575	0.204782	1	-0.0331926	0.0141485	1.91879	0.725581
hsa-let-7a-5p	MIMAT0000062	-3.20451	NEMP1	ENSG00000166881	-0.56619	0.144037	1	0.666667	0.0547042	0.371426	-0.0524755	0	0.0268643	-0.0347738	0.552553	0.208945
hsa-let-7a-5p	MIMAT0000062	-3.20451	NCAPD3	ENSG00000151503	-0.154903	0.792464	1	0	-0.714081	1.24126	-0.0143566	0	-0.350673	0.0133471	0.349664	0.132224
hsa-let-7a-5p	MIMAT0000062	-3.20451	PHF24	ENSG00000122733	1.3948	0.0107176	1	0	-0.0490963	0.868718	0.129272	1	-0.0241104	-0.00726275	1.14612	0.4334
hsa-let-7a-5p	MIMAT0000062	-3.20451	HAUS5	ENSG00000249115	1.50105	4.3935e-08	1	0	-1.1656	0.693098	0.13912	1	-0.572409	-0.0169784	1.69455	0.640786
hsa-let-7a-5p	MIMAT0000062	-3.20451	ANGEL1	ENSG00000013523	-0.425357	0.20571	1	0	-0.00381262	1.96807	-0.0394228	0	-0.00187231	0.0535555	0.016005	0.00605221
hsa-let-7a-5p	MIMAT0000062	-3.20451	CRTC1	ENSG00000105662	0.323471	0.536459	1	0	-0.104797	0.391861	0.0299799	0	-0.051464	-0.0336433	0.0478005	0.0180755
hsa-let-7a-5p	MIMAT0000062	-3.20451	RRP8	ENSG00000132275	-0.5155	0.10661	1	0	-0.0502509	1.45844	-0.0477774	0	-0.0246774	0.025362	0.00226195	0.000855347
hsa-let-7a-5p	MIMAT0000062	-3.20451	AHCYL2	ENSG00000158467	-2.67877	7.01206e-09	1	0.333333	-0.137204	1.24866	-0.248273	0	-0.0673787	0.0137562	0.166196	0.0628461
hsa-let-7a-5p	MIMAT0000062	-3.20451	NUDCD3	ENSG00000015676	0.0825449	0.977513	1	0	-0.915482	0.967924	0.0076504	0	-0.449577	-0.0017745	0.455453	0.172228
hsa-let-7a-5p	MIMAT0000062	-3.20451	VPS13D	ENSG00000048707	-1.73715	6.13171e-07	1	0	-0.708056	0.873973	-0.161002	0	-0.347714	-0.00697202	0.179741	0.0679681
hsa-let-7a-5p	MIMAT0000062	-3.20451	NSL1	ENSG00000117697	-0.732941	0.0109123	1	0	-1.12192	0.958147	-0.0679302	0	-0.550955	-0.00231537	0.480709	0.181778
hsa-let-7a-5p	MIMAT0000062	-3.20451	WWTR1	ENSG00000018408	-0.0561227	1	1	0	-0.374385	1.84398	-0.00520154	0	-0.183854	0.0466903	0.225343	0.0852123
hsa-let-7a-5p	MIMAT0000062	-3.20451	MMACHC	ENSG00000132763	0.206912	0.759482	1	0	-0.190832	0.890858	0.019177	0	-0.0937143	-0.00603792	0.106853	0.0404061
hsa-let-7a-5p	MIMAT0000062	-3.20451	SUSD5	ENSG00000173705	0.255599	0.901887	1	0	-0.0429415	1.57199	0.0236893	0	-0.0210879	0.0316433	0.0764205	0.0288981
hsa-let-7a-5p	MIMAT0000062	-3.20451	IPCEF1	ENSG00000074706	-4.4459	1.94941e-08	1	0	-0.0373108	2.02185	-0.412053	0	-0.0183227	0.0565304	-0.3372	-0.127511
hsa-let-7a-5p	MIMAT0000062	-3.20451	PPP1R16B	ENSG00000101445	-0.130281	0.981412	1	0.666667	-0.038778	0.645552	-0.0120747	0	-0.0190432	-0.0196087	0.654026	0.247317
hsa-let-7a-5p	MIMAT0000062	-3.20451	ARHGEF26	ENSG00000114790	-0.745833	0.0969407	1	0	0.0227016	0.56369	-0.069125	0	0.0111484	-0.0241374	-0.104411	-0.0394825
hsa-let-7a-5p	MIMAT0000062	-3.20451	WIPI2	ENSG00000157954	0.497379	0.164288	1	1	0.0111079	1.0538	0.0460979	0	0.00545492	0.00297652	1.04362	0.39464
hsa-let-7a-5p	MIMAT0000062	-3.20451	CCDC69	ENSG00000198624	-0.1871	0.903818	1	0	-0.0306262	1.39093	-0.0173408	0	-0.01504	0.0216269	0.0193261	0.00730808
hsa-let-7a-5p	MIMAT0000062	-3.20451	SERBP1	ENSG00000142864	0.339904	0.392621	1	0	-0.479012	1.32029	0.0315029	0	-0.235235	0.017719	0.284456	0.107566
hsa-let-7a-5p	MIMAT0000062	-3.20451	ZBTB20	ENSG00000181722	-2.23518	1.39774e-11	1	0	0.0562843	2.65405	-0.20716	0	0.0276403	0.0915052	-0.143295	-0.0541863
hsa-let-7a-5p	MIMAT0000062	-3.20451	TMEM251	ENSG00000153485	-0.621243	0.555662	1	0.333333	-0.30446	1.20706	-0.0575778	0	-0.149515	0.0114548	0.436726	0.165146
hsa-let-7a-5p	MIMAT0000062	-3.20451	TRUB2	ENSG00000167112	0.034095	1	1	0	-0.375388	1.45537	0.00315999	0	-0.184347	0.0251918	0.212698	0.0804309
hsa-let-7a-5p	MIMAT0000062	-3.20451	WWC3	ENSG00000047644	0.04751	1	1	0	0.142137	0.603664	0.0044033	0	0.0698012	-0.021926	-0.0873239	-0.0330211
hsa-let-7a-5p	MIMAT0000062	-3.20451	INTU	ENSG00000164066	-1.73263	5.04858e-07	1	0.333333	0.0189094	0.706621	-0.160583	0	0.0092861	-0.0162303	0.147233	0.0556757
hsa-let-7a-5p	MIMAT0000062	-3.20451	PCF11	ENSG00000165494	-1.42407	8.70699e-07	1	0	-1.0384	1.25209	-0.131985	0	-0.50994	0.0139459	0.3919	0.148195
hsa-let-7a-5p	MIMAT0000062	-3.20451	PIAS4	ENSG00000105229	1.24575	0.000136945	1	0.333333	-0.111992	0.537349	0.115459	1	-0.0549974	-0.0255947	1.47819	0.558972
hsa-let-7a-5p	MIMAT0000062	-3.20451	FAM135B	ENSG00000147724	2.66296	1.58167e-08	1	0	-0.0236314	1.46672	0.246807	1	-0.011605	0.0258199	1.28423	0.485626
hsa-let-7a-5p	MIMAT0000062	-3.20451	SLC35B3	ENSG00000124786	-0.672416	0.0383578	1	0	0.306102	3.83257	-0.0623206	0	0.150322	0.156703	-0.0559396	-0.0211533
hsa-let-7a-5p	MIMAT0000062	-3.20451	UBE2D4	ENSG00000078967	-0.38392	0.307365	1	0	-0.416855	0.873617	-0.0355823	0	-0.204711	-0.00699175	0.162136	0.0613112
hsa-let-7a-5p	MIMAT0000062	-3.20451	ANGPT4	ENSG00000101280	1.13141	0.0752004	1	0	0.363705	1.74457	0.104861	0	0.178609	0.0411911	-0.0325577	-0.0123115
hsa-let-7a-5p	MIMAT0000062	-3.20451	CRLF3	ENSG00000176390	-1.09951	0.000205847	1	0	-0.242616	0.541426	-0.101905	0	-0.119145	-0.0253691	-0.00812918	-0.00307401
hsa-let-7a-5p	MIMAT0000062	-3.20451	MRPS23	ENSG00000181610	-1.23299	0.00156761	1	0	-0.686595	0.225188	-0.114276	0	-0.337175	-0.042864	0.180035	0.0680796
hsa-let-7a-5p	MIMAT0000062	-3.20451	MPC1	ENSG00000060762	-1.39036	0.009373	1	0	0.30638	1.29958	-0.128861	0	0.150458	0.0165735	-0.262745	-0.0993559
hsa-let-7a-5p	MIMAT0000062	-3.20451	RAB4B	ENSG00000167578	1.10155	0.0585957	1	0	-0.0475301	0.533498	0.102094	0	-0.0233412	-0.0258077	0.0996273	0.0376736
hsa-let-7a-5p	MIMAT0000062	-3.20451	LSM8	ENSG00000128534	-0.663727	0.0930508	1	0	-1.08583	0.41614	-0.0615153	0	-0.533235	-0.0323002	0.439419	0.166164
hsa-let-7a-5p	MIMAT0000062	-3.20451	TRIP4	ENSG00000103671	-0.644523	0.132214	1	0	-0.186213	0.957067	-0.0597354	0	-0.0914463	-0.00237514	0.0293357	0.0110932
hsa-let-7a-5p	MIMAT0000062	-3.20451	HECA	ENSG00000112406	0.347448	0.44234	1	0	0.131929	1.84961	0.0322021	0	0.064788	0.0470022	0.0144163	0.00545144
hsa-let-7a-5p	MIMAT0000062	-3.20451	POLK	ENSG00000122008	-1.9247	9.18665e-10	1	0	-0.0207158	1.30859	-0.178385	0	-0.0101732	0.0170719	-0.15114	-0.0571528
hsa-let-7a-5p	MIMAT0000062	-3.20451	DCTN4	ENSG00000132912	-0.896941	0.0232698	1	0	-0.975083	2.96978	-0.08313	0	-0.478847	0.108972	0.504689	0.190846
hsa-let-7a-5p	MIMAT0000062	-3.20451	IMPG2	ENSG00000081148	-0.295336	0.686039	1	0.666667	0.00474198	1.13014	-0.0273723	0	0.00232871	0.00719964	0.644165	0.243588
hsa-let-7a-5p	MIMAT0000062	-3.20451	IKZF2	ENSG00000030419	-2.85179	1.44223e-06	1	0.666667	0.150489	0.227912	-0.264309	0	0.0739028	-0.0427133	0.285742	0.108052
hsa-let-7a-5p	MIMAT0000062	-3.20451	LEF1	ENSG00000138795	-0.454534	0.615544	1	0	-0.0251189	1.86506	-0.042127	0	-0.0123355	0.0478564	0.0180649	0.00683116
hsa-let-7a-5p	MIMAT0000062	-3.20451	SS18L2	ENSG00000008324	0.0437034	1	1	0	-1.76758	0.699332	0.00405051	0	-0.868026	-0.0166335	0.855443	0.323482
hsa-let-7a-5p	MIMAT0000062	-3.20451	POLR3K	ENSG00000161980	-0.473983	0.399145	1	0	-1.58954	0.616262	-0.0439295	0	-0.780596	-0.0212291	0.715437	0.270539
hsa-let-7a-5p	MIMAT0000062	-3.20451	IPO11	ENSG00000086200	-0.911551	0.0296832	1	0.333333	-1.14968	1.64921	-0.084484	0	-0.564586	0.0359157	0.849351	0.321178
hsa-let-7a-5p	MIMAT0000062	-3.20451	PLCE1	ENSG00000138193	-2.46679	1.65432e-07	1	0	-0.0837739	0.389607	-0.228626	0	-0.0411399	-0.033768	-0.221255	-0.0836664
hsa-let-7a-5p	MIMAT0000062	-3.20451	ADAM22	ENSG00000008277	-1.21226	0.0545296	1	0	-0.0810393	5.55508	-0.112354	0	-0.039797	0.251995	0.179438	0.0678536
hsa-let-7a-5p	MIMAT0000062	-3.20451	CPA4	ENSG00000128510	3.79144	1.16341e-14	1	1	0.00603073	1.63695	0.351397	1	0.00296159	0.0352374	2.38367	0.901375
hsa-let-7a-5p	MIMAT0000062	-3.20451	DCDC2	ENSG00000146038	-1.52297	0.00222386	1	0	-0.124349	0.839683	-0.141151	0	-0.0610658	-0.00886904	-0.0889544	-0.0336377
hsa-let-7a-5p	MIMAT0000062	-3.20451	RAB9B	ENSG00000123570	-1.40649	0.0829916	1	0	0.0750402	1.80335	-0.130356	0	0.036851	0.0444428	-0.122764	-0.0464226
hsa-let-7a-5p	MIMAT0000062	-3.20451	WWOX	ENSG00000186153	-2.06276	1.11485e-06	1	0	0.0890792	1.21433	-0.19118	0	0.0437453	0.0118574	-0.223068	-0.0843522
hsa-let-7a-5p	MIMAT0000062	-3.20451	GLTP	ENSG00000139433	-0.67087	0.0502973	1	0	-0.356205	0.122457	-0.0621774	0	-0.174926	-0.0485472	0.0642018	0.0242776
hsa-let-7a-5p	MIMAT0000062	-3.20451	PHF20	ENSG00000025293	0.102141	0.937396	1	0	-0.16257	2.61874	0.00946664	0	-0.0798353	0.0895514	0.178853	0.0676326
hsa-let-7a-5p	MIMAT0000062	-3.20451	ERAP1	ENSG00000164307	-0.606148	0.13704	1	0	-0.0881762	1.34693	-0.0561788	0	-0.0433018	0.0191927	0.00631571	0.00238826
hsa-let-7a-5p	MIMAT0000062	-3.20451	TMEM138	ENSG00000149483	-0.226107	0.590433	1	0	-0.0598995	1.2732	-0.020956	0	-0.0294157	0.0151139	0.0235736	0.00891425
hsa-let-7a-5p	MIMAT0000062	-3.20451	UBAP1	ENSG00000165006	-0.0941977	0.946156	1	0	-0.796326	0.814629	-0.0087304	0	-0.391062	-0.010255	0.372077	0.140699
hsa-let-7a-5p	MIMAT0000062	-3.20451	C1RL	ENSG00000139178	0.226827	0.657839	1	0.333333	0.176295	1.17237	0.0210227	0	0.0865756	0.009536	0.277316	0.104866
hsa-let-7a-5p	MIMAT0000062	-3.20451	RAB6B	ENSG00000154917	0.372529	0.472444	1	0	-0.147526	1.35005	0.0345266	0	-0.0724476	0.0193655	0.12634	0.0477748
hsa-let-7a-5p	MIMAT0000062	-3.20451	FAM53C	ENSG00000120709	-0.25249	0.541774	1	0	-0.105244	3.04315	-0.0234012	0	-0.0516836	0.113031	0.141313	0.0534369
hsa-let-7a-5p	MIMAT0000062	-3.20451	TLR8	ENSG00000101916	1.0766	0.286548	1	0	0.106656	1.37456	0.0997813	0	0.052377	0.0207214	0.0681257	0.0257614
hsa-let-7a-5p	MIMAT0000062	-3.20451	MAPT	ENSG00000186868	0.721982	0.209033	1	0	-0.0421924	1.58295	0.0669145	0	-0.02072	0.03225	0.119884	0.0453338
hsa-let-7a-5p	MIMAT0000062	-3.20451	RWDD2B	ENSG00000156253	-0.661204	0.145374	1	0	0.0139992	1.48525	-0.0612815	0	0.00687478	0.0268451	-0.0413112	-0.0156216
hsa-let-7a-5p	MIMAT0000062	-3.20451	F11R	ENSG00000158769	-0.653291	0.375051	1	0	-0.24156	0.274587	-0.0605481	0	-0.118626	-0.0401311	0.0179467	0.00678645
hsa-let-7a-5p	MIMAT0000062	-3.20451	CDON	ENSG00000064309	-3.19492	9.93196e-09	1	0	-0.144316	1.40144	-0.29611	0	-0.0708709	0.0222085	-0.203031	-0.0767752
hsa-let-7a-5p	MIMAT0000062	-3.20451	SEPSECS	ENSG00000109618	-1.14494	0.00161826	1	0	-0.661952	1.34635	-0.106115	0	-0.325073	0.0191606	0.238119	0.0900435
hsa-let-7a-5p	MIMAT0000062	-3.20451	CPSF2	ENSG00000165934	-0.585772	0.0686447	1	0	-1.33387	1.9643	-0.0542903	0	-0.65504	0.0533468	0.654096	0.247343
hsa-let-7a-5p	MIMAT0000062	-3.20451	POLE3	ENSG00000148229	-0.493217	0.165692	1	0	-0.205231	0.589107	-0.0457121	0	-0.100785	-0.0227314	0.0323419	0.0122299
hsa-let-7a-5p	MIMAT0000062	-3.20451	C21orf91	ENSG00000154642	-0.402175	0.593605	1	0	0.153635	0.405276	-0.0372742	0	0.0754473	-0.0329012	-0.145623	-0.0550666
hsa-let-7a-5p	MIMAT0000062	-3.20451	ADD2	ENSG00000075340	0.778109	0.301139	1	0	-0.0275762	3.22386	0.0721164	0	-0.0135422	0.123028	0.208686	0.0789138
hsa-let-7a-5p	MIMAT0000062	-3.20451	TERF1	ENSG00000147601	-0.479504	0.261922	1	0	-0.830241	2.07251	-0.0444412	0	-0.407717	0.0593334	0.42261	0.159808
hsa-let-7a-5p	MIMAT0000062	-3.20451	SLC35F2	ENSG00000110660	-0.0613885	1	1	0	-0.141063	0.552813	-0.00568959	0	-0.0692737	-0.0247392	0.0388449	0.014689
hsa-let-7a-5p	MIMAT0000062	-3.20451	ARID1B	ENSG00000049618	-1.09611	0.000271885	1	0.333333	0.00729853	0.996781	-0.101589	0	0.00358419	-0.000178079	0.227982	0.0862104
hsa-let-7a-5p	MIMAT0000062	-3.20451	ATAD2B	ENSG00000119778	-1.14135	0.00120237	1	0.333333	0.12256	0.724087	-0.105782	0	0.0601873	-0.015264	0.1521	0.0575159
hsa-let-7a-5p	MIMAT0000062	-3.20451	PARP14	ENSG00000173193	-1.26612	0.0316186	1	0	-0.103525	0.207138	-0.117346	0	-0.0508395	-0.0438626	-0.110369	-0.0417355
hsa-let-7a-5p	MIMAT0000062	-3.20451	FAM20A	ENSG00000108950	-0.711723	0.424791	1	0.333333	-0.0174107	0.732453	-0.0659637	0	-0.0085501	-0.0148012	0.261119	0.0987408
hsa-let-7a-5p	MIMAT0000062	-3.20451	VEZT	ENSG00000028203	-1.96528	4.69587e-06	1	0.333333	-0.555621	0.847287	-0.182146	0	-0.272856	-0.00844838	0.415595	0.157155
hsa-let-7a-5p	MIMAT0000062	-3.20451	TET2	ENSG00000168769	-1.34159	0.00039695	1	0.666667	0.0690821	1.39479	-0.124341	0	0.0339251	0.0218404	0.530241	0.200508
hsa-let-7a-5p	MIMAT0000062	-3.20451	AGO4	ENSG00000134698	-0.503509	0.281702	1	1	-0.0793074	0.933846	-0.046666	0	-0.0389465	-0.00365977	0.988621	0.373842
hsa-let-7a-5p	MIMAT0000062	-3.20451	MED18	ENSG00000130772	0.348816	0.527808	1	0	-0.817919	0.646935	0.0323288	0	-0.401666	-0.0195322	0.414463	0.156727
hsa-let-7a-5p	MIMAT0000062	-3.20451	SAMD9	ENSG00000205413	-0.546954	0.629788	1	0	0.114092	0.53528	-0.0506926	0	0.0560287	-0.0257091	-0.13243	-0.0500779
hsa-let-7a-5p	MIMAT0000062	-3.20451	VPS13C	ENSG00000129003	-1.73721	0.000193672	1	0	-0.0866834	1.29468	-0.161007	0	-0.0425687	0.0163021	-0.102137	-0.0386225
hsa-let-7a-5p	MIMAT0000062	-3.20451	GDAP2	ENSG00000196505	-1.47622	1.88036e-05	1	0.666667	-0.0964037	0.828959	-0.136819	0	-0.0473422	-0.0094623	0.567728	0.214684
hsa-let-7a-5p	MIMAT0000062	-3.20451	PAQR5	ENSG00000137819	0.786566	0.10755	1	0.333333	0.0914624	2.79965	0.0729003	0	0.0449156	0.0995596	0.460878	0.174279
hsa-let-7a-5p	MIMAT0000062	-3.20451	WDR55	ENSG00000120314	0.483699	0.17319	1	0	-1.38253	0.799564	0.0448301	0	-0.678936	-0.0110885	0.712678	0.269496
hsa-let-7a-5p	MIMAT0000062	-3.20451	ZNF3	ENSG00000166526	-0.752328	0.0248881	1	0	-0.103774	1.06984	-0.069727	0	-0.0509615	0.00386363	-0.0149018	-0.00563506
hsa-let-7a-5p	MIMAT0000062	-3.20451	TOR4A	ENSG00000198113	1.81593	0.000763617	1	0	-0.07662	0.689943	0.168304	1	-0.0376268	-0.0171529	1.18878	0.449531
hsa-let-7a-5p	MIMAT0000062	-3.20451	TMEM104	ENSG00000109066	1.23174	0.000797572	1	0	-0.180773	2.06478	0.114159	1	-0.0887748	0.0589053	1.26184	0.477159
hsa-let-7a-5p	MIMAT0000062	-3.20451	DCAF16	ENSG00000163257	-0.746162	0.0178931	1	0	0.114125	1.85379	-0.0691556	0	0.0560449	0.0472331	-0.0779674	-0.029483
hsa-let-7a-5p	MIMAT0000062	-3.20451	CWC25	ENSG00000273559	-0.698929	0.0174258	1	0	-0.593253	0.894894	-0.064778	0	-0.291336	-0.00581465	0.220744	0.0834732
hsa-let-7a-5p	MIMAT0000062	-3.20451	UHRF1BP1	ENSG00000065060	-0.062963	1	1	0	-0.210773	1.04727	-0.00583551	0	-0.103507	0.00261522	0.100287	0.037923
hsa-let-7a-5p	MIMAT0000062	-3.20451	ZNF407	ENSG00000215421	-1.01793	0.00168686	1	0	-0.876524	1.26647	-0.0943432	0	-0.430446	0.0147419	0.350845	0.13267
hsa-let-7a-5p	MIMAT0000062	-3.20451	CDKAL1	ENSG00000145996	-1.42023	0.000190465	1	0.666667	-0.0161935	0.34517	-0.13163	0	-0.00795236	-0.0362263	0.506763	0.19163
hsa-let-7a-5p	MIMAT0000062	-3.20451	KANSL2	ENSG00000139620	-0.754289	0.0501868	1	0	-0.926488	0.712023	-0.0699087	0	-0.454983	-0.0159314	0.369142	0.139589
hsa-let-7a-5p	MIMAT0000062	-3.20451	SARS2	ENSG00000104835	0.776147	0.11712	1	0	-0.806234	0.632269	0.0719346	0	-0.395928	-0.0203436	0.447519	0.169227
hsa-let-7a-5p	MIMAT0000062	-3.20451	RNF125	ENSG00000101695	-0.120374	1	1	0	0.108694	1.01045	-0.0111564	0	0.0533778	0.000578092	-0.0639562	-0.0241847
hsa-let-7a-5p	MIMAT0000062	-3.20451	LPCAT2	ENSG00000087253	-3.57547	3.46507e-20	1	0	0.165906	0.84708	-0.33138	0	0.0814736	-0.00845979	-0.421314	-0.159318
hsa-let-7a-5p	MIMAT0000062	-3.20451	C1orf56	ENSG00000143443	0.13054	1	1	0	-0.301152	1.32164	0.0120986	0	-0.147891	0.0177935	0.177783	0.0672278
hsa-let-7a-5p	MIMAT0000062	-3.20451	ASB6	ENSG00000148331	0.898075	0.00275479	1	0	-0.237586	0.641723	0.0832351	1	-0.116675	-0.0198205	1.18009	0.446245
hsa-let-7a-5p	MIMAT0000062	-3.20451	SLC35F6	ENSG00000213699	0.340533	0.413795	1	0	-0.0622463	1.24447	0.0315612	0	-0.0305681	0.0135246	0.0756539	0.0286082
hsa-let-7a-5p	MIMAT0000062	-3.20451	WDR13	ENSG00000101940	0.1378	0.857366	1	0	0.0629191	0.711497	0.0127716	0	0.0308985	-0.0159605	-0.0340874	-0.01289
hsa-let-7a-5p	MIMAT0000062	-3.20451	ZNHIT6	ENSG00000117174	-0.608	0.068995	1	0	-0.821275	1.85852	-0.0563504	0	-0.403314	0.0474948	0.394458	0.149163
hsa-let-7a-5p	MIMAT0000062	-3.20451	SLC30A6	ENSG00000152683	-1.17711	0.00315961	1	0.333333	0.0915213	1.38152	-0.109096	0	0.0449445	0.0211064	0.200399	0.0757799
hsa-let-7a-5p	MIMAT0000062	-3.20451	NRDE2	ENSG00000119720	-0.779006	0.0130509	1	0	-1.26681	0.97801	-0.0721996	0	-0.62211	-0.00121655	0.548693	0.207486
hsa-let-7a-5p	MIMAT0000062	-3.20451	RNF31	ENSG00000092098	0.650198	0.278721	1	0	-0.369746	1.48282	0.0602614	0	-0.181576	0.0267105	0.268548	0.10155
hsa-let-7a-5p	MIMAT0000062	-3.20451	MREG	ENSG00000118242	-0.511759	0.448244	1	0	-0.125565	0.0743131	-0.0474307	0	-0.061663	-0.0512107	-0.0369783	-0.0139832
hsa-let-7a-5p	MIMAT0000062	-3.20451	IFT57	ENSG00000114446	-1.82522	1.61831e-09	1	0	-0.231105	0.485163	-0.169165	0	-0.113492	-0.0284817	-0.0841548	-0.0318227
hsa-let-7a-5p	MIMAT0000062	-3.20451	FRMD4A	ENSG00000151474	1.17558	0.000618031	1	0	-0.00297363	0.892034	0.108955	1	-0.0014603	-0.00597285	1.10444	0.41764
hsa-let-7a-5p	MIMAT0000062	-3.20451	HEATR1	ENSG00000119285	-0.0388918	1	1	0	-1.49922	1.55859	-0.00360456	0	-0.73624	0.030902	0.763537	0.288728
hsa-let-7a-5p	MIMAT0000062	-3.20451	MTPAP	ENSG00000107951	-0.855951	0.0181835	1	0	-0.616543	1.65818	-0.079331	0	-0.302774	0.0364115	0.259854	0.0982627
hsa-let-7a-5p	MIMAT0000062	-3.20451	TMEM33	ENSG00000109133	-0.145593	0.832942	1	0	0.00777953	4.03445	-0.0134938	0	0.00382039	0.167871	0.150557	0.0569325
hsa-let-7a-5p	MIMAT0000062	-3.20451	TBCCD1	ENSG00000113838	-0.69762	0.0964963	1	0	0.084536	1.04779	-0.0646566	0	0.0415142	0.00264356	-0.103527	-0.0391483
hsa-let-7a-5p	MIMAT0000062	-3.20451	KLHL11	ENSG00000178502	-1.5129	0.00135887	1	0	-0.437837	1.80839	-0.140218	0	-0.215014	0.0447216	0.119518	0.0451951
hsa-let-7a-5p	MIMAT0000062	-3.20451	SEC61A2	ENSG00000065665	-1.04033	0.0061249	1	0	0.00413011	1.33213	-0.0964197	0	0.00202823	0.0183739	-0.0800741	-0.0302796
hsa-let-7a-5p	MIMAT0000062	-3.20451	RNF220	ENSG00000187147	0.67771	0.0469536	1	0	0.0179882	0.332341	0.0628113	1	0.00883371	-0.0369361	1.01704	0.384589
hsa-let-7a-5p	MIMAT0000062	-3.20451	RIF1	ENSG00000080345	-0.967095	0.00945647	1	0	-0.341055	3.0193	-0.089632	0	-0.167487	0.111711	0.189566	0.0716835
hsa-let-7a-5p	MIMAT0000062	-3.20451	RIC8B	ENSG00000111785	-2.02839	3.58275e-07	1	0	0.15889	1.22977	-0.187994	0	0.0780283	0.0127115	-0.253311	-0.0957884
hsa-let-7a-5p	MIMAT0000062	-3.20451	ARL8B	ENSG00000134108	-1.02427	0.0153363	1	0.333333	-0.315885	1.27217	-0.0949311	0	-0.155126	0.0150568	0.408585	0.154504
hsa-let-7a-5p	MIMAT0000062	-3.20451	EXD2	ENSG00000081177	-0.569526	0.197773	1	0	0.0917518	1.38087	-0.0527847	0	0.0450578	0.0210706	-0.0767719	-0.0290309
hsa-let-7a-5p	MIMAT0000062	-3.20451	HMG20A	ENSG00000140382	-0.729045	0.0445747	1	0	-0.00748611	0.693269	-0.0675691	0	-0.0036763	-0.0169689	-0.0808617	-0.0305775
hsa-let-7a-5p	MIMAT0000062	-3.20451	LRRC1	ENSG00000137269	-0.905395	0.0964685	1	0	-0.407563	0.939848	-0.0839135	0	-0.200147	-0.00332773	0.112906	0.0426948
hsa-let-7a-5p	MIMAT0000062	-3.20451	USP40	ENSG00000085982	-0.870792	0.023408	1	0	0.0508274	1.6294	-0.0807065	0	0.0249605	0.0348198	-0.0708472	-0.0267905
hsa-let-7a-5p	MIMAT0000062	-3.20451	MOB1A	ENSG00000114978	-0.27693	0.590986	1	0	-0.0882408	1.69742	-0.0256663	0	-0.0433335	0.0385826	0.0562498	0.0212706
hsa-let-7a-5p	MIMAT0000062	-3.20451	UBA6	ENSG00000033178	-1.0132	0.0134519	1	0.333333	-0.435906	1.47556	-0.093905	0	-0.214066	0.0263087	0.479803	0.181435
hsa-let-7a-5p	MIMAT0000062	-3.20451	RCOR3	ENSG00000117625	-1.49768	6.92066e-05	1	0	-0.0258041	1.14885	-0.138808	0	-0.012672	0.0082345	-0.117901	-0.0445839
hsa-let-7a-5p	MIMAT0000062	-3.20451	UBE2W	ENSG00000104343	-1.18924	0.000858995	1	0	-0.075667	1.90902	-0.110221	0	-0.0371588	0.0502886	-0.0227732	-0.00861159
hsa-let-7a-5p	MIMAT0000062	-3.20451	KLHL26	ENSG00000167487	0.516502	0.384072	1	0	0.0157593	0.391292	0.0478703	0	0.00773912	-0.0336748	0.00645639	0.00244145
hsa-let-7a-5p	MIMAT0000062	-3.20451	GIMAP4	ENSG00000133574	-0.282947	0.846746	1	0	0.339427	0.638832	-0.026224	0	0.166687	-0.0199805	-0.212891	-0.0805039
hsa-let-7a-5p	MIMAT0000062	-3.20451	SPTLC3	ENSG00000172296	-2.15632	2.36078e-07	1	0	0.106266	0.780019	-0.199851	0	0.0521854	-0.0121697	-0.264206	-0.0999084
hsa-let-7a-5p	MIMAT0000062	-3.20451	AP5S1	ENSG00000125843	-0.0825574	0.944614	1	0	-0.00920292	0.881088	-0.00765156	0	-0.0045194	-0.00657845	-0.00971061	-0.00367202
hsa-let-7a-5p	MIMAT0000062	-3.20451	FGD6	ENSG00000180263	-1.37079	0.00317832	1	0.666667	-0.0255525	1.627	-0.127047	0	-0.0125484	0.0346866	0.586855	0.221916
hsa-let-7a-5p	MIMAT0000062	-3.20451	TXLNG	ENSG00000086712	-1.2686	0.00336841	1	1	0.0244578	0.451799	-0.117576	0	0.0120108	-0.0303275	0.840086	0.317674
hsa-let-7a-5p	MIMAT0000062	-3.20451	SLC39A9	ENSG00000029364	-0.63532	0.0842327	1	0	0.171286	2.45623	-0.0588825	0	0.0841155	0.0805613	-0.0624368	-0.0236102
hsa-let-7a-5p	MIMAT0000062	-3.20451	PLCXD1	ENSG00000182378	1.05348	0.00794351	1	0	0.0598162	2.12223	0.0976379	1	0.0293747	0.0620835	1.13035	0.427435
hsa-let-7a-5p	MIMAT0000062	-3.20451	CHDH	ENSG00000016391	-1.02446	0.0196191	1	0	0.0404115	0.918489	-0.0949485	0	0.0198454	-0.00450931	-0.119303	-0.0451139
hsa-let-7a-5p	MIMAT0000062	-3.20451	LRP2BP	ENSG00000109771	-2.50429	6.17551e-08	1	0	0.108916	1.88168	-0.232101	0	0.0534869	0.0487763	-0.236812	-0.0895494
hsa-let-7a-5p	MIMAT0000062	-3.20451	UTP6	ENSG00000108651	-0.344925	0.438869	1	0	-0.886661	0.872942	-0.0319682	0	-0.435424	-0.0070291	0.396427	0.149907
hsa-let-7a-5p	MIMAT0000062	-3.20451	CAND1	ENSG00000111530	-1.3602	0.00203773	1	0	-0.404719	1.06228	-0.126065	0	-0.198751	0.00344517	0.0761307	0.0287885
hsa-let-7a-5p	MIMAT0000062	-3.20451	ETNK1	ENSG00000139163	-1.19668	0.00118667	1	0.666667	-0.0595027	1.01043	-0.110911	0	-0.0292208	0.00057726	0.585554	0.221425
hsa-let-7a-5p	MIMAT0000062	-3.20451	CHST12	ENSG00000136213	1.42362	9.69935e-07	1	0	0.0213214	1.31746	0.131944	1	0.0104706	0.0175625	1.13904	0.430721
hsa-let-7a-5p	MIMAT0000062	-3.20451	LENEP	ENSG00000163352	1.04094	0.214663	1	0	-0.0256664	2.02977	0.0964761	0	-0.0126043	0.0569689	0.166049	0.0627908
hsa-let-7a-5p	MIMAT0000062	-3.20451	MYNN	ENSG00000085274	-0.813981	0.0334629	1	0	-0.037897	1.90107	-0.0754411	0	-0.0186106	0.0498489	-0.00698163	-0.00264007
hsa-let-7a-5p	MIMAT0000062	-3.20451	DISC1	ENSG00000162946	-0.217403	0.750405	1	0.333333	0.10888	0.370718	-0.0201493	0	0.0534692	-0.034813	0.224902	0.0850456
hsa-let-7a-5p	MIMAT0000062	-3.20451	NXT2	ENSG00000101888	-0.464708	0.495157	1	0.333333	0.0680168	0.903863	-0.0430699	0	0.0334019	-0.00531848	0.251543	0.0951198
hsa-let-7a-5p	MIMAT0000062	-3.20451	CTTNBP2NL	ENSG00000143079	0.156711	0.859628	1	0	0.0248515	0.644275	0.0145242	0	0.0122041	-0.0196794	-0.0173593	-0.00656433
hsa-let-7a-5p	MIMAT0000062	-3.20451	FEM1A	ENSG00000141965	1.03394	0.0148515	1	0	-0.188274	0.579075	0.0958273	1	-0.0924582	-0.0232863	1.165	0.440539
hsa-let-7a-5p	MIMAT0000062	-3.20451	CDCA7L	ENSG00000164649	-1.47192	0.000583345	1	0	-0.0188746	0.689326	-0.13642	0	-0.00926901	-0.017187	-0.144338	-0.0545807
hsa-let-7a-5p	MIMAT0000062	-3.20451	GNG12	ENSG00000172380	-0.532003	0.183201	1	0	0.0898607	0.818797	-0.049307	0	0.0441291	-0.0100245	-0.103461	-0.0391231
hsa-let-7a-5p	MIMAT0000062	-3.20451	PCDHA11	ENSG00000249158	-0.091266	1	1	0	-0.0095518	2.4548	-0.00845869	0	-0.00469072	0.0804819	0.0767139	0.029009
hsa-let-7a-5p	MIMAT0000062	-3.20451	PCDHA13	ENSG00000239389	-0.639601	0.448226	1	0	-0.119649	0.655588	-0.0592793	0	-0.0587576	-0.0190535	-0.0195752	-0.00740228
hsa-let-7a-5p	MIMAT0000062	-3.20451	PCDHA2	ENSG00000204969	1.5892	0.0835295	1	0	-0.294896	4.3186	0.14729	0	-0.144818	0.183591	0.475699	0.179883
hsa-let-7a-5p	MIMAT0000062	-3.20451	PCDHA7	ENSG00000204963	1.98396	0.0073746	1	0	-0.0366095	0.72916	0.183877	1	-0.0179783	-0.0149834	1.18687	0.44881
hsa-let-7a-5p	MIMAT0000062	-3.20451	PCDHGA3	ENSG00000254245	-0.0681853	1	1	0	0.048179	0.971843	-0.00631952	0	0.0236599	-0.00155771	-0.0315371	-0.0119256
hsa-let-7a-5p	MIMAT0000062	-3.20451	PCDHGA7	ENSG00000253537	0.0991401	1	1	0	-0.244838	1.90148	0.00918847	0	-0.120236	0.0498716	0.179296	0.0678
hsa-let-7a-5p	MIMAT0000062	-3.20451	PCDHGB6	ENSG00000253305	-1.13508	0.0080227	1	0	0.00848324	3.19894	-0.105201	0	0.00416597	0.12165	0.0122821	0.00464441
hsa-let-7a-5p	MIMAT0000062	-3.20451	PCDHGB7	ENSG00000254122	-0.955677	0.0318398	1	0	0.120724	0.570425	-0.0885737	0	0.0592854	-0.0237648	-0.171624	-0.0648988
hsa-let-7a-5p	MIMAT0000062	-3.20451	PCDHGC4	ENSG00000242419	-0.12135	1	1	0	0.0457409	0.586595	-0.011247	0	0.0224626	-0.0228703	-0.0565799	-0.0213954
hsa-let-7a-5p	MIMAT0000062	-3.20451	PCDHB11	ENSG00000197479	-0.461874	0.660961	1	0	0.0318866	0.535577	-0.0428073	0	0.015659	-0.0256927	-0.0841589	-0.0318243
hsa-let-7a-5p	MIMAT0000062	-3.20451	PCDHB14	ENSG00000120327	-0.688505	0.219673	1	0	-0.025204	1.99295	-0.0638118	0	-0.0123773	0.0549318	0.00349723	0.00132246
hsa-let-7a-5p	MIMAT0000062	-3.20451	GPR173	ENSG00000184194	2.42893	6.40237e-07	1	0	0.0270407	1.11406	0.225117	1	0.0132792	0.00631006	1.21815	0.460637
hsa-let-7a-5p	MIMAT0000062	-3.20451	SSH1	ENSG00000084112	0.133806	0.851152	1	0.666667	-0.245807	0.728409	0.0124014	0	-0.120712	-0.0150249	0.784755	0.296751
hsa-let-7a-5p	MIMAT0000062	-3.20451	GFOD1	ENSG00000145990	0.369849	0.49087	1	0.333333	0.19659	0.702172	0.0342783	0	0.096542	-0.0164764	0.254593	0.0962732
hsa-let-7a-5p	MIMAT0000062	-3.20451	KCTD5	ENSG00000167977	1.3019	3.03716e-05	1	0	0.0791276	0.762914	0.120662	1	0.0388582	-0.013116	1.06869	0.404119
hsa-let-7a-5p	MIMAT0000062	-3.20451	GNL3L	ENSG00000130119	-0.37994	0.350311	1	0	-1.0424	4.45254	-0.0352134	0	-0.511906	0.191	0.667693	0.252485
hsa-let-7a-5p	MIMAT0000062	-3.20451	ING3	ENSG00000071243	-1.40767	0.000238472	1	0	-0.709777	1.44197	-0.130466	0	-0.348559	0.0244505	0.242544	0.091717
hsa-let-7a-5p	MIMAT0000062	-3.20451	SGTB	ENSG00000197860	0.281442	0.729981	1	0	0.0610373	0.939786	0.0260845	0	0.0299744	-0.00333116	-0.00722107	-0.00273061
hsa-let-7a-5p	MIMAT0000062	-3.20451	NDFIP2	ENSG00000102471	-0.399093	0.524475	1	0	0.0196034	1.1529	-0.0369886	0	0.00962689	0.00845884	-0.0381567	-0.0144288
hsa-let-7a-5p	MIMAT0000062	-3.20451	PLEKHA3	ENSG00000116095	-1.68254	1.01918e-05	1	0.666667	0.0209064	1.12364	-0.15594	0	0.0102668	0.00683971	0.507299	0.191833
hsa-let-7a-5p	MIMAT0000062	-3.20451	ZNF26	ENSG00000198393	-0.600089	0.111412	1	0	-0.036182	4.1238	-0.0556172	0	-0.0177684	0.172814	0.134965	0.0510364
hsa-let-7a-5p	MIMAT0000062	-3.20451	RNF20	ENSG00000155827	-1.12824	0.00382794	1	0.666667	-0.777365	1.63992	-0.104567	0	-0.381751	0.0354017	0.979252	0.3703
hsa-let-7a-5p	MIMAT0000062	-3.20451	C21orf62	ENSG00000205929	-0.16407	1	1	0	0.0138964	0.918225	-0.0152063	0	0.00682429	-0.00452396	-0.0265545	-0.0100415
hsa-let-7a-5p	MIMAT0000062	-3.20451	ZC3HAV1	ENSG00000105939	-0.299253	0.486719	1	0	-0.118128	1.52653	-0.0277352	0	-0.0580105	0.0291288	0.059404	0.0224634
hsa-let-7a-5p	MIMAT0000062	-3.20451	UGGT1	ENSG00000136731	-0.599034	0.0926484	1	0.666667	-0.00760231	2.10921	-0.0555194	0	-0.00373337	0.0613635	0.676244	0.255719
hsa-let-7a-5p	MIMAT0000062	-3.20451	TUFT1	ENSG00000143367	0.717821	0.270025	1	0	-0.0692552	1.45293	0.0665289	0	-0.03401	0.025057	0.125596	0.0474935
hsa-let-7a-5p	MIMAT0000062	-3.20451	AGPAT4	ENSG00000026652	-0.272871	0.660078	1	0	0.0406353	5.01639	-0.0252901	0	0.0199553	0.222194	0.176948	0.0669121
hsa-let-7a-5p	MIMAT0000062	-3.20451	PNO1	ENSG00000115946	-0.309596	0.516158	1	0	-0.732381	1.78137	-0.0286939	0	-0.35966	0.0432265	0.374193	0.141499
hsa-let-7a-5p	MIMAT0000062	-3.20451	RAD18	ENSG00000070950	-0.158146	0.819789	1	0.333333	-0.030057	0.471937	-0.0146572	0	-0.0147605	-0.0292134	0.304223	0.115041
hsa-let-7a-5p	MIMAT0000062	-3.20451	NMUR2	ENSG00000132911	0.928135	0.659283	1	0	0.036207	0.837929	0.0860211	0	0.0177807	-0.00896606	0.0592744	0.0224143
hsa-let-7a-5p	MIMAT0000062	-3.20451	ENY2	ENSG00000120533	-0.987509	0.00914673	1	0	-0.504668	1.36506	-0.091524	0	-0.247834	0.0201959	0.176506	0.0667448
hsa-let-7a-5p	MIMAT0000062	-3.20451	NIT2	ENSG00000114021	-1.14334	0.00301186	1	0	-0.129634	0.565431	-0.105967	0	-0.0636611	-0.0240411	-0.066347	-0.0250888
hsa-let-7a-5p	MIMAT0000062	-3.20451	OTUD7B	ENSG00000264522	-0.482728	0.212394	1	0	0.0963517	0.639122	-0.04474	0	0.0473167	-0.0199644	-0.112021	-0.0423603
hsa-let-7a-5p	MIMAT0000062	-3.20451	RGMA	ENSG00000182175	2.67306	3.51291e-08	1	0.333333	-0.0392571	1.16385	0.247744	1	-0.0192785	0.00906459	1.60942	0.608595
hsa-let-7a-5p	MIMAT0000062	-3.20451	CEACAM19	ENSG00000186567	0.326595	0.573405	1	0	0.0596946	1.57884	0.0302693	0	0.029315	0.0320226	0.0329769	0.0124701
hsa-let-7a-5p	MIMAT0000062	-3.20451	DTWD1	ENSG00000104047	-1.09842	0.00920943	1	0	0.126946	2.17761	-0.101803	0	0.0623411	0.0651473	-0.098997	-0.0374353
hsa-let-7a-5p	MIMAT0000062	-3.20451	CDC42SE2	ENSG00000158985	-1.99749	8.80873e-05	1	0	0.112606	1.00432	-0.18513	0	0.0552989	0.000239147	-0.24019	-0.0908268
hsa-let-7a-5p	MIMAT0000062	-3.20451	ARRB1	ENSG00000137486	1.27273	0.00103034	1	0	-0.187409	1.10757	0.117959	1	-0.0920333	0.00595112	1.21594	0.459803
hsa-let-7a-5p	MIMAT0000062	-3.20451	MNT	ENSG00000070444	1.25111	7.86235e-05	1	0	-0.0234528	0.659	0.115955	1	-0.0115173	-0.0188647	1.10861	0.419215
hsa-let-7a-5p	MIMAT0000062	-3.20451	ACVR1B	ENSG00000135503	-0.3248	0.407159	1	0.666667	-0.308532	1.41526	-0.030103	0	-0.151515	0.0229732	0.811052	0.306695
hsa-let-7a-5p	MIMAT0000062	-3.20451	COL8A1	ENSG00000144810	-1.73307	0.00711623	1	0.333333	-0.0988825	0.420619	-0.160624	0	-0.0485595	-0.0320524	0.189217	0.0715514
hsa-let-7a-5p	MIMAT0000062	-3.20451	TIGAR	ENSG00000078237	0.552278	0.338884	1	0	0.0193122	0.971044	0.051186	0	0.00948387	-0.00160187	0.0401003	0.0151637
hsa-let-7a-5p	MIMAT0000062	-3.20451	EIF5A2	ENSG00000163577	0.698427	0.324761	1	0	0.0857706	1.67682	0.0647314	0	0.0421205	0.0374429	0.0600538	0.0227091
hsa-let-7a-5p	MIMAT0000062	-3.20451	NAV1	ENSG00000134369	0.657908	0.0463948	1	0	-0.151886	0.826084	0.060976	1	-0.0745888	-0.00962132	1.12594	0.42577
hsa-let-7a-5p	MIMAT0000062	-3.20451	NIPAL3	ENSG00000001461	-1.95703	3.66896e-06	1	0	0.0558999	0.565447	-0.181381	0	0.0274515	-0.0240403	-0.232872	-0.0880596
hsa-let-7a-5p	MIMAT0000062	-3.20451	SPRYD7	ENSG00000123178	-0.204803	0.722371	1	0.333333	0.236536	0.670652	-0.0189815	0	0.116159	-0.0182201	0.179973	0.0680558
hsa-let-7a-5p	MIMAT0000062	-3.20451	JPH1	ENSG00000104369	-0.943061	0.0547129	1	0	-0.0273112	0.846591	-0.0874045	0	-0.0134121	-0.00848689	-0.0824793	-0.0311892
hsa-let-7a-5p	MIMAT0000062	-3.20451	JPH3	ENSG00000154118	2.0178	0.00229331	1	0	0.0110933	2.76414	0.187013	1	0.00544774	0.0975952	1.27916	0.483709
hsa-let-7a-5p	MIMAT0000062	-3.20451	S100A14	ENSG00000189334	-1.62882	0.0447418	1	0	-0.132374	0.437882	-0.150962	0	-0.0650064	-0.0310974	-0.117053	-0.0442631
hsa-let-7a-5p	MIMAT0000062	-3.20451	AS3MT	ENSG00000214435	2.19687	0.0369606	1	0	0.00989066	0.685842	0.203609	1	0.00485713	-0.0173798	1.18137	0.44673
hsa-let-7a-5p	MIMAT0000062	-3.20451	KIAA1143	ENSG00000163807	-1.17522	0.000197837	1	0.333333	-0.327269	1.92202	-0.108922	0	-0.160716	0.0510076	0.436136	0.164923
hsa-let-7a-5p	MIMAT0000062	-3.20451	PPM1H	ENSG00000111110	0.344056	0.746105	1	0	-0.175266	2.50156	0.0318877	0	-0.08607	0.0830687	0.201026	0.0760172
hsa-let-7a-5p	MIMAT0000062	-3.20451	AMIGO1	ENSG00000181754	-1.72872	2.65766e-08	1	0	-0.0801651	1.13587	-0.160221	0	-0.0393677	0.00751671	-0.113336	-0.0428575
hsa-let-7a-5p	MIMAT0000062	-3.20451	SLC12A5	ENSG00000124140	2.92184	4.88706e-11	1	0	0.0940416	0.656185	0.270801	1	0.0461822	-0.0190205	1.2056	0.455891
hsa-let-7a-5p	MIMAT0000062	-3.20451	ZNF490	ENSG00000188033	-0.814223	0.0223636	1	0	-0.021986	1.31492	-0.0754636	0	-0.0107969	0.0174222	-0.0472445	-0.0178653
hsa-let-7a-5p	MIMAT0000062	-3.20451	NLN	ENSG00000123213	0.0079822	1	1	0.333333	0.102106	0.689033	0.000739804	0	0.0501426	-0.0172032	0.266727	0.100862
hsa-let-7a-5p	MIMAT0000062	-3.20451	ODF2L	ENSG00000122417	-1.05426	0.0036568	1	0.333333	-0.0243512	1.27475	-0.0977107	0	-0.0119584	0.0151999	0.262781	0.0993694
hsa-let-7a-5p	MIMAT0000062	-3.20451	MAVS	ENSG00000088888	-0.269304	0.559427	1	0	0.155686	0.869506	-0.0249596	0	0.0764549	-0.00721917	-0.108634	-0.0410793
hsa-let-7a-5p	MIMAT0000062	-3.20451	MTUS1	ENSG00000129422	-1.22054	0.0168203	1	1	-0.0150534	0.531378	-0.113122	0	-0.00739249	-0.025925	0.868346	0.328361
hsa-let-7a-5p	MIMAT0000062	-3.20451	XPO5	ENSG00000124571	-0.270498	0.587388	1	0	-0.685392	1.31665	-0.0250702	0	-0.336584	0.0175176	0.329032	0.124422
hsa-let-7a-5p	MIMAT0000062	-3.20451	NUFIP2	ENSG00000108256	-0.747037	0.0564022	1	0	-0.163074	1.67642	-0.0692366	0	-0.0800829	0.0374208	0.048267	0.0182519
hsa-let-7a-5p	MIMAT0000062	-3.20451	MIB1	ENSG00000101752	-1.67833	1.2673e-06	1	1	-0.105548	1.40515	-0.15555	0	-0.0518328	0.0224136	0.918696	0.347401
hsa-let-7a-5p	MIMAT0000062	-3.20451	PDP2	ENSG00000172840	-0.8538	0.0085133	1	1	-0.14362	1.19172	-0.0791316	0	-0.0705293	0.0106062	1.002	0.378903
hsa-let-7a-5p	MIMAT0000062	-3.20451	PACSIN1	ENSG00000124507	1.94914	0.00158416	1	0	-0.102707	0.887377	0.18065	1	-0.0504375	-0.00623049	1.22486	0.463174
hsa-let-7a-5p	MIMAT0000062	-3.20451	CFAP97	ENSG00000164323	-1.60273	3.51252e-05	1	0	0.0890778	1.49367	-0.148544	0	0.0437446	0.0273107	-0.164978	-0.0623856
hsa-let-7a-5p	MIMAT0000062	-3.20451	WDFY1	ENSG00000085449	-1.199	0.00995086	1	0	0.130822	1.5467	-0.111125	0	0.0642443	0.0302445	-0.145125	-0.0548784
hsa-let-7a-5p	MIMAT0000062	-3.20451	FNIP2	ENSG00000052795	-1.11701	0.00721261	1	0.666667	0.165568	1.18044	-0.103526	0	0.0813077	0.00998239	0.491815	0.185978
hsa-let-7a-5p	MIMAT0000062	-3.20451	SLAIN2	ENSG00000109171	-1.13066	0.000431918	1	0	-0.1965	1.76123	-0.104792	0	-0.096498	0.0421128	0.0338191	0.0127885
hsa-let-7a-5p	MIMAT0000062	-3.20451	SHROOM3	ENSG00000138771	-1.12889	0.00184893	1	0	-0.229684	1.09138	-0.104627	0	-0.112794	0.00505513	0.0132221	0.00499988
hsa-let-7a-5p	MIMAT0000062	-3.20451	ZBTB2	ENSG00000181472	-1.36421	0.000497951	1	0	-0.273862	1.50954	-0.126437	0	-0.134489	0.0281886	0.0362405	0.0137042
hsa-let-7a-5p	MIMAT0000062	-3.20451	ZNF530	ENSG00000183647	0.426486	0.534419	1	0	0.0510423	2.11785	0.0395274	0	0.025066	0.0618417	0.0763031	0.0288537
hsa-let-7a-5p	MIMAT0000062	-3.20451	KIAA1549	ENSG00000122778	1.1144	0.0135427	1	0.666667	-0.0186833	0.830016	0.103285	1	-0.00917503	-0.00940381	1.76972	0.669212
hsa-let-7a-5p	MIMAT0000062	-3.20451	PRX	ENSG00000105227	0.854484	0.0499015	1	0	-0.141041	0.90646	0.079195	1	-0.069263	-0.00517482	1.14328	0.432327
hsa-let-7a-5p	MIMAT0000062	-3.20451	PCDHB16	ENSG00000272674	0.482101	0.701321	1	0	0.0301969	2.45827	0.0446819	0	0.0148292	0.0806741	0.110527	0.0417952
hsa-let-7a-5p	MIMAT0000062	-3.20451	METTL14	ENSG00000145388	-1.42442	3.68851e-06	1	0	-1.01213	1.16191	-0.132018	0	-0.49704	0.00895698	0.373979	0.141418
hsa-let-7a-5p	MIMAT0000062	-3.20451	RET	ENSG00000165731	-2.20034	0.0813921	1	0	-0.130167	0.410803	-0.203931	0	-0.0639227	-0.0325954	-0.172604	-0.0652693
hsa-let-7a-5p	MIMAT0000062	-3.20451	B3GALT1	ENSG00000172318	0.837303	0.45241	1	0.333333	-0.0577618	1.66085	0.0776027	0	-0.0283658	0.0365596	0.475861	0.179945
hsa-let-7a-5p	MIMAT0000062	-3.20451	GNAO1	ENSG00000087258	2.06555	6.61337e-05	1	0	-0.0965067	1.03999	0.191439	1	-0.0473928	0.00221248	1.24104	0.469295
hsa-let-7a-5p	MIMAT0000062	-3.20451	BCL7A	ENSG00000110987	-0.332851	0.556156	1	0.666667	-0.15378	0.578744	-0.0308492	0	-0.0755186	-0.0233047	0.688031	0.260176
hsa-let-7a-5p	MIMAT0000062	-3.20451	NR2F2	ENSG00000185551	1.4093	0.00250517	1	0	0.304897	1.95223	0.130616	1	0.14973	0.0526791	1.03357	0.390838
hsa-let-7a-5p	MIMAT0000062	-3.20451	SNTB1	ENSG00000172164	-2.23366	4.56489e-10	1	0	0.104782	1.69815	-0.207019	0	0.0514566	0.0386231	-0.219853	-0.0831363
hsa-let-7a-5p	MIMAT0000062	-3.20451	ZNF250	ENSG00000196150	-1.28909	0.000373602	1	0	0.0401619	1.30611	-0.119475	0	0.0197228	0.0169344	-0.122263	-0.0462332
hsa-let-7a-5p	MIMAT0000062	-3.20451	NDUFV3	ENSG00000160194	-0.449474	0.206767	1	0	-0.0986404	1.19038	-0.041658	0	-0.0484406	0.0105322	0.0173148	0.00654751
hsa-let-7a-5p	MIMAT0000062	-3.20451	CLDN1	ENSG00000163347	-3.49728	0.000220065	1	0.333333	0.00972913	0.202558	-0.324134	0	0.00477781	-0.0441159	-0.0396939	-0.0150101
hsa-let-7a-5p	MIMAT0000062	-3.20451	RPS6KA2	ENSG00000071242	-1.19162	0.00142229	1	0	0.0122993	0.404948	-0.110442	0	0.00603998	-0.0329193	-0.149401	-0.0564952
hsa-let-7a-5p	MIMAT0000062	-3.20451	TNFAIP1	ENSG00000109079	-0.0129874	1	1	0	0.0636414	0.805812	-0.00120369	0	0.0312532	-0.0107428	-0.0431998	-0.0163358
hsa-let-7a-5p	MIMAT0000062	-3.20451	DMTF1	ENSG00000135164	-1.76218	4.26794e-05	1	0	-0.0240121	1.65141	-0.163322	0	-0.011792	0.0360372	-0.115493	-0.0436731
hsa-let-7a-5p	MIMAT0000062	-3.20451	ZNF273	ENSG00000198039	-0.720893	0.097597	1	0	-0.472007	0.964253	-0.0668135	0	-0.231795	-0.00197758	0.163004	0.0616391
hsa-let-7a-5p	MIMAT0000062	-3.20451	CD209	ENSG00000090659	2.722	5.80354e-08	1	0	-0.103882	1.02274	0.252279	1	-0.0510147	0.00125829	1.30455	0.49331
hsa-let-7a-5p	MIMAT0000062	-3.20451	TMX4	ENSG00000125827	-1.60947	4.07784e-05	1	0.666667	0.135507	1.63747	-0.149169	0	0.0665451	0.035266	0.486219	0.183861
hsa-let-7a-5p	MIMAT0000062	-3.20451	GATAD1	ENSG00000157259	-0.92983	0.0128927	1	0	-0.255982	1.39496	-0.0861782	0	-0.125709	0.0218498	0.0613802	0.0232106
hsa-let-7a-5p	MIMAT0000062	-3.20451	G6PC2	ENSG00000152254	1.49682	0.158333	1	0	0.0334194	0.439642	0.138727	0	0.0164117	-0.031	0.0913157	0.0345306
hsa-let-7a-5p	MIMAT0000062	-3.20451	TP53INP2	ENSG00000078804	-0.163722	0.932783	1	0	0.0498486	1.4345	-0.0151741	0	0.0244798	0.0240373	-0.0156166	-0.00590534
hsa-let-7a-5p	MIMAT0000062	-3.20451	SRPRB	ENSG00000144867	-0.283616	0.644446	1	0	-0.678742	1.98176	-0.026286	0	-0.333319	0.054313	0.361346	0.136641
hsa-let-7a-5p	MIMAT0000062	-3.20451	ZNF462	ENSG00000148143	-1.78014	8.53338e-06	1	0.333333	0.0325765	0.656951	-0.164987	0	0.0159978	-0.0189781	0.133371	0.0504335
hsa-let-7a-5p	MIMAT0000062	-3.20451	RRAGD	ENSG00000025039	-3.00423	1.0837e-06	1	0.333333	-0.207167	1.28767	-0.278438	0	-0.101736	0.0159141	0.172546	0.0652475
hsa-let-7a-5p	MIMAT0000062	-3.20451	PELI2	ENSG00000139946	-0.97644	0.0500983	1	0	0.075956	1.13726	-0.0904981	0	0.0373007	0.00759369	-0.120205	-0.045455
hsa-let-7a-5p	MIMAT0000062	-3.20451	IL22RA1	ENSG00000142677	-0.847661	0.27564	1	0.333333	-0.180306	0.850848	-0.0785627	0	-0.0885452	-0.00825133	0.335065	0.126703
hsa-let-7a-5p	MIMAT0000062	-3.20451	ZNF708	ENSG00000182141	-1.37791	0.000796374	1	0	-0.157067	1.26753	-0.127707	0	-0.0771331	0.0148002	-0.0357734	-0.0135275
hsa-let-7a-5p	MIMAT0000062	-3.20451	CHST6	ENSG00000183196	2.92887	4.40033e-07	1	0	-0.0785783	1.69627	0.271453	1	-0.0385885	0.0385189	1.34856	0.509952
hsa-let-7a-5p	MIMAT0000062	-3.20451	HRH4	ENSG00000134489	2.16598	0.00784502	1	0	-0.0940331	3.10025	0.200747	1	-0.046178	0.11619	1.36311	0.515456
hsa-let-7a-5p	MIMAT0000062	-3.20451	TRIB2	ENSG00000071575	0.937074	0.0075978	1	0.666667	0.0669248	0.556897	0.0868496	1	0.0328656	-0.0245133	1.69614	0.641386
hsa-let-7a-5p	MIMAT0000062	-3.20451	IL21	ENSG00000138684	0.973072	0.837683	1	0	0.0455295	0.17938	0.0901859	0	0.0223588	-0.0453982	0.022429	0.00848142
hsa-let-7a-5p	MIMAT0000062	-3.20451	HPSE2	ENSG00000172987	1.83358	0.00435965	1	0	-0.0986764	0.363349	0.169939	1	-0.0484583	-0.0352207	1.18318	0.447413
hsa-let-7a-5p	MIMAT0000062	-3.20451	ZNF69	ENSG00000198429	-1.04397	0.0153783	1	0	-0.2798	0.468308	-0.0967572	0	-0.137405	-0.0294142	0.0112338	0.004248
hsa-let-7a-5p	MIMAT0000062	-3.20451	FKBP10	ENSG00000141756	2.24731	1.21649e-08	1	0	-0.0659768	2.12931	0.208285	1	-0.0324001	0.0624757	1.30316	0.492784
hsa-let-7a-5p	MIMAT0000062	-3.20451	ITM2B	ENSG00000136156	-1.19217	0.00138934	1	0.333333	-0.293399	0.625545	-0.110492	0	-0.144084	-0.0207155	0.346209	0.130917
hsa-let-7a-5p	MIMAT0000062	-3.20451	KCNK12	ENSG00000184261	-0.583284	0.187895	1	0	-0.0819376	1.77812	-0.0540598	0	-0.0402381	0.0430469	0.0292252	0.0110514
hsa-let-7a-5p	MIMAT0000062	-3.20451	MRPL17	ENSG00000158042	0.407069	0.362875	1	0	-0.458384	0.487733	0.0377278	0	-0.225105	-0.0283395	0.234493	0.0886724
hsa-let-7a-5p	MIMAT0000062	-3.20451	FAM204A	ENSG00000165669	-0.751061	0.0198051	1	0	-0.144253	1.36888	-0.0696095	0	-0.0708404	0.0204073	0.0216381	0.00818236
hsa-let-7a-5p	MIMAT0000062	-3.20451	NSUN3	ENSG00000178694	-0.57831	0.145639	1	0	-0.113096	0.419253	-0.0535987	0	-0.0555393	-0.032128	-0.0301874	-0.0114152
hsa-let-7a-5p	MIMAT0000062	-3.20451	XPNPEP3	ENSG00000196236	-0.132627	0.937396	1	0	-0.0568357	1.5879	-0.012292	0	-0.027911	0.0325238	0.0481428	0.018205
hsa-let-7a-5p	MIMAT0000062	-3.20451	NPFFR1	ENSG00000148734	1.19501	0.0337	1	0	0.0464173	0.526976	0.110755	1	0.0227947	-0.0261686	1.06179	0.401512
hsa-let-7a-5p	MIMAT0000062	-3.20451	TMBIM1	ENSG00000135926	-1.00478	0.0113154	1	0	-0.0827627	0.319807	-0.0931249	0	-0.0406434	-0.0376295	-0.090111	-0.0340751
hsa-let-7a-5p	MIMAT0000062	-3.20451	TCTA	ENSG00000145022	-1.20296	9.91988e-05	1	0	-0.0799828	1.02639	-0.111492	0	-0.0392782	0.00145969	-0.0707544	-0.0267554
hsa-let-7a-5p	MIMAT0000062	-3.20451	PDF	ENSG00000258429	2.84769	0.00272777	1	0	-0.215438	1.28199	0.263929	1	-0.105798	0.0156004	1.38533	0.523855
hsa-let-7a-5p	MIMAT0000062	-3.20451	C17orf75	ENSG00000108666	-0.929719	0.00414343	1	0	-0.343015	1.26799	-0.0861679	0	-0.168449	0.0148256	0.0971066	0.0367204
hsa-let-7a-5p	MIMAT0000062	-3.20451	KCNK15	ENSG00000124249	0.972165	0.253353	1	0	0.115538	0.187815	0.0901019	0	0.0567387	-0.0449315	-0.0115684	-0.00437453
hsa-let-7a-5p	MIMAT0000062	-3.20451	EDDM3B	ENSG00000181552	0.257847	0.837951	1	0	-0.0294829	2.76896	0.0238976	0	-0.0144786	0.0978619	0.136238	0.0515178
hsa-let-7a-5p	MIMAT0000062	-3.20451	ABCG8	ENSG00000143921	3.0337	2.88611e-07	1	0	-0.00860877	1.49527	0.281168	1	-0.00422762	0.0273992	1.31279	0.496427
hsa-let-7a-5p	MIMAT0000062	-3.20451	HS1BP3	ENSG00000118960	0.491268	0.107008	1	0	-0.0708351	1.04069	0.0455316	0	-0.0347859	0.00225095	0.0825685	0.0312229
hsa-let-7a-5p	MIMAT0000062	-3.20451	DUSP6	ENSG00000139318	-2.27477	0.000713619	1	0	0.069652	0.588735	-0.210829	0	0.0342049	-0.0227519	-0.267786	-0.101262
hsa-let-7a-5p	MIMAT0000062	-3.20451	PRRX1	ENSG00000116132	1.55139	0.0124869	1	0.666667	-0.0282553	1.25508	0.143786	1	-0.0138757	0.0141112	1.83844	0.695197
hsa-let-7a-5p	MIMAT0000062	-3.20451	DGCR8	ENSG00000128191	0.20915	0.708451	1	0	-0.631484	1.00133	0.0193844	0	-0.310111	7.36841e-05	0.329569	0.124625
hsa-let-7a-5p	MIMAT0000062	-3.20451	NUCKS1	ENSG00000069275	-1.45144	5.81926e-05	1	0	-0.0853735	2.97119	-0.134522	0	-0.0419255	0.10905	0.0164531	0.00622168
hsa-let-7a-5p	MIMAT0000062	-3.20451	SMAP2	ENSG00000084070	-0.0517308	1	1	0	0.0475804	0.421556	-0.0047945	0	0.0233659	-0.0320006	-0.060161	-0.0227496
hsa-let-7a-5p	MIMAT0000062	-3.20451	ATPAF1	ENSG00000123472	-1.30731	0.000322066	1	0.333333	-0.0758526	0.955734	-0.121163	0	-0.0372499	-0.00244889	0.246971	0.0933909
hsa-let-7a-5p	MIMAT0000062	-3.20451	RMND5B	ENSG00000145916	-0.339358	0.433575	1	0	-0.116972	0.666467	-0.0314523	0	-0.0574429	-0.0184516	0.00753906	0.00285086
hsa-let-7a-5p	MIMAT0000062	-3.20451	LMF1	ENSG00000103227	0.471134	0.226722	1	0	-0.00775816	0.819707	0.0436655	0	-0.0038099	-0.00997414	0.0375013	0.0141809
hsa-let-7a-5p	MIMAT0000062	-3.20451	MPHOSPH9	ENSG00000051825	-0.789459	0.062099	1	0	-0.111532	2.43732	-0.0731684	0	-0.0547712	0.0795151	0.0611179	0.0231115
hsa-let-7a-5p	MIMAT0000062	-3.20451	NMNAT1	ENSG00000173614	-0.799196	0.0216039	1	0	-0.216087	1.33617	-0.0740708	0	-0.106117	0.0185973	0.0506432	0.0191505
hsa-let-7a-5p	MIMAT0000062	-3.20451	PER2	ENSG00000132326	-0.898982	0.0172246	1	0	-0.185491	1.09263	-0.0833192	0	-0.0910916	0.0051243	0.0128967	0.00487683
hsa-let-7a-5p	MIMAT0000062	-3.20451	PLA2G2F	ENSG00000158786	3.29597	3.55514e-08	1	0	0.133438	0.917293	0.305476	1	0.0655291	-0.00457549	1.23537	0.46715
hsa-let-7a-5p	MIMAT0000062	-3.20451	USP46	ENSG00000109189	-0.53927	0.13495	1	0	0.00837679	2.53765	-0.0499805	0	0.0041137	0.0850657	0.0309715	0.0117117
hsa-let-7a-5p	MIMAT0000062	-3.20451	CDCP1	ENSG00000163814	1.04235	0.0635797	1	0	0.161361	0.791975	0.0966071	0	0.0792415	-0.0115083	0.00585729	0.00221491
hsa-let-7a-5p	MIMAT0000062	-3.20451	PAPOLG	ENSG00000115421	-1.98825	1.82708e-08	1	0	0.129964	0.739417	-0.184274	0	0.063823	-0.0144159	-0.262513	-0.0992681
hsa-let-7a-5p	MIMAT0000062	-3.20451	RANBP17	ENSG00000204764	-1.8089	6.90655e-05	1	0	0.184797	0.774358	-0.167652	0	0.0907504	-0.0124829	-0.270885	-0.102434
hsa-let-7a-5p	MIMAT0000062	-3.20451	LRRC19	ENSG00000184434	0.199017	1	1	0	0.193179	0.859469	0.0184453	0	0.0948668	-0.00777445	-0.084196	-0.0318383
hsa-let-7a-5p	MIMAT0000062	-3.20451	SLC30A5	ENSG00000145740	-1.04498	0.011063	1	0	-0.119795	1.0532	-0.0968504	0	-0.0588292	0.00294335	-0.0350779	-0.0132645
hsa-let-7a-5p	MIMAT0000062	-3.20451	CENPH	ENSG00000153044	1.5601	0.0217003	1	0	-0.479423	0.810021	0.144593	1	-0.235436	-0.01051	1.36952	0.517877
hsa-let-7a-5p	MIMAT0000062	-3.20451	TMEM135	ENSG00000166575	-1.59128	6.65874e-05	1	0.333333	0.0214148	1.40367	-0.147482	0	0.0105165	0.0223319	0.197667	0.0747467
hsa-let-7a-5p	MIMAT0000062	-3.20451	FGFR2	ENSG00000066468	-1.67543	0.0205188	1	0	0.0225067	1.59508	-0.155281	0	0.0110527	0.0329209	-0.133413	-0.0504495
hsa-let-7a-5p	MIMAT0000062	-3.20451	OTUB2	ENSG00000089723	0.159848	1	1	0.333333	0.0796842	7.55096	0.014815	0	0.0391316	0.362411	0.671427	0.253897
hsa-let-7a-5p	MIMAT0000062	-3.20451	PHACTR4	ENSG00000204138	-0.236239	0.52818	1	0.333333	-0.28188	1.02683	-0.0218951	0	-0.138426	0.00148416	0.451349	0.170675
hsa-let-7a-5p	MIMAT0000062	-3.20451	FUNDC2	ENSG00000165775	-0.648206	0.165692	1	0	-0.0271888	0.650284	-0.0600768	0	-0.013352	-0.0193469	-0.0660717	-0.0249847
hsa-let-7a-5p	MIMAT0000062	-3.20451	AUNIP	ENSG00000127423	2.94589	1.99741e-05	1	0	-0.00927276	0.758319	0.27303	1	-0.00455369	-0.0133702	1.26421	0.478056
hsa-let-7a-5p	MIMAT0000062	-3.20451	DHRS11	ENSG00000278535	-0.251078	0.65094	1	0	-0.128646	0.350748	-0.0232703	0	-0.0631757	-0.0359178	0.00398762	0.0015079
hsa-let-7a-5p	MIMAT0000062	-3.20451	DSC3	ENSG00000134762	2.93967	0.000235973	1	0.333333	0.0219152	0.879013	0.272453	1	0.0107622	-0.00669323	1.58833	0.60062
hsa-let-7a-5p	MIMAT0000062	-3.20451	PSTPIP2	ENSG00000152229	0.5867	0.350308	1	0	0.0361084	1.00773	0.0543763	0	0.0177322	0.00042761	0.0370717	0.0140185
hsa-let-7a-5p	MIMAT0000062	-3.20451	GMEB1	ENSG00000162419	-0.231571	0.629225	1	0	-0.151308	1.25335	-0.0214624	0	-0.0743048	0.0140159	0.0668583	0.0252821
hsa-let-7a-5p	MIMAT0000062	-3.20451	ZKSCAN3	ENSG00000189298	-0.379146	0.275261	1	0	0.00945606	1.56804	-0.0351399	0	0.00464371	0.0314249	-0.00835871	-0.00316081
hsa-let-7a-5p	MIMAT0000062	-3.20451	ADIPOR2	ENSG00000006831	-0.777537	0.149292	1	1	0.119802	2.10304	-0.0720634	0	0.0588327	0.0610221	0.930126	0.351723
hsa-let-7a-5p	MIMAT0000062	-3.20451	TANGO6	ENSG00000103047	-0.589512	0.052098	1	0	-1.38367	1.74813	-0.054637	0	-0.679499	0.0413881	0.66625	0.251939
hsa-let-7a-5p	MIMAT0000062	-3.20451	HMBOX1	ENSG00000147421	-1.40143	4.27127e-05	1	0	0.164245	2.15055	-0.129887	0	0.0806581	0.0636503	-0.146894	-0.0555474
hsa-let-7a-5p	MIMAT0000062	-3.20451	SH3TC2	ENSG00000169247	1.66943	0.000545331	1	0	0.0854109	0.69784	0.154726	1	0.0419438	-0.016716	1.09607	0.414472
hsa-let-7a-5p	MIMAT0000062	-3.20451	MCPH1	ENSG00000147316	-0.905955	0.0152506	1	0	-0.411791	1.2876	-0.0839654	0	-0.202224	0.0159106	0.134169	0.0507353
hsa-let-7a-5p	MIMAT0000062	-3.20451	PPP1R3B	ENSG00000173281	-1.14578	0.0335822	1	0	0.182343	1.40678	-0.106193	0	0.0895455	0.022504	-0.173235	-0.0655079
hsa-let-7a-5p	MIMAT0000062	-3.20451	NAA35	ENSG00000135040	-1.45579	0.00144805	1	0.333333	-0.522567	1.43831	-0.134925	0	-0.256624	0.024248	0.47928	0.181237
hsa-let-7a-5p	MIMAT0000062	-3.20451	GAL3ST4	ENSG00000197093	2.6905	9.30589e-10	1	0	-0.131034	0.481284	0.24936	1	-0.0643486	-0.0286963	1.28501	0.485921
hsa-let-7a-5p	MIMAT0000062	-3.20451	ZNF322	ENSG00000181315	-1.23008	0.000410618	1	0.666667	-0.0699387	1.31476	-0.114006	0	-0.0343457	0.0174131	0.604419	0.228558
hsa-let-7a-5p	MIMAT0000062	-3.20451	ZMAT4	ENSG00000165061	-3.05612	0.00011127	1	0	0.0633531	1.76732	-0.283246	0	0.0311117	0.0424498	-0.271908	-0.102821
hsa-let-7a-5p	MIMAT0000062	-3.20451	LRRK1	ENSG00000154237	1.1426	0.00272061	1	0	0.115307	1.09878	0.105898	1	0.0566251	0.00546475	1.05474	0.398844
hsa-let-7a-5p	MIMAT0000062	-3.20451	PRKRIP1	ENSG00000128563	0.364431	0.40431	1	0	-0.541623	0.747938	0.0337761	0	-0.265982	-0.0139445	0.285814	0.108079
hsa-let-7a-5p	MIMAT0000062	-3.20451	NOL9	ENSG00000162408	-0.0684365	1	1	0	-1.17295	1.41286	-0.00634281	0	-0.576015	0.0228399	0.592513	0.224056
hsa-let-7a-5p	MIMAT0000062	-3.20451	COLGALT1	ENSG00000130309	2.37526	1.89121e-18	1	0	-0.153731	1.37086	0.220143	1	-0.0754947	0.0205167	1.31615	0.497698
hsa-let-7a-5p	MIMAT0000062	-3.20451	LIN28A	ENSG00000131914	1.83775	0.00447032	1	1	-0.277055	0.757232	0.170325	1	-0.136057	-0.0134304	2.29295	0.867069
hsa-let-7a-5p	MIMAT0000062	-3.20451	SNIP1	ENSG00000163877	-0.311818	0.44837	1	0	-0.656418	1.36001	-0.0288998	0	-0.322356	0.0199166	0.313373	0.1185
hsa-let-7a-5p	MIMAT0000062	-3.20451	ALG9	ENSG00000086848	-0.501206	0.127248	1	0	-0.00589	0.983725	-0.0464526	0	-0.00289248	-0.000900365	-0.0444605	-0.0168125
hsa-let-7a-5p	MIMAT0000062	-3.20451	UGT2A3	ENSG00000135220	1.30751	0.463431	1	0	-0.175089	0.263723	0.121182	0	-0.0859835	-0.0407321	0.166433	0.0629359
hsa-let-7a-5p	MIMAT0000062	-3.20451	SHCBP1	ENSG00000171241	3.11254	7.13436e-08	1	0	-0.100178	0.917955	0.288475	1	-0.0491957	-0.00453889	1.33313	0.504118
hsa-let-7a-5p	MIMAT0000062	-3.20451	GSTCD	ENSG00000138780	-1.11412	0.0145475	1	0	-0.0202506	2.026	-0.103258	0	-0.00994474	0.0567602	-0.0365531	-0.0138224
hsa-let-7a-5p	MIMAT0000062	-3.20451	AGMAT	ENSG00000116771	1.18973	0.0366422	1	0	-0.0320874	1.51746	0.110266	1	-0.0157576	0.028627	1.15465	0.436626
hsa-let-7a-5p	MIMAT0000062	-3.20451	MOB3B	ENSG00000120162	-0.241864	0.798857	1	0	0.0461868	2.09506	-0.0224163	0	0.0226815	0.0605809	0.0154831	0.00585484
hsa-let-7a-5p	MIMAT0000062	-3.20451	CLMP	ENSG00000166250	4.16147	6.89428e-14	1	0	-0.00983178	2.68515	0.385692	1	-0.00482822	0.0932255	1.48375	0.561072
hsa-let-7a-5p	MIMAT0000062	-3.20451	GEMIN6	ENSG00000152147	0.201111	0.870836	1	0	-0.968094	1.23275	0.0186393	0	-0.475414	0.0128764	0.50693	0.191693
hsa-let-7a-5p	MIMAT0000062	-3.20451	TCTN2	ENSG00000168778	-1.05586	0.00448849	1	0	-0.0650478	1.13962	-0.0978585	0	-0.0319439	0.00772376	-0.0581908	-0.0220046
hsa-let-7a-5p	MIMAT0000062	-3.20451	RPAP2	ENSG00000122484	-1.11313	0.00137623	1	0	-1.0261	2.11441	-0.103167	0	-0.503898	0.0616514	0.462383	0.174848
hsa-let-7a-5p	MIMAT0000062	-3.20451	ATP8B4	ENSG00000104043	0.179296	0.933269	1	0.666667	0.239872	1.08011	0.0166174	0	0.117797	0.00443188	0.569919	0.215512
hsa-let-7a-5p	MIMAT0000062	-3.20451	TMC7	ENSG00000170537	0.733573	0.197297	1	0.666667	0.0433651	0.745643	0.0679888	0	0.0212959	-0.0140715	0.699288	0.264433
hsa-let-7a-5p	MIMAT0000062	-3.20451	NANOG	ENSG00000111704	2.44783	0.000102687	1	0	-0.284271	0.751457	0.226869	1	-0.139601	-0.0137498	1.35272	0.511525
hsa-let-7a-5p	MIMAT0000062	-3.20451	DOK3	ENSG00000146094	2.88293	7.25158e-09	1	0.333333	0.0220649	0.540212	0.267195	1	0.0108357	-0.0254363	1.56426	0.591516
hsa-let-7a-5p	MIMAT0000062	-3.20451	GRHL2	ENSG00000083307	-0.999098	0.244288	1	0	-0.114113	1.62849	-0.0925981	0	-0.0560392	0.0347692	-0.0017897	-0.000676765
hsa-let-7a-5p	MIMAT0000062	-3.20451	TRMT2B	ENSG00000188917	-0.436177	0.308083	1	0	0.102342	1.56719	-0.0404256	0	0.0502585	0.0313782	-0.0593059	-0.0224262
hsa-let-7a-5p	MIMAT0000062	-3.20451	ELOVL7	ENSG00000164181	-3.63733	7.78234e-07	1	0	0.13448	1.20597	-0.337114	0	0.0660408	0.0113947	-0.39176	-0.148142
hsa-let-7a-5p	MIMAT0000062	-3.20451	ZCCHC4	ENSG00000168228	-0.566731	0.199006	1	0	0.060999	1.16688	-0.0525256	0	0.0299556	0.00923214	-0.073249	-0.0276988
hsa-let-7a-5p	MIMAT0000062	-3.20451	GFM1	ENSG00000168827	-0.704825	0.043303	1	0	-0.597457	2.00434	-0.0653243	0	-0.293401	0.0555617	0.283638	0.107257
hsa-let-7a-5p	MIMAT0000062	-3.20451	SIKE1	ENSG00000052723	-0.207267	0.774084	1	0	-0.129089	2.54306	-0.0192098	0	-0.0633933	0.0853651	0.129549	0.0489882
hsa-let-7a-5p	MIMAT0000062	-3.20451	CTC1	ENSG00000178971	-0.294588	0.43818	1	0	-0.220923	0.719829	-0.0273029	0	-0.108492	-0.0154995	0.0656892	0.0248401
hsa-let-7a-5p	MIMAT0000062	-3.20451	PLXNA2	ENSG00000076356	-0.845247	0.0314693	1	0.333333	-0.198849	0.398303	-0.0783389	0	-0.0976515	-0.033287	0.319359	0.120764
hsa-let-7a-5p	MIMAT0000062	-3.20451	MED28	ENSG00000118579	-0.796989	0.00777817	1	0.666667	-1.00849	1.13153	-0.0738663	0	-0.49525	0.00727636	1.09533	0.414193
hsa-let-7a-5p	MIMAT0000062	-3.20451	PUS1	ENSG00000177192	1.5027	1.10214e-05	1	0	-0.0989314	1.41272	0.139272	1	-0.0485835	0.0228326	1.21069	0.457816
hsa-let-7a-5p	MIMAT0000062	-3.20451	DNAJC5	ENSG00000101152	0.222123	0.625206	1	0	0.148223	1.91035	0.0205868	0	0.0727898	0.0503621	-0.00184092	-0.000696136
hsa-let-7a-5p	MIMAT0000062	-3.20451	CD276	ENSG00000103855	2.17153	2.90327e-14	1	0.333333	-0.239012	0.88385	0.201261	1	-0.117374	-0.00642564	1.64554	0.622254
hsa-let-7a-5p	MIMAT0000062	-3.20451	SLC19A3	ENSG00000135917	1.8326	0.0125052	1	0.333333	-0.236219	1.42216	0.169848	1	-0.116003	0.0233545	1.64254	0.621119
hsa-let-7a-5p	MIMAT0000062	-3.20451	LY6G5C	ENSG00000204428	0.27731	1	1	0	-0.0607823	1.87727	0.0257016	0	-0.0298492	0.0485321	0.104083	0.0393584
hsa-let-7a-5p	MIMAT0000062	-3.20451	ZFP2	ENSG00000198939	-1.08779	0.0841637	1	0	0.224521	0.686769	-0.100818	0	0.110258	-0.0173285	-0.228405	-0.0863702
hsa-let-7a-5p	MIMAT0000062	-3.20451	KPNA4	ENSG00000186432	-0.436201	0.401704	1	0.333333	-0.106656	1.21603	-0.0404278	0	-0.0523771	0.0119514	0.357234	0.135086
hsa-let-7a-5p	MIMAT0000062	-3.20451	AFF3	ENSG00000144218	0.0737862	1	1	0	-0.142323	1.10336	0.00683863	0	-0.0698924	0.0057182	0.0824492	0.0311778
hsa-let-7a-5p	MIMAT0000062	-3.20451	LRPAP1	ENSG00000163956	0.0187345	1	1	0	0.0219383	0.79805	0.00173634	0	0.0107735	-0.0111723	-0.0202094	-0.00764211
hsa-let-7a-5p	MIMAT0000062	-3.20451	M6PR	ENSG00000003056	-0.784132	0.0567921	1	0	-0.0124735	1.29015	-0.0726747	0	-0.0061255	0.0160519	-0.0504973	-0.0190953
hsa-let-7a-5p	MIMAT0000062	-3.20451	MAD2L1	ENSG00000164109	2.01063	2.19764e-05	1	0	-1.31014	1.08332	0.186348	1	-0.643387	0.00460948	1.83434	0.693649
hsa-let-7a-5p	MIMAT0000062	-3.20451	ME2	ENSG00000082212	-0.274821	0.586485	1	0	-0.0920891	1.12981	-0.0254709	0	-0.0452234	0.00718159	0.0269341	0.010185
hsa-let-7a-5p	MIMAT0000062	-3.20451	MTAP	ENSG00000099810	-0.630268	0.190136	1	0	-0.0285785	1.1504	-0.0584143	0	-0.0140344	0.00832048	-0.0360594	-0.0136357
hsa-let-7a-5p	MIMAT0000062	-3.20451	MYC	ENSG00000136997	2.59317	1.61044e-11	1	0.333333	-1.60428	1.09691	0.240339	1	-0.787835	0.00536102	2.36687	0.89502
hsa-let-7a-5p	MIMAT0000062	-3.20451	PPP1R12A	ENSG00000058272	-1.19555	0.000599165	1	0	-0.987741	0.817396	-0.110806	0	-0.485063	-0.010102	0.364155	0.137703
hsa-let-7a-5p	MIMAT0000062	-3.20451	NDUFA4	ENSG00000189043	-1.38009	0.0286662	1	0	-0.53109	0.433913	-0.127909	0	-0.260809	-0.0313169	0.101583	0.0384132
hsa-let-7a-5p	MIMAT0000062	-3.20451	NEO1	ENSG00000067141	-0.907268	0.054931	1	0	-0.115165	2.92659	-0.0840872	0	-0.0565556	0.106583	0.079051	0.0298928
hsa-let-7a-5p	MIMAT0000062	-3.20451	NPTX1	ENSG00000171246	5.57041	1.07795e-13	1	0.333333	-0.117087	2.97262	0.516275	1	-0.0574992	0.109129	2.01624	0.762431
hsa-let-7a-5p	MIMAT0000062	-3.20451	NRAS	ENSG00000213281	0.167184	0.935152	1	1	-0.465846	1.52751	0.0154949	0	-0.228769	0.029183	1.27345	0.481548
hsa-let-7a-5p	MIMAT0000062	-3.20451	OPCML	ENSG00000183715	-0.395661	0.881941	1	0	0.179514	1.23809	-0.0366705	0	0.0881564	0.0131717	-0.111655	-0.0422219
hsa-let-7a-5p	MIMAT0000062	-3.20451	P2RX1	ENSG00000108405	2.16509	0.000371606	1	0.666667	-0.0956822	0.796842	0.200664	1	-0.0469879	-0.011239	1.90308	0.719641
hsa-let-7a-5p	MIMAT0000062	-3.20451	P2RX3	ENSG00000109991	1.9731	0.00390215	1	0	-0.160438	2.72906	0.18287	1	-0.0787885	0.0956546	1.35731	0.513262
hsa-let-7a-5p	MIMAT0000062	-3.20451	PDGFRB	ENSG00000113721	2.72628	2.03279e-06	1	0	-0.128693	1.68783	0.252676	1	-0.0631988	0.0380522	1.35393	0.511981
hsa-let-7a-5p	MIMAT0000062	-3.20451	PFDN4	ENSG00000101132	0.372932	0.604331	1	0	-0.183312	1.61127	0.034564	0	-0.0900216	0.0338163	0.158402	0.0598989
hsa-let-7a-5p	MIMAT0000062	-3.20451	PIGR	ENSG00000162896	0.673216	0.456274	1	0	0.0317063	0.450074	0.0623948	0	0.0155704	-0.0304229	0.0164014	0.00620212
hsa-let-7a-5p	MIMAT0000062	-3.20451	PIM1	ENSG00000137193	0.713307	0.245356	1	0	-0.109741	3.27254	0.0661105	0	-0.053892	0.125721	0.245723	0.0929191
hsa-let-7a-5p	MIMAT0000062	-3.20451	PLAGL2	ENSG00000126003	0.0960162	1	1	1	-0.198011	1.29801	0.00889895	0	-0.09724	0.0164864	1.12263	0.424516
hsa-let-7a-5p	MIMAT0000062	-3.20451	PLD1	ENSG00000075651	0.339057	0.378409	1	0	0.00701436	1.89161	0.0314244	0	0.00344463	0.0493254	0.0773051	0.0292326
hsa-let-7a-5p	MIMAT0000062	-3.20451	PPM1B	ENSG00000138032	-1.0632	0.00935653	1	0	0.0765839	1.17548	-0.0985389	0	0.037609	0.00970779	-0.12644	-0.0478128
hsa-let-7a-5p	MIMAT0000062	-3.20451	PPP2R2A	ENSG00000221914	-1.09515	0.00416429	1	1	-0.512158	1.00138	-0.1015	0	-0.251512	7.63728e-05	1.15009	0.434901
hsa-let-7a-5p	MIMAT0000062	-3.20451	PPP6C	ENSG00000119414	-1.36857	0.000280663	1	0	-0.557846	1.6378	-0.126841	0	-0.273949	0.0352844	0.182392	0.0689706
hsa-let-7a-5p	MIMAT0000062	-3.20451	PRELP	ENSG00000188783	-0.968496	0.191909	1	0	-0.123156	1.24369	-0.0897618	0	-0.0604799	0.0134816	-0.0158004	-0.00597483
hsa-let-7a-5p	MIMAT0000062	-3.20451	MAPK1	ENSG00000100030	-0.924718	0.0373212	1	0	-0.240458	0.671319	-0.0857044	0	-0.118085	-0.0181832	0.0141971	0.00536858
hsa-let-7a-5p	MIMAT0000062	-3.20451	MAPK13	ENSG00000156711	-0.591569	0.304679	1	0	-0.192486	0.710466	-0.0548276	0	-0.0945264	-0.0160175	0.0236813	0.00895499
hsa-let-7a-5p	MIMAT0000062	-3.20451	EIF2AK2	ENSG00000055332	-0.185531	0.750422	1	0	0.105569	1.60819	-0.0171953	0	0.0518431	0.0336461	-0.0353922	-0.0133834
hsa-let-7a-5p	MIMAT0000062	-3.20451	PRPS1	ENSG00000147224	-1.02417	0.0302367	1	0	0.165187	1.18905	-0.0949221	0	0.0811206	0.0104588	-0.165584	-0.0626148
hsa-let-7a-5p	MIMAT0000062	-3.20451	PSMB2	ENSG00000126067	0.695089	0.0584829	1	0	-1.65784	0.59171	0.064422	0	-0.814139	-0.0225873	0.855974	0.323682
hsa-let-7a-5p	MIMAT0000062	-3.20451	QSOX1	ENSG00000116260	1.76033	1.81741e-06	1	0	-0.146413	0.607171	0.16315	1	-0.0719009	-0.021732	1.21332	0.458811
hsa-let-7a-5p	MIMAT0000062	-3.20451	PTPN9	ENSG00000169410	-1.0803	0.00153836	1	0	0.0255446	0.996185	-0.100124	0	0.0125445	-0.000211034	-0.112879	-0.0426848
hsa-let-7a-5p	MIMAT0000062	-3.20451	PTPRB	ENSG00000127329	-1.88463	4.23306e-06	1	0	0.0351508	0.689357	-0.174671	0	0.0172619	-0.0171853	-0.209118	-0.0790771
hsa-let-7a-5p	MIMAT0000062	-3.20451	ABCD3	ENSG00000117528	-1.09814	0.0107931	1	0	-0.234861	0.758553	-0.101777	0	-0.115336	-0.0133573	0.000201855	7.63304e-05
hsa-let-7a-5p	MIMAT0000062	-3.20451	RAP1A	ENSG00000116473	-1.0633	0.00778773	1	0	-0.188583	1.13018	-0.0985486	0	-0.0926101	0.00720181	0.00126331	0.000477715
hsa-let-7a-5p	MIMAT0000062	-3.20451	RAP2B	ENSG00000181467	1.10874	0.0122528	1	0	0.0744338	0.663161	0.10276	1	0.0365532	-0.0186345	1.04757	0.396135
hsa-let-7a-5p	MIMAT0000062	-3.20451	RING1	ENSG00000204227	-0.425811	0.303406	1	0	-0.128281	0.835919	-0.0394649	0	-0.0629967	-0.00907725	0.0144546	0.00546593
hsa-let-7a-5p	MIMAT0000062	-3.20451	SAFB	ENSG00000160633	-0.159745	0.750397	1	0	-0.227523	0.963404	-0.0148054	0	-0.111733	-0.00202454	0.0949028	0.035887
hsa-let-7a-5p	MIMAT0000062	-3.20451	SCN9A	ENSG00000169432	1.65515	0.0184628	1	0	-0.0282807	1.74926	0.153402	1	-0.0138882	0.0414503	1.20874	0.45708
hsa-let-7a-5p	MIMAT0000062	-3.20451	CCL24	ENSG00000106178	0.668697	0.529566	1	0	0.0379124	1.3012	0.061976	0	0.0186182	0.016663	0.0600208	0.0226966
hsa-let-7a-5p	MIMAT0000062	-3.20451	SDC2	ENSG00000169439	-2.18182	1.18277e-05	1	0	-0.0110278	0.893951	-0.202215	0	-0.00541554	-0.0058668	-0.202666	-0.0766373
hsa-let-7a-5p	MIMAT0000062	-3.20451	SFRP5	ENSG00000120057	1.43014	0.0997903	1	0	-0.00454251	1.46596	0.132548	0	-0.00223075	0.0257776	0.160556	0.0607135
hsa-let-7a-5p	MIMAT0000062	-3.20451	SRSF3	ENSG00000112081	-0.773638	0.0235116	1	0	-1.70965	0.493079	-0.071702	0	-0.839578	-0.0280438	0.739832	0.279764
hsa-let-7a-5p	MIMAT0000062	-3.20451	SH3BP2	ENSG00000087266	1.449	8.92817e-07	1	0	0.0264655	0.705341	0.134296	1	0.0129968	-0.0163011	1.105	0.41785
hsa-let-7a-5p	MIMAT0000062	-3.20451	SLAMF1	ENSG00000117090	1.16051	0.0839832	1	0	-0.0225411	0.754215	0.107558	0	-0.0110695	-0.0135973	0.105031	0.0397169
hsa-let-7a-5p	MIMAT0000062	-3.20451	SORD	ENSG00000140263	-3.14737	1.1416e-10	1	0	0.0782475	1.30789	-0.291704	0	0.038426	0.0170331	-0.313097	-0.118396
hsa-let-7a-5p	MIMAT0000062	-3.20451	UAP1	ENSG00000117143	0.115992	0.997927	1	0	-0.200015	1.05129	0.0107503	0	-0.0982238	0.00283755	0.111812	0.042281
hsa-let-7a-5p	MIMAT0000062	-3.20451	SPN	ENSG00000197471	0.618042	0.303736	1	0	0.043401	1.26714	0.0572811	0	0.0213135	0.0147786	0.0507462	0.0191894
hsa-let-7a-5p	MIMAT0000062	-3.20451	SPTBN1	ENSG00000115306	-1.2287	0.000239031	1	0.333333	0.0822919	3.41819	-0.113878	0	0.0404122	0.133778	0.312821	0.118292
hsa-let-7a-5p	MIMAT0000062	-3.20451	SRPK1	ENSG00000096063	0.0932184	1	1	0	-0.0398975	0.989166	0.00863964	0	-0.019593	-0.000599375	0.0276332	0.0104494
hsa-let-7a-5p	MIMAT0000062	-3.20451	SSR1	ENSG00000124783	-0.835214	0.015223	1	0	0.0404243	2.08469	-0.077409	0	0.0198517	0.060007	-0.0372537	-0.0140873
hsa-let-7a-5p	MIMAT0000062	-3.20451	SUPT6H	ENSG00000109111	-0.226643	0.587749	1	0	-1.61851	1.57784	-0.0210056	0	-0.794823	0.0319672	0.805784	0.304704
hsa-let-7a-5p	MIMAT0000062	-3.20451	SUV39H1	ENSG00000101945	1.12092	0.000987898	1	0	0.0294393	0.808395	0.103889	1	0.0144572	-0.0105999	1.07883	0.407955
hsa-let-7a-5p	MIMAT0000062	-3.20451	SVIL	ENSG00000197321	-1.1242	0.00280303	1	0	0.0368761	1.46999	-0.104193	0	0.0181092	0.026001	-0.0963009	-0.0364158
hsa-let-7a-5p	MIMAT0000062	-3.20451	GCFC2	ENSG00000005436	-1.21297	0.00162261	1	0	-0.0346914	2.63946	-0.11242	0	-0.0170364	0.090698	-0.00468537	-0.00177175
hsa-let-7a-5p	MIMAT0000062	-3.20451	THBS1	ENSG00000137801	0.619254	0.403772	1	1	0.0287309	1.39436	0.0573935	0	0.0141093	0.0218169	1.0651	0.402763
hsa-let-7a-5p	MIMAT0000062	-3.20451	TMOD1	ENSG00000136842	-1.38199	0.0230291	1	0	0.011745	1.63604	-0.128086	0	0.00576777	0.0351867	-0.0986667	-0.0373104
hsa-let-7a-5p	MIMAT0000062	-3.20451	TNNI1	ENSG00000159173	1.94514	0.000206702	1	0	-0.145597	0.828464	0.180278	1	-0.0715003	-0.00948966	1.24229	0.469766
hsa-let-7a-5p	MIMAT0000062	-3.20451	VBP1	ENSG00000155959	-0.325563	0.598737	1	0	-0.760021	0.582176	-0.0301738	0	-0.373233	-0.0231148	0.319945	0.120986
hsa-let-7a-5p	MIMAT0000062	-3.20451	VCL	ENSG00000035403	-0.26367	0.54114	1	0.333333	-0.470475	0.587328	-0.0244374	0	-0.231042	-0.0228298	0.517108	0.195542
hsa-let-7a-5p	MIMAT0000062	-3.20451	VLDLR	ENSG00000147852	-2.58722	4.27345e-07	1	0	0.128162	1.98276	-0.239788	0	0.062938	0.0543683	-0.248357	-0.0939152
hsa-let-7a-5p	MIMAT0000062	-3.20451	YWHAH	ENSG00000128245	0.808235	0.0461579	1	0	0.0736766	0.813774	0.0749086	1	0.0361813	-0.0103024	1.02842	0.388894
hsa-let-7a-5p	MIMAT0000062	-3.20451	ZNF264	ENSG00000083844	-0.785332	0.0211004	1	0.333333	0.135927	0.809149	-0.0727859	0	0.0667516	-0.0105582	0.183238	0.0692905
hsa-let-7a-5p	MIMAT0000062	-3.20451	ZNF35	ENSG00000169981	-0.714839	0.0838989	1	0	0.1379	2.28253	-0.0662525	0	0.0677202	0.0709519	-0.0630208	-0.023831
hsa-let-7a-5p	MIMAT0000062	-3.20451	ZNF37A	ENSG00000075407	-1.06675	0.00130956	1	0	-0.0075267	1.96566	-0.098868	0	-0.00369624	0.0534222	-0.0417496	-0.0157874
hsa-let-7a-5p	MIMAT0000062	-3.20451	ZNF207	ENSG00000010244	-0.830558	0.0144862	1	0	-1.13202	0.501482	-0.0769775	0	-0.555915	-0.0275789	0.451358	0.170679
hsa-let-7a-5p	MIMAT0000062	-3.20451	ADAM12	ENSG00000148848	1.77898	0.00244488	1	0	-0.0902228	1.8855	0.164879	1	-0.0443069	0.0489875	1.25817	0.475772
hsa-let-7a-5p	MIMAT0000062	-3.20451	STX7	ENSG00000079950	-1.13545	0.00422343	1	0	0.0627746	1.18731	-0.105236	0	0.0308275	0.0103622	-0.125701	-0.0475332
hsa-let-7a-5p	MIMAT0000062	-3.20451	DYRK3	ENSG00000143479	-0.649169	0.135952	1	0.333333	0.101518	2.42036	-0.0601661	0	0.0498536	0.0785769	0.301891	0.114159
hsa-let-7a-5p	MIMAT0000062	-3.20451	DYRK2	ENSG00000127334	-0.155242	0.840982	1	0.666667	-0.051886	0.922463	-0.0143881	0	-0.0254803	-0.00428947	0.673469	0.254669
hsa-let-7a-5p	MIMAT0000062	-3.20451	CILP	ENSG00000138615	-0.544892	0.593659	1	0	-0.0998394	19.0761	-0.0505015	0	-0.0490295	1	0.998528	0.377589
hsa-let-7a-5p	MIMAT0000062	-3.20451	PPM1D	ENSG00000170836	-1.11234	0.00628543	1	0	-0.213367	0.442154	-0.103093	0	-0.104781	-0.030861	-0.0291736	-0.0110319
hsa-let-7a-5p	MIMAT0000062	-3.20451	GCM1	ENSG00000137270	2.97193	3.65283e-05	1	0	-0.0637261	0.945428	0.275444	1	-0.0312948	-0.003019	1.30372	0.492995
hsa-let-7a-5p	MIMAT0000062	-3.20451	CHST1	ENSG00000175264	-0.0842433	1	1	0	0.115673	1.02054	-0.00780781	0	0.0568051	0.00113631	-0.0634766	-0.0240034
hsa-let-7a-5p	MIMAT0000062	-3.20451	CAMK1	ENSG00000134072	-0.607637	0.33878	1	0	0.0107433	0.503444	-0.0563168	0	0.00527586	-0.0274704	-0.0890631	-0.0336788
hsa-let-7a-5p	MIMAT0000062	-3.20451	DENR	ENSG00000139726	0.0547394	1	1	0	-0.688662	1.47763	0.00507334	0	-0.33819	0.0264235	0.369687	0.139795
hsa-let-7a-5p	MIMAT0000062	-3.20451	KMO	ENSG00000117009	0.60873	0.393284	1	0	0.0557654	1.83179	0.0564181	0	0.0273854	0.0460161	0.0750488	0.0283794
hsa-let-7a-5p	MIMAT0000062	-3.20451	RTCA	ENSG00000137996	-0.186298	0.78437	1	0.333333	-0.0290059	0.832489	-0.0172664	0	-0.0142443	-0.009267	0.321044	0.121401
hsa-let-7a-5p	MIMAT0000062	-3.20451	NUMB	ENSG00000133961	-0.407604	0.209242	1	0	-0.0978067	0.80313	-0.0377775	0	-0.0480312	-0.0108912	-0.00063747	-0.000241056
hsa-let-7a-5p	MIMAT0000062	-3.20451	SOCS1	ENSG00000185338	1.98756	0.000146704	1	1	-0.0208108	0.91757	0.18421	1	-0.0102198	-0.00456015	2.18987	0.828089
hsa-let-7a-5p	MIMAT0000062	-3.20451	NOL4	ENSG00000101746	-1.02622	0.32758	1	0	-0.024916	1.55004	-0.0951121	0	-0.0122358	0.0304292	-0.0524471	-0.0198326
hsa-let-7a-5p	MIMAT0000062	-3.20451	TNFSF9	ENSG00000125657	3.02546	2.24589e-08	1	1	-0.0530899	1.7041	0.280404	1	-0.0260715	0.0389519	2.34543	0.886913
hsa-let-7a-5p	MIMAT0000062	-3.20451	RGS9	ENSG00000108370	0.147548	1	1	0	0.0472409	1.54138	0.013675	0	0.0231992	0.0299501	0.020426	0.00772399
hsa-let-7a-5p	MIMAT0000062	-3.20451	PEX11B	ENSG00000131779	-0.829218	0.0183764	1	1	-0.354302	0.945849	-0.0768533	0	-0.173992	-0.00299571	1.09414	0.413745
hsa-let-7a-5p	MIMAT0000062	-3.20451	INPP4B	ENSG00000109452	-0.505988	0.443482	1	0	0.0829918	0.942821	-0.0468958	0	0.0407559	-0.00316326	-0.090815	-0.0343413
hsa-let-7a-5p	MIMAT0000062	-3.20451	GMPS	ENSG00000163655	-0.750722	0.0373982	1	0	-0.841021	1.87769	-0.0695782	0	-0.413011	0.0485552	0.391988	0.148228
hsa-let-7a-5p	MIMAT0000062	-3.20451	EIF2S2	ENSG00000125977	-0.669205	0.174624	1	0.333333	-1.08497	0.859879	-0.062023	0	-0.532808	-0.00775177	0.796367	0.301142
hsa-let-7a-5p	MIMAT0000062	-3.20451	BCL10	ENSG00000142867	0.0419054	1	1	0	-0.148538	1.03657	0.00388386	0	-0.0729447	0.00202319	0.0788518	0.0298174
hsa-let-7a-5p	MIMAT0000062	-3.20451	RPL14	ENSG00000188846	-1.03866	0.0126355	1	0	-1.45819	0.683299	-0.0962644	0	-0.716094	-0.0175205	0.602309	0.22776
hsa-let-7a-5p	MIMAT0000062	-3.20451	DOK2	ENSG00000147443	2.44744	4.82177e-05	1	0	0.0356578	0.730108	0.226833	1	0.0175109	-0.0149309	1.19439	0.451653
hsa-let-7a-5p	MIMAT0000062	-3.20451	SLC7A6	ENSG00000103064	-0.684603	0.0722955	1	0	-0.101453	2.58372	-0.0634501	0	-0.049822	0.087614	0.0739859	0.0279774
hsa-let-7a-5p	MIMAT0000062	-3.20451	ANXA7	ENSG00000138279	-1.24606	0.00336841	1	0	-0.144617	0.635305	-0.115487	0	-0.0710188	-0.0201756	-0.0646439	-0.0244448
hsa-let-7a-5p	MIMAT0000062	-3.20451	ACOX1	ENSG00000161533	-1.33082	0.000169926	1	0	0.0217191	0.60325	-0.123343	0	0.0106659	-0.0219489	-0.155958	-0.0589747
hsa-let-7a-5p	MIMAT0000062	-3.20451	CDH17	ENSG00000079112	0.917868	0.207519	1	0	-0.0564606	0.743132	0.0850696	0	-0.0277269	-0.0142104	0.098586	0.0372798
hsa-let-7a-5p	MIMAT0000062	-3.20451	CTSS	ENSG00000163131	0.15458	0.964864	1	0	-0.0606757	0.885599	0.0143267	0	-0.0297968	-0.00632886	0.0377947	0.0142919
hsa-let-7a-5p	MIMAT0000062	-3.20451	E2F2	ENSG00000007968	3.05921	4.32362e-11	1	1	0.0243594	0.865315	0.283532	1	0.0119625	-0.00745101	2.26412	0.856166
hsa-let-7a-5p	MIMAT0000062	-3.20451	FDX1	ENSG00000137714	-0.952421	0.0387288	1	0	-0.375257	0.834764	-0.088272	0	-0.184282	-0.00914115	0.0868692	0.0328492
hsa-let-7a-5p	MIMAT0000062	-3.20451	FGF11	ENSG00000161958	1.6693	0.0247099	1	0.666667	-0.0651484	1.21135	0.154713	1	-0.0319933	0.0116924	1.86507	0.705266
hsa-let-7a-5p	MIMAT0000062	-3.20451	GNG11	ENSG00000127920	0.301223	0.803534	1	0	0.0763685	1.34528	0.0279179	0	0.0375033	0.0191017	0.00951635	0.00359856
hsa-let-7a-5p	MIMAT0000062	-3.20451	GYG1	ENSG00000163754	-0.10467	0.917383	1	0	-0.0646516	0.61546	-0.009701	0	-0.0317493	-0.0212735	0.000774843	0.000293003
hsa-let-7a-5p	MIMAT0000062	-3.20451	HNF4G	ENSG00000164749	1.57584	0.0317265	1	0	0.116376	0.507879	0.146051	1	0.0571501	-0.027225	1.06168	0.401468
hsa-let-7a-5p	MIMAT0000062	-3.20451	SERPINB9	ENSG00000170542	0.315906	0.628649	1	0.333333	0.141414	0.669286	0.0292787	0	0.0694462	-0.0182957	0.27487	0.103941
hsa-let-7a-5p	MIMAT0000062	-3.20451	MFHAS1	ENSG00000147324	0.291682	0.550214	1	0	0.197413	0.670968	0.0270336	0	0.0969463	-0.0182026	-0.0881154	-0.0333204
hsa-let-7a-5p	MIMAT0000062	-3.20451	S1PR2	ENSG00000267534	0.903867	0.0268413	1	0	0.141024	1.29208	0.0837719	1	0.0692545	0.0161586	1.03068	0.389745
hsa-let-7a-5p	MIMAT0000062	-3.20451	MED17	ENSG00000042429	-0.667032	0.0655587	1	0	-1.11438	0.300149	-0.0618217	0	-0.547253	-0.038717	0.446714	0.168923
hsa-let-7a-5p	MIMAT0000062	-3.20451	BNIP2	ENSG00000140299	-0.817318	0.0439894	1	0	-0.204941	1.69687	-0.0757504	0	-0.100643	0.0385521	0.0634445	0.0239912
hsa-let-7a-5p	MIMAT0000062	-3.20451	CYP8B1	ENSG00000180432	1.53034	0.000871036	1	0	-0.0587816	0.948737	0.141834	1	-0.0288666	-0.00283599	1.16786	0.441623
hsa-let-7a-5p	MIMAT0000062	-3.20451	DACH1	ENSG00000276644	1.91174	0.00430205	1	0	-0.239939	1.76845	0.177184	1	-0.11783	0.0425121	1.33753	0.505779
hsa-let-7a-5p	MIMAT0000062	-3.20451	TRDMT1	ENSG00000107614	-2.06317	1.09221e-10	1	0	0.0757122	0.713511	-0.191218	0	0.037181	-0.0158491	-0.244248	-0.0923611
hsa-let-7a-5p	MIMAT0000062	-3.20451	DVL1	ENSG00000107404	1.99826	3.33922e-09	1	0	-0.263874	0.503619	0.185202	1	-0.129584	-0.0274607	1.28733	0.486796
hsa-let-7a-5p	MIMAT0000062	-3.20451	DVL3	ENSG00000161202	0.746315	0.00610462	1	1	-0.109112	1.32371	0.0691697	1	-0.0535831	0.0179083	2.14066	0.809481
hsa-let-7a-5p	MIMAT0000062	-3.20451	EPHB1	ENSG00000154928	-0.189747	0.964987	1	0.333333	0.0471095	1.11338	-0.017586	0	0.0231347	0.00627254	0.298885	0.113022
hsa-let-7a-5p	MIMAT0000062	-3.20451	ACSL4	ENSG00000068366	-0.589767	0.271741	1	0	-0.289452	1.4687	-0.0546606	0	-0.142145	0.0259291	0.113414	0.0428869
hsa-let-7a-5p	MIMAT0000062	-3.20451	FGF10	ENSG00000070193	0.399132	0.516313	1	0	0.109469	2.11808	0.0369922	0	0.0537583	0.0618543	0.0450882	0.0170499
hsa-let-7a-5p	MIMAT0000062	-3.20451	FOXD2	ENSG00000186564	2.72175	8.27034e-06	1	0	-0.0438091	2.38032	0.252257	1	-0.0215139	0.0763615	1.35013	0.510546
hsa-let-7a-5p	MIMAT0000062	-3.20451	FLOT2	ENSG00000132589	0.268758	0.512448	1	0	-0.120314	0.13775	0.0249089	0	-0.059084	-0.0477012	0.0362917	0.0137235
hsa-let-7a-5p	MIMAT0000062	-3.20451	HDGF	ENSG00000143321	0.637194	0.089729	1	0	-0.0728158	0.65895	0.0590562	0	-0.0357586	-0.0188675	0.0759473	0.0287191
hsa-let-7a-5p	MIMAT0000062	-3.20451	HSF2	ENSG00000025156	-0.831899	0.0891289	1	0.333333	-0.12052	1.75345	-0.0771018	0	-0.0591852	0.0416819	0.357099	0.135035
hsa-let-7a-5p	MIMAT0000062	-3.20451	IL16	ENSG00000172349	0.817983	0.151574	1	0	0.166904	0.612454	0.075812	0	0.0819638	-0.0214397	-0.0275915	-0.0104336
hsa-let-7a-5p	MIMAT0000062	-3.20451	NDUFC2	ENSG00000151366	-1.70248	4.35463e-05	1	0	-0.550441	0.401545	-0.157788	0	-0.270312	-0.0331076	0.0794163	0.0300309
hsa-let-7a-5p	MIMAT0000062	-3.20451	PEX14	ENSG00000142655	0.947028	0.00280087	1	0.333333	-0.102098	0.662923	0.0877721	1	-0.0501388	-0.0186477	1.4526	0.549293
hsa-let-7a-5p	MIMAT0000062	-3.20451	PIGH	ENSG00000100564	-0.711036	0.0223658	1	0	-0.417287	0.621589	-0.0659	0	-0.204923	-0.0209344	0.118088	0.0446546
hsa-let-7a-5p	MIMAT0000062	-3.20451	CCL16	ENSG00000275152	1.30372	0.0482186	1	0	-0.173929	1.46485	0.120831	1	-0.0854134	0.0257165	1.23196	0.46586
hsa-let-7a-5p	MIMAT0000062	-3.20451	TRA2B	ENSG00000136527	-1.11221	0.00195504	1	0	-1.01208	0.702138	-0.103082	0	-0.497015	-0.0164783	0.377455	0.142733
hsa-let-7a-5p	MIMAT0000062	-3.20451	SNRPD2	ENSG00000125743	-0.116663	0.971932	1	0	-1.84477	0.753393	-0.0108125	0	-0.905936	-0.0136427	0.881481	0.333328
hsa-let-7a-5p	MIMAT0000062	-3.20451	TK2	ENSG00000166548	-0.898092	0.0190303	1	0	-0.199771	0.619353	-0.0832366	0	-0.0981043	-0.0210581	-0.00619037	-0.00234086
hsa-let-7a-5p	MIMAT0000062	-3.20451	TOP3A	ENSG00000177302	0.897085	0.00449533	1	0	-1.19764	1.83469	0.0831434	1	-0.588142	0.0461766	1.71746	0.64945
hsa-let-7a-5p	MIMAT0000062	-3.20451	VIPR1	ENSG00000114812	-0.30007	0.85016	1	0	0.00451163	0.768298	-0.027811	0	0.00221558	-0.0128182	-0.0428448	-0.0162016
hsa-let-7a-5p	MIMAT0000062	-3.20451	MAPKAPK3	ENSG00000114738	-0.999785	0.00194711	1	0	0.141364	0.663313	-0.0926618	0	0.0694217	-0.0186261	-0.18071	-0.0683345
hsa-let-7a-5p	MIMAT0000062	-3.20451	PABPN1	ENSG00000100836	-0.285672	0.436997	1	0	-1.1841	0.738892	-0.0264765	0	-0.581493	-0.014445	0.540572	0.204415
hsa-let-7a-5p	MIMAT0000062	-3.20451	PRPF4	ENSG00000136875	0.11209	0.937314	1	0	-1.01628	0.657742	0.0103887	0	-0.499079	-0.0189343	0.490533	0.185493
hsa-let-7a-5p	MIMAT0000062	-3.20451	ATG12	ENSG00000145782	-0.426042	0.302018	1	0.333333	-0.0503309	2.04706	-0.0394863	0	-0.0247166	0.0579254	0.376489	0.142368
hsa-let-7a-5p	MIMAT0000062	-3.20451	SYNGR1	ENSG00000100321	0.442612	0.346914	1	0	-0.0763031	1.7939	0.041022	0	-0.0374712	0.0439199	0.122413	0.0462899
hsa-let-7a-5p	MIMAT0000062	-3.20451	ARHGEF2	ENSG00000116584	-0.0281276	1	1	0	-0.165875	0.551344	-0.00260691	0	-0.0814583	-0.0248204	0.0540309	0.0204315
hsa-let-7a-5p	MIMAT0000062	-3.20451	REPS2	ENSG00000169891	-1.40688	0.000473439	1	0	0.124648	1.89081	-0.130392	0	0.0612123	0.0492813	-0.142323	-0.0538188
hsa-let-7a-5p	MIMAT0000062	-3.20451	SLC33A1	ENSG00000169359	-0.92373	0.000798171	1	0	0.013889	2.03906	-0.0856128	0	0.00682063	0.0574829	-0.0349505	-0.0132164
hsa-let-7a-5p	MIMAT0000062	-3.20451	DCLK1	ENSG00000133083	0.747193	0.217709	1	0	-0.0475634	1.38308	0.0692511	0	-0.0233576	0.0211926	0.113801	0.0430334
hsa-let-7a-5p	MIMAT0000062	-3.20451	RPS6KA5	ENSG00000100784	-0.254713	0.68974	1	0	0.0180823	1.13015	-0.0236072	0	0.00887991	0.00719998	-0.0252872	-0.00956222
hsa-let-7a-5p	MIMAT0000062	-3.20451	PTGDR2	ENSG00000183134	2.20476	0.0051636	1	0	0.0604413	1.07686	0.204341	1	0.0296817	0.004252	1.17891	0.4458
hsa-let-7a-5p	MIMAT0000062	-3.20451	VAMP3	ENSG00000049245	-0.842952	0.0227551	1	0	0.0243152	0.52768	-0.0781262	0	0.0119408	-0.0261296	-0.116197	-0.0439392
hsa-let-7a-5p	MIMAT0000062	-3.20451	UBE4A	ENSG00000110344	-0.900583	0.0439577	1	0	0.151922	1.05045	-0.0834675	0	0.0746064	0.00279082	-0.155283	-0.0587196
hsa-let-7a-5p	MIMAT0000062	-3.20451	POLR2D	ENSG00000144231	0.1186	0.98735	1	1	-1.56252	0.479741	0.010992	0	-0.767325	-0.0287817	1.74954	0.661579
hsa-let-7a-5p	MIMAT0000062	-3.20451	CYP7B1	ENSG00000172817	-1.4313	0.00789505	1	0	0.202411	2.71102	-0.132656	0	0.0994004	0.0946568	-0.137399	-0.0519569
hsa-let-7a-5p	MIMAT0000062	-3.20451	PCYT1B	ENSG00000102230	2.22337	0.000231205	1	0.333333	-0.00376422	1.52777	0.206066	1	-0.00184854	0.029197	1.57044	0.593856
hsa-let-7a-5p	MIMAT0000062	-3.20451	GOSR1	ENSG00000108587	-0.833489	0.00453571	1	0	-0.272341	1.26398	-0.0772491	0	-0.133742	0.014604	0.0710969	0.0268849
hsa-let-7a-5p	MIMAT0000062	-3.20451	PTGES	ENSG00000148344	4.36032	2.55133e-11	1	0	0.0566178	1.28795	0.404122	1	0.0278041	0.0159299	1.39225	0.526472
hsa-let-7a-5p	MIMAT0000062	-3.20451	DHX8	ENSG00000067596	-0.616635	0.100132	1	0	-1.54883	1.07372	-0.0571508	0	-0.760605	0.00407821	0.707532	0.26755
hsa-let-7a-5p	MIMAT0000062	-3.20451	DOCK3	ENSG00000088538	-2.58102	5.62467e-08	1	0.666667	0.0207246	0.506813	-0.239213	0	0.0101775	-0.027284	0.389992	0.147474
hsa-let-7a-5p	MIMAT0000062	-3.20451	EFNA3	ENSG00000143590	2.51704	0.00236085	1	0	-0.286999	0.716589	0.233284	1	-0.14094	-0.0156788	1.35855	0.513728
hsa-let-7a-5p	MIMAT0000062	-3.20451	KCNA2	ENSG00000177301	0.504293	0.465877	1	0	-0.162977	1.05142	0.0467388	0	-0.0800354	0.0028446	0.129619	0.0490147
hsa-let-7a-5p	MIMAT0000062	-3.20451	KCNC3	ENSG00000131398	-0.39644	0.611168	1	0.333333	0.0230525	1.46281	-0.0367427	0	0.0113207	0.0256037	0.310874	0.117555
hsa-let-7a-5p	MIMAT0000062	-3.20451	LIMS1	ENSG00000169756	0.751421	0.0173834	1	0	-0.58412	2.25047	0.069643	1	-0.286852	0.069178	1.42567	0.539111
hsa-let-7a-5p	MIMAT0000062	-3.20451	MYO1E	ENSG00000157483	0.510208	0.354729	1	0	-0.00240394	0.670011	0.047287	0	-0.00118054	-0.0182556	0.0302119	0.0114245
hsa-let-7a-5p	MIMAT0000062	-3.20451	OXA1L	ENSG00000155463	-0.519299	0.229196	1	0	-0.456821	0.39915	-0.0481295	0	-0.224337	-0.0332401	0.142968	0.0540625
hsa-let-7a-5p	MIMAT0000062	-3.20451	PPID	ENSG00000171497	-0.511273	0.309891	1	0	0.125504	1.86207	-0.0473856	0	0.061633	0.0476915	-0.0613272	-0.0231906
hsa-let-7a-5p	MIMAT0000062	-3.20451	PRKX	ENSG00000183943	-1.65492	8.96408e-06	1	0	-0.087452	0.861769	-0.153381	0	-0.0429462	-0.00764717	-0.118082	-0.0446522
hsa-let-7a-5p	MIMAT0000062	-3.20451	SLC27A4	ENSG00000167114	0.831284	0.0326676	1	0	0.0716155	1.18326	0.0770448	1	0.0351691	0.0101384	1.05201	0.397814
hsa-let-7a-5p	MIMAT0000062	-3.20451	FEZ1	ENSG00000149557	1.32177	0.00272595	1	0	0.0564678	1.40154	0.122504	1	0.0277304	0.0222141	1.11699	0.422384
hsa-let-7a-5p	MIMAT0000062	-3.20451	GOLGA5	ENSG00000066455	-0.874318	0.0411094	1	0	-0.14443	1.58696	-0.0810333	0	-0.070927	0.0324718	0.0223655	0.00845742
hsa-let-7a-5p	MIMAT0000062	-3.20451	TNFSF15	ENSG00000181634	-1.1394	0.100562	1	0	0.028233	0.425546	-0.105601	0	0.0138648	-0.0317798	-0.151246	-0.0571929
hsa-let-7a-5p	MIMAT0000062	-3.20451	THRAP3	ENSG00000054118	-0.76406	0.0330576	1	0	-0.241566	0.70516	-0.0708143	0	-0.118629	-0.0163111	0.0315037	0.011913
hsa-let-7a-5p	MIMAT0000062	-3.20451	CBL	ENSG00000110395	-0.256882	0.580054	1	0.333333	0.110026	0.709464	-0.0238082	0	0.0540321	-0.016073	0.23942	0.0905356
hsa-let-7a-5p	MIMAT0000062	-3.20451	FOXN3	ENSG00000053254	0.624645	0.0412912	1	0.333333	-0.0838085	0.607409	0.0578932	1	-0.0411569	-0.0217188	1.41066	0.533436
hsa-let-7a-5p	MIMAT0000062	-3.20451	MAP3K8	ENSG00000107968	-0.28801	0.756896	1	0	0.0775841	1.51965	-0.0266932	0	0.0381003	0.028748	-0.0360454	-0.0136304
hsa-let-7a-5p	MIMAT0000062	-3.20451	ELK3	ENSG00000111145	0.657828	0.105745	1	0	-0.161995	1.8712	0.0609686	0	-0.0795528	0.0481962	0.188718	0.0713627
hsa-let-7a-5p	MIMAT0000062	-3.20451	ETS2	ENSG00000157557	0.0100716	1	1	0	0.202578	2.36682	0.000933456	0	0.0994825	0.0756147	-0.0229343	-0.00867249
hsa-let-7a-5p	MIMAT0000062	-3.20451	FER	ENSG00000151422	-2.20427	2.46724e-10	1	0	-0.108986	1.54618	-0.204295	0	-0.0535213	0.0302154	-0.120559	-0.0455887
hsa-let-7a-5p	MIMAT0000062	-3.20451	GFI1	ENSG00000162676	1.42491	0.0197995	1	0	-0.000111626	0.849177	0.132063	1	-5.48175e-05	-0.00834382	1.12377	0.42495
hsa-let-7a-5p	MIMAT0000062	-3.20451	NCKAP1L	ENSG00000123338	0.869694	0.207372	1	0	-0.0816619	1.00901	0.0806047	0	-0.0401028	0.000498181	0.121206	0.0458334
hsa-let-7a-5p	MIMAT0000062	-3.20451	SMAD4	ENSG00000141646	-1.28401	0.000307025	1	0	-0.109711	1.33529	-0.119005	0	-0.0538772	0.0185488	-0.0465786	-0.0176135
hsa-let-7a-5p	MIMAT0000062	-3.20451	MPL	ENSG00000117400	1.386	0.0351208	1	0.333333	-0.0216274	2.48787	0.128456	1	-0.0106208	0.0823114	1.55472	0.587911
hsa-let-7a-5p	MIMAT0000062	-3.20451	PDCL	ENSG00000136940	-0.505459	0.175165	1	0	-0.426765	1.22822	-0.0468468	0	-0.209577	0.0126255	0.175356	0.0663099
hsa-let-7a-5p	MIMAT0000062	-3.20451	PPP1R3C	ENSG00000119938	0.982837	0.18108	1	0	0.0134639	0.802159	0.091091	0	0.00661189	-0.0109449	0.0735342	0.0278066
hsa-let-7a-5p	MIMAT0000062	-3.20451	RALA	ENSG00000006451	0.217042	0.776166	1	0	-0.167461	0.884739	0.0201159	0	-0.0822373	-0.00637646	0.0959767	0.0362931
hsa-let-7a-5p	MIMAT0000062	-3.20451	SKIL	ENSG00000136603	-0.902962	0.0512806	1	0.666667	-0.0182064	1.23145	-0.083688	0	-0.00894087	0.0128043	0.604724	0.228674
hsa-let-7a-5p	MIMAT0000062	-3.20451	STAT2	ENSG00000170581	0.207891	0.706062	1	0.333333	-0.067511	0.931489	0.0192677	0	-0.0331535	-0.00379015	0.381964	0.144438
hsa-let-7a-5p	MIMAT0000062	-3.20451	SULT1E1	ENSG00000109193	2.20483	0.0198369	1	0	-0.0309323	1.35815	0.204347	1	-0.0151903	0.0198132	1.23935	0.468655
hsa-let-7a-5p	MIMAT0000062	-3.20451	MALL	ENSG00000144063	-1.77664	0.0161419	1	0	-0.279843	0.888157	-0.164662	0	-0.137426	-0.00618736	-0.0334234	-0.0126389
hsa-let-7a-5p	MIMAT0000062	-3.20451	CCDC6	ENSG00000108091	-1.0914	0.00556528	1	0	-0.374403	0.690591	-0.101153	0	-0.183863	-0.0171171	0.0655929	0.0248036
hsa-let-7a-5p	MIMAT0000062	-3.20451	ZBTB22	ENSG00000236104	-0.979454	0.00532286	1	0	-0.00170427	0.523205	-0.0907774	0	-0.000836936	-0.0263771	-0.116318	-0.043985
hsa-let-7a-5p	MIMAT0000062	-3.20451	BCAT1	ENSG00000060982	1.73518	0.0119309	1	1	0.148753	1.76873	0.160819	1	0.0730503	0.0425273	2.1303	0.805562
hsa-let-7a-5p	MIMAT0000062	-3.20451	SCARB2	ENSG00000138760	-1.59265	3.29711e-06	1	0	-0.140598	1.4262	-0.14761	0	-0.0690454	0.0235781	-0.0549861	-0.0207927
hsa-let-7a-5p	MIMAT0000062	-3.20451	CCR4	ENSG00000183813	0.907219	0.307494	1	0	-0.210462	1.04876	0.0840826	0	-0.103354	0.00269747	0.190134	0.0718984
hsa-let-7a-5p	MIMAT0000062	-3.20451	GTF2E1	ENSG00000153767	0.640523	0.0707567	1	0	-1.11223	0.777666	0.0593647	0	-0.546199	-0.0122999	0.593264	0.22434
hsa-let-7a-5p	MIMAT0000062	-3.20451	IMPA1	ENSG00000133731	-0.853446	0.0107929	1	0	0.03923	0.617619	-0.0790988	0	0.0192652	-0.021154	-0.119518	-0.0451952
hsa-let-7a-5p	MIMAT0000062	-3.20451	INPP5A	ENSG00000068383	-0.233158	0.569254	1	0.333333	-0.113813	0.820358	-0.0216095	0	-0.0558915	-0.00993812	0.357677	0.135254
hsa-let-7a-5p	MIMAT0000062	-3.20451	CD180	ENSG00000134061	0.611481	0.526386	1	0	0.0309282	0.44306	0.0566731	0	0.0151883	-0.0308109	0.0106739	0.00403628
hsa-let-7a-5p	MIMAT0000062	-3.20451	SMAD6	ENSG00000137834	-1.27833	0.00204758	1	0	-0.176397	1.38527	-0.118478	0	-0.0866258	0.0213138	-0.0105386	-0.00398513
hsa-let-7a-5p	MIMAT0000062	-3.20451	RBBP4	ENSG00000162521	-1.13342	0.00120305	1	0	-1.12227	1.55904	-0.105047	0	-0.551127	0.030927	0.477008	0.180378
hsa-let-7a-5p	MIMAT0000062	-3.20451	ST8SIA4	ENSG00000113532	0.204926	0.866054	1	0	0.0948341	1.60313	0.0189929	0	0.0465714	0.033366	0.00578746	0.0021885
hsa-let-7a-5p	MIMAT0000062	-3.20451	FARSB	ENSG00000116120	-0.425597	0.381285	1	0	-1.63435	0.8796	-0.0394451	0	-0.802603	-0.00666074	0.756497	0.286066
hsa-let-7a-5p	MIMAT0000062	-3.20451	GPC6	ENSG00000183098	0.455369	0.540521	1	0	0.0315461	1.27219	0.0422044	0	0.0154917	0.0150579	0.0417706	0.0157953
hsa-let-7a-5p	MIMAT0000062	-3.20451	PPIF	ENSG00000108179	0.118213	1	1	0	-0.0191444	1.59455	0.0109562	0	-0.0094015	0.0328918	0.0532494	0.020136
hsa-let-7a-5p	MIMAT0000062	-3.20451	RAD50	ENSG00000113522	0.234232	0.803808	1	0	-0.271506	1.69982	0.021709	0	-0.133332	0.0387154	0.193757	0.0732682
hsa-let-7a-5p	MIMAT0000062	-3.20451	ARIH1	ENSG00000166233	-1.24855	0.00380602	1	0.333333	-1.33919	1.44038	-0.115718	0	-0.657652	0.0243624	0.89963	0.340191
hsa-let-7a-5p	MIMAT0000062	-3.20451	EBI3	ENSG00000105246	3.44106	2.67307e-08	1	0	-0.261012	0.862797	0.318923	1	-0.128178	-0.0075903	1.43951	0.544345
hsa-let-7a-5p	MIMAT0000062	-3.20451	NUTF2	ENSG00000102898	0.245068	0.643584	1	0	-1.37619	0.559884	0.0227133	0	-0.675825	-0.024348	0.67419	0.254942
hsa-let-7a-5p	MIMAT0000062	-3.20451	CTDSPL	ENSG00000144677	-0.373284	0.350552	1	0	0.094728	1.13894	-0.0345966	0	0.0465193	0.00768668	-0.0734292	-0.0277669
hsa-let-7a-5p	MIMAT0000062	-3.20451	PRKD3	ENSG00000115825	-0.78098	0.0976001	1	0	-0.0064805	1.15937	-0.0723825	0	-0.00318246	0.0088166	-0.0603835	-0.0228337
hsa-let-7a-5p	MIMAT0000062	-3.20451	RCAN2	ENSG00000172348	-1.17623	0.028928	1	0	0.0578609	1.65814	-0.109015	0	0.0284145	0.0364093	-0.10102	-0.0382002
hsa-let-7a-5p	MIMAT0000062	-3.20451	CD5L	ENSG00000073754	2.13757	0.00176134	1	0	-0.12255	1.36537	0.198113	1	-0.0601821	0.0202127	1.27851	0.483462
hsa-let-7a-5p	MIMAT0000062	-3.20451	SMAD2	ENSG00000175387	-0.963414	0.0315442	1	0.666667	-0.0399742	2.67603	-0.0892908	0	-0.0196306	0.0927212	0.689728	0.260817
hsa-let-7a-5p	MIMAT0000062	-3.20451	SMAD9	ENSG00000120693	-2.48064	8.73309e-05	1	0	0.0444992	2.64046	-0.22991	0	0.0218528	0.0907532	-0.161009	-0.0608849
hsa-let-7a-5p	MIMAT0000062	-3.20451	MAN1A1	ENSG00000111885	-0.250211	0.835859	1	0	0.0222846	0.71654	-0.02319	0	0.0109436	-0.0156815	-0.0498151	-0.0188373
hsa-let-7a-5p	MIMAT0000062	-3.20451	MFGE8	ENSG00000140545	0.0174957	1	1	0	0.121511	0.421517	0.00162153	0	0.0596719	-0.0320027	-0.0900531	-0.0340531
hsa-let-7a-5p	MIMAT0000062	-3.20451	MMP16	ENSG00000156103	-1.05169	0.261922	1	0	0.0842833	1.13243	-0.0974727	0	0.0413901	0.0073262	-0.131537	-0.04974
hsa-let-7a-5p	MIMAT0000062	-3.20451	MOCS1	ENSG00000124615	-0.419566	0.385184	1	0	-0.0701205	1.08996	-0.0388861	0	-0.034435	0.00497655	0.000525461	0.000198701
hsa-let-7a-5p	MIMAT0000062	-3.20451	TSPAN31	ENSG00000135452	-1.36786	4.0439e-05	1	0	-0.241719	0.613957	-0.126775	0	-0.118704	-0.0213566	-0.0294281	-0.0111281
hsa-let-7a-5p	MIMAT0000062	-3.20451	ZBTB16	ENSG00000109906	-2.11756	0.000201625	1	0.333333	0.0955951	1.72837	-0.196259	0	0.0469451	0.0402946	0.130424	0.0493191
hsa-let-7a-5p	MIMAT0000062	-3.20451	ALKBH1	ENSG00000100601	-0.434048	0.300013	1	0.333333	-0.218353	0.914629	-0.0402283	0	-0.10723	-0.00472289	0.395612	0.149599
hsa-let-7a-5p	MIMAT0000062	-3.20451	SPATA2	ENSG00000158480	0.281518	0.633692	1	0.666667	0.203263	1.93074	0.0260915	0	0.0998191	0.0514902	0.644429	0.243688
hsa-let-7a-5p	MIMAT0000062	-3.20451	TLR6	ENSG00000174130	0.325105	0.753464	1	0	-0.0395086	0.736309	0.0301313	0	-0.019402	-0.0145879	0.0349454	0.0132145
hsa-let-7a-5p	MIMAT0000062	-3.20451	ATP8A1	ENSG00000124406	-4.61613	5.15153e-22	1	0	0.0729498	0.62498	-0.427831	0	0.0358244	-0.0207468	-0.484402	-0.183174
hsa-let-7a-5p	MIMAT0000062	-3.20451	RAPGEF3	ENSG00000079337	-1.72134	7.59796e-05	1	0	0.138034	0.391592	-0.159537	0	0.067786	-0.0336582	-0.260981	-0.0986886
hsa-let-7a-5p	MIMAT0000062	-3.20451	CD28	ENSG00000178562	0.509852	0.618307	1	0	-0.0654171	0.77326	0.0472539	0	-0.0321252	-0.0125437	0.0668355	0.0252735
hsa-let-7a-5p	MIMAT0000062	-3.20451	SFN	ENSG00000175793	3.20779	5.18457e-05	1	0	-0.319859	1.76124	0.297303	1	-0.157077	0.0421131	1.49649	0.565892
hsa-let-7a-5p	MIMAT0000062	-3.20451	DDR2	ENSG00000162733	0.680816	0.310301	1	0	-0.0641727	2.04025	0.0630992	0	-0.0315141	0.0575486	0.152162	0.0575393
hsa-let-7a-5p	MIMAT0000062	-3.20451	ORC2	ENSG00000115942	-1.0923	0.00179698	1	0	-0.327744	1.21029	-0.101237	0	-0.160949	0.0116336	0.0713463	0.0269793
hsa-let-7a-5p	MIMAT0000062	-3.20451	PDE4D	ENSG00000113448	0.342366	0.634399	1	0	-0.100051	2.22581	0.031731	0	-0.0491333	0.0678142	0.148679	0.0562221
hsa-let-7a-5p	MIMAT0000062	-3.20451	PRKG1	ENSG00000185532	-1.23678	0.0123217	1	0	-0.0377667	0.844955	-0.114627	0	-0.0185466	-0.00857736	-0.104658	-0.0395758
hsa-let-7a-5p	MIMAT0000062	-3.20451	PROP1	ENSG00000175325	1.34605	0.130159	1	0	0.0753723	1.38451	0.124754	0	0.0370141	0.0212717	0.109011	0.0412221
hsa-let-7a-5p	MIMAT0000062	-3.20451	RANBP2	ENSG00000153201	-1.81123	0.000152636	1	1	-0.672288	1.37103	-0.167868	0	-0.330149	0.0205259	1.18281	0.447273
hsa-let-7a-5p	MIMAT0000062	-3.20451	STK4	ENSG00000101109	-0.147368	0.86391	1	0.333333	-0.0153388	0.749196	-0.0136583	0	-0.00753263	-0.0138749	0.313333	0.118485
hsa-let-7a-5p	MIMAT0000062	-3.20451	TFDP2	ENSG00000114126	-1.5535	2.26021e-07	1	0	-0.0913994	0.85782	-0.143981	0	-0.0448847	-0.00786567	-0.106962	-0.0404473
hsa-let-7a-5p	MIMAT0000062	-3.20451	TFPI	ENSG00000003436	-0.527008	0.530431	1	0	-0.0212001	2.35305	-0.048844	0	-0.010411	0.0748531	0.0364202	0.0137721
hsa-let-7a-5p	MIMAT0000062	-3.20451	TYRO3	ENSG00000092445	1.66788	9.30387e-05	1	0	-0.350779	0.599896	0.154582	1	-0.172262	-0.0221345	1.30471	0.49337
hsa-let-7a-5p	MIMAT0000062	-3.20451	UQCRB	ENSG00000156467	-1.54048	0.000851061	1	0	-0.413259	0.730549	-0.142775	0	-0.202944	-0.0149065	0.0452632	0.0171161
hsa-let-7a-5p	MIMAT0000062	-3.20451	USP15	ENSG00000135655	-1.41325	0.000401217	1	0	0.0490146	0.628846	-0.130983	0	0.0240703	-0.0205329	-0.175586	-0.0663969
hsa-let-7a-5p	MIMAT0000062	-3.20451	RBM14	ENSG00000239306	-0.104845	0.937396	1	0	-1.19877	0.713908	-0.00971723	0	-0.588696	-0.0158271	0.563151	0.212953
hsa-let-7a-5p	MIMAT0000062	-3.20451	IFI30	ENSG00000216490	1.86944	0.000362484	1	0	-0.225022	1.34784	0.173263	1	-0.110504	0.019243	1.30301	0.492727
hsa-let-7a-5p	MIMAT0000062	-3.20451	TIMM17A	ENSG00000134375	-0.45191	0.343453	1	0	-0.363939	2.65627	-0.0418837	0	-0.178724	0.0916281	0.228469	0.0863943
hsa-let-7a-5p	MIMAT0000062	-3.20451	SLC30A9	ENSG00000014824	-1.79293	1.0994e-07	1	0	-0.20235	3.23696	-0.166172	0	-0.0993709	0.123753	0.0569513	0.0215359
hsa-let-7a-5p	MIMAT0000062	-3.20451	VTI1B	ENSG00000100568	-1.51976	1.38777e-05	1	0	-0.503029	0.779016	-0.140854	0	-0.247029	-0.0122252	0.0939494	0.0355265
hsa-let-7a-5p	MIMAT0000062	-3.20451	CRTAP	ENSG00000170275	-0.584439	0.105573	1	0.666667	-0.0040665	1.228	-0.0541668	0	-0.00199699	0.0126132	0.62711	0.237139
hsa-let-7a-5p	MIMAT0000062	-3.20451	OLFM4	ENSG00000102837	-0.0152412	1	1	0.333333	-0.0236267	1.40254	-0.00141258	0	-0.0116027	0.0222692	0.365793	0.138323
hsa-let-7a-5p	MIMAT0000062	-3.20451	MRPL28	ENSG00000086504	1.24882	0.000502051	1	0	-0.615161	0.830253	0.115743	1	-0.302095	-0.00939069	1.40845	0.532598
hsa-let-7a-5p	MIMAT0000062	-3.20451	NPC2	ENSG00000119655	-2.67328	8.19172e-06	1	0	-0.0099198	0.233553	-0.247764	0	-0.00487144	-0.0424012	-0.285294	-0.107883
hsa-let-7a-5p	MIMAT0000062	-3.20451	PAICS	ENSG00000128050	0.252353	0.710274	1	0	-0.464084	3.14386	0.0233885	0	-0.227904	0.118602	0.369895	0.139874
hsa-let-7a-5p	MIMAT0000062	-3.20451	GNAI3	ENSG00000065135	0.0257499	1	1	0	-0.0826059	1.39457	0.00238654	0	-0.0405664	0.0218281	0.064781	0.0244966
hsa-let-7a-5p	MIMAT0000062	-3.20451	DMRT2	ENSG00000173253	2.66524	0.000327678	1	0.333333	0.428068	1.391	0.247019	1	0.210217	0.021631	1.39177	0.52629
hsa-let-7a-5p	MIMAT0000062	-3.20451	RBBP9	ENSG00000089050	-1.51648	0.000542955	1	0	0.145183	1.02171	-0.14055	0	0.0712971	0.00120105	-0.210646	-0.0796547
hsa-let-7a-5p	MIMAT0000062	-3.20451	KIF1C	ENSG00000129250	0.113063	0.903833	1	0	-0.0511025	0.793194	0.0104789	0	-0.0250956	-0.0114409	0.0241336	0.00912601
hsa-let-7a-5p	MIMAT0000062	-3.20451	MTHFD2	ENSG00000065911	0.855872	0.106489	1	0	-0.00636102	0.827408	0.0793237	0	-0.00312379	-0.00954811	0.0728993	0.0275665
hsa-let-7a-5p	MIMAT0000062	-3.20451	CYSLTR1	ENSG00000173198	-0.453143	0.802279	1	0	0.0746269	1.03465	-0.0419981	0	0.036648	0.00191689	-0.0767292	-0.0290148
hsa-let-7a-5p	MIMAT0000062	-3.20451	CPLX2	ENSG00000145920	0.909321	0.266872	1	0	0.101932	0.713108	0.0842774	0	0.0500573	-0.0158714	0.0183487	0.00693847
hsa-let-7a-5p	MIMAT0000062	-3.20451	NEU3	ENSG00000162139	-0.516419	0.135667	1	0.333333	-0.0484691	0.930205	-0.0478626	0	-0.0238023	-0.00386118	0.305412	0.11549
hsa-let-7a-5p	MIMAT0000062	-3.20451	FGL2	ENSG00000127951	-0.917232	0.116612	1	0	-0.0396954	0.998347	-0.0850106	0	-0.0194938	-9.14199e-05	-0.0656083	-0.0248095
hsa-let-7a-5p	MIMAT0000062	-3.20451	DIAPH2	ENSG00000147202	-0.429978	0.377432	1	0.333333	-0.132581	2.07619	-0.0398511	0	-0.0651083	0.0595369	0.418127	0.158113
hsa-let-7a-5p	MIMAT0000062	-3.20451	MCM5	ENSG00000100297	1.80631	4.02841e-09	1	0	-1.52267	0.430122	0.167412	1	-0.747758	-0.0315267	1.88364	0.712291
hsa-let-7a-5p	MIMAT0000062	-3.20451	PSKH1	ENSG00000159792	0.143261	0.905783	1	0	0.177793	1.6069	0.0132777	0	0.0873109	0.0335748	-0.0404584	-0.0152992
hsa-let-7a-5p	MIMAT0000062	-3.20451	MSMO1	ENSG00000052802	-0.707386	0.162547	1	0	0.214334	1.04152	-0.0655617	0	0.105256	0.00229684	-0.168521	-0.0637253
hsa-let-7a-5p	MIMAT0000062	-3.20451	SNTB2	ENSG00000168807	-1.53621	1.19817e-05	1	0	-0.155289	0.731574	-0.142379	0	-0.0762596	-0.0148498	-0.0809692	-0.0306181
hsa-let-7a-5p	MIMAT0000062	-3.20451	DDX18	ENSG00000088205	-0.610086	0.140004	1	0.333333	-1.22141	1.71102	-0.0565438	0	-0.599813	0.0393349	0.915937	0.346357
hsa-let-7a-5p	MIMAT0000062	-3.20451	INMT	ENSG00000241644	-1.43652	0.0152501	1	0	-0.0845916	0.652424	-0.133139	0	-0.0415415	-0.0192285	-0.110826	-0.0419085
hsa-let-7a-5p	MIMAT0000062	-3.20451	ZBTB33	ENSG00000177485	-2.0939	2.1375e-06	1	0	0.0377813	0.57586	-0.194066	0	0.0185537	-0.0234642	-0.236084	-0.0892742
hsa-let-7a-5p	MIMAT0000062	-3.20451	HNRNPA0	ENSG00000177733	0.483409	0.233808	1	0	-0.404348	1.94433	0.0448031	0	-0.198568	0.052242	0.295613	0.111785
hsa-let-7a-5p	MIMAT0000062	-3.20451	PNRC1	ENSG00000146278	-0.0619271	1	1	0.333333	-0.0216017	0.814514	-0.00573951	0	-0.0106082	-0.0102614	0.327941	0.124009
hsa-let-7a-5p	MIMAT0000062	-3.20451	TMED2	ENSG00000086598	-0.770295	0.219473	1	0	-0.701094	1.25784	-0.0713923	0	-0.344295	0.0142639	0.287167	0.108591
hsa-let-7a-5p	MIMAT0000062	-3.20451	ERP29	ENSG00000089248	-0.71318	0.139129	1	0.666667	-0.153257	1.43255	-0.0660987	0	-0.0752617	0.0239297	0.699759	0.264611
hsa-let-7a-5p	MIMAT0000062	-3.20451	RAB40B	ENSG00000141542	0.380124	0.366161	1	0	0.0105449	0.443137	0.0352306	0	0.00517841	-0.0308067	-0.000754499	-0.00028531
hsa-let-7a-5p	MIMAT0000062	-3.20451	RAB31	ENSG00000168461	0.575739	0.168545	1	0	-0.0990966	0.933454	0.0533605	0	-0.0486647	-0.00368142	0.0983437	0.0371882
hsa-let-7a-5p	MIMAT0000062	-3.20451	SHOX	ENSG00000185960	2.54327	0.000244716	1	0	0.140296	1.36066	0.235714	1	0.0688971	0.0199524	1.18677	0.448771
hsa-let-7a-5p	MIMAT0000062	-3.20451	HOXA7	ENSG00000122592	2.87425	0.00119444	1	0	-0.0462607	0.561922	0.266391	1	-0.0227179	-0.0242352	1.26487	0.478306
hsa-let-7a-5p	MIMAT0000062	-3.20451	MYO9A	ENSG00000066933	-1.93247	8.93793e-06	1	0.333333	-0.0801518	0.837151	-0.179105	0	-0.0393612	-0.00900907	0.184581	0.0697983
hsa-let-7a-5p	MIMAT0000062	-3.20451	RORB	ENSG00000198963	0.131205	1	1	0	0.13882	2.10894	0.0121603	0	0.0681721	0.0613485	0.00533671	0.00201805
hsa-let-7a-5p	MIMAT0000062	-3.20451	RP2	ENSG00000102218	-0.538774	0.318058	1	0	-0.0151901	1.65686	-0.0499345	0	-0.00745959	0.0363387	-0.00613624	-0.00232039
hsa-let-7a-5p	MIMAT0000062	-3.20451	SRSF1	ENSG00000136450	-0.627426	0.117656	1	0	-1.45476	1.16412	-0.0581509	0	-0.714407	0.00907962	0.665336	0.251594
hsa-let-7a-5p	MIMAT0000062	-3.20451	ST3GAL2	ENSG00000157350	1.46998	7.96831e-06	1	0	-0.0449776	1.91824	0.13624	1	-0.0220878	0.0507987	1.20913	0.457225
hsa-let-7a-5p	MIMAT0000062	-3.20451	SLC5A3	ENSG00000198743	-2.7102	3.48075e-07	1	0	-0.109002	1.06372	-0.251186	0	-0.053529	0.00352522	-0.194131	-0.0734099
hsa-let-7a-5p	MIMAT0000062	-3.20451	SUMO2	ENSG00000188612	-0.276076	0.560975	1	0	-0.73533	0.415094	-0.0255872	0	-0.361108	-0.032358	0.303163	0.11464
hsa-let-7a-5p	MIMAT0000062	-3.20451	SNRPD1	ENSG00000167088	0.192823	0.870989	1	0	-1.9423	0.897127	0.0178711	0	-0.953829	-0.00569111	0.966009	0.365292
hsa-let-7a-5p	MIMAT0000062	-3.20451	ZBTB25	ENSG00000089775	-0.42422	0.222859	1	0	-0.087644	1.08684	-0.0393174	0	-0.0430405	0.00480431	0.0085274	0.0032246
hsa-let-7a-5p	MIMAT0000062	-3.20451	RPH3AL	ENSG00000181031	-0.672345	0.154008	1	0	0.177271	0.915032	-0.0623141	0	0.0870546	-0.00470057	-0.154069	-0.0582606
hsa-let-7a-5p	MIMAT0000062	-3.20451	WASF2	ENSG00000158195	0.502702	0.168291	1	0	-0.1042	0.867401	0.0465913	0	-0.0511706	-0.00733562	0.0904263	0.0341943
hsa-let-7a-5p	MIMAT0000062	-3.20451	DDX52	ENSG00000278053	-0.734962	0.0887869	1	0	-0.866446	0.286327	-0.0681175	0	-0.425497	-0.0394817	0.317898	0.120212
hsa-let-7a-5p	MIMAT0000062	-3.20451	CNTRL	ENSG00000119397	-0.849837	0.0315366	1	1	-0.142894	0.677763	-0.0787643	0	-0.0701727	-0.0178267	0.973582	0.368155
hsa-let-7a-5p	MIMAT0000062	-3.20451	KALRN	ENSG00000160145	-0.527019	0.212114	1	0	-0.127865	1.1936	-0.048845	0	-0.0627921	0.0107105	0.0246575	0.00932413
hsa-let-7a-5p	MIMAT0000062	-3.20451	KAT7	ENSG00000136504	-1.83285	1.63074e-07	1	0	-0.286524	1.93931	-0.169871	0	-0.140707	0.0519644	0.0228	0.00862172
hsa-let-7a-5p	MIMAT0000062	-3.20451	UTRN	ENSG00000152818	-2.4614	3.98718e-10	1	0.666667	0.0434329	1.51554	-0.228127	0	0.0213291	0.0285208	0.445731	0.168551
hsa-let-7a-5p	MIMAT0000062	-3.20451	VCP	ENSG00000165280	-0.142615	0.891975	1	0	-1.91679	0.971044	-0.0132178	0	-0.941302	-0.00160189	0.926483	0.350345
hsa-let-7a-5p	MIMAT0000062	-3.20451	ZNF81	ENSG00000197779	-1.11285	0.00644235	1	0	0.0705725	1.1717	-0.103141	0	0.034657	0.00949897	-0.128299	-0.0485158
hsa-let-7a-5p	MIMAT0000062	-3.20451	ZXDA	ENSG00000198205	-0.510684	0.19203	1	0	-0.0362573	1.19546	-0.047331	0	-0.0178053	0.0108133	-0.0187124	-0.00707601
hsa-let-7a-5p	MIMAT0000062	-3.20451	POLI	ENSG00000101751	-1.58268	0.000149176	1	0	0.189655	1.29162	-0.146685	0	0.0931363	0.016133	-0.223689	-0.0845869
hsa-let-7a-5p	MIMAT0000062	-3.20451	SLC6A14	ENSG00000268104	0.629781	0.713236	1	0	0.0534617	1.2795	0.0583691	0	0.0262541	0.0154626	0.0475777	0.0179913
hsa-let-7a-5p	MIMAT0000062	-3.20451	CHP1	ENSG00000187446	-0.587268	0.217795	1	0	-0.123531	2.74558	-0.054429	0	-0.060664	0.0965685	0.102803	0.0388747
hsa-let-7a-5p	MIMAT0000062	-3.20451	KLF12	ENSG00000118922	-0.670217	0.202542	1	0	0.0884104	1.00055	-0.0621168	0	0.0434169	3.06845e-05	-0.105503	-0.0398955
hsa-let-7a-5p	MIMAT0000062	-3.20451	PNMA2	ENSG00000240694	0.33173	0.747277	1	0	0.125139	4.33205	0.0307453	0	0.0614537	0.184335	0.153626	0.0580931
hsa-let-7a-5p	MIMAT0000062	-3.20451	ECD	ENSG00000122882	-0.844893	0.0198755	1	0	-1.531	1.23679	-0.0783061	0	-0.751848	0.0130998	0.686641	0.25965
hsa-let-7a-5p	MIMAT0000062	-3.20451	VSIG4	ENSG00000155659	2.17216	0.000369565	1	0	0.136482	0.960276	0.201319	1	0.0670242	-0.0021976	1.1321	0.428097
hsa-let-7a-5p	MIMAT0000062	-3.20451	CTRC	ENSG00000162438	2.69001	0.000131656	1	0	0.0474707	0.788516	0.249315	1	0.0233121	-0.0116996	1.2143	0.459183
hsa-let-7a-5p	MIMAT0000062	-3.20451	TUSC2	ENSG00000114383	-0.306995	0.49027	1	1	-0.239655	1.19029	-0.0284528	0	-0.11769	0.010527	1.09976	0.415871
hsa-let-7a-5p	MIMAT0000062	-3.20451	SCRG1	ENSG00000164106	-1.09394	0.0535053	1	0	0.151008	1.87349	-0.101388	0	0.0741573	0.0483231	-0.127222	-0.0481084
hsa-let-7a-5p	MIMAT0000062	-3.20451	KLRD1	ENSG00000134539	1.34323	0.0128092	1	0	0.0349629	0.751478	0.124493	1	0.0171697	-0.0137487	1.09357	0.41353
hsa-let-7a-5p	MIMAT0000062	-3.20451	AP4E1	ENSG00000081014	-0.338521	0.394118	1	0	-0.166868	0.993292	-0.0313747	0	-0.0819462	-0.000371119	0.0502004	0.018983
hsa-let-7a-5p	MIMAT0000062	-3.20451	PHLDA1	ENSG00000139289	-0.728106	0.121208	1	0	-0.110158	1.03448	-0.0674821	0	-0.0540969	0.00190744	-0.0114778	-0.00434028
hsa-let-7a-5p	MIMAT0000062	-3.20451	CASC3	ENSG00000108349	-0.664095	0.0327869	1	0	-0.402161	1.00986	-0.0615494	0	-0.197494	0.000545442	0.13649	0.0516132
hsa-let-7a-5p	MIMAT0000062	-3.20451	NONO	ENSG00000147140	-0.476677	0.245073	1	0	-0.140503	0.425193	-0.0441792	0	-0.0689989	-0.0317993	-0.00697966	-0.00263933
hsa-let-7a-5p	MIMAT0000062	-3.20451	BRD3	ENSG00000169925	0.681167	0.0500975	1	0.333333	0.157184	2.47297	0.0631317	0	0.0771904	0.0814874	0.400762	0.151546
hsa-let-7a-5p	MIMAT0000062	-3.20451	MIP	ENSG00000135517	1.58079	0.0977036	1	0	-0.167813	1.68556	0.14651	0	-0.08241	0.0379265	0.266847	0.100907
hsa-let-7a-5p	MIMAT0000062	-3.20451	GLUD2	ENSG00000182890	-0.0480757	1	1	0	0.0418212	0.30298	-0.00445574	0	0.0205377	-0.0385604	-0.0635538	-0.0240326
hsa-let-7a-5p	MIMAT0000062	-3.20451	MACF1	ENSG00000127603	-1.34913	0.000268781	1	0	-0.16554	1.50808	-0.125039	0	-0.0812941	0.0281082	-0.0156369	-0.00591303
hsa-let-7a-5p	MIMAT0000062	-3.20451	TPX2	ENSG00000088325	3.61709	2.1465e-13	1	0	-1.22248	2.10373	0.335238	1	-0.600341	0.0610604	1.99664	0.75502
hsa-let-7a-5p	MIMAT0000062	-3.20451	CBX5	ENSG00000094916	-1.75027	2.74618e-06	1	1	-0.0810261	1.74351	-0.162218	0	-0.0397905	0.0411325	0.918705	0.347404
hsa-let-7a-5p	MIMAT0000062	-3.20451	TFIP11	ENSG00000100109	-0.151654	0.869953	1	0	-1.03672	1.03036	-0.0140556	0	-0.509116	0.00167939	0.49674	0.18784
hsa-let-7a-5p	MIMAT0000062	-3.20451	TIMM10B	ENSG00000132286	-1.37281	0.000169424	1	0	0.0744533	0.952539	-0.127234	0	0.0365627	-0.00262564	-0.166423	-0.062932
hsa-let-7a-5p	MIMAT0000062	-3.20451	FZD4	ENSG00000174804	-2.05832	3.18817e-10	1	0.666667	0.0813647	0.936092	-0.190768	0	0.0399568	-0.00353553	0.432406	0.163512
hsa-let-7a-5p	MIMAT0000062	-3.20451	RABGAP1	ENSG00000011454	-2.1408	3.52041e-09	1	0	0.113776	1.26756	-0.198413	0	0.0558737	0.014802	-0.239485	-0.09056
hsa-let-7a-5p	MIMAT0000062	-3.20451	HAAO	ENSG00000162882	0.72016	0.132278	1	0	-0.18047	0.944661	0.0667456	0	-0.0886259	-0.00306148	0.15231	0.0575953
hsa-let-7a-5p	MIMAT0000062	-3.20451	MLYCD	ENSG00000103150	-1.15652	5.55756e-05	1	0	0.0929126	1.36518	-0.107188	0	0.0456278	0.0202026	-0.132613	-0.0501471
hsa-let-7a-5p	MIMAT0000062	-3.20451	MGAT4A	ENSG00000071073	-0.411764	0.315447	1	0.666667	-0.263735	0.689013	-0.038163	0	-0.129516	-0.0172044	0.740815	0.280136
hsa-let-7a-5p	MIMAT0000062	-3.20451	MRAS	ENSG00000158186	-0.81362	0.027602	1	0	-0.0740938	0.745408	-0.0754077	0	-0.0363862	-0.0140845	-0.053106	-0.0200818
hsa-let-7a-5p	MIMAT0000062	-3.20451	RAB3GAP1	ENSG00000115839	-1.34001	4.81608e-05	1	0	-0.0843323	1.04081	-0.124194	0	-0.0414141	0.00225759	-0.0805226	-0.0304493
hsa-let-7a-5p	MIMAT0000062	-3.20451	SEPHS1	ENSG00000086475	-0.903035	0.0128081	1	0	-0.111093	1.10557	-0.0836948	0	-0.0545561	0.00584011	-0.0232986	-0.00881025
hsa-let-7a-5p	MIMAT0000062	-3.20451	RHOQ	ENSG00000119729	-0.943113	0.00181422	1	0	-0.80055	1.38873	-0.0874093	0	-0.393136	0.021505	0.327232	0.123741
hsa-let-7a-5p	MIMAT0000062	-3.20451	ACAP2	ENSG00000114331	-0.960515	0.0100306	1	0	-0.0416908	1.3832	-0.0890222	0	-0.0204736	0.0211993	-0.0473493	-0.0179049
hsa-let-7a-5p	MIMAT0000062	-3.20451	KIN	ENSG00000151657	-0.540042	0.0935962	1	0	-1.21376	1.2624	-0.050052	0	-0.596059	0.0145164	0.560523	0.211959
hsa-let-7a-5p	MIMAT0000062	-3.20451	KPNA6	ENSG00000025800	-0.662925	0.0745503	1	0.333333	-0.338447	1.13005	-0.061441	0	-0.166206	0.00719452	0.445293	0.168385
hsa-let-7a-5p	MIMAT0000062	-3.20451	MYCBP	ENSG00000214114	-1.26262	0.00359183	1	0.666667	-0.327391	0.708846	-0.117022	0	-0.160776	-0.0161072	0.694313	0.262551
hsa-let-7a-5p	MIMAT0000062	-3.20451	MYO10	ENSG00000145555	-0.500293	0.225745	1	0	-0.0960266	2.09015	-0.046368	0	-0.0471571	0.060309	0.061098	0.0231039
hsa-let-7a-5p	MIMAT0000062	-3.20451	NARF	ENSG00000141562	0.407278	0.182401	1	0	-0.0423071	1.22378	0.0377472	0	-0.0207763	0.0123798	0.0709033	0.0268118
hsa-let-7a-5p	MIMAT0000062	-3.20451	GTPBP4	ENSG00000107937	0.37304	0.473361	1	0	-1.4411	1.16681	0.034574	0	-0.707699	0.00922797	0.751501	0.284177
hsa-let-7a-5p	MIMAT0000062	-3.20451	GMEB2	ENSG00000101216	0.0163276	1	1	0	-0.0738054	1.1394	0.00151327	0	-0.0362446	0.0077119	0.0454697	0.0171942
hsa-let-7a-5p	MIMAT0000062	-3.20451	NUPR1	ENSG00000176046	-0.724391	0.39642	1	0	-0.0323957	1.88318	-0.0671377	0	-0.015909	0.0488588	-0.00236994	-0.000896183
hsa-let-7a-5p	MIMAT0000062	-3.20451	PFAS	ENSG00000178921	1.58675	1.76124e-09	1	0	-0.242912	1.53641	0.147063	1	-0.11929	0.0296751	1.29603	0.490087
hsa-let-7a-5p	MIMAT0000062	-3.20451	ICMT	ENSG00000116237	-0.293738	0.550364	1	0.666667	-0.329862	0.937731	-0.0272241	0	-0.16199	-0.00344486	0.797987	0.301755
hsa-let-7a-5p	MIMAT0000062	-3.20451	SF3B3	ENSG00000189091	-0.292227	0.489879	1	0	-1.90342	1.75937	-0.0270841	0	-0.934735	0.04201	0.949661	0.35911
hsa-let-7a-5p	MIMAT0000062	-3.20451	SHC2	ENSG00000129946	0.35733	0.49504	1	0	0.09344	1.81665	0.0331179	0	0.0458868	0.0451785	0.0324096	0.0122556
hsa-let-7a-5p	MIMAT0000062	-3.20451	PSD4	ENSG00000125637	-0.773132	0.0845296	1	0	-0.190076	0.881216	-0.0716551	0	-0.0933431	-0.00657134	0.0151166	0.00571626
hsa-let-7a-5p	MIMAT0000062	-3.20451	ATP6V0A2	ENSG00000185344	-0.21082	0.666565	1	0	-0.171822	0.963542	-0.0195392	0	-0.0843787	-0.00201692	0.0628227	0.0237561
hsa-let-7a-5p	MIMAT0000062	-3.20451	FLRT2	ENSG00000185070	-0.838685	0.258334	1	0	0.226209	1.00803	-0.0777307	0	0.111088	0.000444359	-0.188374	-0.0712327
hsa-let-7a-5p	MIMAT0000062	-3.20451	PPARGC1A	ENSG00000109819	-3.12817	1.56761e-05	1	0.333333	0.152783	2.69704	-0.289924	0	0.0750293	0.0938833	0.0622633	0.0235446
hsa-let-7a-5p	MIMAT0000062	-3.20451	RACGAP1	ENSG00000161800	2.00178	0.000105148	1	0	-1.27207	1.5298	0.185529	1	-0.624694	0.0293094	1.83953	0.695611
hsa-let-7a-5p	MIMAT0000062	-3.20451	RBM15B	ENSG00000259956	0.18588	0.763665	1	0	-0.0741105	1.00396	0.0172277	0	-0.0363944	0.000219282	0.0538413	0.0203599
hsa-let-7a-5p	MIMAT0000062	-3.20451	GPSM2	ENSG00000121957	0.551623	0.311093	1	0	-0.0830722	3.31365	0.0511253	0	-0.0407953	0.127995	0.219916	0.0831601
hsa-let-7a-5p	MIMAT0000062	-3.20451	EEF2K	ENSG00000103319	-0.261144	0.574761	1	0.666667	0.030496	0.568069	-0.0242033	0	0.0149761	-0.0238952	0.603592	0.228246
hsa-let-7a-5p	MIMAT0000062	-3.20451	SLC30A4	ENSG00000104154	-0.848159	0.0464657	1	0.666667	0.0653776	1.70708	-0.0786088	0	0.0321058	0.0391171	0.595069	0.225023
hsa-let-7a-5p	MIMAT0000062	-3.20451	HOOK2	ENSG00000095066	-0.677265	0.0425906	1	0	0.0556292	1.4756	-0.0627701	0	0.0273186	0.0263111	-0.0637775	-0.0241172
hsa-let-7a-5p	MIMAT0000062	-3.20451	PARVB	ENSG00000188677	1.8575	4.74786e-07	1	0	0.0275135	1.33203	0.172156	1	0.0135114	0.0183686	1.17701	0.445082
hsa-let-7a-5p	MIMAT0000062	-3.20451	EPN1	ENSG00000063245	1.56615	4.14424e-07	1	0	-0.0175942	3.42324	0.145153	1	-0.0086402	0.134058	1.28785	0.486995
hsa-let-7a-5p	MIMAT0000062	-3.20451	PCDHB1	ENSG00000171815	2.19101	0.000333417	1	0	-0.043212	0.645344	0.203067	1	-0.0212207	-0.0196202	1.20467	0.455539
hsa-let-7a-5p	MIMAT0000062	-3.20451	CNOT7	ENSG00000198791	-1.61396	8.13274e-05	1	0	-0.159474	1.72914	-0.149584	0	-0.0783148	0.0403373	-0.0309319	-0.0116968
hsa-let-7a-5p	MIMAT0000062	-3.20451	ABT1	ENSG00000146109	0.531996	0.143452	1	0.666667	-0.951496	0.632703	0.0493063	0	-0.467264	-0.0203195	1.16292	0.439752
hsa-let-7a-5p	MIMAT0000062	-3.20451	CDIP1	ENSG00000089486	-0.51061	0.198145	1	0	-0.103002	1.30583	-0.0473242	0	-0.0505827	0.0169193	0.0201779	0.00763018
hsa-let-7a-5p	MIMAT0000062	-3.20451	AK2	ENSG00000004455	-0.764314	0.0212983	1	0	-0.162821	0.573369	-0.0708379	0	-0.0799587	-0.023602	-0.0144812	-0.00547601
hsa-let-7a-5p	MIMAT0000062	-3.20451	LIG3	ENSG00000005156	-0.673561	0.0710574	1	0	-0.35499	2.23363	-0.0624267	0	-0.17433	0.0682466	0.180149	0.0681227
hsa-let-7a-5p	MIMAT0000062	-3.20451	WDR37	ENSG00000047056	-0.390238	0.209536	1	0.666667	0.100635	2.32574	-0.0361679	0	0.0494204	0.0733421	0.65442	0.247466
hsa-let-7a-5p	MIMAT0000062	-3.20451	FLVCR1	ENSG00000162769	0.038438	1	1	0	0.0238044	1.73069	0.0035625	0	0.0116899	0.0404234	0.0322959	0.0122126
hsa-let-7a-5p	MIMAT0000062	-3.20451	HIGD1A	ENSG00000181061	-1.94941	1.0047e-05	1	0	-0.0147323	0.892994	-0.180675	0	-0.00723479	-0.00591976	-0.17936	-0.0678241
hsa-let-7a-5p	MIMAT0000062	-3.20451	RGCC	ENSG00000102760	0.509424	0.512063	1	0	0.0150614	1.04595	0.0472143	0	0.00739638	0.00254185	0.0423597	0.0160181
hsa-let-7a-5p	MIMAT0000062	-3.20451	FAM32A	ENSG00000105058	-0.424236	0.228132	1	0	-0.794828	0.507096	-0.0393189	0	-0.390326	-0.0272684	0.323739	0.12242
hsa-let-7a-5p	MIMAT0000062	-3.20451	DUOX2	ENSG00000140279	-5.24513	4.42579e-18	1	0	-0.173275	0.515838	-0.486127	0	-0.0850923	-0.0267847	-0.42782	-0.161778
hsa-let-7a-5p	MIMAT0000062	-3.20451	C16orf72	ENSG00000182831	-1.43644	1.93445e-05	1	0	-0.458863	2.07971	-0.133132	0	-0.22534	0.0597315	0.15194	0.0574553
hsa-let-7a-5p	MIMAT0000062	-3.20451	CCDC113	ENSG00000103021	-0.455822	0.473783	1	0	-0.199372	4.41485	-0.0422463	0	-0.0979083	0.188916	0.244578	0.0924859
hsa-let-7a-5p	MIMAT0000062	-3.20451	MRPL22	ENSG00000082515	-0.510588	0.145461	1	0	-0.368259	0.513042	-0.0473221	0	-0.180846	-0.0269394	0.106584	0.0403044
hsa-let-7a-5p	MIMAT0000062	-3.20451	HOXC11	ENSG00000123388	3.89504	5.18797e-10	1	0.333333	-0.283214	1.96438	0.360999	1	-0.139082	0.0533512	1.88677	0.713471
hsa-let-7a-5p	MIMAT0000062	-3.20451	SLC6A7	ENSG00000011083	3.81416	2.16565e-10	1	0	-0.0740513	0.773604	0.353503	1	-0.0363653	-0.0125246	1.37734	0.520836
hsa-let-7a-5p	MIMAT0000062	-3.20451	VAMP2	ENSG00000220205	-1.00226	0.00845206	1	0	-0.0783748	0.86087	-0.0928911	0	-0.0384885	-0.00769693	-0.0620995	-0.0234827
hsa-let-7a-5p	MIMAT0000062	-3.20451	ADAM28	ENSG00000042980	-0.0468789	1	1	0.333333	0.135123	1.13617	-0.00434481	0	0.0663564	0.00753303	0.270165	0.102162
hsa-let-7a-5p	MIMAT0000062	-3.20451	C11orf58	ENSG00000110696	-0.715688	0.0368344	1	0	-0.0540289	2.07675	-0.0663311	0	-0.0265327	0.0595677	0.0197692	0.00747564
hsa-let-7a-5p	MIMAT0000062	-3.20451	NCS1	ENSG00000107130	-0.157992	0.915403	1	0	0.0323192	1.53586	-0.014643	0	0.0158714	0.0296447	-0.000869624	-0.000328844
hsa-let-7a-5p	MIMAT0000062	-3.20451	QPRT	ENSG00000103485	1.03927	0.203179	1	0	-0.00595314	1.28827	0.0963212	0	-0.00292348	0.0159474	0.115192	0.0435594
hsa-let-7a-5p	MIMAT0000062	-3.20451	HEBP2	ENSG00000051620	-0.830027	0.0440731	1	0	0.0333549	0.660545	-0.0769283	0	0.01638	-0.0187792	-0.112088	-0.0423854
hsa-let-7a-5p	MIMAT0000062	-3.20451	DAPK2	ENSG00000035664	-4.08058	4.96561e-15	1	0.333333	-0.170106	0.502753	-0.378195	0	-0.083536	-0.0275086	0.0111656	0.00422221
hsa-let-7a-5p	MIMAT0000062	-3.20451	FRRS1L	ENSG00000260230	0.839699	0.316998	1	0	0.0508446	1.08343	0.0778247	0	0.0249689	0.00461563	0.0574714	0.0217325
hsa-let-7a-5p	MIMAT0000062	-3.20451	PTPN18	ENSG00000072135	0.23437	0.598756	1	0	0.0193926	1.12075	0.0217218	0	0.00952337	0.00668014	0.0188786	0.00713886
hsa-let-7a-5p	MIMAT0000062	-3.20451	NEK6	ENSG00000119408	1.25129	0.00142204	1	0	-0.161598	1.56554	0.115971	1	-0.0793581	0.0312868	1.22662	0.463839
hsa-let-7a-5p	MIMAT0000062	-3.20451	AFF4	ENSG00000072364	-1.37673	0.000369307	1	0	0.0325144	2.80922	-0.127598	0	0.0159673	0.10009	-0.0434756	-0.0164401
hsa-let-7a-5p	MIMAT0000062	-3.20451	RNF115	ENSG00000265491	-0.685418	0.0534168	1	0.333333	-0.258166	0.508495	-0.0635257	0	-0.126781	-0.0271909	0.369398	0.139686
hsa-let-7a-5p	MIMAT0000062	-3.20451	LSM3	ENSG00000170860	-0.800953	0.0639318	1	0	-1.39602	1.23173	-0.0742337	0	-0.685561	0.0128196	0.624147	0.236018
hsa-let-7a-5p	MIMAT0000062	-3.20451	CRCP	ENSG00000241258	-0.0909934	0.965327	1	0	-1.3971	1.22904	-0.00843342	0	-0.686092	0.0126711	0.69033	0.261045
hsa-let-7a-5p	MIMAT0000062	-3.20451	RPS6KA6	ENSG00000072133	-2.67612	4.03252e-06	1	0	0.063071	0.938512	-0.248027	0	0.0309731	-0.00340162	-0.282402	-0.106789
hsa-let-7a-5p	MIMAT0000062	-3.20451	APOBEC3C	ENSG00000244509	1.04335	0.0197938	1	0	-0.108913	1.18497	0.0966994	1	-0.0534853	0.0102328	1.16042	0.438806
hsa-let-7a-5p	MIMAT0000062	-3.20451	TOLLIP	ENSG00000078902	0.376785	0.358078	1	0	0.0720922	0.762143	0.0349211	0	0.0354032	-0.0131587	-0.0136408	-0.00515822
hsa-let-7a-5p	MIMAT0000062	-3.20451	CCDC82	ENSG00000149231	-0.396178	0.458694	1	0	0.102663	0.464054	-0.0367185	0	0.0504163	-0.0296495	-0.116784	-0.0441614
hsa-let-7a-5p	MIMAT0000062	-3.20451	SEMA3F	ENSG00000001617	0.47509	0.31534	1	0.333333	-0.2248	0.497248	0.0440322	0	-0.110395	-0.0278132	0.459948	0.173927
hsa-let-7a-5p	MIMAT0000062	-3.20451	TBC1D7	ENSG00000145979	-0.0205013	1	1	0	0.0564303	1.29165	-0.0019001	0	0.0277119	0.0161347	-0.0134774	-0.0050964
hsa-let-7a-5p	MIMAT0000062	-3.20451	HEXA	ENSG00000213614	-0.440529	0.209427	1	0	0.0819047	0.348138	-0.0408289	0	0.040222	-0.0360622	-0.117113	-0.0442858
hsa-let-7a-5p	MIMAT0000062	-3.20451	FABP7	ENSG00000164434	2.84883	0.00193821	1	0	-0.128907	0.572255	0.264035	1	-0.0633042	-0.0236636	1.30368	0.492979
hsa-let-7a-5p	MIMAT0000062	-3.20451	GALNT15	ENSG00000131386	1.11089	0.06371	1	0.666667	-0.0425579	0.955979	0.102959	0	-0.0208995	-0.00243534	0.78809	0.298013
hsa-let-7a-5p	MIMAT0000062	-3.20451	RUVBL1	ENSG00000175792	0.272301	0.559628	1	0	-1.55033	1.00643	0.0252373	0	-0.76134	0.000355948	0.786934	0.297575
hsa-let-7a-5p	MIMAT0000062	-3.20451	C1orf112	ENSG00000000460	-0.0765629	0.937396	1	0	0.0594824	0.54672	-0.00709598	0	0.0292108	-0.0250763	-0.061383	-0.0232117
hsa-let-7a-5p	MIMAT0000062	-3.20451	KANK4	ENSG00000132854	2.80015	3.07125e-07	1	0	-0.00502094	2.85486	0.259522	1	-0.0024657	0.102614	1.3646	0.516018
hsa-let-7a-5p	MIMAT0000062	-3.20451	VGLL3	ENSG00000206538	2.82636	3.82479e-06	1	0.666667	-0.027052	1.50576	0.261952	1	-0.0132848	0.0279797	1.96988	0.744902
hsa-let-7a-5p	MIMAT0000062	-3.20451	SYNGR2	ENSG00000108639	1.07848	0.00297187	1	0	-0.0881714	0.433045	0.0999556	1	-0.0432995	-0.031365	1.11189	0.420456
hsa-let-7a-5p	MIMAT0000062	-3.20451	RUNX3	ENSG00000020633	2.35711	3.97885e-06	1	0	-0.165059	1.33233	0.218461	1	-0.0810576	0.0183851	1.3179	0.498359
hsa-let-7a-5p	MIMAT0000062	-3.20451	ANXA4	ENSG00000196975	-0.171507	0.70823	1	0	0.0258876	0.54826	-0.0158955	0	0.012713	-0.0249911	-0.0535996	-0.0202684
hsa-let-7a-5p	MIMAT0000062	-3.20451	EVPL	ENSG00000167880	0.349868	0.757923	1	0	-0.121418	0.632894	0.0324264	0	-0.0596265	-0.0203089	0.0717439	0.0271296
hsa-let-7a-5p	MIMAT0000062	-3.20451	UBA52	ENSG00000221983	-0.664137	0.154851	1	0	-1.4158	0.989889	-0.0615534	0	-0.695274	-0.000559385	0.633161	0.239427
hsa-let-7a-5p	MIMAT0000062	-3.20451	PMS1	ENSG00000064933	-0.556495	0.192469	1	0	0.0163995	1.95082	-0.0515769	0	0.00805352	0.0526011	-0.00702937	-0.00265812
hsa-let-7a-5p	MIMAT0000062	-3.20451	DLG4	ENSG00000132535	1.19555	0.000362484	1	0	-0.157855	0.604602	0.110805	1	-0.0775197	-0.0218741	1.16645	0.441088
hsa-let-7a-5p	MIMAT0000062	-3.20451	TOM1L1	ENSG00000141198	-2.30572	3.36246e-10	1	0	0.0404577	0.935645	-0.213698	0	0.0198681	-0.00356026	-0.237126	-0.0896681
hsa-let-7a-5p	MIMAT0000062	-3.20451	B9D1	ENSG00000108641	-1.12959	0.00220055	1	0	-0.123662	1.04639	-0.104693	0	-0.0607281	0.0025664	-0.0413982	-0.0156545
hsa-let-7a-5p	MIMAT0000062	-3.20451	ZNF529	ENSG00000186020	-0.693091	0.123895	1	0	0.00505885	1.38071	-0.0642368	0	0.00248432	0.0210616	-0.0456596	-0.0172659
hsa-let-7a-5p	MIMAT0000062	-3.20451	CD99	ENSG00000002586	0.451242	0.3008	1	0	0.179135	1.9995	0.0418219	0	0.08797	0.0552941	0.00914608	0.00345855
hsa-let-7a-5p	MIMAT0000062	-3.20451	ARHGDIB	ENSG00000111348	-0.13156	0.983485	1	0	0.131208	0.792125	-0.0121932	0	0.0644341	-0.0115	-0.0881273	-0.0333249
hsa-let-7a-5p	MIMAT0000062	-3.20451	FAM219B	ENSG00000178761	-0.631711	0.118746	1	0	-0.0375612	0.719279	-0.0585481	0	-0.0184456	-0.01553	-0.0556324	-0.0210371
hsa-let-7a-5p	MIMAT0000062	-3.20451	PMS2	ENSG00000122512	-0.263258	0.642745	1	0	-0.0255743	1.35254	-0.0243992	0	-0.0125591	0.019503	0.00766283	0.00289766
hsa-let-7a-5p	MIMAT0000062	-3.20451	SOD2	ENSG00000112096	0.288647	0.544725	1	0.333333	-0.811281	1.81735	0.0267523	0	-0.398406	0.0452171	0.803709	0.303919
hsa-let-7a-5p	MIMAT0000062	-3.20451	DSE	ENSG00000111817	0.742322	0.10211	1	0	0.147926	1.07329	0.0687996	0	0.0726438	0.0040546	0.000210475	7.95902e-05
hsa-let-7a-5p	MIMAT0000062	-3.20451	RPUSD1	ENSG00000007376	2.56251	7.65904e-17	1	0	0.0771088	1.40573	0.237498	1	0.0378668	0.0224459	1.22208	0.462123
hsa-let-7a-5p	MIMAT0000062	-3.20451	FUT1	ENSG00000174951	0.988892	0.0365748	1	0	-0.0769777	0.363876	0.0916522	1	-0.0378025	-0.0351915	1.09426	0.41379
hsa-let-7a-5p	MIMAT0000062	-3.20451	UNC13C	ENSG00000137766	-3.48547	7.0302e-06	1	0	0.0135452	2.05043	-0.323039	0	0.0066518	0.0581117	-0.27158	-0.102697
hsa-let-7a-5p	MIMAT0000062	-3.20451	RUFY2	ENSG00000204130	-1.31567	0.000602726	1	0	-0.0389867	1.87622	-0.121939	0	-0.0191457	0.0484742	-0.0543188	-0.0205404
hsa-let-7a-5p	MIMAT0000062	-3.20451	CACNB4	ENSG00000182389	-0.483797	0.543858	1	0.666667	-0.00212712	1.5123	-0.0448391	0	-0.00104459	0.0283412	0.651213	0.246253
hsa-let-7a-5p	MIMAT0000062	-3.20451	ACADSB	ENSG00000196177	-1.83466	3.18156e-05	1	0	-0.152165	2.8725	-0.170039	0	-0.0747254	0.10359	0.00827674	0.00312981
hsa-let-7a-5p	MIMAT0000062	-3.20451	RPL19	ENSG00000108298	-0.484302	0.330965	1	0	-1.74125	0.490415	-0.044886	0	-0.855097	-0.0281912	0.78202	0.295717
hsa-let-7a-5p	MIMAT0000062	-3.20451	CCNYL1	ENSG00000163249	-0.653552	0.110008	1	0	-0.0140903	0.688003	-0.0605723	0	-0.00691953	-0.0172602	-0.070913	-0.0268154
hsa-let-7a-5p	MIMAT0000062	-3.20451	ANAPC15	ENSG00000110200	0.0395171	1	1	0	-0.610534	1.15735	0.00366251	0	-0.299823	0.0087048	0.31219	0.118053
hsa-let-7a-5p	MIMAT0000062	-3.20451	GPR83	ENSG00000123901	-1.38033	0.0823412	1	0	0.220512	1.37722	-0.127931	0	0.10829	0.0208686	-0.215352	-0.0814343
hsa-let-7a-5p	MIMAT0000062	-3.20451	C11orf65	ENSG00000166323	-0.891641	0.111706	1	0	-0.0812414	0.521434	-0.0826388	0	-0.0398963	-0.0264751	-0.0692176	-0.0261743
hsa-let-7a-5p	MIMAT0000062	-3.20451	PCTP	ENSG00000141179	-0.326482	0.431793	1	0.333333	0.0870861	0.382992	-0.0302589	0	0.0427665	-0.034134	0.226174	0.0855266
hsa-let-7a-5p	MIMAT0000062	-3.20451	AKT2	ENSG00000105221	-0.515266	0.271395	1	0.333333	-0.0331837	1.75166	-0.0477558	0	-0.0162959	0.0415832	0.343457	0.129877
hsa-let-7a-5p	MIMAT0000062	-3.20451	FAM124A	ENSG00000150510	-0.279774	0.865591	1	0	-0.0467811	3.04811	-0.0259299	0	-0.0229734	0.113305	0.110348	0.0417277
hsa-let-7a-5p	MIMAT0000062	-3.20451	OXNAD1	ENSG00000154814	-1.28146	0.000440484	1	0	0.0311997	0.608695	-0.118768	0	0.0153216	-0.0216477	-0.155737	-0.0588912
hsa-let-7a-5p	MIMAT0000062	-3.20451	RBMS3	ENSG00000144642	-2.6119	4.20839e-12	1	0	0.0818513	1.51345	-0.242075	0	0.0401958	0.028405	-0.253866	-0.0959981
hsa-let-7a-5p	MIMAT0000062	-3.20451	UGT2B7	ENSG00000171234	1.2581	0.387981	1	0	0.0104173	0.372752	0.116603	0	0.00511574	-0.0347005	0.0767863	0.0290364
hsa-let-7a-5p	MIMAT0000062	-3.20451	CTSV	ENSG00000136943	1.85151	0.00449533	1	0	-0.0306556	1.36873	0.171601	1	-0.0150544	0.0203989	1.20705	0.456442
hsa-let-7a-5p	MIMAT0000062	-3.20451	CX3CR1	ENSG00000168329	-1.31758	0.046104	1	0	0.0555389	0.351405	-0.122115	0	0.0272742	-0.0358814	-0.185271	-0.0700594
hsa-let-7a-5p	MIMAT0000062	-3.20451	DAD1	ENSG00000129562	-0.94663	0.0394895	1	0	-1.50928	0.504097	-0.0877353	0	-0.741182	-0.0274342	0.626013	0.236724
hsa-let-7a-5p	MIMAT0000062	-3.20451	VWC2L	ENSG00000174453	1.0074	0.476472	1	0	0.00686188	0.916199	0.0933671	0	0.00336975	-0.00463605	0.0853613	0.032279
hsa-let-7a-5p	MIMAT0000062	-3.20451	FNIP1	ENSG00000217128	-1.44021	0.000912586	1	1	-0.0857884	2.91949	-0.133481	0	-0.0421292	0.106189	1.01484	0.383756
hsa-let-7a-5p	MIMAT0000062	-3.20451	CBX7	ENSG00000100307	-0.583886	0.0955896	1	0	-0.186685	0.935051	-0.0541155	0	-0.0916779	-0.0035931	0.0339692	0.0128453
hsa-let-7a-5p	MIMAT0000062	-3.20451	MFSD2B	ENSG00000205639	1.85152	0.000366175	1	0	0.0750353	0.695493	0.171602	1	0.0368486	-0.0168459	1.11791	0.422731
hsa-let-7a-5p	MIMAT0000062	-3.20451	ZNF136	ENSG00000196646	-1.3848	4.77805e-05	1	0	-0.0413795	0.827521	-0.128345	0	-0.0203208	-0.00954184	-0.117566	-0.0444571
hsa-let-7a-5p	MIMAT0000062	-3.20451	TRIM16	ENSG00000221926	0.911784	0.0552838	1	0	0.00482902	2.27555	0.0845056	0	0.00237145	0.0705659	0.1527	0.0577428
hsa-let-7a-5p	MIMAT0000062	-3.20451	PCBP3	ENSG00000183570	2.8539	4.51982e-07	1	0	0.0472288	1.22081	0.264504	1	0.0231933	0.0122158	1.25353	0.474015
hsa-let-7a-5p	MIMAT0000062	-3.20451	TRIP12	ENSG00000153827	-1.07579	0.0126785	1	0	-0.279256	1.92635	-0.0997064	0	-0.137138	0.0512473	0.0886789	0.0335335
hsa-let-7a-5p	MIMAT0000062	-3.20451	PMP2	ENSG00000147588	0.48514	0.83792	1	0	0.126699	0.788227	0.0449636	0	0.0622198	-0.0117157	-0.0289719	-0.0109556
hsa-let-7a-5p	MIMAT0000062	-3.20451	AP3B2	ENSG00000103723	0.504412	0.363198	1	0	-0.0253323	0.616553	0.0467497	0	-0.0124402	-0.021213	0.037977	0.0143608
hsa-let-7a-5p	MIMAT0000062	-3.20451	C16orf87	ENSG00000155330	-0.0410336	1	1	0	-0.16762	1.34156	-0.00380306	0	-0.0823153	0.0188956	0.0974078	0.0368343
hsa-let-7a-5p	MIMAT0000062	-3.20451	ZNF726	ENSG00000213967	0.619807	0.162365	1	0	0.0155334	0.548347	0.0574448	0	0.00762817	-0.0249863	0.0248303	0.00938947
hsa-let-7a-5p	MIMAT0000062	-3.20451	SAMD12	ENSG00000177570	-2.77776	3.94144e-09	1	0.666667	-0.00396579	0.692346	-0.257447	0	-0.00194753	-0.0170199	0.394147	0.149045
hsa-let-7a-5p	MIMAT0000062	-3.20451	RIMS1	ENSG00000079841	1.68223	0.00270676	1	0	-0.0599948	1.84899	0.155912	1	-0.0294624	0.0469676	1.23234	0.466005
hsa-let-7a-5p	MIMAT0000062	-3.20451	UCHL5	ENSG00000116750	0.164906	1	1	0	-0.519843	2.55245	0.0152837	0	-0.255286	0.0858845	0.356454	0.134792
hsa-let-7a-5p	MIMAT0000062	-3.20451	MTHFD2L	ENSG00000163738	-1.47038	1.08617e-05	1	0	-0.147458	0.846689	-0.136277	0	-0.072414	-0.00848146	-0.0723448	-0.0273568
hsa-let-7a-5p	MIMAT0000062	-3.20451	ZNF320	ENSG00000182986	-0.335106	0.382533	1	0	-0.0999941	0.804514	-0.0310582	0	-0.0491054	-0.0108146	0.00723266	0.002735
hsa-let-7a-5p	MIMAT0000062	-3.20451	CMC2	ENSG00000103121	-0.300212	0.560891	1	0	0.0125892	0.905949	-0.0278242	0	0.00618234	-0.00520307	-0.0392096	-0.0148269
hsa-let-7a-5p	MIMAT0000062	-3.20451	TMEM18	ENSG00000151353	-0.514162	0.092432	1	0	0.0216134	0.413138	-0.0476534	0	0.010614	-0.0324662	-0.0907337	-0.0343105
hsa-let-7a-5p	MIMAT0000062	-3.20451	CEP63	ENSG00000182923	-1.07056	0.00019739	1	0.333333	-0.0267054	0.48674	-0.0992216	0	-0.0131146	-0.0283944	0.218832	0.0827502
hsa-let-7a-5p	MIMAT0000062	-3.20451	SPATA6L	ENSG00000106686	-1.46482	0.000142557	1	0	0.0855374	1.61501	-0.135762	0	0.042006	0.0340233	-0.143745	-0.0543564
hsa-let-7a-5p	MIMAT0000062	-3.20451	GAPVD1	ENSG00000165219	-1.16155	0.000284319	1	0	-0.0414792	1.22195	-0.107655	0	-0.0203697	0.0122789	-0.0750061	-0.0283632
hsa-let-7a-5p	MIMAT0000062	-3.20451	PLPP5	ENSG00000147535	-0.5326	0.140004	1	0.333333	-0.000403598	0.280091	-0.0493623	0	-0.0001982	-0.0398266	0.244343	0.092397
hsa-let-7a-5p	MIMAT0000062	-3.20451	EGF	ENSG00000138798	-1.35076	0.097504	1	0	-0.0387825	5.00856	-0.125191	0	-0.0190454	0.22176	0.115615	0.0437193
hsa-let-7a-5p	MIMAT0000062	-3.20451	CYP4A11	ENSG00000187048	0.381903	0.808927	1	0	-0.0502842	0.364336	0.0353954	0	-0.0246937	-0.0351661	0.0249231	0.00942454
hsa-let-7a-5p	MIMAT0000062	-3.20451	PPT1	ENSG00000131238	-0.323105	0.606829	1	0	0.0564222	0.443111	-0.0299459	0	0.027708	-0.0308081	-0.088462	-0.0334515
hsa-let-7a-5p	MIMAT0000062	-3.20451	ZNF442	ENSG00000198342	-1.00159	0.0424638	1	0	-0.14694	1.87566	-0.092829	0	-0.0721599	0.0484432	0.0277741	0.0105026
hsa-let-7a-5p	MIMAT0000062	-3.20451	VMA21	ENSG00000160131	-0.463068	0.239112	1	0	-0.318244	1.16397	-0.042918	0	-0.156284	0.00907108	0.122437	0.0462991
hsa-let-7a-5p	MIMAT0000062	-3.20451	MTX3	ENSG00000177034	-1.29981	0.000771624	1	0.333333	-0.138738	2.23365	-0.120468	0	-0.0681319	0.0682479	0.349245	0.132065
hsa-let-7a-5p	MIMAT0000062	-3.20451	LRGUK	ENSG00000155530	0.355827	0.513732	1	0	-0.00832113	1.23094	0.0329786	0	-0.00408637	0.0127761	0.049841	0.0188472
hsa-let-7a-5p	MIMAT0000062	-3.20451	ARHGAP28	ENSG00000088756	-0.300959	0.845888	1	0.666667	0.234894	1.90012	-0.0278934	0	0.115352	0.049796	0.573217	0.216759
hsa-let-7a-5p	MIMAT0000062	-3.20451	KPNA5	ENSG00000196911	-1.36079	0.000540432	1	0.666667	0.129959	1.12566	-0.12612	0	0.0638209	0.00695186	0.483677	0.1829
hsa-let-7a-5p	MIMAT0000062	-3.20451	TTC8	ENSG00000165533	-1.87607	1.13526e-07	1	0	0.141804	0.66044	-0.173877	0	0.0696377	-0.018785	-0.2623	-0.0991876
hsa-let-7a-5p	MIMAT0000062	-3.20451	GCNT4	ENSG00000176928	-0.90799	0.307512	1	0.333333	-0.160581	0.693239	-0.0841541	0	-0.0788587	-0.0169706	0.311067	0.117629
hsa-let-7a-5p	MIMAT0000062	-3.20451	ARHGAP21	ENSG00000107863	-0.779799	0.036441	1	0	0.00379518	2.05995	-0.0722731	0	0.00186375	0.0586382	-0.0154986	-0.00586073
hsa-let-7a-5p	MIMAT0000062	-3.20451	TTLL9	ENSG00000131044	0.716134	0.0881181	1	0	0.279428	1.1246	0.0663725	0	0.137222	0.00689302	-0.0639569	-0.024185
hsa-let-7a-5p	MIMAT0000062	-3.20451	APTX	ENSG00000137074	-0.208448	0.594038	1	0	0.0131537	1.64061	-0.0193193	0	0.00645956	0.0354394	0.00966059	0.00365311
hsa-let-7a-5p	MIMAT0000062	-3.20451	AP1S2	ENSG00000182287	-1.1831	0.016923	1	0	-0.0179773	1.18731	-0.109652	0	-0.00882837	0.0103625	-0.0904613	-0.0342075
hsa-let-7a-5p	MIMAT0000062	-3.20451	ERCC1	ENSG00000012061	0.776996	0.0117426	1	0	-0.277	1.63401	0.0720133	1	-0.13603	0.0350743	1.24312	0.470079
hsa-let-7a-5p	MIMAT0000062	-3.20451	CALCRL	ENSG00000064989	-2.15868	2.92314e-08	1	0	0.0449054	1.55535	-0.20007	0	0.0220523	0.0307227	-0.1914	-0.0723769
hsa-let-7a-5p	MIMAT0000062	-3.20451	RGS8	ENSG00000135824	-2.33318	0.0187285	1	0	0.061245	1.16537	-0.216243	0	0.0300764	0.00914861	-0.237171	-0.089685
hsa-let-7a-5p	MIMAT0000062	-3.20451	CYP4F3	ENSG00000186529	4.02021	1.72674e-08	1	0	0.0808769	2.37321	0.3726	1	0.0397173	0.0759682	1.40885	0.53275
hsa-let-7a-5p	MIMAT0000062	-3.20451	LRRC8B	ENSG00000197147	-0.443543	0.345185	1	0.333333	-0.0707009	2.20117	-0.0411083	0	-0.03472	0.0664509	0.393396	0.148761
hsa-let-7a-5p	MIMAT0000062	-3.20451	SBK2	ENSG00000187550	3.35901	0.000707806	1	0	-0.0762902	1.12163	0.311319	1	-0.0374648	0.00672873	1.35551	0.512581
hsa-let-7a-5p	MIMAT0000062	-3.20451	A1CF	ENSG00000148584	1.93423	0.00747755	1	0.666667	-0.0328991	1.2301	0.179268	1	-0.0161562	0.0127295	1.87482	0.708955
hsa-let-7a-5p	MIMAT0000062	-3.20451	PSPH	ENSG00000146733	0.200813	0.760058	1	0	-0.0795314	2.03492	0.0186117	0	-0.0390565	0.0572538	0.114922	0.0434572
hsa-let-7a-5p	MIMAT0000062	-3.20451	SEMA4D	ENSG00000187764	0.00138211	1	1	0	0.0525031	0.629725	0.000128097	0	0.0257834	-0.0204843	-0.0461396	-0.0174475
hsa-let-7a-5p	MIMAT0000062	-3.20451	ORMDL1	ENSG00000128699	-1.77545	1.66126e-05	1	0	0.0682729	0.445993	-0.164552	0	0.0335276	-0.0306487	-0.228728	-0.0864924
hsa-let-7a-5p	MIMAT0000062	-3.20451	PRRG3	ENSG00000130032	0.558007	0.502596	1	0	0.0545783	1.03168	0.0517171	0	0.0268025	0.00175254	0.0266671	0.010084
hsa-let-7a-5p	MIMAT0000062	-3.20451	PABPC1L	ENSG00000101104	0.151131	0.877087	1	0	0.0832547	1.06036	0.0140071	0	0.0408849	0.00333949	-0.0235383	-0.00890091
hsa-let-7a-5p	MIMAT0000062	-3.20451	SLC29A1	ENSG00000112759	0.744203	0.0429358	1	0	-0.142049	1.72	0.0689739	1	-0.0697581	0.0398319	1.17856	0.445668
hsa-let-7a-5p	MIMAT0000062	-3.20451	NPHP1	ENSG00000144061	-1.41967	4.10198e-06	1	0	-0.0942775	1.44658	-0.131577	0	-0.0462981	0.0247057	-0.0605735	-0.0229056
hsa-let-7a-5p	MIMAT0000062	-3.20451	PREPL	ENSG00000138078	-1.88867	1.85362e-07	1	0	-0.211991	1.59431	-0.175045	0	-0.104105	0.0328782	-0.0380621	-0.014393
hsa-let-7a-5p	MIMAT0000062	-3.20451	BAAT	ENSG00000136881	-0.143121	1	1	0	0.171105	2.42799	-0.0132647	0	0.0840266	0.0789991	-0.0182922	-0.00691711
hsa-let-7a-5p	MIMAT0000062	-3.20451	DYNC1H1	ENSG00000197102	-0.0468228	1	1	0	-1.32492	0.518116	-0.00433961	0	-0.650648	-0.0266587	0.61965	0.234318
[truncated: 113,722 more rows]
