# Supplementary material for: MiRNA Deregulation Distinguishes Anaplastic Thyroid Carcinoma (ATC) and Supports Upregulation of Oncogene Expression
Source: Cancers (Basel). 2021 Nov 24;13(23):5913. doi: 10.3390/cancers13235913 (PMC8657272; doi:10.3390/cancers13235913)
Supplement: Supplementary file 1 [file cancers-13-05913-s001.zip › cancers-1467870-supplementary/Table_S3.xlsx]

## Sheet: Table S4
gene	gene_id	HR	p-value	high	low
RAB4B	ENSG00000167578	0.533498	0.234771	251	251
TIGAR	ENSG00000078237	0.971044	0.953092	251	251
RNF44	ENSG00000146083	2.35507	0.100847	251	251
DNAH3	ENSG00000158486	1.45622	0.451366	251	251
RPL23A	ENSG00000198242	0.987306	0.979608	251	251
ARL8B	ENSG00000134108	1.27217	0.631486	251	251
CALB2	ENSG00000172137	0.818303	0.687079	251	251
MFSD3	ENSG00000167700	0.991055	0.985708	251	251
PIGV	ENSG00000060642	0.894289	0.823955	251	251
ZNF708	ENSG00000182141	1.26753	0.633197	251	251
MYADML2	ENSG00000185105	4.5778	0.00901417	244	258
PHEX	ENSG00000102174	0.449365	0.127423	251	251
MOGAT2	ENSG00000166391	1.8147	0.241015	251	251
PFN2	ENSG00000070087	0.697797	0.482892	251	251
RMND5A	ENSG00000153561	0.733718	0.537246	251	251
RAD23A	ENSG00000179262	0.586198	0.294898	251	251
OR2D2	ENSG00000166368	1.03975	0.946063	102	400
SERPINB11	ENSG00000206072	1.92381	0.216506	103	399
SIN3B	ENSG00000127511	0.482789	0.167325	251	251
TLL2	ENSG00000095587	7.48936	0.00168985	251	251
CTSA	ENSG00000064601	0.574033	0.275372	251	251
IL32	ENSG00000008517	1.07238	0.888688	251	251
PTPN4	ENSG00000088179	1.15116	0.777537	251	251
NUCB2	ENSG00000070081	1.53892	0.387072	251	251
TMEM143	ENSG00000161558	1.21412	0.69695	251	251
DACH1	ENSG00000276644	1.76845	0.262848	251	251
SERTAD2	ENSG00000179833	0.579882	0.270151	251	251
ST3GAL6	ENSG00000064225	1.28723	0.61141	251	251
PKP2	ENSG00000057294	0.798822	0.650887	251	251
KRT1	ENSG00000167768	1.44125	0.465494	251	251
SLC45A4	ENSG00000022567	1.90744	0.20171	251	251
MTRF1	ENSG00000120662	1.09639	0.853676	251	251
ESM1	ENSG00000164283	2.18149	0.137385	251	251
RWDD2A	ENSG00000013392	1.04229	0.934178	251	251
SCFD2	ENSG00000184178	2.17395	0.139167	251	251
YWHAB	ENSG00000166913	0.749288	0.573565	251	251
TMEM155	ENSG00000164112	0.471094	0.152951	251	251
TOMM40	ENSG00000130204	0.997201	0.995523	251	251
PRSS48	ENSG00000189099	0.564562	0.315295	202	300
ADTRP	ENSG00000111863	0.469989	0.132472	251	251
NDUFAF2	ENSG00000164182	0.8821	0.8031	251	251
SEPSECS	ENSG00000109618	1.34635	0.548319	251	251
DCDC2C	ENSG00000214866	2.19136	0.109455	148	354
CWC27	ENSG00000153015	0.739905	0.548134	251	251
LHX5	ENSG00000089116	1.6497	0.325738	251	251
MYOM2	ENSG00000036448	0.994892	0.991819	251	251
CTD-2528L19.4	ENSG00000267552	1.92922	0.180626	174	328
EVX1	ENSG00000106038	1.31806	0.582022	251	251
MAP9	ENSG00000164114	2.12985	0.150432	251	251
APIP	ENSG00000149089	0.597017	0.330881	251	251
MAF1	ENSG00000179632	1.33609	0.563637	251	251
FOXP1	ENSG00000114861	1.27808	0.625075	251	251
PLCE1	ENSG00000138193	0.389607	0.0894822	251	251
RAD17	ENSG00000152942	0.736019	0.550262	251	251
SPCS2	ENSG00000118363	0.799254	0.655551	251	251
SETDB2	ENSG00000136169	1.23224	0.67423	251	251
DESI2	ENSG00000121644	1.41781	0.495769	251	251
PAX3	ENSG00000135903	2.45462	0.0650229	164	338
COX17	ENSG00000138495	0.518046	0.213582	251	251
NLGN2	ENSG00000169992	1.95149	0.20597	251	251
SERPINE3	ENSG00000253309	2.06813	0.149308	251	251
HAO1	ENSG00000101323	1.96773	0.281192	55	447
PKMYT1	ENSG00000127564	1.10751	0.838901	251	251
FAM89B	ENSG00000176973	0.637021	0.364675	251	251
MED8	ENSG00000159479	1.23487	0.67154	251	251
PHF1	ENSG00000112511	1.41151	0.490834	251	251
ZNF781	ENSG00000196381	0.971129	0.953347	251	251
FAM69A	ENSG00000154511	1.43001	0.474996	251	251
ANKMY1	ENSG00000144504	1.32038	0.574539	251	251
PSMB6	ENSG00000142507	0.504422	0.195298	251	251
GUCY1A3	ENSG00000164116	0.699054	0.474204	251	251
PRKG2	ENSG00000138669	2.25358	0.120343	251	251
FBXO45	ENSG00000174013	0.529004	0.208876	251	251
AMZ2	ENSG00000196704	0.721174	0.522544	251	251
TMEM52	ENSG00000178821	1.30539	0.595762	251	251
CHN2	ENSG00000106069	0.373465	0.0567894	251	251
GCNT4	ENSG00000176928	0.693239	0.462924	251	251
KLK8	ENSG00000129455	0.621708	0.338755	251	251
IP6K3	ENSG00000161896	1.32912	0.570913	251	251
MTF2	ENSG00000143033	1.20299	0.710585	251	251
RBM15B	ENSG00000259956	1.00396	0.993723	251	251
PIH1D2	ENSG00000150773	1.11333	0.829435	251	251
RP11-106M3.2	ENSG00000260729	1.24009	0.665332	251	251
MT1A	ENSG00000205362	2.29076	0.113111	251	251
HIST2H3PS2	ENSG00000203818	1.09246	0.931642	38	464
ATP2A1	ENSG00000196296	1.29385	0.603892	251	251
NCAPG	ENSG00000109805	1.60238	0.356566	251	251
FANK1	ENSG00000203780	0.704008	0.483017	251	251
NOP2	ENSG00000111641	1.88406	0.210634	251	251
ZNF880	ENSG00000221923	0.721224	0.514198	251	251
MFI2	ENSG00000163975	0.579278	0.268771	251	251
PTPRB	ENSG00000127329	0.689357	0.468048	251	251
DGKD	ENSG00000077044	0.651997	0.40347	251	251
TMCO1	ENSG00000143183	1.15379	0.773945	251	251
RAB5C	ENSG00000108774	0.470248	0.151976	251	251
NPBWR2	ENSG00000125522	2.20604	0.203819	53	449
UPP1	ENSG00000183696	0.996335	0.994151	251	251
TRABD2B	ENSG00000269113	1.49298	0.433106	251	251
AMN	ENSG00000166126	0.597662	0.313465	251	251
KCNE1B	ENSG00000276289	0.457533	0.136728	244	258
KLK10	ENSG00000129451	0.316769	0.0232982	251	251
KDM5B	ENSG00000117139	0.819475	0.688649	251	251
STPG1	ENSG00000001460	1.03611	0.943359	251	251
FHOD1	ENSG00000135723	0.417013	0.0923275	251	251
PTPRH	ENSG00000080031	1.77677	0.276174	251	251
PCMTD1	ENSG00000168300	1.69953	0.298622	251	251
OR14A16	ENSG00000196772	0.974116	0.967307	100	402
GLRA3	ENSG00000145451	0.957369	0.931073	215	287
FAM188B	ENSG00000106125	1.61797	0.346403	251	251
MAP2K7	ENSG00000076984	0.61142	0.335632	251	251
AP5S1	ENSG00000125843	0.881088	0.800631	251	251
GRIP1	ENSG00000155974	4.38222	0.0115348	251	251
VRK3	ENSG00000105053	1.22456	0.684261	251	251
C6orf229	ENSG00000260286	1.31865	0.581641	177	325
SLC2A1	ENSG00000117394	1.79278	0.269879	251	251
WNT1	ENSG00000125084	0.513836	0.208057	251	251
MUSK	ENSG00000030304	1.73188	0.267867	251	251
SPINK1	ENSG00000164266	1.84786	0.225868	229	273
HCG27	ENSG00000206344	0.720945	0.537052	251	251
GLYCTK	ENSG00000168237	0.377086	0.0784564	251	251
MASP2	ENSG00000009724	1.55924	0.363633	251	251
RPRM	ENSG00000177519	2.25465	0.102137	251	251
TNNT1	ENSG00000105048	1.50253	0.426209	251	251
MT-ND1	ENSG00000198888	1.03633	0.943072	251	251
PPOX	ENSG00000143224	1.29257	0.605359	251	251
H6PD	ENSG00000049239	1.66646	0.31681	251	251
RCOR1	ENSG00000089902	1.18901	0.730675	251	251
GRAMD1C	ENSG00000178075	0.415565	0.0919936	251	251
RPS6KB1	ENSG00000108443	1.00153	0.99756	251	251
GLI3	ENSG00000106571	4.26032	0.01362	251	251
KCNE4	ENSG00000152049	3.06126	0.0410804	251	251
HOXC13	ENSG00000123364	4.68782	0.000965258	145	357
FAM217B	ENSG00000196227	0.740262	0.557147	251	251
FCGR2B	ENSG00000072694	0.732664	0.53503	251	251
LAMTOR4	ENSG00000188186	1.14824	0.781424	251	251
PHYKPL	ENSG00000175309	1.13215	0.803331	251	251
KIAA1328	ENSG00000150477	1.22621	0.685118	251	251
NME1-NME2	ENSG00000011052	0.584948	0.292769	251	251
PHLDA2	ENSG00000181649	0.391733	0.0704729	251	251
CBL	ENSG00000110395	0.709464	0.493358	251	251
RLN1	ENSG00000107018	0.740544	0.548581	251	251
CLN6	ENSG00000128973	0.915702	0.860065	251	251
EFS	ENSG00000100842	0.89035	0.815751	251	251
ERRFI1	ENSG00000116285	0.983848	0.973996	251	251
EVPL	ENSG00000167880	0.632894	0.35846	251	251
SMIM2	ENSG00000139656	0.388307	0.0683253	251	251
IL27RA	ENSG00000104998	0.999913	0.999861	251	251
WDR70	ENSG00000082068	0.768804	0.600699	251	251
BRDT	ENSG00000137948	1.29529	0.606094	251	251
OTUD1	ENSG00000165312	0.846335	0.740042	251	251
TTC5	ENSG00000136319	1.04467	0.930301	251	251
PDCD6	ENSG00000249915	0.676911	0.446507	251	251
MRPS11	ENSG00000181991	0.945517	0.911091	251	251
EPB41L2	ENSG00000079819	0.748701	0.564207	251	251
EPHA3	ENSG00000044524	1.27596	0.627402	251	251
DIO1	ENSG00000211452	1.35403	0.53941	251	251
C1orf35	ENSG00000143793	0.723264	0.527472	251	251
LDHA	ENSG00000134333	1.10155	0.84724	251	251
XCL1	ENSG00000143184	0.447152	0.125034	251	251
UBE3A	ENSG00000114062	1.28208	0.62099	251	251
DNMT3A	ENSG00000119772	1.40366	0.498581	251	251
PDE5A	ENSG00000138735	0.486299	0.151284	251	251
ZNF304	ENSG00000131845	0.985187	0.976291	251	251
ATP6AP2	ENSG00000182220	0.684132	0.459361	251	251
XRCC6BP1	ENSG00000166896	1.28862	0.609053	251	251
PLIN4	ENSG00000167676	1.01995	0.968468	251	251
ARL17B	ENSG00000228696	0.364149	0.0676911	251	251
PLP2	ENSG00000102007	0.937371	0.896861	251	251
TREH	ENSG00000118094	1.1455	0.785539	251	251
NOP16	ENSG00000048162	0.84108	0.730668	251	251
GNA12	ENSG00000146535	0.765815	0.590096	251	251
HEY2	ENSG00000135547	0.457469	0.136903	251	251
ACOX2	ENSG00000168306	0.900251	0.834431	251	251
ASUN	ENSG00000064102	0.691793	0.472041	251	251
PROSER2	ENSG00000148426	0.763893	0.586767	251	251
PPP1R7	ENSG00000115685	0.248092	0.0182366	251	251
OR51E2	ENSG00000167332	2.12906	0.151293	251	251
CYP2E1	ENSG00000130649	1.08855	0.865113	251	251
PES1	ENSG00000100029	1.16074	0.767061	251	251
RP11-864I4.1	ENSG00000255508	0.67674	0.446029	251	251
HSDL2	ENSG00000119471	3.57141	0.0180727	251	251
STARD5	ENSG00000172345	0.606818	0.328071	251	251
PTCD3	ENSG00000132300	0.796914	0.657448	251	251
TSPEAR	ENSG00000175894	1.97915	0.176903	251	251
CYP2D6	ENSG00000100197	1.01301	0.979474	251	251
FLYWCH2	ENSG00000162076	1.07943	0.878327	251	251
NTM	ENSG00000182667	1.11334	0.830472	251	251
IFNA1	ENSG00000197919	1.22867	0.682105	251	251
ZNF551	ENSG00000204519	1.05826	0.909835	251	251
RPL41	ENSG00000229117	0.952049	0.922201	251	251
SERPINB3	ENSG00000057149	0.597784	0.367447	177	325
ASB2	ENSG00000100628	0.456869	0.136014	251	251
CD1C	ENSG00000158481	1.16286	0.763824	251	251
WFDC6	ENSG00000243543	2.86246	0.0328762	196	306
MZT2A	ENSG00000173272	1.11824	0.822655	251	251
EXOSC7	ENSG00000075914	0.882591	0.803919	251	251
OGDHL	ENSG00000197444	3.93451	0.00983148	251	251
IL12A	ENSG00000168811	1.40217	0.499971	251	251
FGFBP1	ENSG00000137440	0.605619	0.311775	251	251
FAM86C1	ENSG00000158483	0.705578	0.495306	251	251
MATN3	ENSG00000132031	1.16081	0.766761	251	251
PIGA	ENSG00000165195	1.3954	0.513486	251	251
MNT	ENSG00000070444	0.659	0.403793	251	251
MSANTD3	ENSG00000066697	1.44484	0.462326	251	251
PLOD1	ENSG00000083444	1.94774	0.207261	251	251
CLPSL2	ENSG00000196748	0.798308	0.653764	251	251
CD79B	ENSG00000007312	0.744075	0.555607	251	251
FARS2	ENSG00000145982	1.28317	0.615681	251	251
DDX60L	ENSG00000181381	0.624145	0.35667	251	251
VNN2	ENSG00000112303	0.794942	0.648041	251	251
SH3D21	ENSG00000214193	0.678017	0.44838	251	251
RCN3	ENSG00000142552	1.38364	0.526154	251	251
PPP4C	ENSG00000149923	0.685053	0.44947	251	251
JAKMIP3	ENSG00000188385	2.14673	0.112791	251	251
ALDOA	ENSG00000149925	5.08433	0.00443247	251	251
CTAGE6	ENSG00000271321	0.599417	0.418682	130	372
NCEH1	ENSG00000144959	2.05803	0.171251	251	251
SMARCC2	ENSG00000139613	0.440303	0.117461	251	251
RFX4	ENSG00000111783	1.31321	0.582144	251	251
NRAP	ENSG00000197893	0.971758	0.954048	251	251
RCAN3	ENSG00000117602	0.386387	0.0867219	251	251
GALC	ENSG00000054983	1.19152	0.724913	251	251
ZBTB21	ENSG00000173276	2.97021	0.0476383	251	251
KBTBD8	ENSG00000163376	1.0236	0.962785	251	251
ZNF451	ENSG00000112200	1.29251	0.609489	251	251
LCN6	ENSG00000267206	0.432535	0.10952	251	251
MED31	ENSG00000108590	0.412083	0.112008	251	251
RNF24	ENSG00000101236	0.612914	0.325148	251	251
BCL7C	ENSG00000099385	0.577813	0.281769	251	251
DROSHA	ENSG00000113360	1.70581	0.295099	251	251
LEMD2	ENSG00000161904	1.02338	0.963221	251	251
BTLA	ENSG00000186265	1.31192	0.588838	251	251
TSPAN19	ENSG00000231738	1.47854	0.433964	251	251
PRDM10	ENSG00000170325	2.02885	0.160711	251	251
UQCRB	ENSG00000156467	0.730549	0.540735	251	251
FAM69B	ENSG00000165716	0.608066	0.330205	251	251
RNF5	ENSG00000204308	0.576177	0.279054	251	251
ONECUT1	ENSG00000169856	0.724602	0.57502	164	338
CCDC63	ENSG00000173093	1.83218	0.23347	133	369
CDK8	ENSG00000132964	0.851909	0.749656	251	251
PCBP3	ENSG00000183570	1.22081	0.691393	251	251
LAMA1	ENSG00000101680	0.423803	0.100335	251	251
TAF9B	ENSG00000187325	0.955322	0.927058	251	251
PLK3	ENSG00000173846	0.749145	0.559841	251	251
DOC2A	ENSG00000149927	0.802043	0.666138	251	251
MPLKIP	ENSG00000168303	3.41768	0.0232914	251	251
LIPJ	ENSG00000204022	1.263	0.638081	251	251
RIC8B	ENSG00000111785	1.22977	0.67709	251	251
WNK4	ENSG00000126562	1.41794	0.48573	251	251
LNPEP	ENSG00000113441	0.912876	0.855091	251	251
PXT1	ENSG00000179165	0.261084	0.0238124	251	251
MRPL22	ENSG00000082515	0.513042	0.206985	251	251
NCAN	ENSG00000130287	1.05502	0.914539	251	251
DOCK10	ENSG00000135905	0.938848	0.899479	251	251
GABRA3	ENSG00000011677	0.371635	0.0739227	236	266
DHDDS	ENSG00000117682	1.45447	0.452436	251	251
C10orf90	ENSG00000154493	0.943891	0.908013	251	251
MGA	ENSG00000174197	1.03425	0.946261	251	251
RMI2	ENSG00000175643	0.393297	0.0721572	251	251
LINC01620	ENSG00000168746	0.803661	0.732273	109	393
GALNT16	ENSG00000100626	0.427947	0.104844	251	251
PRR23A	ENSG00000206260	2.08911	0.238845	58	444
ARFGEF1	ENSG00000066777	1.54295	0.39687	251	251
VPS45	ENSG00000136631	0.734435	0.545908	251	251
NLGN3	ENSG00000196338	3.4363	0.0225222	251	251
ITGB6	ENSG00000115221	0.653486	0.393238	251	251
USP18	ENSG00000184979	1.07705	0.881778	251	251
GDF9	ENSG00000164404	1.97174	0.177958	251	251
LPCAT3	ENSG00000111684	1.71844	0.287449	251	251
SOSTDC1	ENSG00000171243	0.918568	0.865817	251	251
ZNF850	ENSG00000267041	1.67249	0.313386	251	251
CAND1	ENSG00000111530	1.06228	0.904209	251	251
KCNJ5	ENSG00000120457	0.436169	0.11324	251	251
KCNJ11	ENSG00000187486	1.22143	0.687902	251	251
CRYBB1	ENSG00000100122	0.689115	0.467639	251	251
CAPN3	ENSG00000092529	0.583801	0.310644	251	251
MEP1A	ENSG00000112818	0.590969	0.302651	251	251
AGXT2	ENSG00000113492	0.726868	0.534878	228	274
TRAF3IP2	ENSG00000056972	0.335975	0.0468288	251	251
POGK	ENSG00000143157	1.50943	0.421703	251	251
PRH1-PRR4	ENSG00000275778	0.890237	0.815756	251	251
SMARCC1	ENSG00000173473	1.406	0.506072	251	251
PRKACB	ENSG00000142875	1.79699	0.234261	251	251
CLCA4	ENSG00000016602	2.5753	0.0886197	251	251
HOOK3	ENSG00000168172	0.835696	0.717914	251	251
DHX15	ENSG00000109606	1.86918	0.21786	251	251
WBP2NL	ENSG00000183066	0.370653	0.0730454	251	251
CCDC188	ENSG00000234409	1.33605	0.559584	251	251
ATAD3C	ENSG00000215915	1.25512	0.647216	251	251
RAD54L	ENSG00000085999	1.31314	0.587373	251	251
RP3-468K18.7	ENSG00000280148	1.472	0.500096	93	409
CHORDC1	ENSG00000110172	0.848024	0.742756	251	251
SLC18A2	ENSG00000165646	1.81125	0.242872	251	251
DENND5A	ENSG00000184014	0.845839	0.739245	251	251
ATP6V0E1	ENSG00000113732	0.961378	0.937526	251	251
BTBD16	ENSG00000138152	1.10453	0.842182	251	251
N4BP1	ENSG00000102921	0.756662	0.578754	251	251
ART5	ENSG00000167311	1.05172	0.919624	251	251
TBX19	ENSG00000143178	1.18032	0.739232	251	251
CXCR1	ENSG00000163464	1.01091	0.982674	251	251
ISLR2	ENSG00000167178	1.36913	0.530758	251	251
RP11-77K12.7	ENSG00000260092	1.05656	0.91858	168	334
MYH7	ENSG00000092054	0.955347	0.927122	251	251
PDRG1	ENSG00000088356	0.563453	0.278536	251	251
AKR1C2	ENSG00000151632	2.0981	0.140357	251	251
ADCY2	ENSG00000078295	1.24386	0.664108	251	251
RGS20	ENSG00000147509	0.986739	0.978689	251	251
EIF3I	ENSG00000084623	0.915596	0.859782	251	251
TTLL4	ENSG00000135912	0.951275	0.920885	251	251
HMGB2	ENSG00000164104	1.20937	0.705507	251	251
SLC15A5	ENSG00000188991	0.30093	0.0270515	251	251
UBE2N	ENSG00000177889	1.67696	0.311192	251	251
FAM185A	ENSG00000222011	2.62441	0.0618616	251	251
PDE1C	ENSG00000154678	1.29481	0.606795	251	251
ABCA1	ENSG00000165029	0.513977	0.188367	251	251
NIF3L1	ENSG00000196290	0.277634	0.0318885	251	251
ANKRD1	ENSG00000148677	1.53014	0.406329	251	251
MCOLN2	ENSG00000153898	0.581521	0.287447	251	251
MUT	ENSG00000146085	1.63991	0.332929	251	251
VTA1	ENSG00000009844	0.905991	0.843009	251	251
SIM2	ENSG00000159263	1.42334	0.480593	251	251
ZCCHC17	ENSG00000121766	0.697599	0.482516	251	251
EML2	ENSG00000125746	0.591322	0.320456	251	251
PON1	ENSG00000005421	0.673337	0.440442	251	251
GPR35	ENSG00000178623	1.45455	0.453275	251	251
PRG4	ENSG00000116690	4.57523	0.008988	251	251
PCDHGA2	ENSG00000081853	0.729559	0.529733	251	251
TULP2	ENSG00000104804	0.816539	0.686007	251	251
KATNB1	ENSG00000140854	1.12506	0.813425	251	251
DCDC1	ENSG00000170959	1.14507	0.785799	251	251
RP11-500M8.7	ENSG00000272921	1.98474	0.162024	165	337
S100A12	ENSG00000163221	2.13723	0.14914	251	251
DLX6	ENSG00000006377	0.522199	0.219188	251	251
ZNF248	ENSG00000198105	1.12413	0.814486	251	251
CREM	ENSG00000095794	1.82011	0.257683	251	251
ZDHHC6	ENSG00000023041	0.708612	0.501494	251	251
RP11-514O12.4	ENSG00000249141	1.31199	0.58845	251	251
POU6F1	ENSG00000184271	1.51047	0.407947	251	251
CSPG4	ENSG00000173546	1.83899	0.230221	251	251
CALML5	ENSG00000178372	0.494832	0.341559	112	390
BIN3	ENSG00000147439	0.542391	0.247896	251	251
B3GNT4	ENSG00000176383	0.935152	0.893055	251	251
PLP1	ENSG00000123560	1.83903	0.229828	251	251
PAGE2	ENSG00000234068	1.87892	0.265782	92	410
ANKRD20A1	ENSG00000260691	1.78434	0.255085	251	251
RTN2	ENSG00000125744	1.1822	0.738938	251	251
TMED6	ENSG00000157315	1.12112	0.818771	251	251
XYLT2	ENSG00000015532	2.25588	0.119151	251	251
LYZ	ENSG00000090382	1.5314	0.405084	251	251
DDX21	ENSG00000165732	1.54603	0.394413	251	251
VAC14	ENSG00000103043	1.6726	0.313491	251	251
USP9X	ENSG00000124486	1.24539	0.662281	251	251
STX17	ENSG00000136874	1.79311	0.250922	251	251
SAP30	ENSG00000164105	1.35786	0.541343	251	251
ISG20L2	ENSG00000143319	1.71555	0.289741	251	251
ZFYVE19	ENSG00000166140	0.395861	0.0740082	251	251
STOX1	ENSG00000165730	1.19725	0.717154	251	251
NR2F1	ENSG00000175745	1.03053	0.952003	251	251
ZNF566	ENSG00000186017	1.30349	0.59291	251	251
KRTAP1-5	ENSG00000221852	0.596687	0.41361	109	393
MORF4L2	ENSG00000123562	1.28096	0.621941	251	251
PTGS2	ENSG00000073756	1.36424	0.544147	251	251
ZZEF1	ENSG00000074755	1.52479	0.397692	251	251
CCDC90B	ENSG00000137500	0.552602	0.242918	251	251
SYNJ1	ENSG00000159082	0.544395	0.251394	251	251
UBE2Z	ENSG00000159202	1.23517	0.680502	251	251
CDK5RAP2	ENSG00000136861	0.59608	0.297088	251	251
MMP8	ENSG00000118113	1.15111	0.779675	251	251
ZNF132	ENSG00000131849	1.52699	0.39487	251	251
NPPB	ENSG00000120937	1.26481	0.639942	194	308
FOCAD	ENSG00000188352	1.90561	0.203151	251	251
ICA1	ENSG00000003147	2.2908	0.113515	251	251
SLC5A10	ENSG00000154025	0.478764	0.162166	251	251
OSBPL5	ENSG00000021762	0.749022	0.564689	251	251
C11orf53	ENSG00000150750	1.70292	0.296599	148	354
WIF1	ENSG00000156076	0.935711	0.894169	251	251
FGFR4	ENSG00000160867	2.14677	0.146135	251	251
WDR36	ENSG00000134987	7.21082	0.00218738	251	251
TRIM25	ENSG00000121060	1.77158	0.244371	251	251
OR1J2	ENSG00000197233	0	0.293823	40	462
MBOAT1	ENSG00000172197	0.749862	0.566437	251	251
CRB3	ENSG00000130545	0.457567	0.1178	251	251
XPO4	ENSG00000132953	0.70799	0.50044	251	251
SEC14L3	ENSG00000100012	0.91812	0.864629	251	251
TMEM30A	ENSG00000112697	2.17471	0.139613	251	251
ECHDC3	ENSG00000134463	0.278413	0.0319253	251	251
WAS	ENSG00000015285	0.93847	0.898746	251	251
FBXO6	ENSG00000116663	0.477709	0.160808	251	251
ZGRF1	ENSG00000138658	1.83979	0.216065	251	251
C8orf76	ENSG00000189376	1.22999	0.677473	251	251
DDR1	ENSG00000204580	0.41284	0.0899782	251	251
CDH6	ENSG00000113361	0.799118	0.651486	251	251
SPI1	ENSG00000066336	0.940296	0.901764	251	251
PGBD4	ENSG00000182405	1.36739	0.527342	251	251
ZNF780A	ENSG00000197782	1.18231	0.735819	251	251
ATOH7	ENSG00000179774	1.08018	0.877207	251	251
PPARA	ENSG00000186951	1.30005	0.601298	251	251
BPI	ENSG00000101425	1.12574	0.813428	251	251
ZNF425	ENSG00000204947	1.48255	0.430637	251	251
ZNF778	ENSG00000170100	0.905555	0.843465	251	251
PRB2	ENSG00000121335	1.078	0.880495	233	269
SCPEP1	ENSG00000121064	0.863224	0.773277	251	251
SGCB	ENSG00000163069	0.396696	0.0755049	251	251
GC	ENSG00000145321	1.6987	0.400142	74	428
PLIN1	ENSG00000166819	1.44605	0.460685	251	251
HTR1F	ENSG00000179097	1.007	0.988863	251	251
PAGE2B	ENSG00000238269	1.2459	0.682704	147	355
FBXO28	ENSG00000143756	1.98864	0.193241	251	251
PDIA3	ENSG00000167004	1.77209	0.260413	251	251
RPF2	ENSG00000197498	0.686067	0.451155	251	251
APPL1	ENSG00000157500	2.98816	0.0461023	251	251
UPF2	ENSG00000151461	1.14328	0.788138	251	251
NRK	ENSG00000123572	1.87393	0.233878	251	251
SLPI	ENSG00000124107	0.84055	0.727184	251	251
ITGB3BP	ENSG00000142856	2.23785	0.124108	251	251
TOR4A	ENSG00000198113	0.689943	0.45855	251	251
MED1	ENSG00000125686	1.68137	0.307934	251	251
CRH	ENSG00000147571	1.62697	0.340125	251	251
KLHL10	ENSG00000161594	0.882035	0.802928	251	251
CLEC5A	ENSG00000258227	1.60466	0.354287	251	251
RBM12	ENSG00000244462	1.52831	0.405488	251	251
PDCD4	ENSG00000150593	0.468729	0.149651	251	251
ERO1B	ENSG00000086619	1.37214	0.522189	251	251
RBM43	ENSG00000184898	1.11501	0.827386	251	251
OR5A2	ENSG00000172324	0.549942	0.342297	138	364
TTLL1	ENSG00000100271	1.85163	0.224759	251	251
QRFP	ENSG00000188710	1.43926	0.466346	251	251
WDR90	ENSG00000161996	1.61296	0.336117	251	251
MAPK4	ENSG00000141639	1.15328	0.774586	251	251
NYAP2	ENSG00000144460	2.00046	0.189029	251	251
PRKAG3	ENSG00000115592	0.678183	0.447716	251	251
SDAD1	ENSG00000198301	1.68612	0.304945	251	251
MSANTD4	ENSG00000170903	1.09014	0.862654	251	251
HAUS5	ENSG00000249115	0.693098	0.474128	251	251
SBNO2	ENSG00000064932	1.61941	0.345314	251	251
FCGRT	ENSG00000104870	1.47507	0.436166	251	251
MED28	ENSG00000118579	1.13153	0.804384	251	251
KDM4E	ENSG00000235268	0.266123	0.0131963	251	251
ZFHX2	ENSG00000136367	0.679516	0.440047	251	251
CBY3	ENSG00000204659	1.77963	0.257361	251	251
ZNF622	ENSG00000173545	0.731603	0.527471	251	251
MYSM1	ENSG00000162601	1.91778	0.19872	251	251
ANXA3	ENSG00000138772	0.630301	0.352957	251	251
RP11-248J23.7	ENSG00000270099	1.02363	0.962739	251	251
HS3ST3A1	ENSG00000153976	4.50258	0.00988914	251	251
CEACAM19	ENSG00000186567	1.57884	0.358652	251	251
VSTM2A	ENSG00000170419	1.35815	0.551473	160	342
SZRD1	ENSG00000055070	0.66762	0.419149	251	251
PHACTR3	ENSG00000087495	0.318493	0.0240465	251	251
GPSM2	ENSG00000121957	3.31365	0.0276422	251	251
RBM46	ENSG00000151962	1.69709	0.29962	251	251
SLC20A1	ENSG00000144136	1.82538	0.256471	251	251
NPIPB3	ENSG00000169246	2.06305	0.150355	251	251
ADGRA3	ENSG00000152990	2.72779	0.050704	251	251
POLG	ENSG00000140521	0.65892	0.415483	251	251
IGF1R	ENSG00000140443	0.84236	0.730389	251	251
F2RL2	ENSG00000164220	1.43526	0.481259	251	251
SLA	ENSG00000155926	1.02052	0.967473	251	251
RPL38	ENSG00000172809	0.745005	0.557497	251	251
PTPN12	ENSG00000127947	0.719307	0.509049	251	251
RNASE8	ENSG00000173431	0.922348	0.888584	138	364
TBC1D3B	ENSG00000274808	0.775998	0.620903	251	251
FGF10	ENSG00000070193	2.11808	0.154153	251	251
ZNF318	ENSG00000171467	1.04724	0.926328	251	251
RHEB	ENSG00000106615	0.624389	0.357183	251	251
RASD2	ENSG00000100302	0.363883	0.0491991	251	251
PRRT2	ENSG00000167371	0.432564	0.133051	251	251
ZNF350	ENSG00000256683	0.555338	0.266703	251	251
TONSL	ENSG00000160949	2.4191	0.089744	251	251
ZNF664	ENSG00000179195	1.16623	0.757764	251	251
IL10RA	ENSG00000110324	0.754656	0.574974	251	251
TYK2	ENSG00000105397	1.21322	0.697794	251	251
FATE1	ENSG00000147378	0.578805	0.283316	251	251
FAHD2B	ENSG00000144199	2.50713	0.0771521	251	251
TIPIN	ENSG00000075131	1.11198	0.831541	251	251
BDH1	ENSG00000161267	1.19624	0.718824	251	251
PSMB5	ENSG00000100804	0.636373	0.377243	251	251
LRIG1	ENSG00000144749	1.58577	0.353005	251	251
KCTD1	ENSG00000134504	0.620794	0.351195	251	251
NR5A2	ENSG00000116833	0.930273	0.884892	251	251
C14orf79	ENSG00000140104	0.767636	0.598027	251	251
NOTCH2	ENSG00000134250	0.894036	0.822004	251	251
RECQL	ENSG00000004700	0.684084	0.446807	251	251
FN3KRP	ENSG00000141560	0.590346	0.301547	251	251
TMOD1	ENSG00000136842	1.63604	0.319759	251	251
ELAC2	ENSG00000006744	0.471227	0.15294	251	251
FXYD6	ENSG00000137726	0.847484	0.739915	251	251
MRPL10	ENSG00000159111	0.495867	0.183912	251	251
NCAPH2	ENSG00000025770	1.39652	0.505075	251	251
PAQR3	ENSG00000163291	7.59546	0.00152138	251	251
DPYSL3	ENSG00000113657	1.17268	0.751386	251	251
APBA2	ENSG00000034053	2.11513	0.136479	251	251
ANTXR2	ENSG00000163297	1.4108	0.49185	251	251
MINOS1	ENSG00000173436	2.00323	0.167986	251	251
SERPINI1	ENSG00000163536	0.776327	0.614413	251	251
UBE2J1	ENSG00000198833	0.899562	0.831999	251	251
THOC1	ENSG00000079134	1.29105	0.60678	251	251
EOMES	ENSG00000163508	0.344097	0.0524951	251	251
CTD-2369P2.10	ENSG00000167807	0.950065	0.918674	251	251
KIAA1324	ENSG00000116299	0.944004	0.908385	251	251
HIST1H3F	ENSG00000277775	1.30232	0.598895	251	251
REM2	ENSG00000139890	1.24239	0.66233	251	251
NTN5	ENSG00000142233	1.189	0.727883	251	251
MZT2B	ENSG00000152082	1.49694	0.418522	251	251
FAM90A26	ENSG00000229924	1.20817	0.704268	251	251
RP11-315D16.2	ENSG00000260007	1.87371	0.201507	170	332
MCL1	ENSG00000143384	1.00952	0.984963	251	251
LRRC26	ENSG00000184709	0.866929	0.781571	220	282
POPDC3	ENSG00000132429	2.81259	0.0441575	251	251
G2E3	ENSG00000092140	1.16829	0.754663	251	251
ULK1	ENSG00000177169	1.77145	0.261502	251	251
EXTL2	ENSG00000162694	2.4963	0.0783337	251	251
PBX1	ENSG00000185630	0.58474	0.292729	251	251
A2ML1	ENSG00000166535	1.41343	0.489082	251	251
COL19A1	ENSG00000082293	1.06039	0.907192	251	251
PNMA6A	ENSG00000235961	3.86152	0.0110699	251	251
TCTE1	ENSG00000146221	2.31867	0.108089	251	251
SLC35D3	ENSG00000182747	0.998406	0.997462	251	251
EP400	ENSG00000183495	1.45284	0.455392	251	251
FCRL1	ENSG00000163534	0.608962	0.331714	251	251
ADAMTSL4	ENSG00000143382	1.69473	0.301302	251	251
C19orf73	ENSG00000221916	0.656267	0.410157	251	251
SORBS2	ENSG00000154556	0.95087	0.91996	251	251
TRMT44	ENSG00000155275	0.440382	0.116858	251	251
ZNF486	ENSG00000256229	0.887719	0.811516	251	251
ZC3H8	ENSG00000144161	1.51974	0.392998	251	251
DENND1A	ENSG00000119522	2.09166	0.160125	251	251
GBP5	ENSG00000154451	0.693546	0.474881	251	251
RARRES1	ENSG00000118849	1.17809	0.743975	251	251
PRPH2	ENSG00000112619	0.970702	0.952556	251	251
ENTPD6	ENSG00000197586	0.54579	0.253341	251	251
CFB	ENSG00000243649	0.244879	0.0170643	251	251
C7orf73	ENSG00000243317	1.91072	0.201203	251	251
ANAPC1	ENSG00000153107	2.11722	0.154446	251	251
CDO1	ENSG00000129596	0.982033	0.971056	251	251
PCDH11X	ENSG00000102290	1.30049	0.596056	251	251
ASGR1	ENSG00000141505	1.16967	0.75309	251	251
TNPO3	ENSG00000064419	1.5305	0.391881	251	251
PIGO	ENSG00000165282	1.64562	0.316473	251	251
NDUFA3	ENSG00000170906	0.660999	0.418064	251	251
AP000275.65	ENSG00000265590	0.566866	0.265078	251	251
NR6A1	ENSG00000148200	1.42541	0.478551	251	251
MARVELD1	ENSG00000155254	1.17778	0.744916	251	251
CPT2	ENSG00000157184	0.938358	0.899309	251	251
PI4K2A	ENSG00000155252	0.809656	0.671055	251	251
C14orf93	ENSG00000100802	1.36982	0.529936	251	251
NREP	ENSG00000134986	2.2577	0.120641	251	251
MAFK	ENSG00000198517	1.23092	0.679115	251	251
PLCD4	ENSG00000115556	2.17501	0.120401	251	251
STK35	ENSG00000125834	1.45607	0.463671	251	251
KIF1B	ENSG00000054523	1.00252	0.995975	251	251
FAT3	ENSG00000165323	1.16462	0.761692	251	251
SIPA1	ENSG00000213445	0.81999	0.688647	251	251
PTGR1	ENSG00000106853	0.623829	0.355692	251	251
RPS24	ENSG00000138326	0.76517	0.593972	251	251
MFN2	ENSG00000116688	2.19952	0.133201	251	251
RBMS2	ENSG00000076067	0.567887	0.266225	251	251
LSAMP	ENSG00000185565	2.87611	0.055091	251	251
GCK	ENSG00000106633	0.902368	0.837441	251	251
RPL9	ENSG00000163682	0.74994	0.566531	251	251
GPR171	ENSG00000174946	0.770342	0.603396	251	251
RXRB	ENSG00000204231	1.52157	0.399544	251	251
ABHD5	ENSG00000011198	1.76886	0.262638	251	251
CREG1	ENSG00000143162	1.56501	0.368893	251	251
GCNT2	ENSG00000111846	0.643966	0.389943	251	251
POLR2I	ENSG00000105258	0.589868	0.300766	251	251
SNRNP35	ENSG00000184209	0.66042	0.417762	251	251
LIMD2	ENSG00000136490	0.562322	0.256311	251	251
DCAF7	ENSG00000136485	0.704368	0.484188	251	251
RHOC	ENSG00000155366	0.403913	0.081329	251	251
CDON	ENSG00000064309	1.40144	0.49186	251	251
RIPPLY3	ENSG00000183145	0.306553	0.0299696	251	251
CDS2	ENSG00000101290	1.04774	0.925629	251	251
LRRC32	ENSG00000137507	2.61973	0.0824136	251	251
DCP2	ENSG00000172795	3.0353	0.0426253	251	251
BPIFA1	ENSG00000198183	0.625855	0.345771	251	251
HBZ	ENSG00000130656	0.597544	0.333732	209	293
CALHM2	ENSG00000138172	0.866915	0.776525	251	251
UQCRC1	ENSG00000010256	1.07046	0.891505	251	251
ZMYND10	ENSG00000004838	1.34469	0.555164	251	251
CENPE	ENSG00000138778	0.938121	0.898165	251	251
EIF2AK2	ENSG00000055332	1.60819	0.352318	251	251
CTC-479C5.6	ENSG00000263201	0	0.0724114	81	421
LRRIQ4	ENSG00000188306	0.524412	0.222133	251	251
PRICKLE3	ENSG00000012211	1.03802	0.940485	251	251
ENDOV	ENSG00000173818	1.28452	0.618271	251	251
SMIM23	ENSG00000185662	2.01242	0.215961	83	419
BEND2	ENSG00000177324	0.554233	0.298671	179	323
INTS4	ENSG00000149262	0.581323	0.287517	251	251
FAM63A	ENSG00000143409	1.56523	0.3677	251	251
XDH	ENSG00000158125	0.934751	0.8925	251	251
FAM212A	ENSG00000185614	1.12697	0.810713	251	251
ZDHHC20	ENSG00000180776	0.725791	0.522296	251	251
ANKRD42	ENSG00000137494	1.04633	0.927786	251	251
SLC43A2	ENSG00000167703	1.00609	0.990304	251	251
RTEL1-TNFRSF6B	ENSG00000026036	1.16912	0.754337	251	251
TMEM232	ENSG00000186952	1.90753	0.201439	251	251
C9orf78	ENSG00000136819	0.544728	0.251027	251	251
BMP8A	ENSG00000183682	3.89834	0.0106222	251	251
SMARCD1	ENSG00000066117	1.41796	0.4845	251	251
ABCC1	ENSG00000103222	3.03256	0.0427456	251	251
STAT1	ENSG00000115415	0.548646	0.237533	251	251
AHSG	ENSG00000145192	0.835005	0.719787	251	251
IL18BP	ENSG00000137496	0.467607	0.148723	251	251
PRX	ENSG00000105227	0.90646	0.844181	251	251
RP11-159D12.5	ENSG00000266086	0.860726	0.765621	251	251
PAX1	ENSG00000125813	1.27508	0.624055	251	251
ADCK4	ENSG00000123815	0.896504	0.827267	251	251
ZC3H18	ENSG00000158545	0.704692	0.495	251	251
ZNF500	ENSG00000103199	1.469	0.441956	251	251
AC079907.1	ENSG00000281370	0.997885	0.996613	251	251
TSC2	ENSG00000103197	1.55942	0.372518	251	251
C1orf87	ENSG00000162598	1.36157	0.547635	165	337
POMC	ENSG00000115138	0.413205	0.0901529	251	251
METTL22	ENSG00000067365	2.14747	0.1267	251	251
STRIP1	ENSG00000143093	0.633224	0.371586	251	251
AL133475.1	ENSG00000281602	0	0.639875	4	498
ZNF598	ENSG00000167962	2.27846	0.116279	251	251
HSPA1L	ENSG00000204390	0.50406	0.194607	251	251
RILP	ENSG00000167705	0.694223	0.476074	251	251
CACNG2	ENSG00000166862	0.475732	0.313876	130	372
JMJD7-PLA2G4B	ENSG00000168970	0.859166	0.767055	251	251
OR10A3	ENSG00000170683	0	0.103432	59	443
ZNF532	ENSG00000074657	0.710922	0.495785	251	251
STRA6	ENSG00000137868	1.13642	0.798796	251	251
CDH11	ENSG00000140937	1.0964	0.85438	251	251
ATP2A3	ENSG00000074370	0.669512	0.433388	251	251
AIRE	ENSG00000160224	0.940185	0.902435	251	251
ECE2	ENSG00000145194	1.39718	0.504594	251	251
GPR45	ENSG00000135973	0.920329	0.868876	251	251
HCFC2	ENSG00000111727	1.86785	0.218315	251	251
ZNF700	ENSG00000196757	0.852398	0.755352	251	251
CMTM3	ENSG00000140931	0.496307	0.163102	251	251
ACAD8	ENSG00000151498	2.34644	0.0843901	251	251
NKX3-2	ENSG00000109705	1.57079	0.377689	251	251
KCNE3	ENSG00000175538	1.63911	0.333549	251	251
BSX	ENSG00000188909	0	0.196239	48	454
ZNF528	ENSG00000167555	0.648967	0.398173	251	251
NOMO3	ENSG00000103226	1.35828	0.54167	251	251
NEK2	ENSG00000117650	3.14156	0.0361196	251	251
CTHRC1	ENSG00000164932	2.52383	0.0953918	251	251
PCBP1	ENSG00000169564	0.948944	0.916438	251	251
TMEM260	ENSG00000070269	0.749881	0.566434	251	251
TAF3	ENSG00000165632	0.721984	0.51584	251	251
FOXD1	ENSG00000251493	1.58361	0.368528	251	251
AOC2	ENSG00000131480	1.40487	0.497748	251	251
MANBA	ENSG00000109323	1.04226	0.933915	251	251
ALDH3A1	ENSG00000108602	0.639892	0.383215	251	251
C9orf16	ENSG00000171159	0.501318	0.171882	251	251
SCN2B	ENSG00000149575	1.1356	0.799978	251	251
CRIP1	ENSG00000213145	1.90543	0.203559	251	251
LRRC41	ENSG00000132128	1.19642	0.721443	251	251
CASP4	ENSG00000196954	1.02225	0.964886	251	251
SYCE1L	ENSG00000205078	1.04647	0.927522	251	251
POLR1D	ENSG00000186184	0.762871	0.589926	251	251
MTL5	ENSG00000132749	1.74517	0.273549	251	251
RNF112	ENSG00000128482	0.924811	0.875468	251	251
RAN	ENSG00000132341	0.876232	0.79088	251	251
PQLC3	ENSG00000162976	0.725953	0.522818	251	251
PPT2	ENSG00000221988	2.10097	0.139179	251	251
AC011530.4	ENSG00000268434	1.57842	0.359469	153	349
PHGDH	ENSG00000092621	0.790857	0.640128	251	251
CELSR3	ENSG00000008300	1.22269	0.688839	251	251
CTD-2583A14.10	ENSG00000268750	0.653849	0.406841	251	251
FAM46B	ENSG00000158246	1.65056	0.326645	251	251
ANO4	ENSG00000151572	1.71556	0.289108	251	251
EFHC1	ENSG00000096093	1.501	0.41563	251	251
CRIP3	ENSG00000146215	0.95771	0.931201	251	251
PTS	ENSG00000150787	0.167905	0.00711594	251	251
ABCF2	ENSG00000033050	1.47881	0.445346	251	251
PKD1L3	ENSG00000277481	1.01993	0.968487	251	251
SLC39A10	ENSG00000196950	0.302375	0.0278425	251	251
DEFB131	ENSG00000186146	0.603251	0.340882	251	251
HIST1H3I	ENSG00000275379	0.837178	0.741151	169	333
RP11-566K11.2	ENSG00000198211	1.34359	0.555823	203	299
TREML1	ENSG00000161911	0.583073	0.289082	251	251
RAC2	ENSG00000128340	0.868588	0.777511	251	251
MYH15	ENSG00000144821	1.74198	0.27531	251	251
SRFBP1	ENSG00000151304	1.0851	0.870677	251	251
CFL2	ENSG00000165410	1.89094	0.20899	251	251
TNFAIP3	ENSG00000118503	0.879165	0.796347	251	251
NRIP3	ENSG00000175352	0.626905	0.348088	251	251
PLEKHM3	ENSG00000178385	2.16406	0.142042	251	251
C1orf228	ENSG00000198520	1.56903	0.366435	251	251
PBK	ENSG00000168078	2.22289	0.128195	251	251
ZFHX3	ENSG00000140836	1.14086	0.793283	251	251
C12orf50	ENSG00000165805	1.12789	0.81042	251	251
DACT1	ENSG00000165617	4.80182	0.00672252	251	251
CIZ1	ENSG00000148337	1.17932	0.743112	251	251
ECE1	ENSG00000117298	0.56479	0.246742	251	251
PGM3	ENSG00000013375	1.8765	0.21378	251	251
NSMCE1	ENSG00000169189	0.615116	0.34174	251	251
OR2L2	ENSG00000203663	0.856307	0.787673	154	348
EYA2	ENSG00000064655	2.97212	0.0474211	251	251
SLC30A7	ENSG00000162695	0.905762	0.842795	251	251
SLC36A1	ENSG00000123643	0.816494	0.686645	251	251
PRPF19	ENSG00000110107	0.991543	0.986443	251	251
ZNF23	ENSG00000167377	1.36446	0.529928	251	251
FMO5	ENSG00000131781	0.960655	0.93598	251	251
MARVELD3	ENSG00000140832	0.667771	0.418687	251	251
AKR1B15	ENSG00000227471	2.1781	0.138681	251	251
C2orf76	ENSG00000186132	1.07847	0.879805	251	251
FOXL1	ENSG00000176678	0.995007	0.992003	251	251
CYP8B1	ENSG00000180432	0.948737	0.916576	251	251
M1AP	ENSG00000159374	1.35702	0.542919	251	251
ECM1	ENSG00000143369	1.15208	0.776488	251	251
TUBA1C	ENSG00000167553	0.982814	0.972325	251	251
SCYL2	ENSG00000136021	1.25861	0.647119	251	251
OARD1	ENSG00000124596	1.13144	0.804402	251	251
CD96	ENSG00000153283	0.536052	0.219123	251	251
LY86	ENSG00000112799	0.744473	0.55638	251	251
CHRNA5	ENSG00000169684	1.37887	0.52142	251	251
LARP4B	ENSG00000107929	1.17687	0.743207	251	251
ERVW-1	ENSG00000242950	1.42691	0.477878	251	251
SPNS1	ENSG00000169682	4.92618	0.00566025	251	251
FUT7	ENSG00000180549	0.783916	0.627386	251	251
BPGM	ENSG00000172331	0.738463	0.545416	251	251
RSPH10B2	ENSG00000169402	2.41426	0.0905612	251	251
GPR89B	ENSG00000188092	0.770122	0.610383	251	251
NRN1	ENSG00000124785	1.24131	0.663136	251	251
TSSK6	ENSG00000178093	2.49358	0.0638797	251	251
SLC14A1	ENSG00000141469	0.459608	0.162649	251	251
RXRA	ENSG00000186350	0.857597	0.759451	251	251
AKR1C1	ENSG00000187134	2.00258	0.167776	251	251
MMP11	ENSG00000099953	0.823314	0.695858	251	251
LSM14A	ENSG00000257103	0.740663	0.549521	251	251
SHC4	ENSG00000185634	1.63188	0.338047	251	251
NFASC	ENSG00000163531	1.21042	0.700566	251	251
APEX2	ENSG00000169188	0.753866	0.573559	251	251
TMEM214	ENSG00000119777	0.96618	0.945109	251	251
HGH1	ENSG00000235173	0.89436	0.823133	251	251
POMT1	ENSG00000130714	1.68951	0.303468	251	251
CCDC85A	ENSG00000055813	1.69864	0.29906	251	251
NPNT	ENSG00000168743	1.11613	0.825476	251	251
TMEM164	ENSG00000157600	2.0438	0.155177	251	251
INSRR	ENSG00000027644	2.83531	0.0586299	251	251
TP53INP1	ENSG00000164938	0.643945	0.389628	251	251
CREB3L3	ENSG00000060566	0.445442	0.123335	251	251
BMP7	ENSG00000101144	1.14542	0.787344	251	251
PRSS37	ENSG00000165076	1.76387	0.264447	251	251
ACAP1	ENSG00000072818	0.635434	0.375113	251	251
SRXN1	ENSG00000271303	1.59874	0.358673	251	251
ATP1B3	ENSG00000069849	0.761716	0.587679	251	251
OR2L5	ENSG00000197454	2.00483	0.265009	67	435
PGLYRP4	ENSG00000163218	0.96288	0.941523	201	301
RBM4	ENSG00000173933	0.378464	0.0797642	251	251
ZC3H4	ENSG00000130749	0.430164	0.106786	251	251
DENND2C	ENSG00000175984	0.910564	0.851894	251	251
MOB1A	ENSG00000114978	1.69742	0.319378	251	251
ABCC8	ENSG00000006071	0.886781	0.810042	251	251
P3H3	ENSG00000110811	0.852849	0.749481	251	251
ZFP28	ENSG00000196867	1.47037	0.440422	251	251
ANKRD61	ENSG00000157999	1.6989	0.285463	251	251
RPS4X	ENSG00000198034	0.460809	0.122079	251	251
TRAPPC1	ENSG00000170043	0.866482	0.775496	251	251
FBLN7	ENSG00000144152	1.12544	0.811931	251	251
EPB41L4B	ENSG00000095203	2.40484	0.0926135	251	251
TNRC6B	ENSG00000100354	0.915888	0.861236	251	251
BLOC1S5-TXNDC5	ENSG00000259040	0.676419	0.434584	251	251
SP6	ENSG00000189120	1.03962	0.93798	251	251
COPG2	ENSG00000158623	0.874521	0.788099	251	251
IL9	ENSG00000145839	0	0.305631	38	464
VIPR1	ENSG00000114812	0.768298	0.60687	251	251
BRCA2	ENSG00000139618	1.1006	0.848718	251	251
P2RY12	ENSG00000169313	0.844679	0.737122	251	251
SPTSSA	ENSG00000165389	1.22015	0.692226	251	251
AGO4	ENSG00000134698	0.933846	0.891714	251	251
SAAL1	ENSG00000166788	0.968086	0.94842	251	251
SETD7	ENSG00000145391	1.90716	0.222046	251	251
MEF2B	ENSG00000213999	0.74065	0.557399	251	251
AC016549.1	ENSG00000281325	0.975952	0.963991	162	340
FPR3	ENSG00000187474	0.989972	0.983905	251	251
BCS1L	ENSG00000074582	0.795223	0.655429	251	251
SLBP	ENSG00000163950	0.848732	0.744383	251	251
WDR77	ENSG00000116455	0.997501	0.996021	251	251
LRRC75A	ENSG00000181350	0.345986	0.0539529	251	251
RPA3	ENSG00000106399	0.852455	0.751038	251	251
FKTN	ENSG00000106692	2.18948	0.135877	251	251
KCTD18	ENSG00000155729	1.59929	0.345052	251	251
CARHSP1	ENSG00000153048	0.604836	0.324058	251	251
SALL1	ENSG00000103449	0.818043	0.689445	251	251
CA4	ENSG00000167434	0.850298	0.746737	251	251
MEIS3	ENSG00000105419	1.53853	0.398497	251	251
GTPBP2	ENSG00000172432	0.96554	0.944053	251	251
XXYLT1	ENSG00000173950	1.72866	0.282885	251	251
FREM2	ENSG00000150893	2.13897	0.129759	251	251
STRN4	ENSG00000090372	0.548229	0.236724	251	251
TMPRSS3	ENSG00000160183	1.45214	0.454391	251	251
KLF16	ENSG00000129911	0.874162	0.787321	251	251
ARSE	ENSG00000157399	1.38878	0.512403	251	251
RNASEH2B	ENSG00000136104	0.942539	0.906334	251	251
TSPAN3	ENSG00000140391	0.847068	0.741143	251	251
ADNP2	ENSG00000101544	2.63222	0.0807514	251	251
NLRP1	ENSG00000091592	0.55278	0.243868	251	251
SLC9A7	ENSG00000065923	1.12173	0.81748	251	251
CEP41	ENSG00000106477	0.683517	0.446628	251	251
LA16c-431H6.6	ENSG00000261732	0.863646	0.770745	251	251
PARP16	ENSG00000138617	1.52967	0.393657	251	251
ZNF662	ENSG00000182983	1.03008	0.952825	251	251
ZCCHC8	ENSG00000033030	0.774253	0.617481	251	251
PAWR	ENSG00000177425	1.30041	0.608424	251	251
FAM166B	ENSG00000215187	0.872084	0.785398	251	251
SLC37A3	ENSG00000157800	0.892627	0.821356	251	251
CRTAP	ENSG00000170275	1.228	0.682967	251	251
SIRT4	ENSG00000089163	1.00727	0.988455	251	251
LRP1	ENSG00000123384	1.73307	0.300433	251	251
THUMPD1	ENSG00000066654	1.06164	0.904665	251	251
DAPL1	ENSG00000163331	0.537392	0.23897	251	251
SUSD1	ENSG00000106868	0.628868	0.364545	251	251
DDR2	ENSG00000162733	2.04025	0.176442	251	251
CFAP73	ENSG00000186710	0.961213	0.936885	251	251
FUT8	ENSG00000033170	0.798085	0.649261	251	251
SLC25A5	ENSG00000005022	2.09034	0.142309	251	251
KLK7	ENSG00000169035	0.341077	0.0357699	251	251
PHF3	ENSG00000118482	1.22504	0.68616	251	251
XKR5	ENSG00000275591	0.4816	0.146733	251	251
ADAM8	ENSG00000151651	0.79291	0.643446	251	251
BSN	ENSG00000164061	1.35583	0.543519	251	251
CYS1	ENSG00000205795	1.01926	0.969556	251	251
OSGEP	ENSG00000092094	0.612774	0.355938	251	251
KLHL9	ENSG00000198642	0.964164	0.941677	251	251
TP53TG5	ENSG00000124251	2.76555	0.0480877	251	251
ENO1	ENSG00000074800	1.23611	0.673348	251	251
CCDC18	ENSG00000122483	0.902959	0.839077	251	251
DGKQ	ENSG00000145214	1.56787	0.379676	251	251
KIAA1715	ENSG00000144320	4.10858	0.0165842	251	251
HMGCS2	ENSG00000134240	2.54667	0.0714224	251	251
KMT2E	ENSG00000005483	1.2791	0.624198	251	251
ASAP3	ENSG00000088280	1.37894	0.52093	251	251
C6orf141	ENSG00000197261	1.03886	0.939195	251	251
PDK1	ENSG00000152256	2.76608	0.0652402	251	251
ATP8B2	ENSG00000143515	0.523549	0.200475	251	251
FBXL22	ENSG00000197361	0.903718	0.840218	251	251
KLF4	ENSG00000136826	1.32881	0.579286	251	251
KIAA1614	ENSG00000135835	1.74446	0.259123	251	251
COX8C	ENSG00000187581	1.344	0.555473	251	251
KCNA5	ENSG00000130037	1.07344	0.886582	251	251
RP11-505K9.4	ENSG00000260300	1.78021	0.241158	251	251
AC018867.1	ENSG00000281192	1.09422	0.856855	251	251
AC073333.1	ENSG00000280130	1.2526	0.826836	30	472
MOCOS	ENSG00000075643	1.17468	0.748913	251	251
CHMP1A	ENSG00000131165	1.11703	0.825974	251	251
HTR1D	ENSG00000179546	1.02946	0.953745	251	251
LTK	ENSG00000062524	1.10999	0.834398	251	251
GANAB	ENSG00000089597	1.25762	0.64793	251	251
PPP1R12A	ENSG00000058272	0.817396	0.688329	251	251
AC005042.1	ENSG00000281472	1.22007	0.755693	80	422
MORC2	ENSG00000133422	1.07197	0.890072	251	251
CLMP	ENSG00000166250	2.68515	0.0746236	251	251
TREM1	ENSG00000124731	1.32799	0.57919	251	251
ARNTL	ENSG00000133794	0.476121	0.138753	251	251
BRINP3	ENSG00000162670	0.805728	0.667104	251	251
DGKE	ENSG00000153933	0.555894	0.267065	251	251
EPHA7	ENSG00000135333	1.62398	0.342859	251	251
SRRM2	ENSG00000167978	3.55799	0.0183593	251	251
SENP1	ENSG00000079387	0.818223	0.689861	251	251
RAD18	ENSG00000070950	0.471937	0.134207	251	251
LGALS8	ENSG00000116977	0.378004	0.059981	251	251
IFITM1	ENSG00000185885	0.516104	0.191041	251	251
GLT8D2	ENSG00000120820	3.62197	0.0166215	251	251
IRF2BPL	ENSG00000119669	1.04863	0.924499	251	251
TMEM182	ENSG00000170417	1.05096	0.920769	251	251
ZCCHC12	ENSG00000174460	0.441693	0.11797	251	251
PC	ENSG00000173599	0.667426	0.41813	251	251
MRFAP1L1	ENSG00000178988	0.510934	0.203186	251	251
FOXG1	ENSG00000176165	1.14441	0.78806	251	251
DCAF13	ENSG00000164934	1.64339	0.329918	251	251
FGF11	ENSG00000161958	1.21135	0.700464	251	251
IL20	ENSG00000162891	1.27689	0.623719	229	273
IGFN1	ENSG00000163395	0.951801	0.921234	251	251
FKBP10	ENSG00000141756	2.12931	0.151034	251	251
NEMP1	ENSG00000166881	0.371426	0.0736978	251	251
GOLGA8Q	ENSG00000178115	1.09891	0.850073	251	251
CAMKK1	ENSG00000004660	1.72498	0.284799	251	251
BTF3L4	ENSG00000134717	0.791225	0.640785	251	251
C1QTNF4	ENSG00000172247	0.73775	0.544171	251	251
RP11-444E17.6	ENSG00000272442	0.821327	0.700708	251	251
NAALADL2	ENSG00000177694	1.91791	0.216337	251	251
SMAP1	ENSG00000112305	1.08082	0.876304	251	251
SLC22A15	ENSG00000163393	2.58582	0.0669208	251	251
PROC	ENSG00000115718	0.298132	0.025895	251	251
RRP9	ENSG00000114767	0.646361	0.381014	251	251
CBX1	ENSG00000108468	1.43241	0.472352	251	251
PLOD3	ENSG00000106397	2.03861	0.15731	251	251
GALM	ENSG00000143891	0.924182	0.875187	251	251
ILF3	ENSG00000129351	0.692796	0.474128	251	251
PLAGL2	ENSG00000126003	1.29801	0.603373	251	251
CAMKK2	ENSG00000110931	0.605107	0.325386	251	251
INPP4A	ENSG00000040933	0.29467	0.0241801	251	251
DNAJC28	ENSG00000177692	1.10314	0.843844	251	251
SMAD6	ENSG00000137834	1.38527	0.515135	251	251
AIPL1	ENSG00000129221	0.927903	0.889187	147	355
GRAPL	ENSG00000189152	1.07787	0.880371	251	251
ASIC1	ENSG00000110881	1.13232	0.803228	251	251
CCDC51	ENSG00000164051	1.42165	0.481868	251	251
RRAGD	ENSG00000025039	1.28767	0.614743	251	251
FAM73B	ENSG00000148343	0.562077	0.276649	251	251
ATRIP	ENSG00000164053	1.37541	0.520021	251	251
FABP5	ENSG00000164687	0.887516	0.811046	251	251
S100A6	ENSG00000197956	0.484419	0.149568	251	251
TNNI1	ENSG00000159173	0.828464	0.70556	251	251
LIPE	ENSG00000079435	0.728034	0.526757	251	251
RAB19	ENSG00000146955	1.45801	0.449243	251	251
WNT16	ENSG00000002745	2.17405	0.138855	251	251
TWF1	ENSG00000151239	1.22897	0.681526	251	251
C8orf88	ENSG00000253250	1.33886	0.560813	251	251
PCGF5	ENSG00000180628	1.43442	0.470755	251	251
ATP10A	ENSG00000206190	0.55419	0.245119	251	251
S100G	ENSG00000169906	1.00212	0.997364	84	418
TMPRSS4	ENSG00000137648	0.69531	0.467503	251	251
ODF3	ENSG00000177947	1.39882	0.502664	198	304
IDNK	ENSG00000148057	0.900822	0.835459	251	251
COL8A2	ENSG00000171812	0.61709	0.32968	251	251
PTPRM	ENSG00000173482	0.511527	0.184587	251	251
EMD	ENSG00000102119	1.87615	0.213974	251	251
MRPS16	ENSG00000182180	1.36178	0.537989	251	251
FABP7	ENSG00000164434	0.572255	0.27323	251	251
RDH12	ENSG00000139988	0.708847	0.500563	251	251
SMIM10L1	ENSG00000256537	0.911795	0.854168	251	251
S100A3	ENSG00000188015	0.773999	0.60427	251	251
TBX1	ENSG00000184058	0.587962	0.297831	251	251
P2RX2	ENSG00000187848	1.0005	0.99922	196	306
KATNA1	ENSG00000186625	0.474133	0.156315	251	251
PPFIBP2	ENSG00000166387	0.567353	0.265878	251	251
F11R	ENSG00000158769	0.274587	0.0161078	251	251
IZUMO1	ENSG00000182264	1.91527	0.199385	251	251
TJP2	ENSG00000119139	0.256286	0.0106629	251	251
ABCG2	ENSG00000118777	1.04913	0.923493	251	251
NPR3	ENSG00000113389	1.07407	0.886198	251	251
MYOZ2	ENSG00000172399	0.713735	0.51055	251	251
SLC7A1	ENSG00000139514	0.599056	0.315515	251	251
DLGAP5	ENSG00000126787	1.9262	0.215189	251	251
EYA4	ENSG00000112319	1.35274	0.546821	251	251
NUP210	ENSG00000132182	2.18604	0.118846	251	251
TYSND1	ENSG00000156521	1.3198	0.573504	251	251
MOB3A	ENSG00000172081	0.853158	0.75191	251	251
ZNF280A	ENSG00000169548	1.13104	0.811056	179	323
FGF20	ENSG00000078579	0.652761	0.392139	251	251
CHAT	ENSG00000070748	0.860265	0.764798	231	271
MTX3	ENSG00000177034	2.23365	0.107153	251	251
EXTL1	ENSG00000158008	1.01338	0.978785	251	251
MRGPRG	ENSG00000182170	1.39305	0.536489	132	370
KIRREL3	ENSG00000149571	2.53242	0.0732837	251	251
SHROOM2	ENSG00000146950	1.14067	0.793672	251	251
IFITM2	ENSG00000185201	1.01288	0.979558	251	251
TRIQK	ENSG00000205133	2.66474	0.0767217	251	251
ADAMTS20	ENSG00000173157	0.385441	0.0650892	251	251
GALR3	ENSG00000128310	1.19477	0.721092	251	251
PSTPIP1	ENSG00000140368	0.80068	0.658193	251	251
SIRT1	ENSG00000096717	0.960081	0.934952	251	251
FUT4	ENSG00000196371	1.22212	0.689905	251	251
RCC1	ENSG00000180198	0.62454	0.344155	251	251
RNF125	ENSG00000101695	1.01045	0.98338	251	251
ZKSCAN3	ENSG00000189298	1.56804	0.365849	251	251
PLEKHO2	ENSG00000241839	1.276	0.627649	251	251
ATP6V0D1	ENSG00000159720	0.867427	0.777412	251	251
PON3	ENSG00000105852	0.790105	0.639323	251	251
C9orf152	ENSG00000188959	0.91292	0.855656	251	251
ODF2L	ENSG00000122417	1.27475	0.625624	251	251
LANCL2	ENSG00000132434	1.22775	0.683111	251	251
SEPT6	ENSG00000125354	1.19805	0.719198	251	251
LPIN2	ENSG00000101577	0.949505	0.917339	251	251
AC022819.2	ENSG00000281635	1.90583	0.524419	21	481
LPAR2	ENSG00000064547	0.497224	0.185338	251	251
PTPN18	ENSG00000072135	1.12075	0.818967	251	251
TEFM	ENSG00000172171	0.877303	0.794371	251	251
OR1J1	ENSG00000136834	0.776632	0.737337	75	427
TEKT2	ENSG00000092850	1.23846	0.670565	251	251
PPFIA3	ENSG00000177380	1.41081	0.492063	251	251
ESYT1	ENSG00000139641	0.639862	0.370179	251	251
TFEC	ENSG00000105967	0.833875	0.717936	251	251
PTH	ENSG00000152266	1.73505	0.381235	49	453
PIK3R3	ENSG00000117461	0.763993	0.597312	251	251
TCF7L1	ENSG00000152284	1.65375	0.310309	251	251
C1QTNF9	ENSG00000240654	0.81931	0.691759	251	251
EPX	ENSG00000121053	1.92269	0.196325	251	251
MS4A4E	ENSG00000214787	1.5908	0.350767	251	251
FHIT	ENSG00000189283	1.49465	0.420399	251	251
VCAM1	ENSG00000162692	0.970461	0.9521	251	251
RAB3GAP2	ENSG00000118873	1.72731	0.283277	251	251
TEX35	ENSG00000240021	1.21456	0.69503	251	251
MICALCL	ENSG00000133808	1.13855	0.796161	251	251
C10orf128	ENSG00000204161	1.34372	0.555924	251	251
GAD1	ENSG00000128683	1.82973	0.234219	251	251
TCTA	ENSG00000145022	1.02639	0.958512	251	251
GLYAT	ENSG00000149124	0.514908	0.241284	206	296
CTSC	ENSG00000109861	0.681064	0.441078	251	251
GP2	ENSG00000169347	0.707958	0.58724	107	395
CASS4	ENSG00000087589	0.554679	0.246451	251	251
HOXA1	ENSG00000105991	1.07889	0.879088	251	251
MTIF2	ENSG00000085760	1.90333	0.202677	251	251
ATMIN	ENSG00000166454	0.767257	0.59742	251	251
ENTHD2	ENSG00000167302	1.04543	0.929193	251	251
KRBA1	ENSG00000133619	1.16843	0.754804	251	251
SMOC1	ENSG00000198732	1.28133	0.621614	251	251
MBTPS1	ENSG00000140943	2.05984	0.170801	251	251
DDT	ENSG00000099977	1.06478	0.900023	251	251
GS1-259H13.13	ENSG00000272647	0.948172	0.915001	251	251
CTC-435M10.3	ENSG00000255730	0.578767	0.283384	251	251
SMG6	ENSG00000070366	0.988098	0.980879	251	251
CUL1	ENSG00000055130	0.774618	0.610976	251	251
TRNT1	ENSG00000072756	0.699539	0.486227	251	251
SPCS1	ENSG00000114902	1.29074	0.607375	251	251
NKTR	ENSG00000114857	0.791432	0.648287	251	251
SIRT2	ENSG00000068903	0.907432	0.846682	251	251
TOR1A	ENSG00000136827	0.952917	0.923047	251	251
ITIH5	ENSG00000123243	2.58122	0.0878984	251	251
KIN	ENSG00000151657	1.2624	0.638829	251	251
VDR	ENSG00000111424	0.942627	0.905897	251	251
DEFB136	ENSG00000205884	1.15236	0.82411	98	404
ADGRL2	ENSG00000117114	1.14518	0.785011	251	251
LGI3	ENSG00000168481	1.69105	0.288842	251	251
PCDHB14	ENSG00000120327	1.99295	0.190957	251	251
SMIM4	ENSG00000168273	1.21628	0.694215	251	251
GORASP2	ENSG00000115806	0.530862	0.211337	251	251
PHC2	ENSG00000134686	0.766511	0.596456	251	251
CBWD3	ENSG00000196873	1.28552	0.612761	251	251
CTB-54O9.9	ENSG00000267157	1.00974	0.984496	251	251
RELB	ENSG00000104856	1.13962	0.794642	251	251
RACGAP1	ENSG00000161800	1.5298	0.406149	251	251
NAT14	ENSG00000090971	0.998935	0.998298	251	251
VN1R2	ENSG00000196131	1.35478	0.55258	188	314
F2RL3	ENSG00000127533	0.88823	0.812344	251	251
BPIFB2	ENSG00000078898	1.01857	0.970628	251	251
ATG2B	ENSG00000066739	2.02349	0.161961	251	251
ILDR2	ENSG00000143195	1.07539	0.88437	251	251
DNLZ	ENSG00000213221	1.04945	0.923056	251	251
ACVR1C	ENSG00000123612	1.20251	0.713015	251	251
AC008622.1	ENSG00000280050	0	0.355908	38	464
C2orf66	ENSG00000187944	1.49456	0.421466	251	251
MYOC	ENSG00000034971	0.716152	0.505382	251	251
GPCPD1	ENSG00000125772	1.35688	0.542928	251	251
ITIH2	ENSG00000151655	1.33269	0.562222	251	251
CACNG1	ENSG00000108878	0.839251	0.725274	251	251
PSG8	ENSG00000124467	0.492532	0.160185	251	251
PLAG1	ENSG00000181690	0.457301	0.136501	251	251
LUZP2	ENSG00000187398	0.863658	0.768991	251	251
COTL1	ENSG00000103187	1.0561	0.912893	251	251
NPHP3-ACAD11	ENSG00000274810	0.877527	0.794889	251	251
PRRX2	ENSG00000167157	1.49193	0.433743	251	251
LRCH2	ENSG00000130224	1.53038	0.405429	251	251
SLC25A48	ENSG00000145832	0.953461	0.923969	251	251
OPA3	ENSG00000125741	1.10258	0.844845	251	251
ENTPD3	ENSG00000168032	1.00496	0.992102	251	251
RP11-14J7.7	ENSG00000259060	0.561671	0.277912	232	270
MIDN	ENSG00000167470	1.54604	0.40929	251	251
TTK	ENSG00000112742	1.70926	0.293381	251	251
RPL14	ENSG00000188846	0.683299	0.446483	251	251
APOBEC2	ENSG00000124701	0.383434	0.0839572	251	251
LRPAP1	ENSG00000163956	0.79805	0.653319	251	251
CHMP6	ENSG00000176108	0.319041	0.0365879	251	251
MPO	ENSG00000005381	2.26817	0.118232	251	251
PTPDC1	ENSG00000158079	0.868493	0.777333	251	251
ZNF616	ENSG00000204611	1.47921	0.432724	251	251
ZKSCAN8	ENSG00000198315	1.16896	0.754067	251	251
SLC24A5	ENSG00000188467	0.918964	0.87538	175	327
PDZD4	ENSG00000067840	1.13756	0.796043	251	251
ACVR2B	ENSG00000114739	0.768942	0.600447	251	251
BCL2L2	ENSG00000129473	2.01555	0.163923	251	251
PTX3	ENSG00000163661	3.21446	0.0322233	251	251
TRABD2A	ENSG00000186854	0.351684	0.041473	251	251
UBE2D4	ENSG00000078967	0.873617	0.787595	251	251
CD200	ENSG00000091972	0.40707	0.0839045	251	251
TTC1	ENSG00000113312	0.537632	0.240968	251	251
MMP15	ENSG00000102996	1.03736	0.941423	251	251
QKI	ENSG00000112531	0.679533	0.450872	251	251
KIF21B	ENSG00000116852	1.72803	0.283198	251	251
CISH	ENSG00000114737	1.00583	0.990713	251	251
RTP3	ENSG00000163825	1.50722	0.411269	251	251
TRPV5	ENSG00000127412	1.39767	0.503929	251	251
UBE4A	ENSG00000110344	1.05045	0.92155	251	251
PCDHGB4	ENSG00000253953	1.6362	0.335397	251	251
PTPN14	ENSG00000152104	0.937089	0.896432	251	251
VASP	ENSG00000125753	0.657154	0.399256	251	251
C11orf85	ENSG00000168070	1.09127	0.860928	251	251
PRKX	ENSG00000183943	0.861769	0.76561	251	251
BSCL2	ENSG00000168000	0.65065	0.399769	251	251
GOLGA8O	ENSG00000206127	1.4234	0.480787	251	251
OBP2A	ENSG00000122136	1.18247	0.73905	251	251
NPW	ENSG00000183971	1.08909	0.865177	251	251
DMRT1	ENSG00000137090	2.46124	0.0840708	251	251
AMBRA1	ENSG00000110497	0.83452	0.716729	251	251
SPACA7	ENSG00000153498	2.22588	0.11086	233	269
TNFSF12-TNFSF13	ENSG00000248871	1.0398	0.938138	251	251
TRIM46	ENSG00000163462	0.884218	0.804776	251	251
TLR6	ENSG00000174130	0.736309	0.541811	251	251
PRCC	ENSG00000143294	2.05487	0.17208	251	251
EXOC2	ENSG00000112685	2.37166	0.0982711	251	251
MAT1A	ENSG00000151224	0.906891	0.845677	251	251
CADPS2	ENSG00000081803	2.66927	0.0571416	251	251
MEPE	ENSG00000152595	2.03633	0.159164	121	381
CCDC124	ENSG00000007080	0.37644	0.0779216	251	251
MYEOV	ENSG00000172927	0.677	0.435271	251	251
USP50	ENSG00000170236	2.04555	0.15453	251	251
RAB11FIP1	ENSG00000156675	0.86344	0.768198	251	251
KCNIP4	ENSG00000185774	1.95387	0.184521	251	251
IGFBP2	ENSG00000115457	1.1898	0.729758	251	251
CTDSPL	ENSG00000144677	1.13894	0.795646	251	251
PRR34	ENSG00000182257	1.62842	0.326138	251	251
AC017028.10	ENSG00000280260	1.01525	0.988299	39	463
TNFRSF17	ENSG00000048462	0.593499	0.306673	251	251
MEAF6	ENSG00000163875	0.299456	0.0263917	251	251
DNAJB5	ENSG00000137094	1.86131	0.240066	251	251
NACA2	ENSG00000253506	0.350349	0.057036	251	251
SNRPN	ENSG00000128739	0.64815	0.396772	251	251
USHBP1	ENSG00000130307	0.890289	0.817179	251	251
DYNC1I1	ENSG00000158560	3.41641	0.0233716	251	251
PROCR	ENSG00000101000	0.753045	0.571844	251	251
RASSF7	ENSG00000099849	1.0373	0.941522	251	251
TMEM63C	ENSG00000165548	3.39397	0.0240581	251	251
TNFSF12	ENSG00000239697	0.966329	0.945548	251	251
ZCCHC7	ENSG00000147905	1.84039	0.228799	251	251
GYPC	ENSG00000136732	1.17908	0.743338	251	251
GARS	ENSG00000106105	0.711333	0.49001	251	251
RUNDC1	ENSG00000198863	0.785837	0.63135	251	251
HIPK1	ENSG00000163349	2.2985	0.11166	251	251
ZNF268	ENSG00000090612	1.09741	0.852235	251	251
MED26	ENSG00000105085	0.431886	0.108885	251	251
C22orf29	ENSG00000215012	0.637118	0.377966	251	251
GOLGA6L10	ENSG00000278662	0.999229	0.998776	251	251
ANKRD18B	ENSG00000230453	1.58707	0.352635	251	251
RAB33B	ENSG00000172007	1.92842	0.213861	251	251
CC2D1B	ENSG00000154222	0.903261	0.838452	251	251
DYNLL2	ENSG00000264364	0.881826	0.801851	251	251
AC016142.1	ENSG00000280141	0.813007	0.84081	35	467
GAL3ST2	ENSG00000154252	3.18557	0.033742	251	251
RPAP1	ENSG00000103932	1.81136	0.241692	251	251
ZC3HC1	ENSG00000091732	0.786809	0.633215	251	251
TRMT112	ENSG00000173113	0.441381	0.11885	251	251
FOXA3	ENSG00000170608	1.17488	0.748542	251	251
SP110	ENSG00000135899	0.550966	0.240739	251	251
COMMD4	ENSG00000140365	0.780982	0.622611	251	251
CNTFR	ENSG00000122756	1.9721	0.178563	251	251
TEN1-CDK3	ENSG00000261408	0.465977	0.171363	251	251
TTC29	ENSG00000137473	2.9511	0.0491191	251	251
KCMF1	ENSG00000176407	0.848443	0.74378	251	251
DDX56	ENSG00000136271	1.16316	0.761338	251	251
MPC1	ENSG00000060762	1.29958	0.597857	251	251
PPCDC	ENSG00000138621	0.914102	0.858177	251	251
FAM120C	ENSG00000184083	0.816813	0.684064	251	251
SLC48A1	ENSG00000211584	0.683688	0.457138	251	251
IQGAP1	ENSG00000140575	0.712912	0.499028	251	251
PCOLCE	ENSG00000106333	1.49967	0.428457	251	251
LCE3A	ENSG00000185962	0	0.511473	18	484
PCK1	ENSG00000124253	6.3532	0.00493611	251	251
KLHL33	ENSG00000185271	17.409	0.000136811	251	251
POLR2E	ENSG00000099817	0.387413	0.0875174	251	251
GNPDA1	ENSG00000113552	0.622808	0.353663	251	251
ZNF821	ENSG00000102984	0.597118	0.31243	251	251
IQSEC1	ENSG00000144711	3.59707	0.0170789	251	251
THPO	ENSG00000090534	1.18724	0.732975	251	251
ABCD2	ENSG00000173208	1.34504	0.554692	251	251
RPL32	ENSG00000144713	0.848311	0.743607	251	251
F10	ENSG00000126218	1.91894	0.198138	251	251
BNIP2	ENSG00000140299	1.69687	0.299475	251	251
C16orf74	ENSG00000154102	2.66026	0.0583525	251	251
LRGUK	ENSG00000155530	1.23094	0.675764	251	251
C14orf39	ENSG00000179008	1.06242	0.90354	251	251
MFSD6L	ENSG00000185156	0.362319	0.0663463	251	251
MACC1	ENSG00000183742	0.578629	0.266681	251	251
NTF4	ENSG00000225950	1.26982	0.634545	251	251
ATP9B	ENSG00000166377	2.08871	0.162104	251	251
TYMP	ENSG00000025708	0.599577	0.315631	251	251
KIFAP3	ENSG00000075945	1.18718	0.732927	251	251
SNX15	ENSG00000110025	1.33551	0.559273	251	251
SNAPC3	ENSG00000164975	0.812868	0.680395	251	251
MMRN2	ENSG00000173269	1.38894	0.512051	251	251
ITPR1	ENSG00000150995	1.38105	0.514015	251	251
TMBIM6	ENSG00000139644	0.789986	0.638869	251	251
NQO2	ENSG00000124588	0.994	0.990389	251	251
BTD	ENSG00000169814	1.53984	0.399275	251	251
PML	ENSG00000140464	0.704117	0.483511	251	251
DPP3	ENSG00000254986	0.978468	0.965272	251	251
ABCB4	ENSG00000005471	2.20861	0.131519	251	251
CCDC54	ENSG00000138483	2.17197	0.139901	251	251
TRMT5	ENSG00000126814	1.29466	0.60188	251	251
GRINA	ENSG00000178719	0.481381	0.164827	251	251
ASF1A	ENSG00000111875	0.523505	0.221122	251	251
CCDC113	ENSG00000103021	4.41485	0.0111371	251	251
GRID2	ENSG00000152208	1.78728	0.253757	251	251
CD248	ENSG00000174807	0.90007	0.832949	251	251
GCLC	ENSG00000001084	1.98487	0.175163	251	251
AFAP1L2	ENSG00000169129	0.978762	0.965718	251	251
ENHO	ENSG00000168913	1.32128	0.578707	251	251
MAP4K5	ENSG00000012983	2.07985	0.164212	251	251
FGF17	ENSG00000158815	1.63323	0.323778	251	251
SNX7	ENSG00000162627	1.04868	0.924533	251	251
CCDC74B	ENSG00000152076	1.40669	0.495719	251	251
P2RX4	ENSG00000135124	0.591159	0.303005	251	251
FAM83H	ENSG00000180921	0.889797	0.81513	251	251
TNPO1	ENSG00000083312	1.26031	0.644866	251	251
SLC35F6	ENSG00000213699	1.24447	0.663229	251	251
FIBIN	ENSG00000176971	4.80921	0.00646834	251	251
RAP1GAP	ENSG00000076864	1.18648	0.731196	251	251
AKAP17A	ENSG00000197976	1.71636	0.275481	251	251
YIF1A	ENSG00000174851	0.827298	0.706154	251	251
WNT7A	ENSG00000154764	0.978646	0.965696	251	251
RNF170	ENSG00000120925	0.857411	0.759584	251	251
LZTFL1	ENSG00000163818	2.05886	0.151268	251	251
C19orf24	ENSG00000228300	0.641973	0.384479	251	251
EHMT1	ENSG00000181090	1.05943	0.90801	251	251
ZNF879	ENSG00000234284	0.537331	0.240679	251	251
IQCE	ENSG00000106012	1.68324	0.29246	251	251
CSMD3	ENSG00000164796	1.58345	0.368928	251	251
ERCC8	ENSG00000049167	2.2953	0.0939914	251	251
FBP1	ENSG00000165140	1.58309	0.368925	251	251
C10orf131	ENSG00000173088	0.622472	0.353959	251	251
NAP1L6	ENSG00000204118	1.62605	0.341442	251	251
ZZZ3	ENSG00000036549	1.48464	0.427562	251	251
TNFRSF14	ENSG00000157873	1.09825	0.851064	251	251
C1orf56	ENSG00000143443	1.32164	0.578574	251	251
CD1A	ENSG00000158477	0.94925	0.916917	251	251
NRROS	ENSG00000174004	0.969474	0.950423	251	251
ATP2B4	ENSG00000058668	0.816861	0.684437	251	251
ADAT1	ENSG00000065457	2.26872	0.117706	251	251
BRMS1L	ENSG00000100916	1.16902	0.754304	251	251
RAB3GAP1	ENSG00000115839	1.04081	0.936214	251	251
FO538757.2	ENSG00000279457	0.27344	0.0295486	251	251
CCL28	ENSG00000151882	0.906794	0.845714	251	251
CCDC64B	ENSG00000162069	0.824535	0.701268	251	251
AGAP4	ENSG00000188234	1.625	0.328556	251	251
FAM216A	ENSG00000204856	1.2089	0.702735	251	251
TSPAN32	ENSG00000064201	1.1191	0.821301	251	251
CRNN	ENSG00000143536	0.675115	0.463022	190	312
CNGA4	ENSG00000132259	1.63216	0.337495	251	251
KPNA6	ENSG00000025800	1.13005	0.807957	251	251
ALG5	ENSG00000120697	0.532571	0.233769	251	251
MOCS2	ENSG00000164172	1.01627	0.974267	251	251
CSNK1G1	ENSG00000169118	1.12987	0.806653	251	251
TTC37	ENSG00000198677	2.31772	0.10843	251	251
EP400NL	ENSG00000185684	1.29364	0.604338	251	251
ZNF75A	ENSG00000162086	1.24386	0.659618	251	251
CYBRD1	ENSG00000071967	1.35984	0.539995	251	251
NCBP2L	ENSG00000170935	0.576668	0.279924	251	251
ETV3L	ENSG00000253831	0.76981	0.602429	251	251
TACO1	ENSG00000136463	0.825827	0.702752	251	251
CDC37	ENSG00000105401	0.744336	0.564664	251	251
FRS3	ENSG00000137218	0.510286	0.202949	251	251
PIGZ	ENSG00000119227	2.4458	0.086198	251	251
FAM162B	ENSG00000183807	0.655005	0.408163	251	251
C15orf65	ENSG00000261652	1.47569	0.436382	251	251
AC092384.1	ENSG00000280675	1.10336	0.848502	196	306
CPLX4	ENSG00000166569	1.17694	0.746142	202	300
KATNAL1	ENSG00000102781	1.18856	0.731339	251	251
KIAA2012	ENSG00000182329	0.945958	0.911464	251	251
N4BP2L1	ENSG00000139597	0.402373	0.101956	251	251
LAMP5	ENSG00000125869	1.07704	0.882222	251	251
SP8	ENSG00000164651	0.459382	0.164556	182	320
PRSS53	ENSG00000151006	1.20937	0.702876	251	251
VPS13C	ENSG00000129003	1.29468	0.607139	251	251
PDE6D	ENSG00000156973	1.42475	0.479909	251	251
KCTD14	ENSG00000151364	0.239576	0.0152508	251	251
ATP11B	ENSG00000058063	1.01964	0.968961	251	251
EML4	ENSG00000143924	1.13227	0.803533	251	251
AMIGO3	ENSG00000176020	1.30492	0.596106	251	251
PITX1	ENSG00000069011	1.12495	0.814952	251	251
MRGPRD	ENSG00000172938	0.42679	0.395078	56	446
DCLK1	ENSG00000133083	1.38308	0.526778	251	251
RHBDF1	ENSG00000007384	0.602427	0.320706	251	251
EFNB1	ENSG00000090776	0.211622	0.00741054	251	251
RNF135	ENSG00000181481	0.96837	0.948797	251	251
NKPD1	ENSG00000179846	0.985253	0.97629	251	251
ALS2CL	ENSG00000178038	0.53396	0.236296	251	251
CTBS	ENSG00000117151	1.03212	0.949559	251	251
TMSB15A	ENSG00000158164	0.487207	0.17279	251	251
AL023806.1	ENSG00000280184	0.807225	0.676419	251	251
INPP5B	ENSG00000204084	1.10885	0.835579	251	251
RIMBP2	ENSG00000060709	0.886497	0.810363	251	251
GRIP2	ENSG00000144596	1.00421	0.993299	251	251
KCTD15	ENSG00000153885	0.990774	0.985249	251	251
TSACC	ENSG00000163467	0.75369	0.580487	251	251
PRMT8	ENSG00000111218	0.51634	0.191775	251	251
MSTN	ENSG00000138379	0.934845	0.893374	251	251
FAM206A	ENSG00000119328	1.00251	0.996019	251	251
KLC1	ENSG00000126214	1.02433	0.961773	251	251
ADH4	ENSG00000198099	1.06298	0.903259	228	274
GABRA6	ENSG00000145863	0.687394	0.452401	251	251
IFIT5	ENSG00000152778	0.520337	0.196764	251	251
EXD2	ENSG00000081177	1.38087	0.519595	251	251
COASY	ENSG00000068120	1.47523	0.435677	251	251
RPS6KA2	ENSG00000071242	0.404948	0.0823384	251	251
CYP7B1	ENSG00000172817	2.71102	0.0535084	251	251
FAM92B	ENSG00000153789	0.721183	0.51459	251	251
ISY1-RAB43	ENSG00000261796	2.34282	0.103691	251	251
FAM163B	ENSG00000196990	0.956448	0.928886	251	251
IFT52	ENSG00000101052	1.05188	0.919382	251	251
NRBP2	ENSG00000185189	0.52983	0.229853	251	251
NPIPB15	ENSG00000196436	0.98454	0.975231	251	251
SMARCA5	ENSG00000153147	1.09833	0.851881	251	251
C7orf72	ENSG00000164500	2.22117	0.154949	72	430
FAM24B	ENSG00000213185	1.11743	0.823377	251	251
BHMG1	ENSG00000237452	2.53257	0.0736921	251	251
FBXO33	ENSG00000165355	0.61138	0.335762	251	251
DNALI1	ENSG00000163879	1.27505	0.628249	251	251
IPMK	ENSG00000151151	12.3584	0.00166319	251	251
SPATA12	ENSG00000186451	1.0446	0.930535	251	251
RRN3	ENSG00000085721	2.54454	0.0721644	251	251
ANK1	ENSG00000029534	0.744503	0.556309	251	251
UGGT1	ENSG00000136731	2.10921	0.156371	251	251
ASB1	ENSG00000065802	1.58509	0.355475	251	251
GTF2E1	ENSG00000153767	0.777666	0.616362	251	251
POLR2H	ENSG00000163882	0.601795	0.339219	251	251
TBC1D9	ENSG00000109436	0.630916	0.35345	251	251
SSX2IP	ENSG00000117155	0.874488	0.788121	251	251
CMTM4	ENSG00000183723	2.33404	0.104676	251	251
DRD2	ENSG00000149295	1.28293	0.619806	251	251
TSPAN5	ENSG00000168785	1.84848	0.226302	251	251
HSPA5	ENSG00000044574	2.0162	0.164005	251	251
ASAH2B	ENSG00000204147	1.34172	0.557693	251	251
IFT140	ENSG00000187535	1.81844	0.237845	251	251
SCGB3A1	ENSG00000161055	1.15812	0.7703	251	251
MFSD4	ENSG00000174514	0.52018	0.197026	251	251
CDC25B	ENSG00000101224	1.14309	0.790292	251	251
RER1	ENSG00000157916	0.598729	0.334161	251	251
MPZ	ENSG00000158887	0.564167	0.280635	251	251
CNPY4	ENSG00000166997	1.30885	0.591858	251	251
MON1A	ENSG00000164077	1.18439	0.733372	251	251
NARFL	ENSG00000103245	0.792881	0.643549	251	251
TP63	ENSG00000073282	0.64157	0.373508	251	251
TMEM41A	ENSG00000163900	0.413657	0.0906006	251	251
MLPH	ENSG00000115648	1.65397	0.324489	251	251
RBM24	ENSG00000112183	2.10657	0.137685	251	251
GNAO1	ENSG00000087258	1.03999	0.937477	251	251
ZFYVE28	ENSG00000159733	1.0183	0.971183	251	251
ZNF785	ENSG00000197162	0.859082	0.765821	251	251
CIRBP	ENSG00000099622	0.492525	0.17968	251	251
CEP170B	ENSG00000099814	0.424489	0.101247	251	251
USP2	ENSG00000036672	1.70489	0.294616	251	251
ZNF69	ENSG00000198429	0.468308	0.149277	251	251
ERV3-1	ENSG00000213462	0.440892	0.118233	251	251
TEAD4	ENSG00000197905	3.29761	0.0281039	251	251
ADGRL1	ENSG00000072071	0.725169	0.521182	251	251
CDR2L	ENSG00000109089	1.63815	0.334111	251	251
SMYD4	ENSG00000186532	1.42352	0.473357	251	251
EIF3D	ENSG00000100353	0.735649	0.540534	251	251
TRRAP	ENSG00000196367	0.662012	0.420664	251	251
ZNF684	ENSG00000117010	1.69581	0.287015	251	251
TFCP2L1	ENSG00000115112	1.68821	0.288381	251	251
BORCS5	ENSG00000165714	1.19624	0.72141	251	251
HIGD1A	ENSG00000181061	0.892994	0.822032	251	251
FOXRED1	ENSG00000110074	0.62949	0.384101	251	251
TMCO6	ENSG00000113119	0.492669	0.1798	251	251
SKP1	ENSG00000113558	0.616373	0.343716	251	251
CEP70	ENSG00000114107	2.11084	0.136488	251	251
CXCL9	ENSG00000138755	0.6299	0.366346	251	251
DPY19L1	ENSG00000173852	1.12222	0.818369	251	251
HLA-F	ENSG00000204642	0.440382	0.117717	251	251
NEK8	ENSG00000160602	0.870888	0.783282	251	251
LGALS2	ENSG00000100079	0.550516	0.238829	251	251
CWC25	ENSG00000273559	0.894894	0.825076	251	251
MYZAP	ENSG00000263155	0.904669	0.841	251	251
CARS	ENSG00000110619	1.49561	0.417814	251	251
SUN3	ENSG00000164744	1.07901	0.878953	251	251
ZNF148	ENSG00000163848	1.7236	0.285114	251	251
TRIM7	ENSG00000146054	0.673655	0.440411	251	251
PLK2	ENSG00000145632	0.977111	0.962994	251	251
GON4L	ENSG00000116580	1.14331	0.788357	251	251
TPPP3	ENSG00000159713	1.18456	0.736266	251	251
LONP1	ENSG00000196365	2.19497	0.13477	251	251
AKR1B10	ENSG00000198074	1.71071	0.292444	251	251
HES7	ENSG00000179111	2.2988	0.11214	251	251
MYO5B	ENSG00000167306	1.98622	0.193597	251	251
SMG8	ENSG00000167447	0.619315	0.348334	251	251
AC002985.3	ENSG00000268193	0.850362	0.799909	109	393
C1QL3	ENSG00000165985	1.02843	0.955231	251	251
CACNA2D1	ENSG00000153956	1.12607	0.811977	251	251
HHATL	ENSG00000010282	1.09787	0.850913	251	251
RP11-108K14.8	ENSG00000254536	2.02215	0.182492	251	251
PTPRZ1	ENSG00000106278	1.84182	0.249154	251	251
PET117	ENSG00000232838	1.38212	0.518473	251	251
SLC27A3	ENSG00000143554	1.33829	0.561617	251	251
TEF	ENSG00000167074	0.669991	0.434636	251	251
DESI1	ENSG00000100418	1.67265	0.313747	251	251
RBSN	ENSG00000131381	1.15806	0.770319	251	251
ITGA10	ENSG00000143127	2.91549	0.0360445	251	251
TEKT1	ENSG00000167858	2.3004	0.11152	251	251
PXYLP1	ENSG00000155893	1.23515	0.671384	251	251
LEAP2	ENSG00000164406	1.22129	0.687028	251	251
ODF2	ENSG00000136811	0.632992	0.371426	251	251
PXDN	ENSG00000130508	1.50684	0.423004	251	251
PCDHGA10	ENSG00000253846	1.15087	0.780006	251	251
NFKBIE	ENSG00000146232	0.529249	0.2078	251	251
SENP6	ENSG00000112701	2.49628	0.0782169	251	251
MACROD1	ENSG00000133315	0.92076	0.869446	251	251
TSPAN8	ENSG00000127324	1.86973	0.216389	251	251
PROP1	ENSG00000175325	1.38451	0.544344	133	369
USP30	ENSG00000135093	0.989938	0.983896	251	251
APMAP	ENSG00000101474	0.855997	0.757247	251	251
LRRIQ3	ENSG00000162620	1.28919	0.609394	251	251
CTNNAL1	ENSG00000119326	1.04095	0.936345	251	251
OXLD1	ENSG00000204237	0.959927	0.934943	251	251
TRIM71	ENSG00000206557	0.524206	0.222506	251	251
NDST3	ENSG00000164100	2.30809	0.109557	251	251
TSEN2	ENSG00000154743	1.03303	0.948041	251	251
SCAMP3	ENSG00000116521	0.680143	0.451722	251	251
BEGAIN	ENSG00000183092	1.22057	0.689085	251	251
ZSCAN5A	ENSG00000131848	1.43514	0.469157	251	251
RP4-734P14.4	ENSG00000256566	0.987471	0.979874	251	251
ANKRD6	ENSG00000135299	1.34139	0.558435	251	251
GNAI1	ENSG00000127955	1.50787	0.410573	251	251
IRGQ	ENSG00000167378	0.581555	0.287652	251	251
ARL2	ENSG00000213465	1.36225	0.537552	251	251
TTC33	ENSG00000113638	2.88725	0.0537751	251	251
ADAP2	ENSG00000184060	0.334069	0.0453244	251	251
MLC1	ENSG00000100427	0.590071	0.301003	251	251
DSC3	ENSG00000134762	0.879013	0.796237	251	251
BMP8B	ENSG00000116985	2.49522	0.0785827	251	251
TMEM256-PLSCR3	ENSG00000262481	1.72831	0.282349	251	251
STIM1	ENSG00000167323	0.817642	0.687673	251	251
HIST1H3C	ENSG00000278272	0.51736	0.193143	251	251
IFI16	ENSG00000163565	1.07416	0.886796	251	251
TNS4	ENSG00000131746	2.1556	0.144103	251	251
PPIF	ENSG00000108179	1.59455	0.347705	251	251
BRD1	ENSG00000100425	1.0171	0.972936	251	251
EIF4A1	ENSG00000161960	1.23128	0.676124	251	251
DOCK9	ENSG00000088387	0.51891	0.194105	251	251
ARHGAP31	ENSG00000031081	1.10908	0.835622	251	251
ARHGEF25	ENSG00000240771	1.08565	0.86934	251	251
C2orf57	ENSG00000177673	2.10234	0.13117	176	326
DIS3	ENSG00000083520	1.62725	0.340262	251	251
UAP1L1	ENSG00000197355	2.23316	0.106685	251	251
NEURL1	ENSG00000107954	0.474296	0.137117	251	251
PI3	ENSG00000124102	2.51194	0.0971852	251	251
GTF3C2	ENSG00000115207	0.888882	0.814681	251	251
FCRL2	ENSG00000132704	0.965069	0.943281	251	251
CAPSL	ENSG00000152611	2.01331	0.163684	251	251
URI1	ENSG00000105176	1.45	0.457016	251	251
UBALD1	ENSG00000153443	1.46096	0.448744	251	251
RAB40A	ENSG00000172476	1.01734	0.97254	251	251
USP12	ENSG00000152484	1.8515	0.224889	251	251
RP11-11N7.5	ENSG00000277877	2.32102	0.0911984	251	251
OS9	ENSG00000135506	1.86668	0.218617	251	251
TMEM133	ENSG00000170647	0.318178	0.0361728	251	251
RPUSD3	ENSG00000156990	0.368322	0.0707305	251	251
ADRB1	ENSG00000043591	0.389181	0.0888777	251	251
HTR7	ENSG00000148680	0.724545	0.520151	251	251
MSX2	ENSG00000120149	4.68019	0.00787283	251	251
RNF214	ENSG00000167257	1.13955	0.793245	251	251
HDAC2	ENSG00000196591	0.477025	0.138895	251	251
AAMDC	ENSG00000087884	0.927673	0.881208	251	251
ALKBH8	ENSG00000137760	3.28948	0.0283909	251	251
ZNF213	ENSG00000085644	0.879015	0.796162	251	251
SRRD	ENSG00000100104	1.03978	0.937788	251	251
CLSTN1	ENSG00000171603	0.602184	0.306822	251	251
EHBP1L1	ENSG00000173442	1.27389	0.629738	251	251
PCDH12	ENSG00000113555	0.459628	0.139248	251	251
PLSCR4	ENSG00000114698	1.17939	0.740414	251	251
ERBB3	ENSG00000065361	0.319156	0.0239695	251	251
RGL1	ENSG00000143344	0.646218	0.380803	251	251
RARB	ENSG00000077092	1.30143	0.595459	251	251
ZNF583	ENSG00000198440	1.3536	0.545947	251	251
BLVRB	ENSG00000090013	1.88233	0.211857	251	251
UNC119B	ENSG00000175970	1.66026	0.3068	251	251
SATB1	ENSG00000182568	0.74974	0.56593	251	251
USP17L7	ENSG00000226430	0.660761	0.469457	179	323
FAM81A	ENSG00000157470	0.748825	0.571104	251	251
CH507-42P11.8	ENSG00000275993	1.09871	0.854077	251	251
IRF8	ENSG00000140968	0.712861	0.498974	251	251
PRKDC	ENSG00000253729	4.04961	0.0177133	251	251
TGM1	ENSG00000092295	0.359864	0.0465283	251	251
KDM3A	ENSG00000115548	0.755518	0.576466	251	251
ZNF585A	ENSG00000196967	0.784492	0.636067	251	251
IGSF10	ENSG00000152580	1.62852	0.339741	251	251
PEMT	ENSG00000133027	0.480968	0.164357	251	251
ANGEL1	ENSG00000013523	1.96807	0.180284	251	251
SLC22A12	ENSG00000197891	0.504768	0.275339	157	345
SOX2	ENSG00000181449	0.874965	0.790657	251	251
PHC1	ENSG00000111752	1.20359	0.709707	251	251
UNC13C	ENSG00000137766	2.05043	0.173479	251	251
POLR2J3	ENSG00000168255	2.27913	0.11551	251	251
RSPH14	ENSG00000100218	0.85876	0.759817	251	251
SUSD3	ENSG00000157303	0.207656	0.00648625	251	251
PATE2	ENSG00000196844	1.58208	0.356757	190	312
FAM72B	ENSG00000188610	1.50436	0.425533	251	251
PI4KA	ENSG00000241973	1.37341	0.526942	251	251
PICALM	ENSG00000073921	1.3468	0.560887	251	251
EIF4H	ENSG00000106682	0.980711	0.968904	251	251
SCRN1	ENSG00000136193	0.543757	0.228907	251	251
CRHR1	ENSG00000120088	1.50314	0.426404	251	251
OR52W1	ENSG00000175485	1.03181	0.953512	176	326
SNRPE	ENSG00000182004	1.16198	0.763441	251	251
BEAN1	ENSG00000166546	1.35292	0.555398	251	251
TBX18	ENSG00000112837	1.47073	0.440359	251	251
ST6GALNAC6	ENSG00000160408	0.592112	0.304487	251	251
FABP4	ENSG00000170323	1.85019	0.225122	251	251
C2CD2	ENSG00000157617	1.71059	0.277747	251	251
SUMO2	ENSG00000188612	0.415094	0.091625	251	251
DDX3Y	ENSG00000067048	1.70377	0.295915	251	251
ARHGAP33	ENSG00000004777	1.57879	0.358892	251	251
ELN	ENSG00000049540	1.86015	0.221349	251	251
LEFTY2	ENSG00000143768	5.08953	0.00448168	251	251
TRAPPC10	ENSG00000160218	2.3886	0.0954799	251	251
IL9R	ENSG00000124334	0.889907	0.816474	251	251
TGS1	ENSG00000137574	1.0023	0.996326	251	251
NAGK	ENSG00000124357	0.388113	0.0881066	251	251
HIST1H4L	ENSG00000275126	1.28148	0.741927	53	449
SERPINF1	ENSG00000132386	1.16352	0.762969	251	251
ATF7IP	ENSG00000171681	0.555236	0.24756	251	251
IGIP	ENSG00000182700	0.511124	0.203966	251	251
CUEDC1	ENSG00000180891	1.72204	0.286091	251	251
AGBL3	ENSG00000146856	0.641299	0.384636	251	251
TCEANC2	ENSG00000116205	1.11604	0.825898	251	251
CGREF1	ENSG00000138028	2.05368	0.172231	251	251
OTUB1	ENSG00000167770	0.816093	0.685519	251	251
C8orf37	ENSG00000156172	1.81076	0.242206	251	251
HS3ST2	ENSG00000122254	0.918618	0.865584	251	251
HMHB1	ENSG00000158497	1.90172	0.205309	246	256
DTX3L	ENSG00000163840	0.39337	0.0719004	251	251
DMRTA2	ENSG00000142700	1.15628	0.770819	251	251
B3GNT3	ENSG00000179913	0.610632	0.320724	251	251
PPP1R2	ENSG00000184203	1.56023	0.384122	251	251
FLT3LG	ENSG00000090554	0.602845	0.321195	251	251
KIAA1191	ENSG00000122203	0.946979	0.913173	251	251
GNRHR	ENSG00000109163	3.81479	0.0121825	251	251
EID1	ENSG00000255302	0.8025	0.66755	251	251
TRIM55	ENSG00000147573	0.615315	0.342114	251	251
FAM106A	ENSG00000213077	0.51568	0.208764	251	251
SF3B5	ENSG00000169976	0.543933	0.250781	251	251
CCDC153	ENSG00000248712	0.395799	0.0953564	251	251
FBLN5	ENSG00000140092	1.67337	0.313287	251	251
UPF1	ENSG00000005007	0.314773	0.034345	251	251
MPL	ENSG00000117400	2.48787	0.0793953	251	251
ERC2	ENSG00000187672	1.51095	0.420668	251	251
NME6	ENSG00000172113	1.50327	0.414061	251	251
NUP58	ENSG00000139496	3.23749	0.0310017	251	251
CNOT6	ENSG00000113300	1.20454	0.711122	251	251
FAM83D	ENSG00000101447	0.784969	0.629855	251	251
IQCJ-SCHIP1	ENSG00000250588	1.4555	0.462885	251	251
ZNF732	ENSG00000186777	1.12548	0.812379	251	251
TTC12	ENSG00000149292	0.719089	0.520112	251	251
NAAA	ENSG00000138744	1.40291	0.499487	251	251
TRMT61A	ENSG00000166166	0.89573	0.82606	251	251
FKBP8	ENSG00000105701	0.563826	0.260145	251	251
CAMK2D	ENSG00000145349	0.986508	0.978307	251	251
XXbac-BPG181M17.5	ENSG00000248993	0.788577	0.636103	251	251
RHOF	ENSG00000139725	2.98148	0.0466288	251	251
SLC35E1	ENSG00000127526	1.69671	0.299862	251	251
CCDC82	ENSG00000149231	0.464054	0.144414	251	251
SGCG	ENSG00000102683	0.541361	0.226391	251	251
SOAT2	ENSG00000167780	0.555988	0.248637	251	251
TMEM178A	ENSG00000152154	1.31417	0.581962	251	251
DNAH9	ENSG00000007174	1.6578	0.322146	251	251
C19orf53	ENSG00000104979	0.494691	0.182233	251	251
ZAP70	ENSG00000115085	0.697099	0.481382	251	251
DGKI	ENSG00000157680	1.59207	0.350163	251	251
TMEM14A	ENSG00000096092	1.25706	0.645704	251	251
RBP7	ENSG00000162444	1.48917	0.42467	251	251
TBC1D22B	ENSG00000065491	0.937391	0.897014	251	251
CYC1	ENSG00000179091	1.29804	0.598157	251	251
BRD7	ENSG00000166164	0.475038	0.157674	251	251
SEPHS1	ENSG00000086475	1.10557	0.840501	251	251
NMD3	ENSG00000169251	1.94353	0.208329	251	251
TMTC3	ENSG00000139324	1.04057	0.936957	251	251
OR2L3	ENSG00000198128	0.796546	0.691273	161	341
NTSR1	ENSG00000101188	0.663504	0.423461	251	251
AC231657.1	ENSG00000280116	1.23202	0.674535	251	251
RNF6	ENSG00000127870	1.07814	0.88027	251	251
TMEM64	ENSG00000180694	0.822263	0.696945	251	251
AFTPH	ENSG00000119844	0.967256	0.947131	251	251
KCNH6	ENSG00000173826	0.575938	0.279143	251	251
RPL37	ENSG00000145592	1.05449	0.915443	251	251
HDAC7	ENSG00000061273	0.527387	0.225281	251	251
TH	ENSG00000180176	1.62119	0.344582	251	251
ENO3	ENSG00000108515	1.28466	0.614217	251	251
GRHL3	ENSG00000158055	0.633759	0.357754	251	251
EQTN	ENSG00000120160	2.67233	0.056916	251	251
RUSC1	ENSG00000160753	1.4102	0.492368	251	251
LINC01420	ENSG00000204272	0.902139	0.837715	251	251
LAMTOR2	ENSG00000116586	0.644138	0.390034	251	251
CCDC185	ENSG00000178395	0.938417	0.89875	251	251
RHOU	ENSG00000116574	1.08946	0.863994	251	251
ST6GALNAC4	ENSG00000136840	0.656959	0.410495	251	251
DAP3	ENSG00000132676	1.37659	0.523878	251	251
CCDC7	ENSG00000150076	1.59221	0.349843	251	251
MSI2	ENSG00000153944	0.758602	0.582289	251	251
NPPC	ENSG00000163273	0.920725	0.869445	251	251
DKC1	ENSG00000130826	0.796903	0.651425	251	251
KIAA1429	ENSG00000164944	0.928345	0.881617	251	251
OR2H2	ENSG00000204657	1.53366	0.423501	116	386
TMEM217	ENSG00000172738	0.495647	0.163269	251	251
FYN	ENSG00000010810	0.582226	0.272427	251	251
DUPD1	ENSG00000188716	1.36244	0.537421	181	321
FAM179A	ENSG00000189350	0.510061	0.203012	251	251
DBNDD2	ENSG00000244274	0.331461	0.0441373	251	251
CYP2A6	ENSG00000255974	1.68807	0.304706	251	251
ZNF782	ENSG00000196597	1.30577	0.590445	251	251
DNPH1	ENSG00000112667	1.90824	0.201846	251	251
NAF1	ENSG00000145414	1.64744	0.328171	251	251
ARHGEF2	ENSG00000116584	0.551344	0.238788	251	251
ZNF852	ENSG00000178917	1.60919	0.339291	251	251
SEMA3A	ENSG00000075213	1.00811	0.987105	251	251
TK2	ENSG00000166548	0.619353	0.348802	251	251
SUMO4	ENSG00000177688	1.61724	0.346832	251	251
EPB41L5	ENSG00000115109	1.35199	0.547595	251	251
PRSS22	ENSG00000005001	1.01264	0.980001	251	251
TMEM52B	ENSG00000165685	0.758448	0.58158	251	251
HPN	ENSG00000105707	0.575089	0.277519	251	251
BIRC6	ENSG00000115760	1.86933	0.217576	251	251
PCGF1	ENSG00000115289	0.899844	0.833636	251	251
HTR3A	ENSG00000166736	1.15707	0.769895	251	251
GBP2	ENSG00000162645	0.279814	0.0177712	251	251
N6AMT2	ENSG00000150456	0.403643	0.102661	251	251
TOP2A	ENSG00000131747	1.53293	0.403871	251	251
CISD2	ENSG00000145354	0.970067	0.951837	251	251
TMEM181	ENSG00000146433	1.1736	0.748234	251	251
CCL4L2	ENSG00000276070	0.4571	0.136408	251	251
ANXA1	ENSG00000135046	0.111212	0.000385658	251	251
LAMTOR5	ENSG00000134248	0.325755	0.0404184	251	251
SGPP1	ENSG00000126821	0.754543	0.574572	251	251
TCP11L2	ENSG00000166046	0.979706	0.96726	251	251
FAM98B	ENSG00000171262	1.56907	0.378092	251	251
TAS2R42	ENSG00000186136	1.28515	0.625898	173	329
RALGPS1	ENSG00000136828	0.969066	0.950111	251	251
LRRC56	ENSG00000161328	0.835201	0.72032	251	251
TOR2A	ENSG00000160404	1.01925	0.969593	251	251
SSTR3	ENSG00000278195	0.508125	0.179991	251	251
TSPAN33	ENSG00000158457	1.05679	0.911823	251	251
KCTD4	ENSG00000180332	1.14078	0.792722	226	276
C5orf51	ENSG00000205765	2.01647	0.184014	251	251
UCN2	ENSG00000145040	1.14852	0.783131	251	251
CCSAP	ENSG00000154429	2.26476	0.118932	251	251
RQCD1	ENSG00000144580	1.25336	0.648818	251	251
MAGEE2	ENSG00000186675	0.400762	0.0790904	251	251
MT-ND5	ENSG00000198786	1.38969	0.511633	251	251
WDR63	ENSG00000162643	1.49023	0.423915	251	251
SEPP1	ENSG00000250722	0.832416	0.714992	251	251
SLC8A2	ENSG00000118160	0.722825	0.517262	251	251
GPR75	ENSG00000119737	1.06938	0.893167	251	251
HAPLN2	ENSG00000132702	0.843595	0.735224	251	251
ENTPD8	ENSG00000188833	0.858898	0.760091	251	251
KCTD10	ENSG00000110906	0.822368	0.697293	251	251
UGT3A1	ENSG00000145626	2.00907	0.157525	131	371
CPA5	ENSG00000158525	0.533383	0.214927	251	251
KRT36	ENSG00000126337	0.599995	0.304124	251	251
CARD6	ENSG00000132357	0.346407	0.0543493	251	251
IL11RA	ENSG00000137070	1.4857	0.428198	251	251
TACC1	ENSG00000147526	0.906887	0.844632	251	251
LCT	ENSG00000115850	0.456757	0.135784	251	251
PTPRA	ENSG00000132670	0.722466	0.516857	251	251
LTF	ENSG00000012223	1.32161	0.573511	251	251
NOL8	ENSG00000198000	0.908105	0.847756	251	251
AL591806.1	ENSG00000278883	2.02199	0.163189	114	388
PCDHGA5	ENSG00000253485	2.25584	0.120775	251	251
SETDB1	ENSG00000143379	1.44706	0.459527	251	251
SLC41A1	ENSG00000133065	0.978526	0.965289	251	251
LCE2C	ENSG00000187180	0.375047	0.322536	80	422
RHOT1	ENSG00000126858	0.83818	0.725392	251	251
RFPL4B	ENSG00000251258	2.06251	0.151158	134	368
HMCES	ENSG00000183624	0.279988	0.0182608	251	251
TOB1	ENSG00000141232	0.920245	0.867765	251	251
SQRDL	ENSG00000137767	0.561962	0.257606	251	251
DSP	ENSG00000096696	0.54152	0.226712	251	251
KCTD7	ENSG00000243335	2.19602	0.115132	251	251
SPRR2E	ENSG00000203785	0.848922	0.873794	32	470
FGL1	ENSG00000104760	0.351273	0.0578705	251	251
SKA1	ENSG00000154839	1.61131	0.350772	251	251
RAB4A	ENSG00000168118	1.67581	0.297645	251	251
PNLIP	ENSG00000175535	0.873746	0.895715	32	470
DPH1	ENSG00000108963	1.29988	0.596938	251	251
CYP39A1	ENSG00000146233	1.05272	0.918119	251	251
ZNF750	ENSG00000141579	1.5552	0.388467	251	251
DUSP28	ENSG00000188542	1.05692	0.911986	251	251
SDC3	ENSG00000162512	0.33623	0.0322068	251	251
ATP1A2	ENSG00000018625	1.41212	0.490773	251	251
RNF103-CHMP3	ENSG00000249884	0.855375	0.755917	251	251
TC2N	ENSG00000165929	1.33965	0.559991	251	251
VPREB1	ENSG00000169575	0	0.083834	87	415
ABR	ENSG00000159842	0.704545	0.484644	251	251
NUDT7	ENSG00000140876	0.956238	0.928986	251	251
CATSPER1	ENSG00000175294	0.595851	0.293435	251	251
SLC25A27	ENSG00000153291	1.05959	0.907502	251	251
ARHGAP22	ENSG00000128805	1.09335	0.858159	251	251
ATP2A2	ENSG00000174437	1.44285	0.463191	251	251
FXYD4	ENSG00000150201	1.43019	0.475169	251	251
ARHGEF16	ENSG00000130762	1.04146	0.935204	251	251
SLF2	ENSG00000119906	0.619888	0.349538	251	251
MTF1	ENSG00000188786	1.75756	0.268202	251	251
RABEP1	ENSG00000029725	1.27135	0.632158	251	251
WFDC5	ENSG00000175121	0.74791	0.562412	251	251
SELV	ENSG00000186838	1.2578	0.643755	251	251
ARHGAP42	ENSG00000165895	0.795024	0.648214	251	251
MAPK8IP1	ENSG00000121653	1.77717	0.258412	251	251
DOCK7	ENSG00000116641	0.69442	0.465545	251	251
LPAR1	ENSG00000198121	1.22148	0.690577	251	251
HSPE1	ENSG00000115541	0.972104	0.955138	251	251
CCDC92	ENSG00000119242	0.537747	0.240769	251	251
ZYX	ENSG00000159840	0.84357	0.732185	251	251
MT-ATP6	ENSG00000198899	0.798366	0.654231	251	251
EMP1	ENSG00000134531	1.2747	0.635465	251	251
PPIA	ENSG00000196262	0.61912	0.348316	251	251
GAL3ST4	ENSG00000197093	0.481284	0.16516	251	251
TMEM198	ENSG00000188760	1.06517	0.89946	251	251
FAM183A	ENSG00000186973	2.00112	0.189187	251	251
AP3S2	ENSG00000157823	1.0859	0.868699	251	251
SLC52A3	ENSG00000101276	0.925689	0.877169	251	251
CA10	ENSG00000154975	1.72562	0.283836	251	251
DHFRL1	ENSG00000178700	0.749893	0.574323	251	251
OCSTAMP	ENSG00000149635	0.775825	0.613414	251	251
CST6	ENSG00000175315	0.492826	0.159814	251	251
CCBL1	ENSG00000171097	0.692045	0.471721	251	251
ALKBH4	ENSG00000160993	1.5379	0.388081	251	251
SDCBP	ENSG00000137575	1.73703	0.278689	251	251
BLZF1	ENSG00000117475	1.39993	0.50182	251	251
SMC5	ENSG00000198887	1.32246	0.577578	251	251
CRB2	ENSG00000148204	0.827747	0.704162	251	251
CHST6	ENSG00000183196	1.69627	0.300508	251	251
BCL6B	ENSG00000161940	1.84397	0.228231	251	251
JAKMIP2	ENSG00000176049	0.871502	0.782644	251	251
NINL	ENSG00000101004	0.891376	0.818903	251	251
BRIP1	ENSG00000136492	0.563292	0.259068	251	251
RPH3A	ENSG00000089169	0.3933	0.0718802	251	251
SORL1	ENSG00000137642	1.49687	0.419562	251	251
QDPR	ENSG00000151552	1.66776	0.302605	251	251
PCYOX1L	ENSG00000145882	1.32128	0.57824	251	251
LGR4	ENSG00000205213	0.719731	0.511572	251	251
ODAM	ENSG00000109205	1.59119	0.349965	251	251
RBM38	ENSG00000132819	0.287058	0.0208773	251	251
COX18	ENSG00000163626	1.15573	0.771394	251	251
EDF1	ENSG00000107223	0.696953	0.480667	251	251
AKAP9	ENSG00000127914	1.06121	0.905379	251	251
LILRA5	ENSG00000187116	1.08087	0.877084	251	251
CELA2B	ENSG00000215704	1.34108	0.558415	251	251
TTLL9	ENSG00000131044	1.1246	0.813808	251	251
U2AF1L5	ENSG00000275895	2.03418	0.177802	251	251
PLA2G4C	ENSG00000105499	0.679562	0.451197	251	251
ASB15	ENSG00000146809	2.23608	0.0981093	155	347
MMS22L	ENSG00000146263	1.78692	0.27355	251	251
SPPL2B	ENSG00000005206	1.24204	0.663026	251	251
FAM171A2	ENSG00000161682	0.405086	0.0829327	251	251
GFPT2	ENSG00000131459	2.05886	0.170742	251	251
ALPK1	ENSG00000073331	1.58929	0.351434	251	251
GOLGA8K	ENSG00000249931	2.21158	0.112065	251	251
LYPD5	ENSG00000159871	0.566036	0.262968	251	251
NR2C1	ENSG00000120798	1.68959	0.28976	251	251
RLBP1	ENSG00000140522	1.71859	0.287306	148	354
ZNF470	ENSG00000197016	0.593281	0.306409	251	251
SMAD3	ENSG00000166949	1.11236	0.832414	251	251
NDN	ENSG00000182636	0.801217	0.659349	251	251
CARD14	ENSG00000141527	0.610143	0.352895	251	251
MTMR7	ENSG00000003987	0.590858	0.302557	251	251
PLA2G4A	ENSG00000116711	0.712636	0.497778	251	251
TANGO2	ENSG00000183597	0.807452	0.676306	251	251
NUP98	ENSG00000110713	1.56507	0.381298	251	251
PIGX	ENSG00000163964	1.06327	0.902208	251	251
SLC19A2	ENSG00000117479	1.33452	0.56529	251	251
PILRA	ENSG00000085514	1.05565	0.913678	251	251
NFATC4	ENSG00000100968	1.34772	0.551839	251	251
RAP1GAP2	ENSG00000132359	0.859602	0.761479	251	251
TNS2	ENSG00000111077	0.713675	0.500748	251	251
FAM72D	ENSG00000215784	1.34522	0.554584	251	251
ALYREF	ENSG00000183684	1.18462	0.736073	251	251
SOCS6	ENSG00000170677	2.18794	0.13537	251	251
DEPDC1	ENSG00000024526	1.64651	0.329142	251	251
HNRNPL	ENSG00000104824	0.357255	0.0620714	251	251
ACSM2A	ENSG00000183747	1.36071	0.539201	251	251
KIAA1683	ENSG00000130518	0.980399	0.96841	251	251
TRMT6	ENSG00000089195	1.32341	0.576411	251	251
VWA7	ENSG00000204396	0.762387	0.588941	251	251
CC2D1A	ENSG00000132024	0.433191	0.110207	251	251
AVL9	ENSG00000105778	0.910904	0.851754	251	251
TDRD5	ENSG00000162782	1.52011	0.413628	251	251
SLC6A15	ENSG00000072041	1.68167	0.308236	251	251
DEFB126	ENSG00000125788	0	0.506052	20	482
CCL11	ENSG00000172156	1.48564	0.439534	251	251
DSG3	ENSG00000134757	1.87703	0.234471	251	251
ARL1	ENSG00000120805	0.887219	0.811905	251	251
IL12RB2	ENSG00000081985	3.12799	0.0371315	251	251
C3orf52	ENSG00000114529	2.51753	0.0758682	251	251
ANKRD49	ENSG00000168876	0.95364	0.924705	251	251
B3GALT1	ENSG00000172318	1.66085	0.320371	251	251
SMR3A	ENSG00000109208	1.16846	0.754012	251	251
MURC	ENSG00000170681	2.1122	0.155509	251	251
PPIE	ENSG00000084072	0.753919	0.581441	251	251
ERP44	ENSG00000023318	1.08314	0.872788	251	251
TAF4B	ENSG00000141384	1.25046	0.656632	251	251
AL162426.1	ENSG00000279363	0	0.157651	51	451
PCID2	ENSG00000126226	0.732199	0.542086	251	251
RLN3	ENSG00000171136	0.883051	0.817195	190	312
SARM1	ENSG00000004139	2.74895	0.0488836	251	251
SMAP2	ENSG00000084070	0.421556	0.0983112	251	251
LIPT2	ENSG00000175536	1.16335	0.761326	251	251
SRF	ENSG00000112658	1.91777	0.218765	251	251
LTB	ENSG00000227507	0.964048	0.941588	251	251
HS6ST3	ENSG00000185352	1.65558	0.309224	251	251
EIF4G3	ENSG00000075151	1.8271	0.233305	251	251
SLC6A8	ENSG00000130821	2.84103	0.0584765	251	251
GRM2	ENSG00000164082	1.67989	0.30886	251	251
NOP14	ENSG00000087269	1.53495	0.402954	251	251
HCAR3	ENSG00000255398	1.02455	0.961199	251	251
DMXL1	ENSG00000172869	1.80892	0.24377	251	251
AARS	ENSG00000090861	1.2404	0.664374	251	251
VIPAS39	ENSG00000151445	0.459205	0.138609	251	251
USP45	ENSG00000123552	1.34753	0.54522	251	251
CHMP4C	ENSG00000164695	0.977718	0.963998	251	251
FAM83A	ENSG00000147689	0.68444	0.448061	251	251
TATDN1	ENSG00000147687	1.11362	0.829362	251	251
TMEM231	ENSG00000205084	1.23686	0.672438	251	251
APOBEC3C	ENSG00000244509	1.18497	0.735239	251	251
AKIRIN2	ENSG00000135334	0.757931	0.576566	251	251
ALX4	ENSG00000052850	3.6408	0.0156132	251	251
TBX6	ENSG00000149922	2.12334	0.134316	251	251
NRP1	ENSG00000099250	2.22415	0.127416	251	251
FLT3	ENSG00000122025	0.771142	0.605002	251	251
RNF126	ENSG00000070423	1.11586	0.826135	251	251
ACTRT3	ENSG00000184378	1.52823	0.407358	251	251
SYNPO	ENSG00000171992	0.348839	0.0398416	251	251
DDB1	ENSG00000167986	0.656526	0.399292	251	251
RAD54L2	ENSG00000164080	2.62024	0.0826064	251	251
LINC00116	ENSG00000175701	0.955745	0.928159	251	251
ASF1B	ENSG00000105011	0.51435	0.188378	251	251
DPH3	ENSG00000154813	1.5765	0.372936	251	251
ZC3H10	ENSG00000135482	0.7313	0.540859	251	251
FAM227B	ENSG00000166262	1.95837	0.183866	251	251
MARCH8	ENSG00000165406	1.20344	0.7126	251	251
MFF	ENSG00000168958	1.1547	0.772811	251	251
MSRB2	ENSG00000148450	1.57975	0.357683	251	251
NLRC3	ENSG00000167984	0.523316	0.221131	251	251
ALDH1B1	ENSG00000137124	4.52906	0.00952864	251	251
FYB	ENSG00000082074	0.783904	0.627865	251	251
ZNF394	ENSG00000160908	0.9786	0.965429	251	251
CTCF	ENSG00000102974	1.45217	0.466844	251	251
XPNPEP2	ENSG00000122121	1.42305	0.489877	251	251
HOMER3	ENSG00000051128	1.0594	0.908063	251	251
SLC33A1	ENSG00000169359	2.03906	0.15697	251	251
HRH1	ENSG00000196639	0.583861	0.277046	251	251
ERCC5	ENSG00000134899	0.514823	0.208501	251	251
TSPAN1	ENSG00000117472	1.72538	0.28451	251	251
IRAK4	ENSG00000198001	0.817309	0.693591	251	251
GPR107	ENSG00000148358	2.13019	0.150717	251	251
MRPS27	ENSG00000113048	1.79823	0.245592	251	251
POLQ	ENSG00000051341	1.14257	0.791079	251	251
SLC45A2	ENSG00000164175	0.600356	0.317455	251	251
ADCYAP1R1	ENSG00000078549	1.42655	0.477303	251	251
DDX58	ENSG00000107201	1.11115	0.833926	251	251
HSPB2-C11orf52	ENSG00000254445	0.339504	0.0494203	251	251
SNX22	ENSG00000157734	0.31014	0.0317828	251	251
ECSCR	ENSG00000249751	0.805978	0.66781	251	251
C19orf60	ENSG00000006015	1.53702	0.388934	251	251
MEP1B	ENSG00000141434	1.92317	0.197105	251	251
C17orf62	ENSG00000178927	0.915757	0.86001	251	251
EIF4ENIF1	ENSG00000184708	1.14781	0.782352	251	251
TXNL4B	ENSG00000140830	1.63404	0.322721	251	251
ICA1L	ENSG00000163596	0.521742	0.218509	251	251
CENPB	ENSG00000125817	0.60624	0.314203	251	251
ZBTB48	ENSG00000204859	0.721769	0.524933	251	251
EXOC3L1	ENSG00000179044	1.18915	0.728048	251	251
ACOX3	ENSG00000087008	1.4221	0.48188	251	251
CCR9	ENSG00000173585	0.953786	0.924572	251	251
PPP2R3C	ENSG00000092020	1.24626	0.65798	251	251
KAT6B	ENSG00000156650	0.968019	0.948156	251	251
LAIR1	ENSG00000167613	0.542932	0.229217	251	251
COL6A2	ENSG00000142173	1.92404	0.214645	251	251
CXorf67	ENSG00000187690	1.14966	0.779149	251	251
SPESP1	ENSG00000258484	1.61064	0.336501	251	251
NSFL1C	ENSG00000088833	0.829367	0.709748	251	251
CLVS1	ENSG00000177182	0.822884	0.698286	251	251
STC1	ENSG00000159167	5.79898	0.00812604	251	251
HN1L	ENSG00000206053	0.905094	0.841433	251	251
CTD-2006C1.10	ENSG00000257355	1.22641	0.691927	175	327
LYAR	ENSG00000145220	1.34061	0.558997	251	251
NFAM1	ENSG00000235568	0.609183	0.332018	251	251
ADGRB1	ENSG00000181790	2.55987	0.0700372	251	251
DSN1	ENSG00000149636	0.411635	0.111441	251	251
EGLN2	ENSG00000269858	0.895298	0.825851	251	251
ATP5O	ENSG00000241837	1.01193	0.981107	251	251
IL20RA	ENSG00000016402	3.19004	0.0335491	251	251
WNT5B	ENSG00000111186	1.16167	0.765356	251	251
PPM1L	ENSG00000163590	2.28258	0.0969694	251	251
ISPD	ENSG00000214960	1.37472	0.525545	251	251
ERAP2	ENSG00000164308	0.853121	0.749788	251	251
MTHFR	ENSG00000177000	0.480303	0.163864	251	251
LDLRAD2	ENSG00000187942	1.34984	0.549966	251	251
NUTM2G	ENSG00000188152	0.805579	0.666847	251	251
TUBB3	ENSG00000258947	1.05272	0.918429	251	251
TDRD1	ENSG00000095627	1.19476	0.723597	251	251
MATR3	ENSG00000015479	1.02412	0.962123	251	251
TUBB8	ENSG00000261456	1.70702	0.280117	251	251
C1orf109	ENSG00000116922	1.72241	0.272551	251	251
NUP85	ENSG00000125450	0.360465	0.0476228	251	251
TIMMDC1	ENSG00000113845	1.46092	0.440266	251	251
SMPX	ENSG00000091482	1.83493	0.232198	229	273
NMBR	ENSG00000135577	1.73256	0.280908	251	251
FAM90A1	ENSG00000171847	1.33985	0.559858	251	251
CP	ENSG00000047457	1.18437	0.736654	251	251
SLC37A4	ENSG00000137700	0.810346	0.6758	251	251
SMYD2	ENSG00000143499	1.13646	0.797785	251	251
NUPL2	ENSG00000136243	1.44765	0.450066	251	251
CLHC1	ENSG00000162994	1.30516	0.591108	251	251
CENPA	ENSG00000115163	1.49018	0.436358	251	251
KLHL25	ENSG00000183655	1.23602	0.673484	251	251
CCDC33	ENSG00000140481	2.23698	0.125008	251	251
PTPRT	ENSG00000196090	1.50086	0.428149	251	251
CHEK1	ENSG00000149554	0.69714	0.469687	251	251
TFAP2E	ENSG00000116819	0.346243	0.0540701	251	251
EXOSC10	ENSG00000171824	0.307709	0.0306096	251	251
TUBB4A	ENSG00000104833	1.54145	0.397551	251	251
TMEM80	ENSG00000177042	0.727283	0.534362	251	251
ZACN	ENSG00000186919	0.58224	0.30794	251	251
TMEM86B	ENSG00000180089	0.92763	0.881082	251	251
RPIA	ENSG00000153574	0.413015	0.0898174	251	251
GCHFR	ENSG00000137880	1.16115	0.764469	251	251
MARCH3	ENSG00000173926	1.57294	0.362496	251	251
LY6E	ENSG00000160932	0.426804	0.102532	251	251
ECH1	ENSG00000104823	1.06626	0.897722	251	251
CCDC178	ENSG00000166960	2.07967	0.144659	251	251
KAT5	ENSG00000172977	1.44007	0.46587	251	251
TMEM99	ENSG00000167920	2.19081	0.116707	251	251
SETSIP	ENSG00000230667	0.529386	0.20892	251	251
JAK2	ENSG00000096968	0.814766	0.683517	251	251
SLC22A24	ENSG00000197658	0.582313	0.468565	113	389
TNFRSF13B	ENSG00000240505	0.77804	0.617437	251	251
MYBPC1	ENSG00000196091	0.490217	0.176652	251	251
CCDC71	ENSG00000177352	1.05258	0.918251	251	251
UPP2	ENSG00000007001	0.45853	0.119864	251	251
PEX3	ENSG00000034693	0.766284	0.603867	251	251
CBSL	ENSG00000274276	1.46227	0.458152	251	251
SIT1	ENSG00000137078	0.515926	0.210952	251	251
KLK12	ENSG00000186474	0.377206	0.0592368	251	251
PCLO	ENSG00000186472	5.12138	0.00433604	251	251
IFNG	ENSG00000111537	0.592682	0.305355	251	251
PAK4	ENSG00000130669	1.23468	0.674897	251	251
TNK2	ENSG00000061938	1.78054	0.256813	251	251
AKR1D1	ENSG00000122787	1.21382	0.699848	251	251
CD300E	ENSG00000186407	2.08188	0.163857	251	251
NHLRC2	ENSG00000196865	1.15655	0.772522	251	251
CLIC1	ENSG00000213719	0.385077	0.0648281	251	251
EIF3F	ENSG00000175390	0.876698	0.792104	251	251
PPP1R17	ENSG00000106341	1.81457	0.225557	193	309
N4BP2	ENSG00000078177	2.11087	0.15609	251	251
PVR	ENSG00000073008	3.5381	0.0346164	251	251
PLD6	ENSG00000179598	0.781432	0.630545	251	251
MTURN	ENSG00000180354	0.919936	0.868052	251	251
GRN	ENSG00000030582	1.63177	0.338146	251	251
EBI3	ENSG00000105246	0.862797	0.76715	251	251
DPH5	ENSG00000117543	1.11497	0.827262	251	251
BTN3A2	ENSG00000186470	0.767002	0.597449	251	251
SHANK1	ENSG00000161681	4.45571	0.0105723	251	251
NSUN2	ENSG00000037474	1.12436	0.81439	251	251
FAM120AOS	ENSG00000188938	0.618453	0.346691	251	251
XPA	ENSG00000136936	1.16029	0.765336	251	251
PPM1N	ENSG00000213889	0.642727	0.374846	251	251
MYO1C	ENSG00000197879	0.58042	0.271584	251	251
DCAF12	ENSG00000198876	1.24401	0.663895	251	251
ATAD3B	ENSG00000160072	1.74504	0.260961	251	251
AP000721.4	ENSG00000256100	1.52322	0.39589	207	295
ZNF460	ENSG00000197714	1.81572	0.259811	251	251
KCNN1	ENSG00000105642	1.37615	0.524006	251	251
LHFPL5	ENSG00000197753	0.892919	0.819826	251	251
TM4SF4	ENSG00000169903	0.306622	0.0300197	251	251
PTCRA	ENSG00000171611	0.535794	0.219196	251	251
ZNF440	ENSG00000171295	0.77048	0.611336	251	251
DNAH8	ENSG00000124721	0.733225	0.535907	251	251
CDC42	ENSG00000070831	1.91107	0.219087	251	251
ZNF777	ENSG00000196453	1.46341	0.457994	251	251
SLC31A2	ENSG00000136867	0.745394	0.558278	251	251
EIF4EBP3	ENSG00000243056	0.860075	0.763945	251	251
SLC25A24	ENSG00000085491	1.51554	0.416897	251	251
TMEM169	ENSG00000163449	1.76568	0.264048	251	251
PTER	ENSG00000165983	0.460418	0.139665	251	251
GAB2	ENSG00000033327	0.496109	0.16369	251	251
NXT1	ENSG00000132661	2.14132	0.147641	251	251
SLC35B4	ENSG00000205060	1.35882	0.541087	251	251
WDR3	ENSG00000065183	1.40271	0.498993	251	251
MMP23B	ENSG00000189409	1.61584	0.346925	251	251
CRADD	ENSG00000169372	0.755397	0.58461	251	251
OR2A42	ENSG00000212807	1.14143	0.790917	251	251
ZHX2	ENSG00000178764	0.414974	0.0918543	251	251
TGM3	ENSG00000125780	0.649968	0.386651	251	251
STPG2	ENSG00000163116	1.6582	0.322023	251	251
SLC47A2	ENSG00000180638	1.22382	0.684968	251	251
PRDM11	ENSG00000019485	1.42486	0.479076	251	251
GNA11	ENSG00000088256	1.00688	0.98905	251	251
ERICH6B	ENSG00000165837	0.828409	0.713501	251	251
BTAF1	ENSG00000095564	0.706465	0.498349	251	251
CCDC136	ENSG00000128596	0.573951	0.293563	251	251
ZNF324B	ENSG00000249471	1.97791	0.17724	251	251
TNKS1BP1	ENSG00000149115	0.862668	0.767033	251	251
L3MBTL4	ENSG00000154655	1.40626	0.490208	251	251
SEPT5	ENSG00000184702	2.22315	0.110394	251	251
C3	ENSG00000125730	0.382958	0.0635118	251	251
TCOF1	ENSG00000070814	0.940956	0.90307	251	251
TRIM22	ENSG00000132274	1.01203	0.980902	251	251
TMEM26	ENSG00000196932	1.46464	0.456673	251	251
THAP6	ENSG00000174796	1.29042	0.606197	251	251
DHCR7	ENSG00000172893	0.802209	0.661097	251	251
C1orf185	ENSG00000204006	0.900049	0.869179	107	395
DEF8	ENSG00000140995	0.525601	0.224232	251	251
NUDT12	ENSG00000112874	0.703201	0.492351	251	251
MYL12B	ENSG00000118680	0.206635	0.00621975	251	251
GLIS1	ENSG00000174332	3.11167	0.0380142	251	251
RAB3A	ENSG00000105649	1.85646	0.22258	251	251
GDA	ENSG00000119125	0.911951	0.854572	251	251
USP34	ENSG00000115464	1.82425	0.236909	251	251
RARRES3	ENSG00000133321	0.30187	0.0275188	251	251
LIN54	ENSG00000189308	1.76962	0.262248	251	251
OR6F1	ENSG00000169214	0.587402	0.601748	62	440
TAF1C	ENSG00000103168	1.402	0.494594	251	251
RHOH	ENSG00000168421	0.94268	0.905976	251	251
IGF2BP2	ENSG00000073792	0.678599	0.43749	251	251
[truncated: 16,486 more rows]
