# Supplementary material for: MiRNA Deregulation Distinguishes Anaplastic Thyroid Carcinoma (ATC) and Supports Upregulation of Oncogene Expression
Source: Cancers (Basel). 2021 Nov 24;13(23):5913. doi: 10.3390/cancers13235913 (PMC8657272; doi:10.3390/cancers13235913)
Supplement: Supplementary file 1 [file cancers-13-05913-s001.zip › cancers-1467870-supplementary/Table_S4.xlsx]

## Sheet: Table S6
ID	setSize	enrichmentScore	NES	pvalue	p.adjust	core_enrichment	coreGenes	Dataset	NES_scaled
OXIDATIVE_PHOSPHORYLATION	200	-0.299923	-4.83489	5.18411e-16	2.59206e-14	NDUFS2/HCCS/CASP7/NDUFS3/UQCRC1/IMMT/ATP5MF/COX5B/COX6B1/NDUFA9/NDUFA8/HSD17B10/ATP6AP1/ECHS1/CPT1A/GPX4/COX17/COX10/SLC25A6/UQCRH/CYCS/AIFM1/SLC25A20/TOMM22/UQCRQ/OGDH/ACO2/NDUFA2/FXN/NDUFA7/UQCRFS1/COX7A2L/NDUFB1/ATP5MC3/ALAS1/TIMM9/ACAA1/MRPS11/DLST/COX8A/LDHB/IDH3B/UQCR10/SURF1/ATP5PO/MGST3/NDUFA6/ATP5MC2/VDAC2/ECI1/COX5A/ACADVL/SDHC/POR/PHYH/SLC25A5/NDUFAB1/GRPEL1/COX4I1/TIMM10/TIMM17A/ATP5M…	157	ATC/Others	-0.985466
PROTEIN_SECRETION	96	-0.420491	-4.9062	2.74954e-15	6.87386e-14	LMAN1/VAMP7/ERGIC3/CTSC/SNAP23/GOSR2/SSPN/RAB9A/NAPG/COPB1/ANP32E/SEC24D/RAB2A/ARCN1/COG2/CLTA/ATP6V1H/GNAS/TMED2/M6PR/IGF2R/KIF1B/RAB5A/CD63/DNM1L/ARFGAP3/COPB2/VAMP3/ZW10/SEC31A/MAPK1/AP2B1/SOD1/SH3GL2/ADAM10/CLTC/ARFIP1/RAB22A/RAB14/VPS45/STX7/YIPF6/STAM/TMED10/VAMP4/ICA1/GALC/AP1G1/SNX2/TPD52/CAV2/OCRL/MON2/ARFGEF2/CLCN3/AP3B1/PAM/LAMP2/RPS6KA3/ARFGEF1/SGMS1/CLN5/GOLGA4/ATP1A1/ATP7A/USO1/SCAM…	70	ATC/Others	-1
KRAS_SIGNALING_DN	198	0.244034	3.90417	1.02369e-10	1.70615e-09	SLC6A3/CALML5/ARHGDIG/SPRR3/FGFR3/TENM2/LYPD3/PAX3/KCNQ2/PDCD1/HTR1D/ALOX12B/SNCB/SCGB1A1/ATP6V1B1/WNT16/OXT/TNNI3/CKM/COL2A1/FGF22/NGB/NPHS1/NTF3/FGF16/KRT1/SHOX2/LFNG/CYP11B2/GRID2/PKP1/HNF1A/GDNF/BRDT/ACTC1/PTGFR/CPB1/UPK3B/KCNN1/MYH7/P2RX6/SLC12A3/LGALS7/IL12B/SERPINA10/TEX15/EDAR/CLPS/EDN2/CAPN9/PNMT/TFAP2B/KRT4/ARPP21/ABCB11/SCN10A/PAX4/TLX1/AKR1B10/AMBN/PCDHB1/KCND1/SLC30A3/KLK8/VPREB1/HTR…	102	ATC/Others	0.795762
MYC_TARGETS_V1	196	-0.236282	-3.79903	9.70331e-10	1.21291e-08	RFC4/CBX3/HSPE1/CCT7/CCT5/TYMS/PHB2/BUB3/CSTF2/NOLC1/PSMC4/SERBP1/PTGES3/CDK2/NOP56/NHP2/RPS10/RPS5/PSMD3/PGK1/CCT3/GNL3/HPRT1/PABPC1/FAM120A/RAN/PPM1G/SNRPD1/TFDP1/PSMD8/PA2G4/RPLP0/APEX1/EIF1AX/LSM2/CDK4/SRPK1/EIF4A1/USP1/FBL/RPS3/RACK1/DDX21/G3BP1/IMPDH2/SF3A1/HDAC2/PSMA6/CCT2/TUFM/RRM1/UBE2L3/SNRPD2/ILF2/C1QBP/AP3S1/PSMA2/CCT4/EIF4H/PPIA/HNRNPA1/EIF3D/NME1/GLO1/TXNL4A/IFRD1/RSL1D1/PSMD7/KPNB1…	157	ATC/Others	-0.774334
ADIPOGENESIS	198	-0.21257	-3.42656	4.62145e-08	4.62145e-07	RETN/ITGA7/CD151/ADIG/ME1/ABCB8/PFKL/MYLK/BCKDHA/SCARB1/SLC5A6/ESRRA/NABP1/ORM1/DGAT1/MRAP/CYC1/ECH1/REEP6/PTGER3/SLC25A1/MGLL/PEX14/CDKN2C/YWHAG/TST/SLC19A1/PLIN2/ANGPTL4/LIPE/MDH2/TKT/COL15A1/ETFB/ACLY/PEMT/GADD45A/CAVIN1/ACADS/PREB/VEGFB/UCK1/DDT/MRPL15/PHLDB1/IDH3G/CRAT/SOWAHC/MIGA2/QDPR/SDHB/TALDO1/ABCA1/LTC4S/IDH3A/RMDN3/ADIPOQ/STAT5A/JAGN1/SAMM50/CMBL/CHCHD10/COL4A1/ELOVL6/BCL6/ENPP2/COQ3/…	188	ATC/Others	-0.698414
EPITHELIAL_MESENCHYMAL_TRANSITION	199	0.202304	3.25673	1.58958e-07	1.32465e-06	COL1A1/COL11A1/SERPINE1/COL7A1/GPC1/COL6A2/DKK1/TFPI2/TGFBI/PCOLCE/GREM1/COL5A1/PTX3/FOXC2/LOXL2/MMP14/LRRC15/ANPEP/LOXL1/MMP1/COL1A2/LGALS1/BGN/SPP1/COL6A3/POSTN/MMP3/CTHRC1/APLP1/TPM2/TNC/PLAUR/PDGFRB/TGM2/IL32/COL5A3/THBS2/RGS4/OXTR/MMP2/NNMT/SNAI2/CXCL1/PLOD3/COLGALT1/MSX1/CRLF1/LRP1/GAS1/FSTL3/CDH11/ITGA5/SDC1/SCG2/IGFBP2/COL3A1/COL5A2/COL12A1/SERPINH1/FLNA/MFAP5/P3H1/PDLIM4/ADAM12/COL16A1/Q…	121	ATC/Others	0.663799
DNA_REPAIR	148	-0.212288	-3.01399	2.30791e-06	1.64851e-05	POLR2I/LIG1/TAF6/APRT/MPG/VPS37D/POLA2/PCNA/NME4/POLR2F/CMPK2/VPS28/ERCC1/CANT1/RFC2/TARBP2/GSDME/NELFE/BCAP31/POLD4/RFC4/POLR2J/ALYREF/TYMS/POLE4/BRF2/POLL/CCNO/SEC61A1/POM121/POLR2H/RAE1/GTF3C5/AAAS/SUPT5H/HPRT1/ITPA/RALA/DDB2/DGCR8/RFC3/DGUOK/ADCY6/POLR2D/NELFCD/TP53/VPS37B/SSRP1/ELOA/GPX4/NPR2/TAF13/COX17/IMPDH2/ERCC3/PRIM1/POLR2A/RPA3/POLR3C/TAF12/NME1/UMPS/EDF1/ERCC4/GTF2H3/CLP1/GTF2F1/NT5C…	129	ATC/Others	-0.614323
ANDROGEN_RESPONSE	97	-0.251899	-2.96314	4.94275e-06	3.08922e-05	B4GALT1/ADAMTS1/XRCC6/CCND1/SLC38A2/TNFAIP8/PTK2B/LMAN1/ELK4/INPP4B/SRP19/SPCS3/TMEM50A/SEC24D/ACSL3/MAP7/NGLY1/VAPA/HSD17B14/KLK2/DBI/HMGCS1/MYL12A/SGK1/STK39/ALDH1A3/PDLIM5/ELL2/NCOA4/XRCC5/PGM3/FKBP5/CDC14B/AKAP12/PIAS1/TPD52/B2M/ITGAV/RAB4A/APPBP2/HERC3/ZBTB10/UBE2J1/HMGCR/DNAJB9/RPS6KA3/GUCY1A1/TSC22D1/PLPP1/IQGAP2/HOMER2/ABCC4/SAT1/STEAP4/GPD1L/TMPRSS2/MAK/SORD/LIFR	59	ATC/Others	-0.603959
UV_RESPONSE_DN	143	-0.211615	-2.96743	7.52753e-06	4.18196e-05	GRK5/EFEMP1/TGFBR2/WDR37/MAGI2/IRS1/SIPA1L1/SRI/INPP4B/LAMC1/TFPI/KALRN/DBP/MAP2K5/SMAD7/CDK13/IGF1R/PIK3R3/NR3C1/NFKB1/AGGF1/SPOP/BCKDHB/IGFBP5/PTEN/FYN/ARHGEF9/PDLIM5/ATXN1/SMAD3/DLC1/TJP1/DDAH1/MIOS/MMP16/ATRN/PRDM2/ERBB2/NEK7/ATP2C1/CAV1/DMAC2L/ID1/ICA1/DYRK1A/RASA2/CITED2/NIPBL/APBB2/TOGARAM1/MAPK14/GCNT1/YTHDC1/DLG1/ATRX/SCAF8/FBLN5/MT1E/MRPS31/PTPRM/AKT3/PHF3/NFIB/ACVR2A/MET/DUSP1/SDC2/BMP…	79	ATC/Others	-0.604834
HEME_METABOLISM	191	-0.170931	-2.73144	3.62044e-05	0.000181022	RCL1/SMOX/ABCG2/HTATIP2/HDGF/TRIM10/ASNS/CPOX/CTNS/LRP10/RNF123/P4HA2/PIGQ/FOXJ2/UBAC1/NARF/PPP2R5B/GCLM/PSMD9/CA2/RHAG/MFHAS1/TSPO2/MPP1/ACKR1/MINPP1/RANBP10/EIF2AK1/OPTN/XK/SNCA/ABCB6/TSPAN5/PPOX/CCND3/RHD/SLC22A4/GCLC/ICAM4/HAGH/SIDT2/SLC7A11/IGSF3/FN3K/FECH/SLC30A1/ALAD/SLC25A37/GLRX5/ADD1/BPGM/SEC14L1/AGPAT4/C3/LPIN2/MGST3/ADIPOR1/UROS/BNIP3L/KHNYN/DCAF10/DMTN/MARK3/UROD/UCP2/MKRN1/TNS1/KLF3…	146	ATC/Others	-0.556733
ALLOGRAFT_REJECTION	186	0.169755	2.6521	6.28501e-05	0.000285682	MMP9/IL11/RPL3L/CDKN2A/KRT1/PRKCG/STAB1/CD7/ITGB2/WAS/F2/ELANE/SPI1/CSF1/IL13/IL12B/EREG/IL12RB1/CXCR3/C2/IL2RB/FASLG/PRF1/CCL11/CCL5/IL12A/ACHE/MAP4K1/NCF4/CD8A/FCGR2B/CXCL9/CD74/CCL7/CD3E/CD4/IL2RA/SOCS1/ZAP70/IRF7/ELF4/FLNA/CRTAM/BCL3/CD8B/TNF/CSK/GZMA/IL10/BCAT1/ITGAL/LCK/NOS2/ICOSLG/IL9/PF4/CD247/CCR1/IL2RG/FYB1/TIMP1/PSMB10/TRAF2/IFNG/CCR5/KLRD1/MBL2/INHBA/GZMB/SRGN/EIF5A/SIT1/HCLS1/PTPN6/T…	113	ATC/Others	0.540562
INFLAMMATORY_RESPONSE	200	0.163308	2.62625	7.09045e-05	0.000295435	SERPINE1/LY6E/MMP14/CD14/EBI3/CD70/TNFRSF9/STAB1/TNFSF9/MARCO/PLAUR/BDKRB1/CSF1/OPRK1/IL12B/EREG/ADGRE1/MYC/GNA15/SPHK1/TACR3/IL2RB/CSF3/RHOG/MEP1A/OSM/CCL5/ITGA5/CXCL9/PTGER2/AXL/ADORA2B/CCL7/NOD2/NPFFR2/ADM/IRF7/C5AR1/CD82/PROK2/PTGIR/ADRM1/BST2/CSF3R/IL10/PIK3R5/MEFV/LCK/TNFRSF1B/LDLR/KCNMB2/PDPN/GCH1/IL15RA/ICOSLG/LTA/NMUR1/AQP9/TIMP1/EMP3/MSR1/ROS1/FFAR2/HRH1/IL10RA/C3AR1/P2RX7/CXCL10/CXCL11…	142	ATC/Others	0.535293
UNFOLDED_PROTEIN_RESPONSE	110	-0.206828	-2.55613	0.00014515	0.000558268	STC2/SHC1/KHSRP/NABP1/KDELR3/RRP9/PSAT1/CEBPB/CKS1B/CXXC1/MTHFD2/EDC4/ERO1A/BAG3/LSM4/PREB/DCTN1/YIF1A/ASNS/SLC1A4/EIF4G1/CCL2/NOLC1/NOP56/NHP2/DKC1/EEF2/GEMIN4/EIF4A3/NOP14/BANF1/POP4/EIF4A1/LSM1/DDX10/EXOSC10/ATP6V0D1/TATDN2/PDIA5/ATF4/CEBPG/EXOSC2/IFIT1/SRPRB/RPS14/EDEM1/WFS1/EXOSC9/SERP1/WIPI1/SRPRA/PDIA6/SPCS3/GOSR2/HSPA5/SPCS1/DNAJA4/YWHAZ/ERN1/ALDH18A1/EIF2S1/IMP3/DCP2/EXOC2/EXOSC1/KIF5B/C…	99	ATC/Others	-0.521
MYOGENESIS	198	0.14959	2.39321	0.000327081	0.00116815	TNNT1/COL1A1/KCNH2/COL6A2/MYOG/TNNI2/ACTA1/SCD/SPEG/MYH4/MYBPC3/ACTN3/CKM/SGCA/MYL7/PDLIM7/COL6A3/ANKRD2/MB/TNNT3/ACTC1/MYH2/DES/TPM2/LSP1/MYH7/ACTN2/MAPK12/CHRNA1/MYL3/PPFIA4/AEBP1/MYH8/SPHK1/TNNC2/SLN/MYL2/MYH1/CSRP3/ACHE/TNNT2/CASQ1/MYH9/GNAO1/NOTCH1/EPHB3/COL3A1/SPDEF/CACNA1H/FXYD1/TNNI1/FST/SMTN/PTGIS/MYF6/CACNG1/MYLPF/REEP1/ADAM12/MYBPH/MYL1/CAV3/ITGB4/SPARC/COX6A2/RYR1/GAA/CHRNG/ITGA7/NOS1…	103	ATC/Others	0.487794
FATTY_ACID_METABOLISM	156	-0.16591	-2.40313	0.000365829	0.00121943	ECH1/ENO3/REEP6/AQP7/G0S2/MGLL/BLVRA/LDHA/MDH2/YWHAH/UBE2L6/ENO2/IDI1/FABP2/ACADS/CPOX/CBR1/IDH3G/CRAT/ADH1C/ELOVL5/ACOT8/CD1D/D2HGDH/GCDH/BPHL/TDO2/LTC4S/CYP4A11/SDHA/CA2/GAPDHS/ACAT2/UGDH/GRHPR/HCCS/APEX1/CA4/NSDHL/PRDX6/MCEE/EPHX1/HSD17B10/ECHS1/CPT1A/SMS/ACO2/TP53INP2/METAP1/ALAD/HSP90AA1/HPGD/ACAA1/ACOT2/DLST/AOC3/IDH3B/SLC22A5/ACSL5/GSTZ1/UROS/PPARA/ECI1/ACADVL/SDHC/ADSL/UROD/CCDC58/OSTC/HS…	131	ATC/Others	-0.489815
TGF_BETA_SIGNALING	53	-0.270234	-2.35536	0.000730404	0.00228251	CDKN1C/THBS1/RAB31/FURIN/ENG/JUNB/SLC20A1/CDK9/SMURF1/PPP1CA/LTBP2/WWTR1/ID3/PPP1R15A/TGIF1/FKBP1A/KLF10/TGFBR1/IFNGR2/SMAD7/SMAD1/XIAP/HIPK2/RHOA/SKIL/SMAD3/UBE2D3/BMPR2/TJP1/SMURF2/APC/FNTA/ARID4B/ID1/TRIM33/SPTBN1/CTNNB1/MAP3K7/SMAD6/PPM1A/HDAC1/ACVR1/BMP2/BMPR1A/ID2/CDH1	46	ATC/Others	-0.480078
SPERMATOGENESIS	133	0.163442	2.18349	0.00136983	0.00402892	TUBA3C/NAA11/SLC2A5/HTR5A/NEK2/HOXB1/TNNI3/ELOVL3/TKTL1/PRM2/TNP2/NCAPH/ODF1/CST8/AKAP4/ACTL7B/KIF2C/HSPA2/ALOX15/DNAJB8/CDKN3/DDX4/ZNRF4/HBZ/GAD1/BUB1/SYCP1/ADAD1/ADCYAP1/TTK/AURKA/ART3/RPL39L/CHRM4/IL13RA2/CNIH2/CCNB2/NEFH/TULP2/PCSK4/YBX2/DMRT1/THEG/POMC/ADAM2/CRISP2/GFI1/NOS1/PGK2/CDK1/DMC1/SCG3/DPEP3/ACRV1/MTNR1A/PDHA2/LDHC/TCP11/DBF4/CLVS1/GPR182/GSG1/CHFR/DCC/ZPBP/MAST2/CFTR/GRM8/SNAP91/CA…	73	ATC/Others	0.445048
BILE_ACID_METABOLISM	112	-0.163995	-2.03401	0.00403543	0.0112095	PEX11A/ABCA3/PEX7/ABCD3/SLC23A2/PNPLA8/MLYCD/RETSAT/PEX1/EFHC1/PECR/PRDX5/CYP7B1/ABCA6/PEX19/HACL1/AR/ALDH9A1/LONP2/EPHX2/ABCA9/ABCA5/CYP39A1/NUDT12/BBOX1/HSD17B4/ABCA8/CAT/TFCP2L1/CROT/HSD17B6/NR3C2/ALDH1A1/DIO1/RXRG/DIO2	36	ATC/Others	-0.41458
MYC_TARGETS_V2	58	0.214924	1.9362	0.00671082	0.0176601	SRM/PLK1/MYC/MYBBP1A/MCM4/PPAN/MCM5/TCOF1/NOC4L/EXOSC5/PUS1/TBRG4/NOP2/MRTO4/RRP12/GRWD1/DUSP2/PLK4/MAP3K6/PPRC1/BYSL/FARSA/NOP16/RRP9/NIP7/SLC19A1/PES1/IMP4/SLC29A2/AIMP2/RCL1/IPO4/HK2/RABEPK/CBX3/HSPE1/NOLC1/NOP56/GNL3/WDR74/PA2G4/CDK4/TMEM97/LAS1L	44	ATC/Others	0.394645
P53_PATHWAY	194	-0.124537	-2.00434	0.00763645	0.0190911	ADA/FDXR/HRAS/ABCC5/RAP2B/BAIAP2/IER5/RPL18/CD81/DGKA/PHLDA3/RXRA/CLCA2/ZFP36L1/NDRG1/CDH13/PLK2/LIF/PLXNB2/TAP1/RAD9A/PCNA/BAX/PROCR/PLK3/EPHA2/GADD45A/F2R/SLC3A2/VDR/SERTAD3/CASP1/GM2A/PTPN14/MKNK2/DRAM1/TP63/COQ8A/DCXR/RALGDS/SEC61A1/POM121/RPL36/TPRKB/UPP1/DDB2/S100A4/IL1A/MXD4/ZNF365/EPS8L2/MXD1/CCND3/CEBPA/TP53/GPX2/IER3/EPHX1/RACK1/AEN/SLC7A11/PTPRE/RNF19B/HDAC3/NUDT15/KIF13B/PPP1R15A/ABHD…	158	ATC/Others	-0.408532
INTERFERON_GAMMA_RESPONSE	191	-0.120177	-1.9204	0.00949139	0.0225986	FCGR1A/KLRK1/CXCL9/CD74/CCL7/ZBP1/SOCS1/IRF7/CSF2RB/OAS3/SLAMF7/IFI30/OASL/BST2/GZMA/IFITM3/NLRC5/VCAM1/GCH1/IL15RA/VAMP5/C1R/MX2/IFITM2/IRF5/BATF2/XCL1/PSMB10/IFI27/IL10RA/CXCL10/CXCL11/PML/OGFR/OAS2/CMKLR1/MT2A/PTPN6/ISG20/MVP/CIITA/IFI35/RBCK1/PFKP/TNFAIP2/PSMB9/TNFAIP3/IRF8/SERPING1/CASP4/PARP12/IDO1/FPR1/MYD88/CD86/NMI/MTHFD2/RSAD2/DHX58/TAP1/EPSTI1/LYSMD2/PTPN1/IL6/LCP2/CMPK2/TRIM14/UBE2L6/…	185	ATC/Others	-0.391423
APOPTOSIS	159	-0.127637	-1.86292	0.0114576	0.0260401	RHOB/BCL2L1/TAP1/BAX/BIRC3/CD2/IL6/CCNA1/RELA/SQSTM1/ENO2/GADD45A/F2R/TNFRSF12A/TNFSF10/IL18/IRF1/LGALS3/CASP1/BCAP31/TGFBR3/LUM/BID/PPP2R5B/CD38/IL1B/SLC20A1/EBP/CDK2/PSEN2/CASP2/SOD2/PEA15/MADD/DAP3/GADD45B/CASP9/IL1A/CASP7/ERBB3/MGMT/CASP3/CDKN1B/PLPPR4/BCL10/DIABLO/IER3/DAP/GSR/GPX4/HMGB2/PPP3R1/AVPR1A/EGR3/ANKH/BMF/DFFA/CASP8/ADD1/ROCK1/PPT1/CCND1/TGFB2/VDAC2/BNIP3L/CDKN1A/CREBBP/LEF1/BCL2L2…	122	ATC/Others	-0.379707
IL6_JAK_STAT3_SIGNALING	86	0.168578	1.82239	0.0135405	0.029436	CD14/EBI3/CSF1/INHBE/IL12RB1/CXCL1/CXCL3/CXCL9/CCL7/IL2RA/HMOX1/SOCS1/BAK1/CSF2RB/REG1A/TNF/CSF3R/PIK3R5/TNFRSF1B/IL15RA/PF4/CCR1/CNTFR/IL2RG/CXCL10/DNTT/CXCL11/LTBR/IL9R/LTB/IL1R2/MYD88/TYK2/PTPN1/IL6/ITGA4/IL17RA/CRLF2/CSF2RA/PIM1/TNFRSF1A/TNFRSF12A/TNFRSF21/SOCS3/IL4R/CD9/GRB2/IRF1/ACVRL1/IL10RB/OSMR/TLR2	52	ATC/Others	0.371448
APICAL_JUNCTION	200	0.108246	1.74076	0.0203224	0.0423384	CALB2/MMP9/FLNC/CLDN6/KCNH2/TGFBI/ACTA1/CDH15/SPEG/FSCN1/ACTN3/MADCAM1/AMH/NECTIN4/WNK4/ACTG2/NRAP/DSC3/ACTC1/COL9A1/ACTN2/CD209/ZYX/DSC1/NRXN2/ACTN1/CLDN19/MMP2/CLDN14/SDC3/PPP2R2C/KRT31/RHOF/DMP1/PDZD3/CDH11/CD276/SLC30A3/CNTN1/MYH9/CADM2/NLGN2/CLDN9/CERCAM/PKD1/VASP/RAC2/NECTIN1/COL16A1/SIRPA/NLGN3/MAPK11/NFASC/VCAM1/LAMA3/ITGB4/ATP1A3/ITGA10/ACTN4/CDH8/IKBKG/CLDN5/NRTN/FYB1/MVD/MDK/VCAN/ACTB/…	120	ATC/Others	0.354808
ESTROGEN_RESPONSE_EARLY	199	-0.107526	-1.7227	0.0214846	0.042812	SOX3/MICB/STC2/AREG/RAPGEFL1/MSMB/RHOD/TBC1D30/TSKU/MYB/KCNK15/SEMA3B/LRIG1/KLK10/CALCR/BLVRB/SLC26A2/TMPRSS3/ITPK1/GREB1/CXCL12/PAPSS2/CELSR1/CANT1/ISG20L2/MAPT/SLC9A3R1/LAD1/TPBG/SIAH2/KDM4B/TFF1/RAB31/FOXC1/ABHD2/SLC1A4/FAM102A/ELOVL5/MED24/ASB13/BCL11B/SYNGR1/ADCY1/RASGRP1/FCMR/UNC119/NXT1/GJA1/SLC24A3/UGCG/GLA/OPN3/PPIF/GAB2/NADSYN1/TGIF2/FKBP4/KAZN/CISH/DHCR7/BAG1/TJP3/PDLIM3/EGR3/BHLHE40/P…	160	ATC/Others	-0.351127
INTERFERON_ALPHA_RESPONSE	95	-0.147473	-1.72551	0.0223362	0.042812	IFI27/CXCL10/CXCL11/OGFR/ISG20/IFI35/PSMB9/IFITM1/OAS1/PARP12/NMI/RSAD2/DHX58/TAP1/EPSTI1/CMPK2/PROCR/TRIM14/UBE2L6/SP110/MVB12A/USP18/IL4R/RNF31/C1S/MOV10/IRF1/PSMB8/TMEM140/RIPK2/CASP1/TENT5A/LGALS3BP/PSME2/GMPR/MX1/UBA7/PLSCR1/CNP/LAP3/STAT2/CCRL2/TRIM21/ADAR/TRIM25/TRIM26/CMTR1/IFIT2/GBP4/IFIT3/EIF2AK2/IL7/CASP8/IFI44/IFIH1/RTP4/TRAFD1/GBP2/IRF9/SLC25A28/IFI44L/PARP9/PNPT1/SAMD9/NUB1/TRIM5/IR…	83	ATC/Others	-0.3517
PANCREAS_BETA_CELLS	38	0.231442	1.72134	0.0231185	0.042812	CHGA/NEUROG3/NEUROD1/HNF1A/IAPP/SCGN/ISL1/PKLR/PAX6/INSM1/GCK/PAX4/INS/DCX	14	ATC/Others	0.350849
MTORC1_SIGNALING	196	-0.112046	-1.80151	0.0240765	0.0429938	ACLY/ERO1A/TUBA4A/TPI1/SQSTM1/PDAP1/SLC9A3R1/IDI1/SHMT2/SKAP2/CCT6A/CD9/ASNS/TXNRD1/DHFR/HK2/SLC1A4/QDPR/HSPE1/ELOVL5/STARD4/INSIG1/SYTL2/NAMPT/PDK1/LGMN/CFP/PSMC4/EBP/ABCF2/SLC37A4/PGK1/PSMD13/MLLT11/CXCR4/ARPC5L/HPRT1/NUFIP1/ELOVL6/PSMB5/PSPH/P4HA1/UCHL5/FKBP2/GLA/STIP1/PGM1/IMMT/ACTR2/GLRX/CACYBP/TMEM97/GSR/PSME3/GCLC/DHCR7/SLC7A11/NUP205/TM7SF2/GBE1/PPIA/ACTR3/BHLHE40/RPA1/PPP1R15A/IFRD1/NFIL…	144	ATC/Others	-0.367191
TNFA_SIGNALING_VIA_NFKB	199	-0.099484	-1.59386	0.0431813	0.0744505	SPSB1/CXCL10/EHD1/ZC3H12A/CXCL11/INHBA/DUSP2/PLEK/FOSL2/AREG/TNFAIP2/EDN1/TNFAIP3/KYNU/IER5/G0S2/TRAF1/CEBPB/PTGER4/KDM6B/CCL4/MARCKS/CCL20/PLK2/LIF/RHOB/TNIP2/GEM/TAP1/IL23A/BIRC3/IL6/TNIP1/RELA/CXCL6/SQSTM1/EFNA1/GADD45A/B4GALT5/FUT4/F3/TRIP10/SOCS3/NFKBIA/IL18/ICAM1/IRF1/PANX1/RIPK2/TLR2/CCL2/DRAM1/ABCA1/JUNB/NAMPT/TNFAIP6/IL1B/STAT5A/YRDC/SOD2/F2RL1/CSF2/BCL6/CCRL2/GADD45B/BIRC2/IL1A/ATP2B1/D…	163	ATC/Others	-0.324867
PEROXISOME	104	-0.129682	-1.55625	0.0527383	0.0838424	SERPINA6/TOP2A/FADS1/HSD3B7/IDH2/HAO2/DHCR24/TTR/DLG4/HRAS/MVP/ABCC5/ECH1/PEX14/ABCB9/HSD11B2/SLC25A19/UGT2B17/NUDT19/YWHAH/FDPS/ERCC1/ALB/IDI1/CTBP1/CLN6/CRAT/ELOVL5/ACOT8/ABCB4/ABCD2/SOD2/PEX6/SLC35B2/PABPC1/ABCC8/SEMA3C/PEX5/CLN8/BCL10/ERCC3/GSTK1/ESR2/SLC25A17/ACAA1/FIS1/VPS4B/ACSL5/ITGB1BP1/SLC27A2/HSD17B11/ACSL1/ISOC1/SMARCC1/GNPAT/ACSL4/ECI2/STS/MSH2/CNBP/HMGCL/SIAH1/IDH1/PEX11B/ATXN1/SCP2…	94	ATC/Others	-0.317202
CHOLESTEROL_HOMEOSTASIS	73	-0.151917	-1.55208	0.0532787	0.0838424	CYP51A1/FADS2/ANXA13/LDLR/ALDOC/TRIB3/S100A11/CXCL16/LSS/MVD/SQLE/ETHE1/FBXO6/SREBF2/ECH1/PCYT2/SEMA3B/FABP5/FDPS/CBS/ANTXR2/PMVK/ACTG1/TNFRSF12A/IDI1/CD9/LGALS3/GUSB/STARD4/GNAI1/LGMN/EBP/MVK/PLSCR1/ACAT2/NSDHL/ATF5/GPX8/TMEM97/DHCR7/PNRC1/PPARG/ACSS2/AVPR1A/STX5/TM7SF2/FDFT1/NFIL3/ABCA2/ANXA5/ATXN2/GLDC/CPEB2/JAG1/HMGCS1/HSD17B7/CTNNB1/ADH4/GSTM2/LPL/PDK3/TP53INP1/HMGCR/SC5D/ERRFI1/CHKA/MAL2/AL…	70	ATC/Others	-0.316351
KRAS_SIGNALING_UP	199	-0.0961451	-1.54037	0.0545073	0.0838424	RABGAP1L/GPRC5B/EVI5/PLVAP/ETV5/RGS16/RELN/SCG5/CAB39L/PTBP2/PTGS2/CDADC1/MTMR10/GUCY1A1/EMP1/SDCCAG8/ADGRL4/SATB1/PLEK2/BMP2/MALL/FUCA1/CCSER2/SLPI/USP12/CCND2/NAP1L2/PCSK1N/APOD/IL33/PEG3/CFH/ST6GAL1/DUSP6/ID2/TSPAN1/CBR4/CROT/TRIB1/SPARCL1/PCP4/MPZL2/MAP3K1	43	ATC/Others	-0.313964
APICAL_SURFACE	44	0.198322	1.56278	0.055336	0.0838424	ATP6V0A4/LYPD3/SLC22A12/NTNG1/PCSK9/SCUBE1/RHCG/SLC34A3/PLAUR/GATA3/IL2RB/MDGA1/GAS1/RTN4RL1/CROCC/SRPX/EPHB4/HSPB1/PKHD1/IL2RG	20	ATC/Others	0.318532
PI3K_AKT_MTOR_SIGNALING	105	-0.121429	-1.4749	0.0704225	0.103563	TRIB3/MAP2K3/GRK2/IL2RG/NFKBIB/CFL1/TRAF2/CDK1/NGF/HRAS/AKT1S1/ARF1/DAPP1/IL4/RPTOR/CSNK2B/MYD88/PFN1/CAMK4/SQSTM1/TNFRSF1A/GRB2/AKT1/ECSIT/PIN1/FGF17/MKNK2/AP2M1/MKNK1/TSC2/PDK1/CDK2/PLCB1/CXCR4/RAC1/STAT2/PRKCB/CDK4/CDKN1B/EGFR/ACTR2/PPP1CA/PLCG1/ACTR3/MAP2K6/PRKAR2A/ACACA/ARPC3/RPS6KA1/RALB/MAPKAP1/CDKN1A/UBE2N/THEM4/PPP2R1B/YWHAB/RIPK1/RIT1/DUSP3/PRKAG1/IRAK4/ATF1/TBK1/PIK3R3/PTEN/CALR/NOD1/R…	93	ATC/Others	-0.300619
COAGULATION	138	0.105409	1.41077	0.0925553	0.130719	MMP9/SERPINE1/MMP11/TFPI2/C8G/MMP14/GDA/MMP1/C1QA/LEFTY2/APOC3/APOC2/HNF4A/MMP3/F2/ITIH1/F12/MMP2/C2/F2RL2/HRG/LRP1/MEP1A/CPN1/TMPRSS6/KLK8/MMP10/PROZ/MMP8/CTSK/FGA/F9/TF/CTSV/C8A/F11/COMP/SH2B2/PROC/GNB2/APOA1/MMP7/SERPINB2/PF4/C1R/SPARC/HMGCS2/FGG/TIMP1/CAPN5/BMP1/PLG/MBL2/C8B/PLEK	55	ATC/Others	0.287548
E2F_TARGETS	198	0.0907543	1.45193	0.0941176	0.130719	MYBL2/AURKB/KIF18B/BIRC5/DIAPH3/CDC20/MKI67/DEPDC1/TK1/ESPL1/RRM2/CENPM/TACC3/PLK1/HMGA1/KIF4A/TRIP13/CDKN2A/CDCA3/CDCA8/MELK/KIF2C/UBE2S/SPC24/MYC/E2F8/GINS1/DLGAP5/TCF19/ORC6/CDKN3/POLD1/RAD51AP1/STMN1/LMNB1/CIT/HMMR/AURKA/BUB1B/MAD2L1/RACGAP1/CCNE1/CTPS1/RNASEH2A/ASF1B/CENPE/MCM4/MXD3/CHEK1/MCM5/MCM2/JPT1/SPC25/CCNB2/DDX39A/TOP2A/SNRPB/TFRC/GINS4/DNMT1/TBRG4/DSCC1/POLE/POP7/UBE2T/TIMELESS/MCM7…	91	ATC/Others	0.295938
REACTIVE_OXYGEN_SPECIES_PATHWAY	49	-0.168626	-1.42085	0.105691	0.142826	TXN/JUNB/GCLM/SOD2/STK25/NDUFS2/PRDX6/HMOX2/SELENOS/GLRX/GSR/GCLC/GPX4/ATOX1/SCAF4/GLRX2/EGLN2/OXSR1/ABCC1/NDUFA6/MSRA/NDUFB4/NQO1/LAMTOR5/MBP/PDLIM1/SOD1/MGST1/PRNP/PRDX2/PRDX1/CAT/HHEX/GPX3/IPCEF1	35	ATC/Others	-0.289604
G2M_CHECKPOINT	194	0.0847917	1.33868	0.148	0.194737	SLC7A5/MYBL2/CENPA/AURKB/TROAP/BIRC5/CDC20/TPX2/MKI67/UBE2C/ESPL1/NEK2/TACC3/PLK1/HMGA1/KIF4A/HOXC10/CDC45/E2F2/PBK/E2F1/CCNF/KIF2C/EXO1/UBE2S/KIF23/MYC/POLQ/CDC6/CENPF/ORC6/CDKN3/KNL1/NDC80/KIF15/BUB1/UCK2/STMN1/LMNB1/NUSAP1/RAD54L/CCNA2/TTK/DTYMK/HMMR/AURKA/MAD2L1/RACGAP1/CENPE/BCL3/CHEK1/MCM5/MCM2/PRC1/JPT1/CHAF1A/CCNB2/CDC7/DDX39A/TOP2A	60	ATC/Others	0.272855
ESTROGEN_RESPONSE_LATE	198	-0.0813461	-1.31127	0.160569	0.205858	XRCC3/GJB3/DUSP2/SCARB1/PLK4/SOX3/MICB/LSR/PTPN6/ISG20/AREG/RAPGEFL1/PLAC1/PTGER3/MYB/GPER1/SEMA3B/KLK10/CALCR/TST/BLVRB/SLC26A2/TMPRSS3/ITPK1/CXCL12/PAPSS2/FABP5/ETFB/CCNA1/SLC2A8/SLC29A1/MEST/MAPT/SLC9A3R1/TPBG/SIAH2/GALE/CD9/ASS1/SNX10/TFF1/RAB31/FOXC1/ABHD2/SLC1A4/CYP4F11/FAM102A/ELOVL5/GINS2/SCUBE2/DCXR/CKB/CA2/IMPA2/HPRT1/NXT1/UGDH/SLC24A3/GLA/OPN3/PPIF/PRKAR2B/ATP2B4/FKBP4/DLG5/CISH/DHCR7/…	157	ATC/Others	-0.267268
MITOTIC_SPINDLE	198	-0.0796784	-1.28439	0.182927	0.228659	FGD4/CYTH2/GSN/BCL2L11/RANBP9/SPTAN1/ALS2/PPP4R2/SSH2/ARHGAP10/FLNB/KIF5B/ARHGEF3/ABI1/KIF1B/CD2AP/KATNA1/CNTRL/STK38L/OPHN1/PDLIM5/MAPRE1/LRPPRC/CDK5RAP2/TUBGCP5/EPB41/PALLD/CDC42/CEP192/TUBD1/TLK1/APC/PAFAH1B1/SMC3/TIAM1/RFC1/LATS1/UXT/NET1/RICTOR/TSC1/CLASP1/SPTBN1/RASA2/AKAP13/NCK1/RAB3GAP1/FGD6/CEP57/RAPGEF5/CLIP1/PKD2/PCGF5/SOS1/FARP1/RASA1/DLG1/ARHGAP29/ARFGEF1/ALMS1/NEDD9/CDC27/NF1/CENPJ/…	71	ATC/Others	-0.261789
XENOBIOTIC_METABOLISM	197	0.0774662	1.23883	0.202756	0.247263	SERPINE1/PYCR1/HGFAC/PTGES/SLC1A5/ADH7/CDA/ABCC2/HNF4A/CYP26A1/IGFBP1/ALDH3A1/ITIH1/FETUB/CCL25/G6PC/CYP4F2/APOE/PTGDS/FABP1/HRG/DDC/CYP2J2/GAD1/HSD17B2/UPB1/HMOX1/HES6/REG1A/COMT/TAT/BCAR1/F11/TMEM176B/CYP2S1/GCKR/BCAT1/SERPINA6/GCH1/GSTA3/CRP/TTPA/PMM1/CYP2C18/AQP9/CYP1A1/PSMB10/VTN/ANGPTL3/PLG/MBL2/FMO1/PC/MT2A/VNN1/RBP4/ECH1/TYR/LONP1/FBLN1/FMO3/ASL/KYNU/IRF8/F10/BLVRB/HSD11B1/CYP2E1/MPP2/PAP…	157	ATC/Others	0.252502
ANGIOGENESIS	36	0.157017	1.13052	0.303922	0.356004	SPP1/POSTN/APOH/MSX1/SERPINA5/PDGFA/COL3A1/COL5A2/PGLYRP1/JAG2/PF4/FGFR1/TIMP1/VCAN/VTN/PRG2	16	ATC/Others	0.230427
NOTCH_SIGNALING	32	-0.166734	-1.1241	0.306163	0.356004	PSEN2/HEYL/WNT5A/ST3GAL6/DLL1/NOTCH2/PPARD/DTX1/PSENEN/APH1A/CCND1/TCF7L2/MAML2/FZD1/JAG1/RBX1/HES1/CUL1/FBXW11/FZD5/SKP1/DTX4	22	ATC/Others	-0.229119
UV_RESPONSE_UP	154	-0.0767731	-1.09663	0.340909	0.387397	NPTXR/TST/STARD3/RHOB/TAP1/SIGMAR1/FGF18/IL6/MGAT1/TUBA4A/SQSTM1/PDAP1/ENO2/CDKN1C/NFKBIA/GRINA/ASNS/ICAM1/IRF1/CDC34/MARK2/ATP6V1F/RFC4/PPAT/HYAL2/NTRK3/CLTB/FURIN/BID/JUNB/CDK2/CDO1/AGO2/CA2/RASGRP1/PSMC3/C4BPB/SOD2/POLR2H/APOM/STK25/PRKACA/CNP/STIP1/PPIF/CYB5R1/CASP3/CCND3/RXRB/LYN/EPHX1/NAT1/DDX21/FKBP4/SPR/DNAJB1/CXCL2/TGFBRAP1/PDLIM3/PTPRD/ALAS1/ACAA1/CEBPG/PPT1/KLHDC3/GRPEL1/UROD/SLC6A12/P…	112	ATC/Others	-0.22352
WNT_BETA_CATENIN_SIGNALING	42	0.123815	0.953669	0.520388	0.578209	WNT6/DKK1/WNT5B/MYC/NCOR2/NOTCH1/WNT1/JAG2/DKK4/CSNK1E/AXIN1/DVL2/NKD1/SKP2/KAT2A/HEY1/FRAT1/GNAI1/HDAC5/PSEN2/MAML1/NCSTN/TP53/DLL1/NOTCH4/PPARD/HDAC2/HDAC11/ADAM17/NUMB/TCF7/LEF1/RBPJ/AXIN2/PTCH1/FZD1/JAG1/CUL1/FZD8/HEY2	40	ATC/Others	0.194381
HEDGEHOG_SIGNALING	35	-0.128711	-0.899474	0.545825	0.582096	RASA1/NF1/ADGRG1/SLIT1/NRCAM/VLDLR/UNC5C	7	ATC/Others	-0.183334
IL2_STAT5_SIGNALING	199	-0.0569007	-0.911622	0.54717	0.582096	PTCH1/SWAP70/IKZF4/ECM1/IGF1R/MAP6/HUWE1/HIPK2/GUCY1B1/PHLDA1/TWSG1/NCOA3/SELL/FAM126B/ETFBKMT/IGF2R/XBP1/CAPN3/POU2F1/CD83/IRF4/EEF1AKMT1/FGL2/GABARAPL1/IL3RA/PRKCH/BMPR2/ODC1/ABCB1/PRNP/NT5E/SNX14/TIAM1/CD44/RABGAP1L/S100A1/LCLAT1/RGS16/ITGA6/ITGAV/GPR83/PNP/IFNGR1/TTC39B/EMP1/ITIH5/PLPP1/BMP2/RORA/CCND2/CDC42SE2/SELP/NFKBIZ/IRF6/DHRS3/SHE/BCL2/IKZF2/ALCAM/ENPP1/RRAGD/HOPX/SH3BGRL2/IL1RL1	64	ATC/Others	-0.18581
COMPLEMENT	200	0.0528106	0.849277	0.643545	0.67036	MMP13/SERPINE1/TFPI2/C1QC/MMP14/CDA/PCSK9/C1QA/HNF4A/WAS/F2/KLK1/PLAUR/ACTN2/ITIH1/GATA3/PRSS3/MT3/CXCL1/APOA4/PRSS36/C2/LRP1/CTSD/RHOG/CCL5/ADRA2B/TMPRSS6/CDK5R1/SIRT6/F7/MMP8/CASP5/IRF7/CTSV/S100A9/MMP12/HSPA1A/GZMA/PIK3R5/GNB2/LCK/ITGAM/CR1/SERPINB2/TIMP2/C1R/TIMP1/FCER1G/ME1/EHD1/PLG/SCG3/PLEK/KCNIP2/GZMB/GNAI2/MSRB1/SRC/SERPINC1/PSMB9/TNFAIP3/KYNU/F10/SERPING1/RCE1/CEBPB/CASP4/APOBEC3F/PLAT/…	119	ATC/Others	0.173103
HYPOXIA	200	-0.0503339	-0.811404	0.689441	0.703511	FOSL2/ALDOB/SAP30/MT2A/STC2/LDHC/ISG20/PFKP/GPI/ENO3/KDELR3/TNFAIP3/SLC25A1/AMPD3/PYGM/PPP1R3C/PRKCA/AK4/LDHA/NDRG1/IGFBP3/PLIN2/ANGPTL4/GYS1/IL6/ERO1A/ANXA2/TPI1/TGFB3/EFNA1/ENO2/PIM1/TPBG/CAVIN1/SIAH2/CDKN1C/F3/NOCT/B3GALT6/HK2/NAGK/P4HA2/KIF5A/PDK1/EXT1/NDST1/SLC37A4/PGK1/ILVBL/CXCR4/PDGFB/GAPDHS/HDLBP/P4HA1/GRHPR/S100A4/HK1/LXN/JMJD6/PGM1/CDKN1B/EGFR/MAFF/KLF6/IER3/GLRX/PGAM2/IRS2/PNRC1/GPC4/…	150	ATC/Others	-0.165383
GLYCOLYSIS	196	0.0408814	0.65205	0.905512	0.905512	CENPA/GAL3ST1/GPC1/FBP2/TGFBI/COL5A1/DEPDC1/TKTL1/CHST6/LHX9/SLC16A3/KIF20A/DPYSL4/ARTN/MIF/DDIT4/EFNA3/PPFIA4/SDC3/CHPF/GALK1/ALDOA/SLC25A10/PYGL/STMN1/BIK/SDC1/ADORA2B/LCT/HMMR/SPAG4/AURKA/CACNA1H/EGLN3/CLDN9/IDUA/B4GALT2/QSOX1/ENO1/PKP2/ELF3/B3GAT3/G6PD/CHST12/PLOD1/PKM/CAPN5/CHPF2/ME1/VCAN/CDK1/AGRN/ALDOB/SAP30/PC/STC2/LDHC/ISG20/RBCK1/PFKP/KDELR3/AK4/LDHA/IGFBP3/ANGPTL4/MDH2/GYS1/GYS2/ERO1A/…	169	ATC/Others	0.132903
ALLOGRAFT_REJECTION	186	0.289519	4.5398	6.5644e-14	3.2822e-12	MMP9/IL11/CD79A/CDKN2A/ITGB2/WAS/CCL22/BCAT1/ELANE/RPL3L/EREG/CD7/SPI1/FASLG/PF4/F2/TIMP1/CD4/CXCL9/STAB1/IL12RB1/MAP4K1/CXCR3/CD74/LCK/FCGR2B/CCL7/CCL5/IL9/IL12B/NCF4/ELF4/KRT1/IRF4/IL2RA/IL2RB/CXCL13/C2/CD3E/FYB1/CCR5/CCR1/CRTAM/ZAP70/CCL13/CSF1/IL2RG/SOCS1/IL13/PRKCG/CD247/LY86/ICAM1/TLR1/CD2/ITGAL/PRF1/LTB/SRGN/CD86/CTSS/ACHE/CCL11/FLNA/IL10/IRF8/IL18RAP/SIT1/PRKCB/GZMB/IL2/TLR2/CSK/TNF/CD8A/…	136	ATC/NT	0.970009
OXIDATIVE_PHOSPHORYLATION	200	-0.278049	-4.59736	1.69857e-13	4.24642e-12	HCCS/ATP5MF/COX6B1/MRPL34/SLC25A5/HTRA2/ATP6AP1/POLR2F/PMPCA/CASP7/IDH3G/NQO2/UQCRFS1/GPX4/TIMM50/MRPL15/IDH3A/SDHA/MRPL11/CYB5A/COX17/NDUFV1/CYCS/TIMM8B/COX5B/NDUFS2/UQCRQ/UQCRC1/VDAC1/COX7A2L/NDUFA9/UQCRH/IMMT/AIFM1/ALAS1/COX8A/TIMM10/VDAC2/NDUFA2/TOMM22/NDUFA8/NDUFS3/ECHS1/MTX2/COX10/UQCR11/SLC25A6/ATP5MC3/CS/ATP5F1E/COX5A/ATP5MC2/HSD17B10/NDUFA6/SLC25A20/TIMM9/MRPS11/OGDH/NDUFAB1/ACO2/DLST/MG…	172	ATC/NT	-0.982307
PROTEIN_SECRETION	96	-0.395028	-4.68016	5.76903e-13	9.61504e-12	SEC22B/GBF1/CLTA/RER1/VPS4B/IGF2R/LMAN1/ERGIC3/GNAS/SNAP23/TMX1/CD63/M6PR/STAM/ARCN1/COPB1/SEC24D/NAPG/TSG101/GOSR2/TMED2/COG2/MAPK1/ANP32E/VAMP3/RAB9A/SEC31A/RAB2A/CLTC/SOD1/COPB2/AP2B1/ATP6V1H/SH3GL2/KIF1B/RAB14/DNM1L/ZW10/LAMP2/RAB5A/PAM/SSPN/SNX2/RPS6KA3/ARFGAP3/RAB22A/YIPF6/TPD52/VAMP4/ARFIP1/VPS45/ARFGEF2/ADAM10/AP1G1/ICA1/OCRL/TMED10/STX7/ARFGEF1/MON2/CLCN3/GALC/AP3B1/SGMS1/USO1/CAV2/ATP7A…	74	ATC/NT	-1
EPITHELIAL_MESENCHYMAL_TRANSITION	199	0.240995	3.90099	2.02181e-10	2.52726e-09	SPP1/COL11A1/COL1A1/MMP1/TNC/SERPINE1/TGFBI/GREM1/COL5A1/MMP3/DKK1/COL7A1/POSTN/MMP14/FN1/LGALS1/GPC1/LOXL2/PCOLCE/COL1A2/COL6A2/PLAUR/SGCG/LOXL1/CRLF1/SCG2/TFPI2/COL6A3/FOXC2/CXCL1/COL3A1/CTHRC1/COMP/TGM2/PDLIM4/TIMP1/OXTR/ANPEP/SDC1/LRRC15/BGN/ECM1/PTX3/THBS2/SPOCK1/NTM/NNMT/CXCL6/COL5A2/FAP/COLGALT1/EDIL3/ADAM12/IL32/APLP1/PLOD3/LOX/FSTL3/VCAN/COL5A3/BASP1/TPM2/RGS4/SNAI2/SLC6A8/CDH11/IGFBP3/P…	106	ATC/NT	0.833515
KRAS_SIGNALING_DN	198	0.230266	3.71347	1.18311e-09	1.18311e-08	SPRR3/ARHGDIG/WNT16/LGALS7/PAX3/SLC6A3/CALML5/LYPD3/ACTC1/ATP6V1B1/SNCB/CLPS/HTR1D/FGFR3/FGF16/KCNQ2/ALOX12B/VPREB1/PDCD1/NGB/PKP1/ABCB11/SLC6A14/EDN2/KLK8/P2RX6/AKR1B10/CKM/GDNF/SHOX2/GRID2/TENM2/FGF22/KLK7/LFNG/KRT15/CCNA1/FSHB/HNF1A/NPHS1/MEFV/PTGFR/NTF3/TNNI3/SLC30A3/COL2A1/GPR19/TEX15/TLX1/GPR3/EDAR/MYH7/IL12B/RYR1/BRDT/UPK3B/KRT1/ARPP21/OXT/SCGB1A1/PAX4/KRT5/CALCB/SLC38A3/KRT13/CPB1/SPTBN2/…	90	ATC/NT	0.793449
INFLAMMATORY_RESPONSE	200	0.227922	3.70745	3.5121e-09	2.92675e-08	SERPINE1/LY6E/MARCO/CD70/MMP14/CCL22/CXCL11/TNFSF9/ROS1/EBI3/ADM/EREG/TNFRSF9/HAS2/PLAUR/CD14/GNA15/ADGRE1/OSM/AQP9/NOD2/TIMP1/CCL20/MSR1/CXCL9/STAB1/MEFV/LCK/CYBB/IL10RA/CCL7/MEP1A/PIK3R5/CXCL10/CXCL6/CCL5/IL12B/CCL24/C5AR1/IL2RB/BST2/SPHK1/TNFRSF1B/RHOG/TACR3/CSF1/RGS1/BDKRB1/MYC/CD48/C3AR1/ADRM1/SLAMF1/ICAM1/TLR1/PTGER2/SCN1B/GCH1/HRH1/ITGA5/OPRK1/CLEC5A/PTAFR/SLC31A2/CSF3R/IL10/EMP3/AXL/IL18R…	134	ATC/NT	0.792163
UV_RESPONSE_DN	143	-0.253106	-3.5582	1.4469e-08	1.0335e-07	ATP2B1/CELF2/ATP2B4/ZMIZ1/PRKCE/MET/PRKAR2B/FYN/CAP2/MGMT/TGFBR3/ANXA4/PMP22/LAMC1/AGGF1/SMAD7/GJA1/KALRN/SIPA1L1/SFMBT1/WDR37/PIK3R3/NFKB1/ABCC1/LPAR1/CDK13/SRI/GRK5/DDAH1/ARHGEF9/MAP2K5/PDLIM5/NR3C1/TGFBR2/ATXN1/MAGI2/PTEN/BCKDHB/SPOP/DLC1/INPP4B/NEK7/IGFBP5/ATRN/IGF1R/TJP1/PPARG/ATP2C1/IRS1/CCN1/EFEMP1/ERBB2/MIOS/PRDM2/ICA1/DYRK1A/MAPK14/GCNT1/DMAC2L/SMAD3/TFPI/NIPBL/ATRX/PTPRM/TOGARAM1/NR1D2/…	94	ATC/NT	-0.760273
ADIPOGENESIS	198	-0.2059	-3.40001	7.40713e-08	4.62945e-07	CYC1/ECH1/SNCG/TST/TKT/SLC5A6/BCKDHA/REEP6/PLIN2/MGLL/MYLK/ANGPTL4/GADD45A/DGAT1/PEMT/PEX14/ESRRA/ACLY/ABCA1/ABCB8/ETFB/SDHB/PREB/DHCR7/LPL/C3/CAVIN1/ELOVL6/TALDO1/UCK1/STAT5A/COL4A1/ADIG/SLC25A1/CMBL/IDH3G/GPX4/CRAT/MIGA2/MRPL15/VEGFB/IDH3A/JAGN1/SLC19A1/LIPE/ACADS/ADIPOQ/UQCRQ/SAMM50/HSPB8/UQCRC1/PGM1/SLC27A1/RMDN3/COQ3/ARAF/FAH/ATP1B3/IMMT/PHLDB1/AIFM1/DDT/COX8A/BCL6/RAB34/LAMA4/ESYT1/AGPAT3/N…	174	ATC/NT	-0.726472
MYC_TARGETS_V1	196	-0.205731	-3.37395	9.12887e-08	5.0716e-07	PRDX4/RUVBL2/EIF3B/MCM7/PCNA/LDHA/RANBP1/TRIM28/RRP9/POLD2/RPL18/CYC1/PRPF31/PSMA7/AIMP2/MCM6/PSMB2/NOP16/NME1/CAD/CBX3/SNRPA/CCT5/PABPC4/PHB2/CDK2/PSMD8/RPS5/HDGF/RPS10/MRPL23/NHP2/RFC4/CSTF2/PSMC4/BUB3/PSMD3/RAN/PSMA1/PABPC1/CCT7/PA2G4/RPLP0/RNPS1/LSM2/SRPK1/GNL3/PGK1/CCT3/DDX21/NOP56/NOLC1/TFDP1/VBP1/FAM120A/SERBP1/AP3S1/RACK1/PSMA6/SNRPD2/PPIA/PPM1G/CDK4/C1QBP/VDAC1/APEX1/TYMS/HPRT1/RRM1/G3BP…	182	ATC/NT	-0.720903
DNA_REPAIR	148	-0.219381	-3.16598	6.51371e-07	3.25685e-06	SNAPC4/LIG1/ZNF707/POLR2I/NELFB/CANT1/APRT/DDB2/ADA/NME1/POLR2E/NME4/CMPK2/TAF1C/AK1/RFC2/POLR2J/ERCC1/NME3/BCAP31/TARBP2/RFC4/SEC61A1/PNP/POLR2F/TAF6/POLD4/GPX4/VPS28/RFC5/RAE1/POLA2/TP53/COX17/POLE4/GSDME/VPS37D/SUPT5H/NELFE/ALYREF/POM121/AAAS/GTF3C5/POLR2H/RFC3/POLR2D/TYMS/HPRT1/DGUOK/ITPA/BRF2/POLL/TAF12/CCNO/RALA/IMPDH2/POLR3C/PRIM1/NELFCD/ELOA/DGCR8/ADCY6/TAF9/UMPS/SSRP1/NPR2/POLR2A/ERCC3/T…	134	ATC/NT	-0.676467
INTERFERON_GAMMA_RESPONSE	191	0.171823	2.73137	2.2078e-05	0.000100355	SECTM1/ISG15/LY6E/CXCL11/IFI30/SLAMF7/CXCL9/ZBP1/CD74/CSF2RB/IL10RA/CCL7/CXCL10/HELZ2/IRF5/FCGR1A/CCL5/IRF4/IL2RB/BST2/OASL/KLRK1/SOCS1/OAS3/ICAM1/GCH1/MX2/VCAM1/CD86/EPSTI1/BATF2/MVP/OAS2/PSMB9/IRF8/NLRC5/IRF7/CIITA/PSMB10/PTPN6/GZMA/TNFAIP2/RSAD2/TAP1/IL15RA/FPR1/IFI27/TRIM14/IDO1/UPP1/TNFAIP6/LCP2/IFITM3/PARP12/CASP4/MTHFD2/PSMB8/SAMHD1/IFITM2/VAMP5/PIM1/ITGB7/CASP1/STAT1/OGFR/RBCK1/PFKP/METTL…	138	ATC/NT	0.583606
FATTY_ACID_METABOLISM	156	-0.184232	-2.72203	2.96824e-05	0.000123677	EPHX1/ACO2/DLST/GPD1/CCDC58/MCEE/ACAA1/HSP90AA1/ACOT2/SDHC/TP53INP2/UROS/METAP1/SLC22A5/IDH1/HSD17B11/ERP29/CPT1A/ACSL4/MDH1/RAP1GDS1/IDH3B/ALAD/ADH1C/ACADVL/UROD/ADSL/ECI1/PPARA/FH/KMT5A/ACSL1/PCBD1/ODC1/GSTZ1/CPT2/SUCLG2/SMS/PSME1/HMGCL/ADIPOR2/ETFDH/HMGCS1/GABARAPL1/PDHA1/AOC3/ECI2/HADH/BCKDHB/PTPRG/DECR1/SDHD/GPD2/ACAA2/ACADM/PDHB/CBR3/DLD/HSD17B7/ACOX1/GLUL/HSPH1/SUCLG1/HADHB/EHHADH/RETSAT/C…	87	ATC/NT	-0.58161
APICAL_JUNCTION	200	0.156623	2.54768	0.000154079	0.000592611	MMP9/CALB2/NECTIN4/ACTA1/TGFBI/CDH15/ACTC1/KCNH2/DSC3/KRT31/WNK4/LAMB3/CLDN6/ATP1A3/SPEG/FLNC/CLDN9/COL9A1/PPP2R2C/NRTN/RAC2/AMH/ACTN2/ACTN1/FSCN1/CD209/CLDN14/MDK/SLC30A3/SDC3/CLDN19/NRAP/DSC1/ICAM5/ACTN3/MADCAM1/DMP1/FYB1/ACTG2/VCAN/ZYX/CD276/CDH11/NECTIN1/VASP/SIRPA/RHOF/ICAM1/ITGB4/VCAM1/NLGN2/MMP2/CD86/CDH8/PDZD3/CDH4/TUBG1/MYH9/BMP1/NRXN2/THY1/PFN1/CERCAM/CDH3/ALOX15B/NLGN3/LAMA3/YWHAH/ADRA…	143	ATC/NT	0.544357
HEME_METABOLISM	191	-0.157784	-2.55823	0.000169616	0.000605773	CTNS/CCND3/CA2/HDGF/ABCG2/SNCA/CPOX/C3/LRP10/KEL/PIGQ/ADD2/ACKR1/ARL2BP/HTRA2/SLC7A11/HTATIP2/NFE2/FOXJ2/OPTN/MFHAS1/RNF123/PSMD9/MINPP1/UBAC1/TSPO2/GCLC/RCL1/EIF2AK1/TRIM10/NARF/BPGM/ADIPOR1/CTSE/RHD/MOSPD1/PPP2R5B/SLC25A37/MPP1/XK/UCP2/ICAM4/SLC22A4/GCLM/RANBP10/HAGH/FN3K/SLC30A1/FECH/LPIN2/PPOX/SEC14L1/MGST3/ADD1/BNIP3L/KDM7A/ABCB6/MKRN1/UROS/SIDT2/PICALM/KHNYN/GDE1/ALAD/GLRX5/NCOA4/UROD/BMP2K…	146	ATC/NT	-0.546612
ANDROGEN_RESPONSE	97	-0.213372	-2.52218	0.000224686	0.000748952	XRCC6/ANKH/B2M/LMAN1/DBI/TSC22D1/ELK4/TMEM50A/SLC38A2/NCOA4/TNFAIP8/SEC24D/SPCS3/MYL12A/STK39/SRP19/SMS/FKBP5/MAP7/NGLY1/HSD17B14/PDLIM5/HMGCS1/VAPA/ADAMTS1/DNAJB9/ABCC4/SRF/ITGAV/INPP4B/PGM3/RPS6KA3/ELL2/XRCC5/TPD52/UBE2J1/APPBP2/SGK1/PIAS1/ZBTB10/HERC3/RAB4A/CDC14B/TMPRSS2/GUCY1A1/HMGCR/PLPP1/SAT1/AKAP12/IQGAP2/HOMER2/STEAP4/MAK/GPD1L/LIFR/SORD	56	ATC/NT	-0.538908
TGF_BETA_SIGNALING	53	-0.279121	-2.40162	0.000564359	0.00176362	PPP1CA/FURIN/TGFBR1/CDK9/JUNB/SMURF1/ENG/TGIF1/FKBP1A/IFNGR2/SMAD7/LTBP2/WWTR1/RHOA/KLF10/HIPK2/XIAP/SKIL/PPP1R15A/ID3/SMAD1/CTNNB1/SMURF2/BMPR2/UBE2D3/TJP1/TRIM33/APC/HDAC1/MAP3K7/ARID4B/PPM1A/FNTA/SMAD3/ACVR1/ID1/SMAD6/SPTBN1/ID2/BMP2/BMPR1A/CDH1	42	ATC/NT	-0.51315
MYOGENESIS	198	0.142899	2.30452	0.000751458	0.00221017	COL1A1/SCD/ACTA1/SLN/ACTC1/TNNI2/KCNH2/TNNT1/MYOG/MB/MYH2/COL6A2/SGCG/SPEG/SPDEF/COL6A3/MYH1/COL3A1/MYBPC3/CKM/MYH4/PTP4A3/EPHB3/ACTN2/MYL7/CSRP3/CHRNA1/PPFIA4/PDLIM7/TNNC2/LSP1/SGCA/MAPK12/MYH7/ACTN3/RYR1/ADAM12/MYLPF/REEP1/TNNT2/CDH13/SPHK1/MYL2/MYH8/GNAO1/TPM2/SLC6A8/IGFBP3/MYBPH/CAV3/COX6A2/TNNI1/ITGB4/SPARC/TNNT3/ANKRD2/CASQ1/ACHE/STC2/SCHIP1/MYL3/MYH9/AEBP1/MYF6/MYL1/NOTCH1/SMTN/FST/DES/PVA…	118	ATC/NT	0.492401
COMPLEMENT	200	0.138507	2.253	0.00126848	0.00352355	MMP13/MMP12/C1QC/SERPINE1/C1QA/MMP14/WAS/FN1/PCSK9/S100A9/APOA4/APOC1/CDA/PLAUR/TFPI2/CXCL1/MT3/ACTN2/F2/CR1/TMPRSS6/TIMP1/ITGAM/CTSD/FCER1G/LCK/CR2/HPCAL4/PIK3R5/CCL5/LGALS3/C2/CDH13/ITIH1/RHOG/MMP8/DPP4/PRSS36/SIRT6/ADRA2B/F7/HNF4A/SERPINA1/GATA3/PLEK/CDK5R1/CTSS/PSMB9/PRSS3/GZMB/KLK1/IRF7/LRP1/GNB2/GZMA/PFN1/GZMK/CASP5/KYNU/HSPA1A/FCN1/LCP2/OLR1/ME1/GNAI2/CASP4/APOBEC3G/SRC/CTSC/SERPINC1/MSRB1…	125	ATC/NT	0.481392
INTERFERON_ALPHA_RESPONSE	95	0.191078	2.15985	0.00140119	0.00358126	ISG15/LY6E/CXCL11/IFI30/CD74/CXCL10/HELZ2/BST2/OASL/CSF1/EPSTI1/BATF2/PSMB9/SELL/IRF7/OAS1/RSAD2/TAP1/IFI27/TRIM14/IFITM3/PARP12/PSMB8/IFITM2/CASP1/GBP2/OGFR/LGALS3BP/LAMP3/IL4R/UBE2L6/IFITM1/PROCR/MVB12A/GBP4/SP110/IFI35/CMPK2/DHX58/USP18/NMI/ISG20/PSME2/CCRL2/TMEM140/RIPK2/IFIT3/PARP9/LAP3/MX1/TENT5A/STAT2/IFIT2/PLSCR1/TRIM21/MOV10/RNF31/IRF1/GMPR/ADAR/UBA7/CNP/RTP4/IFI44L/CASP8/SAMD9/IL7/C1S/I…	86	ATC/NT	0.461489
UNFOLDED_PROTEIN_RESPONSE	110	-0.179137	-2.26204	0.0014325	0.00358126	ASNS/PSAT1/NABP1/EXOSC5/KDELR3/EXOSC4/ARFGAP1/ZBTB17/SLC1A4/MTHFD2/SHC1/RRP9/FKBP14/ERO1A/KHSRP/BAG3/CEBPB/CKS1B/LSM4/YIF1A/PREB/EDC4/CXXC1/NHP2/CCL2/CEBPG/EIF4G1/DCTN1/EEF2/POP4/EDEM1/NOP56/NOLC1/DKC1/ATF4/LSM1/NOP14/EIF4A3/WIPI1/ERN1/XPOT/EXOSC10/BANF1/RPS14/DDX10/ATP6V0D1/IFIT1/PDIA5/GEMIN4/EIF4A1/PDIA6/SRPRB/TATDN2/KIF5B/EXOSC9/YWHAZ/SRPRA/SPCS3/GOSR2/HSPA9/SERP1/DCP2/ALDH18A1/EXOSC2/SPCS1/DN…	103	ATC/NT	-0.483325
IL6_JAK_STAT3_SIGNALING	86	0.202158	2.19699	0.00166443	0.00396293	INHBE/CXCL11/EBI3/CD14/CXCL1/PF4/HMOX1/CXCL9/IL12RB1/CSF2RB/REG1A/CCL7/PIK3R5/CXCL10/IL2RA/CXCL13/TNFRSF1B/CCR1/CSF1/IL2RG/CXCL3/SOCS1/IL1R2/BAK1/LTB/TNFRSF12A/CSF3R/CRLF2/TLR2/TNF/ITGA4/TNFRSF21/IL15RA/IL9R/PLA2G2A/LTBR/CSF2RA/PIM1/STAT1/MYD88/TNFRSF1A/IL4R/DNTT/CNTFR/GRB2/PTPN1/OSMR/IL17RA/CD9/IL1B	50	ATC/NT	0.469427
MYC_TARGETS_V2	58	0.232366	2.09751	0.00281418	0.00639586	SRM/PLK1/DUSP2/MCM4/MYC/MCM5/MYBBP1A/TBRG4/EXOSC5/PLK4/GRWD1/PUS1/TCOF1/MRTO4/HK2/RRP12/NOC4L/MAP3K6/RRP9/NOP2/PPAN/PPRC1/FARSA/AIMP2/BYSL/IPO4/PES1/NOP16/NIP7/CBX3/TMEM97/IMP4/SLC29A2/PA2G4/SLC19A1/GNL3/NOP56/NOLC1/RCL1/CDK4/DCTPP1/RABEPK/HSPE1/WDR74/LAS1L	45	ATC/NT	0.44817
PANCREAS_BETA_CELLS	38	0.29433	2.13983	0.00310788	0.00675626	IAPP/CHGA/NEUROG3/INS/G6PC2/NEUROD1/HNF1A/PAX6/PDX1/PKLR/SST/DCX/PAX4/SCGN/DPP4/GCK/VDR/ISL1/INSM1	19	ATC/NT	0.457212
COAGULATION	138	0.144064	1.96473	0.00568936	0.0118528	MMP9/MMP1/MMP11/SERPINE1/C1QA/MMP3/MMP14/FN1/MMP7/APOC1/TFPI2/MMP10/C8G/KLK8/PF4/COMP/F2/TMPRSS6/TIMP1/APOC3/F12/APOC2/LEFTY2/GDA/MEP1A/F9/C2/ITIH1/MMP8/F2RL2/HRG/DPP4/F11/HNF4A/SERPINA1/PLEK/SPARC/MMP2/CTSK/THBS1/PLAU/PROC/BMP1/SH2B2/LRP1/GNB2/PROZ/MBL2/TF/CPN1/OLR1/C8A/SERPINC1/PLG/CTSV/SERPINB2/CFB/DCT/FGG/C1R/CAPN5/HTRA1/CTSH/FGA/CD9/APOA1/CRIP2/P2RY1/C9/HPN/C8B/LGMN/F13B/GP9/HMGCS2/C3/SERPIN…	96	ATC/NT	0.419799
E2F_TARGETS	198	0.119877	1.93324	0.00724289	0.0144858	MKI67/MYBL2/MELK/DEPDC1/AURKB/BIRC5/RRM2/ORC6/TOP2A/DLGAP5/DIAPH3/KIF18B/KIF4A/CDC20/CDKN2A/CDCA8/SPC24/CENPM/ESPL1/E2F8/BUB1B/HMMR/TK1/TRIP13/CKS2/TACC3/HMGA1/CCNE1/TCF19/CDCA3/RAD51AP1/ASF1B/PLK1/CENPE/LMNB1/KIF2C/GINS1/CIT/STMN1/JPT1/RACGAP1/CDK1/CDKN3/MAD2L1/MCM4/KPNA2/POLD1/UBE2T/UBE2S/MYC/CHEK1/AURKA/DDX39A/CTPS1/SPC25/CCNB2/DSCC1/MCM5/TUBG1/MCM2/RNASEH2A/DNMT1/CDKN2C/TIMELESS/BRCA2/TBRG4/S…	86	ATC/NT	0.413071
BILE_ACID_METABOLISM	112	-0.153879	-1.94077	0.00860055	0.0165395	PEX19/PRDX5/RETSAT/ABCA3/ABCD3/PEX7/SLC23A2/PECR/MLYCD/EFHC1/PEX11A/LONP2/HACL1/ALDH9A1/ABCA5/NUDT12/AR/CYP7B1/CYP39A1/CAT/EPHX2/HSD17B4/ABCA6/BBOX1/CROT/ABCA9/ABCA8/TFCP2L1/NR3C2/HSD17B6/DIO1/ALDH1A1/DIO2	33	ATC/NT	-0.41468
G2M_CHECKPOINT	194	0.107509	1.72404	0.0167956	0.031103	SLC7A5/NEK2/MKI67/MYBL2/AURKB/UBE2C/BIRC5/ORC6/TROAP/TPX2/E2F1/TOP2A/CENPA/CDC6/KIF4A/CENPF/CDC20/KIF23/PBK/BUB1/TTK/ESPL1/HMMR/E2F2/CKS2/NUSAP1/TACC3/NDC80/HMGA1/HOXC10/KNL1/KIF15/EXO1/PLK1/CENPE/CDC45/LMNB1/KIF2C/CCNF/STMN1/JPT1/RACGAP1/CDK1/CDKN3/POLQ/MAD2L1/KPNA2/UBE2S/MYC/CHEK1/AURKA/ATF5/STIL/DTYMK/CCNA2/UCK2/DDX39A	57	ATC/NT	0.368371
ANGIOGENESIS	36	0.242106	1.72661	0.0315435	0.0563276	SPP1/POSTN/COL3A1/PF4/TIMP1/CXCL6/COL5A2/VCAN/PGLYRP1/APOH/PDGFA/PRG2/JAG2/VTN/TNFRSF21/SERPINA5/MSX1/OLR1/FGFR1	19	ATC/NT	0.36892
IL2_STAT5_SIGNALING	199	0.103526	1.67579	0.0327346	0.0564389	SPP1/CDC6/COL6A1/SLC1A5/TNFRSF8/TNFRSF9/CCR4/RHOH/TNFSF11/TNFRSF4/CST7/TGM2/CCNE1/TNFRSF18/BATF/TLR7/PENK/PLEC/BATF3/ECM1/IL10RA/CXCL10/IRF4/IL2RA/APLP1/IL2RB/PTH1R/EOMES/MUC1/TNFRSF1B/ST3GAL4/CD79B/CSF1/F2RL2/SOCS1/IL13/IL1R2/MYC/CD48/ADAM19/PTGER2/UCK2/SLC2A3/LTB/CD86/FLT3LG/PRAF2/CKAP4/IL10/ETV4/IRF8/SELL/SMPDL3A/TNFRSF21/GPR65/RNH1/BCL2L1/SCN9A/SYNGR2/PUS1/TRAF1/HK2/COCH/CTLA4/IFITM3/CTSZ/SER…	113	ATC/NT	0.358061
PEROXISOME	104	-0.129934	-1.60914	0.0480021	0.0800035	HRAS/DHCR24/CACNA1B/ECH1/ABCC5/TTR/ABCB4/HAO2/ALB/SERPINA6/PEX14/IDI1/ERCC1/SLC35B2/FDPS/RXRG/ABCD2/ABCB9/SEMA3C/CTBP1/ACOT8/CLN8/ACSL5/PABPC1/ABCC8/CRAT/CLN6/ELOVL5/SOD2/HSD11B2/CDK7/UGT2B17/PEX6/PEX5/GSTK1/FIS1/BCL10/SLC27A2/ERCC3/VPS4B/ACAA1/SLC25A17/IDH1/HSD17B11/ACSL4/STS/ACSL1/GNPAT/ESR2/IDE/SMARCC1/ITGB1BP1/HMGCL/ISOC1/PEX11B/CNBP/SOD1/ECI2/ATXN1/PEX13/SIAH1/SCP2/MSH2/ACOX1/EHHADH/PRDX5/RE…	86	ATC/NT	-0.343821
SPERMATOGENESIS	133	0.10731	1.45723	0.0935115	0.150825	NEK2/TUBA3C/NAA11/PRM2/SLC2A5/BUB1/TTK/ODF1/ALOX15/NCAPH/CST8/AKAP4/ACTL7B/ELOVL3/HTR5A/CCNA1/TNNI3/DDX4/KIF2C/CLGN/HSPA2/HOXB1/RPL39L/CDK1/DNAJB8/DMRT1/CDKN3/SYCP1/TNP2/AURKA/ZNRF4/TKTL1/CCNB2/CAMK4/PDHA2/NEFH/DMC1/CHRM4/GAD1/MTNR1A/IL13RA2/GFI1/ADCYAP1/CLVS1/HBZ/ADAD1/EZH2/DBF4/SCG5/ADAM2/TCP11/DCC/CNIH2/SNAP91/TULP2/ART3/PCSK1N/ACRV1/MAST2/SCG3/POMC/DPEP3/YBX2/CHFR/PCSK4/RFC4/PGK2/THEG/TALDO1/…	85	ATC/NT	0.311363
ESTROGEN_RESPONSE_EARLY	199	-0.0821061	-1.36154	0.122153	0.190864	TBC1D30/SOX3/RAB31/RAPGEFL1/CCND1/UGCG/RASGRP1/GLA/ADCY1/MAPT/DHCR7/TPBG/FOXC1/UNC119/TSKU/PPIF/INHBB/TPD52L1/ISG20L2/NXT1/BCL11B/FRK/ABHD2/TMPRSS3/MED24/SEMA3B/CISH/ELOVL5/ASB13/KAZN/GAB2/CYP26B1/CXCL12/LRIG1/BAG1/SYNGR1/HSPB8/PDZK1/RHOBTB3/NADSYN1/KDM4B/CLDN7/TGIF2/PRSS23/FAM102A/OLFM1/FKBP4/OPN3/CELSR1/CD44/RBBP8/MLPH/TTC39A/SLC27A2/MYOF/ELOVL2/B4GALT1/PAPSS2/MAST4/TJP3/PGR/OVOL2/SLC39A6/SLC7A…	138	ATC/NT	-0.290918
MTORC1_SIGNALING	196	-0.0802991	-1.31689	0.15678	0.232937	CXCR4/LDLR/SRD5A1/ASNS/PSAT1/FADS1/G6PD/CYP51A1/PHGDH/NFKBIB/TFRC/SQLE/HK2/SLC1A4/ME1/LDHA/CTSC/MTHFD2/TPI1/YKT6/DHCR24/RRP9/GPI/PFKL/MAP2K3/SKAP2/ERO1A/BHLHE40/FDXR/HMBS/GLRX/AK4/NAMPT/CFP/PDK1/IDI1/ACLY/TMEM97/CDKN1A/CD9/SQSTM1/MLLT11/CCT6A/TXNRD1/INSIG1/LGMN/CDC25A/DHFR/GLA/SYTL2/DHCR7/ABCF2/POLR3G/SDF2L1/P4HA1/PSMC4/ELOVL6/PNP/PDAP1/SLC7A11/GSR/ELOVL5/PGK1/EBP/EDEM1/SLC6A6/GCLC/STIP1/PSMD13/S…	166	ATC/NT	-0.281376
HYPOXIA	200	0.0800607	1.30229	0.158397	0.232937	SERPINE1/TGFBI/COL5A1/HOXB9/SLC2A5/STBD1/BCAN/GPC1/ADM/INHA/PLAUR/NCAN/PKP1/DDIT4/EDN2/HMOX1/TGM2/MIF/EFNA3/BGN/PPFIA4/IGFBP1/SDC3/SULT2B1/PKLR/GALK1/GAPDH/SLC2A1/LOX/PFKFB3/CA12/IGFBP3/LALBA/ALDOA/DPYSL4/ENO1/HAS1/GCK/SLC2A3/TKTL1/PCK1/STC2/SCARB1/P4HA2/MYH9/CXCR4/ADORA2B/CCN5/TMEM45A/KDELR3/HS3ST1/ANXA2/CAVIN3/PLAC8/HK2/ALDOC/LDHA/GYS1/GAA/AMPD3/TPI1/ALDOB/ENO3/PIM1/PPP1R3C/BRS3/GPI/PFKL/PFKP/T…	121	ATC/NT	0.278258
APICAL_SURFACE	44	0.16615	1.29634	0.163599	0.233713	LYPD3/ATP6V0A4/PCSK9/SLC22A12/RHCG/PLAUR/SCUBE1/NTNG1/SLC34A3/IL2RB/IL2RG/GATA3/HSPB1/THY1/CROCC/MDGA1/GAS1/RTN4RL1/EPHB4/PKHD1/SHROOM2/SRPX/SLC2A4/LYN/CD160/FLOT2/CRYBG1/BRCA1/DCBLD2/EFNA5/CX3CL1	31	ATC/NT	0.276986
TNFA_SIGNALING_VIA_NFKB	199	0.079267	1.2831	0.171484	0.238172	TNC/SERPINE1/CXCL11/LAMB3/TNFSF9/TNFRSF9/PLAUR/MSC/CXCL1/FOSL1/SLC2A6/CCL20/DUSP4/PTX3/DUSP2/TUBB2A/PHLDA2/SIK1/CXCL10/CXCL6/CCL5/IL12B/G0S2/FJX1/SPHK1/PFKFB3/GFPT2/CSF1/CXCL3/MYC/AREG/RELB/NFKB2/ICAM1/NFKBIE/PMEPA1/GCH1/PLEK/SLC2A3/PLAU/TLR2/BIRC3/TNF/EDN1/BCL3/LDLR/PLK2/CEBPD/TNFAIP2/ZC3H12A/TAP1/KYNU/IL15RA/INHBA/TRAF1/TNFAIP6/CCL4/OLR1/IER5/ICOSLG/IL18/DRAM1/EHD1/MAP2K3/SERPINB2/IL23A/TNFAIP3…	123	ATC/NT	0.274157
REACTIVE_OXYGEN_SPECIES_PATHWAY	49	-0.154122	-1.27859	0.176829	0.238958	FTL/G6PD/CDKN2D/PRDX4/ERCC2/PFKP/GLRX/FES/NQO1/TXNRD1/PTPA/TXN/TXNRD2/GPX4/GSR/SOD2/GCLC/NDUFS2/JUNB/PRDX6/HMOX2/SELENOS/STK25/ATOX1/GCLM/SCAF4/NDUFA6/GLRX2/OXSR1/NDUFB4/MSRA/MGST1/EGLN2/ABCC1/PDLIM1/LAMTOR5/MBP/PRDX2/SOD1/PRNP/PRDX1/CAT/GPX3/HHEX/IPCEF1	45	ATC/NT	-0.273194
KRAS_SIGNALING_UP	199	-0.0746085	-1.23721	0.198758	0.261523	PTBP2/SATB1/HKDC1/CDADC1/PLEK2/PLVAP/SDCCAG8/GUCY1A1/TSPAN7/CPE/CAB39L/CCSER2/ID2/AKAP12/USP12/MTMR10/EMP1/BMP2/RGS16/IL33/NAP1L2/CFH/TSPAN1/RELN/MAP3K1/CBR4/TRIB1/PEG3/CROT/SPARCL1/APOD/PCP4	32	ATC/NT	-0.264352
APOPTOSIS	159	-0.0793121	-1.18037	0.221311	0.283019	GADD45A/LMNA/CDKN1A/IL1B/SQSTM1/IL1A/RELA/ISG20/CDK2/CCND1/BCAP31/FEZ1/LUM/ENO2/RHOB/DAP3/PLPPR4/PEA15/GADD45B/PSEN2/IL6/CASP7/CASP3/GPX4/BMF/GSR/ERBB3/SOD2/EBP/IRF1/BRCA1/PLAT/IER3/DAP/CASP2/CDKN1B/TGFB2/TNFSF10/CD38/PPP2R5B/HMGB2/CASP8/VDAC2/MADD/CASP9/LEF1/CD44/DIABLO/BCL10/IGFBP6/PPP3R1/PPT1/CASP6/MGMT/ANKH/DPYD/IGF2R/TGFBR3/ADD1/BNIP3L/ROCK1/BTG3/SMAD7/DFFA/FAS/ETF1/XIAP/CREBBP/DDIT3/EGR3/PS…	113	ATC/NT	-0.252208
GLYCOLYSIS	196	0.075709	1.21988	0.226415	0.283019	DEPDC1/TGFBI/CENPA/COL5A1/B3GNT3/GPC1/HMMR/KIF20A/DDIT4/GAL3ST1/CLDN9/FBP2/MIF/SDC1/EFNA3/LHX9/PPFIA4/EGLN3/SLC16A3/CHST6/SDC3/PKP2/GALK1/HS6ST2/STMN1/CDK1/VCAN/ELF3/IGFBP3/SPAG4/SLC25A10/QSOX1/ALDOA/DPYSL4/AURKA/ENO1/CHPF/GALE/ARTN/TKTL1/PYGL/B4GALT2/STC2/LCT/GYS2/B3GAT3/PKM/P4HA2/BIK/CXCR4/ADORA2B/G6PD/IDUA/KDELR3/CHPF2/PLOD1/CACNA1H/HK2/GPR87/MDH2/AGRN/ME1/PC/LDHA/DSC2/GYS1/TPI1/ALDOB/RBCK1/PF…	164	ATC/NT	0.260648
PI3K_AKT_MTOR_SIGNALING	105	-0.0957847	-1.19094	0.241517	0.290135	FGF6/GRK2/HRAS/MAP2K3/TRAF2/NGF/MYD88/TNFRSF1A/PAK4/TIAM1/CSNK2B/IL4/AKT1S1/GRB2/PDK1/CDKN1A/SQSTM1/RPTOR/AKT1/CDK2/ARF1/PIN1/FGF17/PLCB1/AP2M1/MKNK1/ECSIT/STAT2/MKNK2/NOD1/EGFR/RAC1/PPP1CA/CDK4/CDKN1B/ACTR2/TSC2/ACTR3/ARPC3/ACACA/RPS6KA1/RALB/PRKAR2A/MAP2K6/PLCG1/UBE2N/RIT1/PRKAG1/ATF1/YWHAB/DUSP3/MAPKAP1/THEM4/IRAK4/TBK1/PIK3R3/RIPK1/MAPK1/DDIT3/GSK3B/CLTC/CAB39/PPP2R1B/PTPN11/ITPR2/CALR/PTEN/M…	85	ATC/NT	-0.254466
UV_RESPONSE_UP	154	0.0801578	1.16368	0.243714	0.290135	KCNH2/NPTX2/MMP14/TCHH/GAL/CDKN2B/HMOX1/SHOX2/CCNE1/GGH/MAPK8IP2/AQP3/LHX2/COL2A1/HSPA2/HTR7/CCK/TACR3/SLC6A8/ALDOA/BAK1/CHRNA5/ICAM1/FEN1/GCH1/TYRO3/IGFBP2/RRAD/ARRB2/AP2S1/TUBA4A/RET/ASNS/CYP1A1/ONECUT1/TAP1/MSX1/WIZ/BID/DLG4/TFRC/NPTXR/BSG/ATP6V1F/YKT6/CTSV/STARD3/TST/CXCL2/SIGMAR1/CDC34/DGAT1/NTRK3/FGF18/SQSTM1/CDK2/GRINA/CCND3/CA2/PPAT/RASGRP1/ENO2/MRPL23/RHOB/HYAL2/RFC4/PPIF/CDKN1C/MGAT1/AP…	97	ATC/NT	0.24864
MITOTIC_SPINDLE	198	-0.0709017	-1.1708	0.26501	0.304545	PALLD/LATS1/FLNB/BCL2L11/ARHGEF3/RAPGEF5/APC/TLK1/RFC1/FGD6/RASA1/CEP192/CLIP1/NET1/KATNA1/FARP1/SMC3/AKAP13/CLASP1/GSN/OPHN1/RAB3GAP1/TUBGCP5/NCK1/TSC1/RICTOR/TUBD1/ARFGEF1/CEP57/RASA2/PKD2/NEDD9/SOS1/DLG1/SPTBN1/NF1/PCGF5/ARHGEF12/ARHGAP29/ALMS1/HOOK3/CDC27/DYNLL2/CENPJ/PCM1/RABGAP1/ARHGAP5/SORBS2	48	ATC/NT	-0.250161
NOTCH_SIGNALING	32	-0.177819	-1.18658	0.268	0.304545	ARRB1/FZD7/CCND1/PRKCA/KAT2A/PSEN2/SAP30/WNT5A/PSENEN/APH1A/NOTCH2/HEYL/PPARD/DLL1/DTX1/TCF7L2/MAML2/FBXW11/FZD1/JAG1/CUL1/HES1/RBX1/DTX4/FZD5/SKP1	26	ATC/NT	-0.253534
P53_PATHWAY	194	-0.0642414	-1.04635	0.379237	0.418728	RAP2B/ZFP36L1/CLCA2/JAG2/PLK2/BAX/NOTCH1/TAP1/CD82/DEF6/ALOX15B/F2R/DGKA/UPP1/IER5/PCNA/EPHA2/PHLDA3/HRAS/RAB40C/DRAM1/RPL18/ZNF365/CASP1/PMM1/ABCC5/WRAP73/FDXR/PROCR/DDB2/ADA/S100A4/BAIAP2/PTPRE/SLC3A2/GADD45A/GM2A/PLXNB2/CDKN1A/RNF19B/AK1/IL1A/RPL36/CCND3/PLK3/LIF/RAD9A/SEC61A1/SERTAD3/INHBB/TPD52L1/SLC7A11/RXRA/MKNK2/CD81/DCXR/RALGDS/AEN/TP53/NDRG1/COQ8A/CEBPA/POM121/PTPN14/IER3/RACK1/PITPNC1/…	162	ATC/NT	-0.223571
WNT_BETA_CATENIN_SIGNALING	42	0.137036	1.03502	0.38523	0.418728	DKK1/WNT5B/WNT6/MYC/WNT1/NCOR2/JAG2/NOTCH1/HEY2/HEY1/DKK4/AXIN1/CSNK1E/SKP2/FRAT1/DVL2/HDAC5/KAT2A/PSEN2/NKD1/TP53/NCSTN/MAML1/GNAI1/LEF1/NOTCH4/ADAM17/HDAC2/PPARD/NUMB/RBPJ/TCF7/DLL1/HDAC11/CTNNB1/AXIN2/CCND2/FZD1/JAG1/CUL1/FZD8	41	ATC/NT	0.22115
XENOBIOTIC_METABOLISM	197	0.0577804	0.932865	0.533207	0.567241	PYCR1/APOE/SERPINE1/FETUB/CCL25/SLC1A5/HGFAC/BCAT1/CYP26A1/CDA/PTGES/ADH7/GSTA3/AQP9/HMOX1/ABCC2/PTGDS/ANGPTL3/CYP2S1/ABCC3/IGFBP1/TMEM176B/HES6/REG1A/CYP2J2/ITIH1/FABP1/HSD17B2/HRG/F11/G6PC/GCKR/RBP4/CYP4F2/HNF4A/GCH1/SHMT2/ALDH3A1/TDO2/IRF8/GAD1/CRP/VTN/PSMB10/COMT/DDC/CYP1A1/BCAR1/KYNU/MBL2/SMOX/UPB1/UPP1/CYP2C18/LONP1/TTPA/PC/EPHA2/TAT/VNN1/PLG/ECH1/PMM1/CFB/TNFRSF1A/CYP2E1/BLVRB/MT2A/HSD11B1…	137	ATC/NT	0.199323
ESTROGEN_RESPONSE_LATE	198	0.0541193	0.872775	0.620424	0.646275	SLC7A5/TRIM29/TOP2A/CDC6/SFN/CDC20/FGFR3/S100A9/KRT19/TH/TPSAB1/PTGES/GAL/KIF20A/PRLR/CHST8/TFPI2/ALDH3B1/BATF/KLK11/CCNA1/MDK/ASCL1/DUSP2/DHRS2/SULT2B1/KLK10/AGR2/SERPINA3/KRT13/CA12/MYB/SLC16A1/AREG/STIL/PLAC1/MICB/SERPINA1/GALE/PKP3/IDH2/SLC9A3R1/SCARB1/RNASEH2A/NCOR2/GJB3/RET/PTPN6/CCN5/HR/PTGER3/TFAP2C/NBL1/SERPINA5/PLK4/FABP5/DNAJC12/LLGL2/SLC1A4/SLC26A2/SNX10/LSR/TST/NMU/XRCC3/TIAM1/CALCR/…	106	ATC/NT	0.186484
CHOLESTEROL_HOMEOSTASIS	73	-0.0760121	-0.786447	0.730223	0.745126	ATF5/CXCL16/FADS2/TNFRSF12A/ETHE1/LDLR/CYP51A1/FABP5/SQLE/ALDOC/MVD/FBXO6/PCYT2/ECH1/LSS/ACTG1/IDI1/TMEM97/CD9/SREBF2/LGMN/CBS/GUSB/FDPS/DHCR7/ANTXR2/LPL/PMVK/SEMA3B/PLSCR1/EBP/STARD4/TM7SF2/ACAT2/GNAI1/ACSS2/GPX8/NSDHL/MVK/ANXA5/STX5/PNRC1/FDFT1/ATXN2/CPEB2/TP53INP1/NFIL3/HMGCS1/CTNNB1/PDK3/ERRFI1/ABCA2/JAG1/AVPR1A/HSD17B7/PPARG/GLDC/SC5D/HMGCR/ADH4/GSTM2/CLU/CHKA/MAL2/ALCAM/ATF3	66	ATC/NT	-0.168038
HEDGEHOG_SIGNALING	35	0.0902953	0.638746	0.913462	0.913462	SHH/SCG2/L1CAM/SLIT1/CDK5R1/ACHE/MYH9/THY1/PLG/HEY2/HEY1/CDK6/PML/NRP2/CNTFR/TLE3/GLI1/DPYSL2/NRP1/NRCAM/CELSR1/AMOT/RTN1/ETS2/LDB1	25	ATC/NT	0.136479
OXIDATIVE_PHOSPHORYLATION	200	-0.355648	-5.83466	1.27647e-22	6.38234e-21	ATP5MF/DLST/ACAA1/COX5B/COX10/MGST3/NDUFA7/ALAS1/TOMM22/HCCS/COX7A2L/SLC25A6/ACADVL/ACO2/NDUFB1/NDUFA8/MTRF1/TIMM9/NDUFA2/UQCRQ/UQCRH/UQCR10/OGDH/ACAA2/COX6B1/AIFM1/SDHC/ATP6AP1/PDHB/LDHB/MRPL35/ATP5MC3/ETFA/IDH3B/MRPS11/NDUFA6/SDHD/MRPS22/ECI1/ATP5MC1/NDUFB4/GRPEL1/NDUFAB1/DLAT/MFN2/ATP6V1H/ATP5PO/OXA1L/NDUFB5/MDH1/UQCRFS1/PDHX/ATP5MC2/FDX1/ATP5F1A/CYCS/PDP1/COX8A/MAOB/TIMM10/COX4I1/NDUFC1/MTRR/…	141	ATC/FTC	-1
PROTEIN_SECRETION	96	-0.422756	-4.77686	2.38565e-16	5.96413e-15	SEC24D/RAB2A/COPB1/NAPG/CLTA/LMAN1/COG2/AP3S1/SNAP23/RAB9A/MAPK1/GOSR2/KIF1B/ERGIC3/ARCN1/ANP32E/IGF2R/ATP6V1H/ARFIP1/RAB5A/COPB2/RAB14/PAM/ADAM10/VAMP4/VAMP3/TMED2/VPS45/CD63/AP2B1/SEC31A/STX7/CAV2/ZW10/GALC/ARFGAP3/DNM1L/TPD52/M6PR/CLTC/TMED10/VAMP7/AP1G1/YIPF6/SGMS1/AP3B1/ICA1/CLCN3/RPS6KA3/RAB22A/STAM/TSPAN8/SOD1/GNAS/SNX2/MON2/ARFGEF1/LAMP2/CLN5/ARFGEF2/SH3GL2/OCRL/GOLGA4/ATP1A1/ATP7A/TOM1L1…	70	ATC/FTC	-0.818703
MYC_TARGETS_V1	196	-0.267841	-4.33482	5.99988e-13	9.99981e-12	CCT5/CSTF2/BUB3/PSMB3/GNL3/PHB2/SNRPD1/HSPE1/USP1/PPM1G/PSMC4/NOP56/FAM120A/CBX3/PTGES3/PSMD3/PABPC1/RPS3/AIMP2/LSM2/SF3A1/G3BP1/TFDP1/APEX1/RAN/PGK1/EIF4A1/ILF2/DUT/RPS5/IMPDH2/PSMA6/HDAC2/SRPK1/CDK4/HPRT1/CCT2/XRCC6/FBL/CDK2/UBE2L3/TXNL4A/SNRPD2/CCT4/RRM1/PSMD8/RPLP0/EIF4H/EIF3D/PSMD1/PSMD14/PA2G4/RACK1/IFRD1/DDX21/PSMD7/HNRNPA1/RSL1D1/COPS5/SF3B3/NCBP2/TUFM/SNRPA1/KPNB1/EIF3J/SMARCC1/PSMA2/GLO…	149	ATC/FTC	-0.742942
EPITHELIAL_MESENCHYMAL_TRANSITION	199	0.246899	4.14191	2.82324e-11	3.26513e-10	PTX3/COL11A1/COL1A1/TFPI2/COL6A2/PCOLCE2/LRRC15/LGALS1/THBS2/COL1A2/ANPEP/SERPINE1/COL5A1/FOXC2/RGS4/MMP3/TGFBI/COL7A1/PCOLCE/PDLIM4/CTHRC1/POSTN/COL6A3/LOXL1/GPC1/FBN2/PDGFRB/TNC/COL3A1/MFAP5/BGN/MMP2/TGM2/PRRX1/LRP1/PLAUR/GAS1/LOXL2/NNMT/COL12A1/FBLN1/MMP14/PTHLH/FBLN2/CDH11/TPM2/ADAM12/SPP1/IL32/MSX1/TIMP1/COL5A3/SNAI2/GREM1/COL5A2/SFRP4/DKK1/VCAN/APLP1/SCG2/COL16A1/FLNA/CXCL1/VCAM1/QSOX1/IGFB…	114	ATC/FTC	0.70988
ALLOGRAFT_REJECTION	186	0.259227	4.16346	3.26513e-11	3.26513e-10	MMP9/IL12A/CD7/IL11/SPI1/ITGB2/STAB1/WAS/IL2RA/ELANE/CDKN2A/CSF1/IFNG/ZAP70/C2/GZMA/IL2RG/CD2/IRF7/PRF1/NCF4/KRT1/LCK/CRTAM/CXCL9/CCL5/CD8A/CXCR3/TIMP1/CD4/IL12RB1/RPL3L/CCR5/IL10/CD3D/CD79A/IL13/IL2RB/CD3E/MAP4K1/PRKCG/CCL7/ITGAL/IL16/IRF8/CD247/IL9/CD74/CD8B/FCGR2B/CCR1/FLNA/FYB1/CSK/IL6/CD3G/IL12B/PSMB10/ICOSLG/HCLS1/F2/CCL22/EREG/ITK/CCL11/FGR/TLR1/BCAT1/SOCS1/CCR2/CCL13/ELF4/FASLG/SRGN/CD28/…	110	ATC/FTC	0.713572
KRAS_SIGNALING_DN	198	0.209813	3.52935	3.9918e-08	3.3265e-07	SPRR3/SLC6A3/ARHGDIG/CALML5/PDCD1/FGFR3/TENM2/SCGB1A1/LFNG/LYPD3/SNCB/SHOX2/OXT/EPHA5/KCNQ2/TNNI3/SLC6A14/PTGFR/IFNG/ALOX12B/PAX3/NPHS1/CYP11B2/KRT1/KCNN1/SERPINA10/KRT15/WNT16/FGF22/DLK2/SERPINB2/PNMT/COL2A1/PKP1/SLC12A3/HTR1D/PCDHB1/KCND1/UPK3B/EDAR/FGF16/CAPN9/HNF1A/CCNA1/IGFBP2/CKM/KRT4/IL12B/ATP6V1B1/NTF3/GRID2/TLX1/LGALS7/CACNG1/NGB/AMBN/RSAD2/TGM1/KRT5/BRDT/CPB1/GDNF/MYH7/ITIH3/TFAP2B/HTR1…	99	ATC/FTC	0.604893
HEME_METABOLISM	191	-0.197445	-3.1597	3.76311e-07	2.68794e-06	SLC30A1/P4HA2/HBB/BLVRB/TRIM10/BSG/PSMD9/ADD2/HTATIP2/RHD/TSPAN5/UBAC1/ABCG2/NARF/PIGQ/ABCB6/MINPP1/GLRX5/MFHAS1/PPOX/MPP1/GYPA/CTNS/GYPB/FOXJ2/CA2/ALAD/ALDH1L1/LMO2/OPTN/ASNS/RANBP10/SLC6A8/ICAM4/SNCA/TAL1/AGPAT4/EIF2AK1/IGSF3/LPIN2/FECH/SIDT2/SLC25A37/SLC22A4/TSPO2/HAGH/ADD1/XK/DCAF10/TNS1/SMOX/CCND3/MGST3/MARK3/DMTN/SEC14L1/KHNYN/BNIP3L/UROD/ADIPOR1/TMEM9B/BPGM/UCP2/BMP2K/KLF3/DAAM1/SYNJ1/PICA…	143	ATC/FTC	-0.54154
ADIPOGENESIS	198	-0.191927	-3.12105	5.67921e-07	3.5495e-06	LTC4S/PHLDB1/TST/ESRRA/PLIN2/PEX14/SLC5A6/LIPE/ACADS/CYC1/ME1/ADIPOQ/MRAP/BCKDHA/ETFB/REEP6/UCK1/SLC19A1/MIGA2/DHCR7/COL4A1/TKT/ECH1/LAMA4/YWHAG/MGLL/ACLY/PEMT/GADD45A/ORM1/CDKN2C/QDPR/VEGFB/ABCA1/RMDN3/PREB/SCARB1/ITSN1/JAGN1/CRAT/PGM1/ATP1B3/ADCY6/MRPL15/DDT/SAMM50/IDH3A/COQ3/IDH3G/TALDO1/PPP1R15B/STAT5A/SDHB/MDH2/NDUFS3/IMMT/ELMOD3/ELOVL6/AGPAT3/UQCRC1/RAB34/SORBS1/POR/GPX4/GPAT4/RREB1/BCL6/EC…	169	ATC/FTC	-0.534915
INFLAMMATORY_RESPONSE	200	0.184676	3.09882	3.01777e-06	1.67654e-05	CD70/EBI3/LY6E/SERPINE1/CD14/STAB1/GNA15/CSF1/TNFRSF9/PLAUR/BDKRB1/MARCO/PTGER4/ROS1/IRF7/MMP14/PDPN/LCK/PTGER2/CXCL9/CCL5/SLAMF1/CMKLR1/C5AR1/TIMP1/ADGRE1/OSM/NOD2/IL10/TNFSF9/PIK3R5/AQP9/IL2RB/HAS2/AXL/CCL7/ADM/MYC/SPHK1/IL10RA/KCNA3/PTGIR/CD48/CSF3R/CYBB/RHOG/GCH1/IL6/IL12B/ICOSLG/NMUR1/OPRK1/CCL22/IFITM1/LDLR/EREG/ADORA2B/CD82/HRH1/TLR1/ITGA5/MSR1/CSF3/TNFRSF1B/C3AR1/EMP3/PROK2/IL15RA/IL18/SL…	102	ATC/FTC	0.531105
ANDROGEN_RESPONSE	97	-0.252207	-2.8518	6.67355e-06	3.33678e-05	SELENOP/SLC26A2/CAMKK2/AKT1/PTK2B/UAP1/INSIG1/MAF/ARID5B/ELOVL5/INPP4B/CCND1/ADAMTS1/IDI1/UBE2I/SMS/ZMIZ1/SRF/GNAI3/ANKH/TNFAIP8/STK39/XRCC6/PA2G4/GSR/SGK1/CCND3/ELK4/HPGD/SLC38A2/NGLY1/B4GALT1/SEC24D/GUCY1A1/SPCS3/TMEM50A/LMAN1/STEAP4/SRP19/AKAP12/MYL12A/VAPA/MAP7/XRCC5/PDLIM5/DBI/TSC22D1/TPD52/PGM3/ACSL3/ITGAV/HMGCS1/CDC14B/B2M/RAB4A/NCOA4/ELL2/ALDH1A3/RPS6KA3/ZBTB10/PIAS1/APPBP2/UBE2J1/HMGCR/H…	79	ATC/FTC	-0.488769
DNA_REPAIR	148	-0.19631	-2.78407	1.29496e-05	5.88618e-05	POLR2F/ERCC2/RFC2/POLE4/BRF2/ALYREF/POLR2I/PCNA/CANT1/MPG/ERCC1/POLA2/GSDME/POLD4/NELFE/TARBP2/TYMS/DGCR8/LIG1/SEC61A1/NME4/RFC4/ADCY6/BCAP31/POLL/VPS37B/POLR2D/GTF3C5/TAF13/ERCC3/POLR2H/RALA/DDB2/SUPT5H/POLR3C/ITPA/NPR2/DGUOK/SSRP1/POLR2A/NELFCD/AAAS/RFC3/NT5C/ELOA/POLR2J/CCNO/CLP1/DUT/ERCC4/IMPDH2/USP11/GPX4/RPA3/PDE4B/POLB/HPRT1/POM121/UMPS/TP53/RAE1/SURF1/TAF12/COX17/RPA2/ERCC5/POLR2G/EDF1/SF…	125	ATC/FTC	-0.47716
UNFOLDED_PROTEIN_RESPONSE	110	-0.224835	-2.69637	1.42543e-05	5.9393e-05	PREB/NOLC1/SLC1A4/NHP2/BAG3/STC2/NOP56/EIF4A3/TATDN2/DKC1/EEF2/DDX10/ASNS/PSAT1/EIF4A1/IFIT1/EXOSC2/GEMIN4/NOP14/EDEM1/PDIA5/LSM1/EXOSC10/IMP3/ATP6V0D1/EXOSC9/POP4/HSPA5/SRPRB/SERP1/BANF1/RPS14/DNAJA4/SPCS3/DCP2/SRPRA/VEGFA/PDIA6/SPCS1/GOSR2/WFS1/EXOC2/HYOU1/YWHAZ/XBP1/CALR/CNOT4/ATF4/EIF2S1/NFYA/ALDH18A1/NFYB/ATF6/SSR1/DCP1A/KIF5B/WIPI1/CNOT6/HERPUD1/PARN/EXOSC1/CEBPG/SEC31A/FUS/EIF4E/SLC30A5/SE…	83	ATC/FTC	-0.462129
FATTY_ACID_METABOLISM	156	-0.191046	-2.77249	1.59445e-05	6.13251e-05	GAPDHS/CPT1A/ACSL5/BPHL/INMT/CRAT/D2HGDH/GCDH/ELOVL5/MCEE/FABP2/GRHPR/IDH3G/ACAT2/IDI1/MDH2/ACSM3/SMS/CA2/ENO2/CBR1/ALAD/PRDX6/APEX1/AOC3/HSD17B10/SDHA/TDO2/EPHX1/METAP1/GSTZ1/ECHS1/NSDHL/HSP90AA1/ACOT2/ADSL/SUCLG2/DLST/ACAA1/HPGD/PPARA/HCCS/ACADVL/ACO2/UROD/HSD17B11/OSTC/CCDC58/CYP4A11/ACAA2/UROS/SDHC/PDHB/TP53INP2/IDH3B/AADAT/SDHD/ACSL4/SLC22A5/PSME1/ECI1/PTPRG/HSD17B7/MDH1/KMT5A/ECI2/ACSS1/ODC…	113	ATC/FTC	-0.475176
INTERFERON_GAMMA_RESPONSE	191	0.167488	2.71347	2.68771e-05	9.59896e-05	ISG15/XCL1/LY6E/SECTM1/GZMA/IRF7/FCGR1A/CSF2RB/ZBP1/CXCL9/CCL5/CMKLR1/SLAMF7/HELZ2/IL2RB/OAS3/CCL7/BATF2/IRF8/IL10RA/C1S/CD74/C1R/VCAM1/NLRC5/VAMP5/GCH1/IL6/PSMB10/MX2/OASL/KLRK1/RSAD2/SOCS1/IFI30/CIITA/OAS2/IRF5/IFITM3/IL15RA/CFB/PSMB9/CXCL10/MVP/EPSTI1/CD40/CASP4/BST2/SERPING1/DHX58/IFITM2/CASP1/IFI27/IFNAR2/LYSMD2/CXCL11/TNFAIP3/SAMHD1/CCL2/PML/CMPK2/IFI35/LCP2/ISG20/TNFSF10/STAT1/XAF1/SOCS3/F…	133	ATC/FTC	0.46506
INTERFERON_ALPHA_RESPONSE	95	0.228533	2.60585	4.04584e-05	0.000134861	ISG15/LY6E/CSF1/IRF7/HELZ2/BATF2/C1S/CD74/IFITM1/OASL/RSAD2/IFI30/IFITM3/PSMB9/CXCL10/EPSTI1/BST2/DHX58/IFITM2/CASP1/IFI27/CXCL11/OAS1/CMPK2/IFI35/ISG20/OGFR/SP110/PARP12/TAP1/TRIM14/SELL/UBE2L6/IRF1/USP18/CCRL2/TENT5A/RIPK2/SAMD9/PROCR/PSMB8/NMI/PSME2/IL4R/GBP4/MOV10/PLSCR1/UBA7/LAP3/IFIT2/RNF31/TMEM140/TRIM26/CNP/LGALS3BP/STAT2/TRIM21/IFI44L/IFI44/ADAR/MVB12A/MX1/PARP9/GBP2/IL7/CMTR1/IFIT3/HERC…	72	ATC/FTC	0.446615
TGF_BETA_SIGNALING	53	-0.28183	-2.37874	0.000278042	0.000868882	RHOA/IFNGR2/FNTA/FKBP1A/HIPK2/SMAD3/TGIF1/XIAP/SKIL/SMURF2/SMAD1/ARID4B/BMPR2/SPTBN1/CTNNB1/TJP1/UBE2D3/SMAD7/APC/HDAC1/TRIM33/ID1/MAP3K7/SMAD6/ACVR1/PPM1A/BMP2/BMPR1A/ID2/CDH1	30	ATC/FTC	-0.40769
MTORC1_SIGNALING	196	-0.138769	-2.24587	0.000550064	0.00161784	TUBA4A/DHFR/LDHA/ACLY/SQSTM1/ARPC5L/TUBG1/FGL2/GPI/QDPR/CD9/PSMD13/PSMB5/CXCR4/TRIB3/SLC1A4/INSIG1/CCT6A/PGM1/HK2/PDK1/SLC37A4/STARD4/ELOVL5/NAMPT/IGFBP5/STIP1/ACTR2/IDI1/HSPE1/PSMC4/UCHL5/TPI1/TM7SF2/MLLT11/IMMT/SLC6A6/LGMN/ACTR3/ABCF2/CDKN1A/ELOVL6/ASNS/TXNRD1/PSPH/NFIL3/NUP205/PSAT1/PGK1/PIK3R3/RIT1/GLRX/CACYBP/HPRT1/EDEM1/SHMT2/P4HA1/PSME3/PSMD14/IFRD1/GSR/PPP1R15A/GLA/GBE1/EBP/EEF1E1/PNP/NUF…	141	ATC/FTC	-0.384919
MYOGENESIS	198	0.137765	2.31739	0.000819784	0.00227718	COL1A1/COL6A2/TNNT1/DES/PTGIS/LSP1/KCNH2/COL6A3/MYOG/AEBP1/SH3BGR/MYH4/COL3A1/SCD/EPHB3/SPEG/SGCA/MYBPC3/PDLIM7/TPM2/ADAM12/TNNT3/ANKRD2/TNNI2/ACTN3/REEP1/ACTA1/MYL7/MYL3/SPHK1/MYBPH/MYH9/NOTCH1/CKM/PPFIA4/ITGB4/MAPK12/CACNG1/CSRP3/COX6A2/CFD/MYLK/FST/MYH7/CHRNA1/HSPB2/IGF1/NOS1/MYH2/ACHE/SPARC/CASQ1/ITGA7/TNNI1/CACNA1H/ACTN2/SMTN/TAGLN/LDB3/PC/ACTC1/MYH8/MB/AGRN/MYO1C/GNAO1/PDE4DIP/FXYD1/TNNT2/C…	95	ATC/FTC	0.397177
IL6_JAK_STAT3_SIGNALING	86	0.210978	2.25485	0.00104532	0.00275083	EBI3/CD14/IL2RA/CSF2/CSF1/IL2RG/CSF2RB/CXCL9/IL12RB1/PIK3R5/CCL7/HMOX1/CCR1/CXCL1/CSF3R/IL6/BAK1/SOCS1/IL1R2/TNFRSF1B/CXCL3/TNFRSF12A/IL15RA/TNF/CXCL10/ITGA4/CXCL13/CNTFR/CXCL11/OSMR/IL18R1/REG1A/STAT1/SOCS3/CD38/INHBE/ACVRL1/CSF2RA/TNFRSF21/IRF1/MYD88/IL17RA/TYK2/IL9R/IL10RB/PF4/IL4R/GRB2/TNFRSF1A/LTBR/PTPN1/CRLF2	52	ATC/FTC	0.386458
COMPLEMENT	200	0.128677	2.15916	0.00242061	0.00605153	MMP13/TFPI2/C1QC/C1QA/SERPINE1/S100A9/MMP12/WAS/APOC1/LRP1/PLAUR/C2/GZMA/CR1/GATA3/IRF7/MMP14/LCK/CCL5/ITGAM/TIMP1/ITIH1/CDK5R1/KYNU/KLK1/SERPINB2/PIK3R5/CDA/HNF4A/PLEK/C1S/C1R/CXCL1/CTSD/RHOG/IL6/PCSK9/F2/PRSS3/MMP8/FCER1G/TIMP2/GZMK/ZFPM2/ADRA2B/HSPA1A/GNB2/PIK3CG/SCG3/GZMB/CASP5/SIRT6/CR2/CFB/PLAT/PRSS36/PSMB9/ACTN2/CASP4/CTSV/F7/SERPING1/CASP1/TMPRSS6/TNFAIP3/MT3/F10/GNAI2/EHD1/FCN1/LCP2/GNG2…	102	ATC/FTC	0.370057
APICAL_JUNCTION	200	0.127222	2.13475	0.00279589	0.00665689	CALB2/MMP9/FLNC/FSCN1/CDH15/CLDN6/TGFBI/AMH/KCNH2/CD209/CNTN1/DSC3/NECTIN4/MMP2/NRXN2/MADCAM1/SPEG/CDH11/RAC2/ACTG2/ACTN3/SDC3/DSC1/CADM2/WNK4/CLDN5/ACTN1/VCAN/ACTA1/COL9A1/CLDN19/MDK/ZYX/COL16A1/VASP/MYH9/VCAM1/FYB1/LAMA3/CD276/NFASC/ITGB4/CADM3/NLGN3/MAPK11/RHOF/NRAP/PDZD3/PKD1/CERCAM/SIRPA/HRAS/NECTIN1/ACTN2/PTPRC/ITGA10/CLDN14/LAMB3/CLDN15/ACTN4/ACTC1/GNAI2/BMP1/NLGN2/SHC1/ADRA1B/MVD/ADAM15/C…	138	ATC/FTC	0.365873
UV_RESPONSE_DN	143	-0.147385	-2.04279	0.00347704	0.00790237	ERBB2/AGGF1/IGF1R/PTEN/CDK13/NR3C1/ATXN1/RASA2/NEK7/CAV1/DDAH1/DBP/PDLIM5/MMP16/TJP1/SMAD7/ATP2C1/MAPK14/PRDM2/ARHGEF9/BCKDHB/ID1/DMAC2L/ATRN/ADGRL2/APBB2/ICA1/MIOS/PTPRM/DYRK1A/MT1E/NIPBL/TOGARAM1/SCAF8/KIT/DLG1/YTHDC1/NFIB/ATRX/MRPS31/SDC2/CITED2/MET/AKT3/PHF3/ACVR2A/GCNT1/RBPMS/ITGB3/DUSP1/BMPR1A/VLDLR/ADD3/SYNE1/NR1D2/PLPP3/CDON/PLCB4	58	ATC/FTC	-0.350112
P53_PATHWAY	194	-0.122574	-1.96102	0.00653776	0.0142125	UPP1/POM121/TRAF4/TP53/AEN/TCN2/PERP/DCXR/ERCC5/EPS8L2/NUDT15/APAF1/RACK1/PPP1R15A/CCND3/KLF4/EI24/HDAC3/INHBB/TRAFD1/VAMP8/RRP8/CDKN2AIP/STOM/CCNK/ABHD4/AK1/JUN/ACVR1B/DNTTIP2/HEXIM1/PRMT2/BLCAP/LDHB/IP6K2/TRIAP1/SLC7A11/IL1A/NOL8/TPD52L1/BTG1/SP1/MAPKAPK3/XPC/NINJ1/TAX1BP3/ZNF365/FAM162A/CSRNP2/HBEGF/VWA5A/FAS/HSPA4L/RGS16/CGRRF1/ELP1/PRKAB1/POLH/SLC35D1/HINT1/TSC22D1/RPS12/CCP110/CYFIP2/RPS27L…	100	ATC/FTC	-0.336099
SPERMATOGENESIS	133	0.143456	1.96046	0.00759597	0.0158249	TUBA3C/SLC2A5/HBZ/ODF1/TNP2/TKTL1/NAA11/TNNI3/NCAPH/CRISP2/ZNRF4/HOXB1/HTR5A/KIF2C/ADCYAP1/ELOVL3/NPY5R/HSPA2/DDX4/AKAP4/ADAM2/CCNA1/GFI1/PAPOLB/NEK2/GAD1/DNAJB8/CST8/BUB1/CDKN3/PCSK4/CHRM4/CNIH2/ALOX15/DCC/NOS1/ART3/PRM2/TLE4/ADAD1/SCG3/CCNB2/AURKA/TULP2/ACTL7B/THEG/CAMK4/IL12RB2/ACRV1/RPL39L/YBX2/DMRT1/TTK/ACE/IL13RA2	55	ATC/FTC	0.336002
COAGULATION	138	0.130715	1.8101	0.0113637	0.0227274	MMP9/MMP11/TFPI2/C1QA/SERPINE1/FGA/MMP3/APOC1/MMP2/LRP1/C2/C8G/MMP14/GDA/C8A/TIMP1/APOC2/ITIH1/CTSK/APOA1/SERPINB2/LEFTY2/HNF4A/APOC3/PLEK/C1S/C1R/COMP/F2/MMP8/TF/F2RL2/PLAU/CFD/P2RY1/CPN1/GNB2/MMP1/CFB/SPARC/PROZ/SH2B2/PLAT/CTSV/SERPING1/CAPN5/F12/HRG/TMPRSS6/F10/MMP7/BMP1/PROC/C3/F11/C8B/SERPINC1/GP9/MEP1A/CRIP2/ANG/KLK8/FGG/HMGCS2/SERPINA1/PLG/PF4/THBD/GSN/MMP10/RABIF/F13B/CAPN2/MST1/CTSH/HTRA…	95	ATC/FTC	0.310231
PEROXISOME	104	-0.142217	-1.67202	0.0217637	0.0418533	TOP2A/YWHAH/FDPS/SLC25A19/HSD11B2/ABCD2/ERCC1/ACOT8/CTBP1/ECH1/CLN6/NUDT19/ACSL5/TTR/ALB/ITGB1BP1/PEX6/CRAT/SLC35B2/FABP6/ELOVL5/SOD2/ERCC3/PEX5/IDI1/SLC27A2/BCL10/VPS4B/ABCB4/PABPC1/ABCC8/ABCB1/SLC25A17/ESR2/CLN8/ACAA1/STS/FIS1/HSD17B11/GNPAT/SMARCC1/MSH2/ISOC1/GSTK1/CNBP/PEX11A/PEX11B/ACSL4/ATXN1/SCP2/ECI2/ABCD3/EHHADH/HMGCL/PEX13/IDH1/ACSL1/SIAH1/SLC23A2/PEX2/RDH11/MLYCD/RETSAT/ACOX1/CDK7/PRDX…	81	ATC/FTC	-0.286567
APICAL_SURFACE	44	0.220406	1.71731	0.0246852	0.0457134	SRPX/SLC22A12/LYPD3/ATP6V0A4/PLAUR/GAS1/IL2RG/GATA3/NTNG1/RTN4RL1/MDGA1/IL2RB/PCSK9/RHCG/SLC34A3/SCUBE1/EPHB4/PKHD1/EFNA5/CROCC	20	ATC/FTC	0.29433
ANGIOGENESIS	36	0.236922	1.66854	0.0258413	0.0461451	POSTN/APOH/COL3A1/SPP1/PGLYRP1/MSX1/TIMP1/COL5A2/VCAN/SERPINA5/PDGFA/S100A4/LUM/JAG2/NRP1/FSTL1/FGFR1/TNFRSF21/KCNJ8/VAV2/VTN/PF4/THBD	23	ATC/FTC	0.28597
BILE_ACID_METABOLISM	112	-0.132871	-1.59709	0.0484496	0.0816993	NEDD4/AMACR/GNPAT/ISOC1/BMP6/GSTK1/PEX11A/RBP1/PEX12/ATXN1/ABCA3/SCP2/ABCD3/PEX13/IDH1/CYP7B1/ACSL1/PHYH/PECR/EFHC1/BBOX1/SLC23A2/PEX7/MLYCD/RETSAT/PFKM/PNPLA8/ABCA8/PRDX5/SOD1/EPHX2/CYP39A1/AR/PEX1/PEX19/ALDH9A1/HACL1/LONP2/TFCP2L1/CAT/ABCA5/NUDT12/CROT/HSD17B4/HSD17B6/ALDH1A1/NR3C2/RXRG/DIO2/DIO1	50	ATC/FTC	-0.273724
ESTROGEN_RESPONSE_EARLY	199	-0.0969428	-1.58517	0.0490196	0.0816993	CLDN7/PDLIM3/SEC14L2/INPP5F/FDFT1/DLC1/TIAM1/KAZN/BAG1/GLA/KLF4/INHBB/UNC119/SLC9A3R1/ADCY1/NAV2/KLF10/ANXA9/OVOL2/SLC39A6/FKBP4/B4GALT1/BHLHE40/HES1/WWC1/CISH/MYOF/PODXL/MAST4/FLNB/PEX11A/SLC37A1/SLC22A5/IL17RB/IGFBP4/TPD52L1/AMFR/CELSR2/WFS1/IGF1R/XBP1/SVIL/ABCA3/PPIF/SYBU/P2RY2/SLC7A2/CA12/NRIP1/PDZK1/MED13L/ESRP2/ENDOD1/MLPH/TMEM164/RPS6KA2/DYNLT3/ARL3/TTC39A/PGR/SNX24/RAB17/AR/CD44/NPY1R/FRK…	95	ATC/FTC	-0.271682
CHOLESTEROL_HOMEOSTASIS	73	-0.152561	-1.51436	0.0693069	0.111785	MVD/LSS/SREBF2/PPARG/FBXO6/SQLE/FADS2/PMVK/S100A11/ETHE1/LGALS3/SEMA3B/FDPS/PLSCR1/FABP5/DHCR7/AVPR1A/ACTG1/ECH1/PCYT2/ANXA13/CD9/MVK/TRIB3/STARD4/ACAT2/GUSB/IDI1/ABCA2/PNRC1/GNAI1/CBS/TM7SF2/LGMN/STX5/NFIL3/GPX8/JAG1/ANXA5/NSDHL/FDFT1/EBP/ADH4/ACSS2/GLDC/HSD17B7/ATXN2/LPL/CTNNB1/TMEM97/CPEB2/TP53INP1/PDK3/HMGCS1/ATF5/GSTM2/HMGCR/CHKA/SC5D/ERRFI1/CLU/MAL2/ALCAM/ATF3	64	ATC/FTC	-0.259545
PI3K_AKT_MTOR_SIGNALING	105	-0.126082	-1.48345	0.0730769	0.114183	GRB2/TNFRSF1A/AKT1S1/AP2M1/MKNK1/CDK1/SQSTM1/PRKCB/PIN1/PFN1/AKT1/STAT2/CXCR4/TRIB3/PDK1/MKNK2/EGFR/TSC2/RAC1/ACTR2/PPP1CA/FGF17/ECSIT/ACTR3/CDKN1A/PLCB1/CDKN1B/PIK3R3/RIT1/CDK4/CDK2/RALB/TIAM1/PLCG1/RIPK1/UBE2N/PRKAR2A/PPP2R1B/RPS6KA1/MAPKAP1/MAP2K6/ACACA/YWHAB/ARPC3/THEM4/CAB39/MAPK1/PTEN/SMAD2/TBK1/CALR/IRAK4/ATF1/RAF1/DUSP3/PRKAA2/GSK3B/UBE2D3/PRKAG1/NOD1/EIF4E/PTPN11/CLTC/NCK1/MAP3K7/PIKFYVE…	78	ATC/FTC	-0.254248
REACTIVE_OXYGEN_SPECIES_PATHWAY	49	-0.179975	-1.47635	0.0894632	0.13555	G6PD/ERCC2/PFKP/GCLM/PTPA/FTL/JUNB/STK25/TXN/SOD2/NDUFS2/PRDX6/TXNRD1/SELENOS/HMOX2/GLRX/GPX4/OXSR1/GSR/ATOX1/EGLN2/MSRA/SCAF4/ABCC1/GLRX2/GCLC/NDUFA6/PDLIM1/NDUFB4/MBP/PRNP/LAMTOR5/MGST1/PRDX2/SOD1/PRDX1/NQO1/CAT/HHEX/GPX3/IPCEF1	41	ATC/FTC	-0.25303
MYC_TARGETS_V2	58	0.148685	1.3448	0.131631	0.193574	PLK1/SRM/MYC/MCM4/MCM5/PPAN/MYBBP1A/NOC4L/PLK4/TCOF1/NOP2/MAP3K6/BYSL/PUS1/MRTO4/TBRG4/EXOSC5/FARSA/RRP9/GRWD1/NIP7/RRP12/PPRC1/RCL1/SLC19A1/IMP4/RABEPK/PES1/NOP16/SLC29A2/IPO4/NOLC1/HK2/MPHOSPH10/GNL3/HSPE1/NOP56/CBX3/WDR74/AIMP2/DUSP2	41	ATC/FTC	0.230485
MITOTIC_SPINDLE	198	-0.078443	-1.27561	0.176587	0.252268	RHOT2/MAP3K11/PXN/CENPE/ECT2/ARAP3/ARF6/SHROOM2/INCENP/SUN2/ABR/KIF11/TOP2A/MID1/MARCKS/MID1IP1/CAPZB/DOCK4/MYO1E/EPB41L2/TUBGCP6/PLEKHG2/ATG4B/SYNPO/CCDC88A/MYH10/GSN/BRCA2/WASF2/ARHGAP27/TUBA4A/CDK1/FBXO5/WASF1/PCNT/ARHGEF11/CEP250/NIN/NCK2/ARHGEF2/CNTROB/CDC42BPA/KNTC1/ARFIP2/TAOK2/ABL1/SHROOM1/RALBP1/TUBGCP2/CSNK1D/MARK4/NOTCH2/ITSN1/CKAP5/CDC42EP2/DST/ROCK1/CTTN/KIF22/KIF20B/BCR/DYNC1H1/KLC1…	153	ATC/FTC	-0.218627
KRAS_SIGNALING_UP	199	0.0712076	1.19456	0.227642	0.31617	ADAMDEC1/TMEM158/MMP9/MMP11/CIDEA/GABRA3/KCNN4/ADAM8/ITGB2/IGF2/CSF2/PRRX1/HOXD11/PLAUR/LAPTM5/IL2RG/TMEM176B/GPNMB/G0S2/PRKG2/WNT7A/SPP1/CMKLR1/MAP4K1/ADGRA2/IKZF1/IRF8/IL10RA/RETN/CD37/GADD45G/SERPINA3/TLR8/TMEM176A/USH1C/LAT2/SNAP25/EREG/FCER1G/PLAU/DOCK2/TNFRSF1B/ANGPTL4/C3AR1/PDCD1LG2/LCP1/F13A1/SCG3/HSD11B1/ANXA10/BIRC3/CFB/GYPC/PLAT/CXCL10/TFPI/TRIB2/ITGBL1/INHBA/CBX8/IL7R/TNFAIP3/TNNT2/RE…	84	ATC/FTC	0.204735
WNT_BETA_CATENIN_SIGNALING	42	0.158458	1.19391	0.245868	0.332254	WNT6/DKK1/MYC/NOTCH1/WNT5B/NCOR2/JAG2/DLL1/WNT1/NKD1/CSNK1E/FRAT1/DKK4/SKP2/AXIN1/DVL2/HEY1/PSEN2/KAT2A/MAML1/HDAC5/NCSTN/HDAC11/NOTCH4/GNAI1/PPARD/HDAC2/TP53/FZD1/JAG1/LEF1/ADAM17/NUMB/AXIN2/RBPJ/PTCH1	36	ATC/FTC	0.204623
G2M_CHECKPOINT	194	0.0681458	1.125	0.288889	0.380117	SLC7A5/MYBL2/BIRC5/CDC20/EXO1/TACC3/AURKB/PLK1/HMGA1/MKI67/KIF4A/CENPA/TPX2/CDC45/HOXC10/TROAP/ESPL1/E2F2/POLQ/KIF2C/UBE2C/UBE2S/CCNF/MYC/PRC1/CENPF/E2F1/RAD54L/CHEK1/KIF23/KNL1/PBK/DTYMK/UCK2/LMNB1/STMN1/NEK2/MCM2/BUB1/CDC7/CDKN3/NUSAP1/CDC6/MCM5/KIF15/NDC80/CCNA2/CCNB2/HMMR/AURKA/JPT1/ORC6/EFNA5/TRAIP/RACGAP1/CDC25B/PLK4/PML/BCL3/CHAF1A/SAP30/TTK/LBR/DDX39A/E2F4/MT2A/SQLE/CENPE/SUV39H1/CKS1B/MA…	173	ATC/FTC	0.192814
E2F_TARGETS	198	0.0657746	1.10642	0.303213	0.388734	DLGAP5/E2F8/MYBL2/BIRC5/CDC20/TK1/CDKN2A/TACC3/AURKB/PLK1/HMGA1/TCF19/RRM2/MKI67/CENPM/KIF4A/KIF18B/ESPL1/CDCA3/KIF2C/MELK/DIAPH3/TRIP13/DEPDC1/UBE2S/MYC/CDCA8/CHEK1/UBE2T/SPC24/POLD1/LMNB1/STMN1/MCM4/MCM2/CTPS1/CDKN3/RAD51AP1/MCM5/TFRC/GINS1/BUB1B/GINS4/MXD3/CCNB2/HMMR/AURKA/DNMT1/ASF1B/JPT1/CIT/ORC6/SNRPB/RACGAP1/CDC25B/PLK4/CCNE1/LBR/RANBP1/MCM7/DDX39A/POP7/WDR90/PRDX4/TBRG4/CENPE/NCAPD2/SUV39…	189	ATC/FTC	0.189629
HYPOXIA	200	-0.0676163	-1.1093	0.32681	0.408513	STC1/BCAN/MXI1/RORA/ATP7A/DUSP1/KLHL24/SELENBP1/BCL2/DDIT3/ERRFI1/VLDLR/NDST2/BRS3/FOS/MAP3K1/DTNA/CP/PPARGC1A/ATF3/RRAGD	21	ATC/FTC	-0.190122
PANCREAS_BETA_CELLS	38	0.133676	0.969118	0.498965	0.608494	NEUROG3/CHGA/IAPP/NEUROD1/PKLR/INSM1/HNF1A/GCK/ISL1/PAX6/SCGN/PAX4/INS	13	ATC/FTC	0.166097
XENOBIOTIC_METABOLISM	197	0.0560507	0.930297	0.526531	0.626822	HGFAC/APOE/PTGES/SERPINE1/PYCR1/PTGDS/CYP26A1/SLC1A5/ADH7/FBLN1/FMO1/TMEM176B/ITIH1/KYNU/CDA/AQP9/HNF4A/HMOX1/IRF8/ALDH3A1/HES6/CCL25/ABCC2/UPB1/GCH1/PSMB10/CYP2J2/COMT/XDH/GAD1/BCAT1/PAPSS2/DDC/FMO3/IGFBP1/IGF1/DDAH2/GCKR/HSD11B1/TTPA/CFB/CYP4F2/CYP2S1/BCAR1/FETUB/VNN1/HRG/TAT/PC/G6PC/SERPINA6/F10/CYP1A1/CDO1/REG1A/FABP1/SERTAD1/F11/PMM1/RBP4/MT2A/CES1/TYR/GSTA3/HSD17B2/EPHA2/ADH1C/CYB5A/MPP2/CY…	142	ATC/FTC	0.159443
HEDGEHOG_SIGNALING	35	-0.125928	-0.890811	0.565558	0.637125	RASA1/HEY2/NF1/ADGRG1/SLIT1/UNC5C/NRCAM/VLDLR	8	ATC/FTC	-0.152676
TNFA_SIGNALING_VIA_NFKB	199	0.0537553	0.901783	0.567073	0.637125	MSC/PTX3/SERPINE1/TUBB2A/CSF2/TNC/PHLDA2/CSF1/TNFRSF9/FOSL1/PLAUR/PTGER4/SIK1/G0S2/CCL5/SLC2A6/KYNU/SERPINB2/TNFSF9/PLEK/MYC/SPHK1/SLC2A3/RELB/CXCL1/GCH1/IL6/NFKBIE/IL12B/ICOSLG/LDLR/PLAU/NFKB2/FJX1/CEBPD/PFKFB3/CXCL3/PMEPA1/IL15RA/IL18/BIRC3/FUT4/IER5/SPSB1/TNF/CXCL10/INHBA/MAP2K3/GEM/IL7R/LAMB3/CXCL11/TNFAIP3/FOSL2/CCL2/BCL3/EHD1/SOCS3/DRAM1/ZC3H12A/TAP1/TNFAIP2/TRAF1/ICAM1/IRF1/LIF/EFNA1/GFPT2…	122	ATC/FTC	0.154556
ESTROGEN_RESPONSE_LATE	198	-0.0550789	-0.895673	0.573413	0.637125	CD44/MOCS2/NPY1R/ACOX2/FRK/FARP1/FKBP5/SCNN1A/TOB1/OLFM1/HOMER2/ALDH3A2/CHPT1/KCNK5/HSPB8/BCL2/AFF1/ID2/ADD3/IL6ST/FOS/CDH1/PCP4/TFF3/SORD/PDCD4/NMU	27	ATC/FTC	-0.153509
IL2_STAT5_SIGNALING	199	0.0506397	0.849516	0.650407	0.706964	COL6A1/TNFRSF18/BATF/CST7/PLEC/IL2RA/CSF2/SLC1A5/PTH1R/TGM2/CSF1/TNFRSF9/TNFRSF8/ADAM19/SPP1/PTGER2/TNFRSF4/IL10/TNFSF11/IL13/IL2RB/SCN9A/APLP1/MYC/CD79B/IRF8/IL10RA/CD48/SLC2A3/EOMES/RHOH/DRC1/CCR4/COCH/UCK2/F2RL2/ICOS/SOCS1/IL1R2/PLAGL1/CDC6/TNFRSF1B/GLIPR2/BATF3/IFITM3/SYT11/RNH1/CXCL10/MUC1/GPR65/CDCP1/MYO1C/IL18R1/CCNE1/CD81/NOP2/CTSZ/PRAF2/NRP1/TNFSF10/WLS/FLT3LG/PUS1/ECM1/CTLA4/CD86/SELL/S…	91	ATC/FTC	0.145598
APOPTOSIS	159	-0.0507288	-0.737288	0.790927	0.841412	SOD2/ROCK1/CCND1/IER3/MGMT/CASP2/TGFB2/CASP8/ERBB3/CASP9/CASP7/DAP/BCL10/ENO2/DAP3/CDKN1A/PPT1/CDKN1B/ANKH/DPYD/GPX4/DFFA/HMGB2/CDK2/SLC20A1/DIABLO/LEF1/PPP3R1/ADD1/GSR/SPTAN1/EBP/BNIP3L/BCL2L11/BMF/BCL2L2/CREBBP/DNAJA1/JUN/TIMP3/CD69/IL1A/XIAP/ERBB2/PTK2/CASP6/GADD45B/IGF2R/BTG3/MCL1/RNASEL/CAV1/FAS/CTNNB1/PAK1/SMAD7/ETF1/CFLAR/PSEN1/DNM1L/NEDD9/VDAC2/CYLD/RETSAT/APP/EMP1/CCND2/IFNGR1/DNAJC3/GST…	87	ATC/FTC	-0.126363
UV_RESPONSE_UP	154	0.0494692	0.725664	0.829268	0.863636	SHOX2/NPTX2/KCNH2/AQP3/ONECUT1/LHX2/RRAD/FMO1/GAL/MMP14/MSX1/GGH/COL2A1/HMOX1/HSPA2/RET/HTR7/TCHH/IGFBP2/CHRNA5/GCH1/IL6/BAK1/TYRO3/CDKN2B/TFRC/FEN1/TACR3/AP2S1/MAPK8IP2/ALDOA/WIZ/CTSV/ARRB2/CCNE1/CLCN2/CYP1A1/CDO1/FGF18/DGAT1/HYAL2/RASGRP1/MRPL23/TAP1/ICAM1/IRF1/C4BPB/TST/DLG4/NAT1/RHOB/BID/CCK/YKT6/NTRK3/NPTXR/PDAP1/MGAT1/MARK2/STARD3/TUBA4A/AGO2/JUNB/NFKBIA/SQSTM1/CDKN1C/CNP/SIGMAR1/CLTB/LYN/P…	112	ATC/FTC	0.124371
GLYCOLYSIS	196	0.042569	0.705973	0.857724	0.863636	FBP2/GAL3ST1/COL5A1/TGFBI/TKTL1/GPC1/ARTN/CENPA/CHST6/B3GNT3/PYGL/SDC3/SLC25A10/DEPDC1/VCAN/LCT/CHPF/SLC16A3/GALK1/QSOX1/PPFIA4/PKP2/DDIT4/KIF20A/ADORA2B/DPYSL4/STMN1/LHX9/B3GAT3/B4GALT2/SPAG4/ANGPTL4/IDUA/SDC1/BIK/HMMR/AURKA/GPR87/CACNA1H/ALDOA/ENO1/CAPN5/MIF/KDELR3/CHST12/EFNA3/PC/DCN/AGRN/EGLN3/PKM/SAP30/CHPF2/ISG20/ELF3/GPC3/PLOD1/CYB5A/GALE/PFKFB1/AK4/G6PD/ANG/RBCK1/CLDN9/EXT1/ME1/PFKP/TPBG/…	166	ATC/FTC	0.120996
NOTCH_SIGNALING	32	0.102428	0.685933	0.863636	0.863636	LFNG/NOTCH3/NOTCH1/WNT2/ARRB1/DTX2/FZD7/SAP30/DLL1/WNT5A/PRKCA/HEYL/DTX1/PSEN2/KAT2A/NOTCH2/CCND1/PPARD/MAML2/APH1A/FZD1/JAG1/PSENEN/ST3GAL6/HES1/TCF7L2	26	ATC/FTC	0.117562
OXIDATIVE_PHOSPHORYLATION	200	-0.313175	-5.06792	3.33175e-17	1.66588e-15	CYCS/NQO2/NDUFA7/NDUFS6/MTX2/TIMM13/SDHA/ATP6V0B/HTRA2/NDUFA8/ATP6V1F/SLC25A11/NDUFV1/IDH3A/PHB2/MRPL11/PHYH/SDHB/VDAC2/ATP5PO/OGDH/TIMM50/SLC25A6/IDH3B/BAX/LDHB/SLC25A5/COX6B1/ATP6AP1/MRPS15/COX5B/UQCRH/COX10/HCCS/AIFM1/NDUFS3/HSD17B10/ATP5MC3/NDUFA9/MRPS11/ECHS1/ACO2/ECI1/UQCRC1/COX8A/COX5A/FXN/NDUFB1/CPT1A/ATP5MC2/NDUFS2/CYB5A/ATP5MF/IMMT/UQCRFS1/TIMM9/NDUFA2/TIMM8B/GRPEL1/SLC25A20/TOMM22/MPC1…	176	ATC/PTC	-1
PROTEIN_SECRETION	96	-0.418227	-4.7449	2.29362e-15	5.73404e-14	EGFR/RAB9A/TSG101/ARFGAP3/GOSR2/SSPN/ANP32E/ERGIC3/ATP6V1H/DNM1L/LMAN1/SOD1/VPS4B/SNAP23/NAPG/RAB2A/ARCN1/COG2/COPB1/M6PR/PPT1/ZW10/TMED2/RAB5A/OCRL/SEC24D/RAB22A/DST/KIF1B/VAMP3/COPB2/GALC/SEC31A/CLTA/CD63/AP2B1/MON2/ADAM10/SNX2/ARFGEF2/CAV2/ICA1/CLN5/STX7/YIPF6/TMED10/CLTC/VPS45/IGF2R/ARFIP1/ATP1A1/AP1G1/MAPK1/AP3B1/STAM/RAB14/CLCN3/VAMP4/LAMP2/TPD52/GOLGA4/ARFGEF1/CTSC/ATP7A/USO1/STX12/RPS6KA3…	72	ATC/PTC	-0.936261
KRAS_SIGNALING_DN	198	0.260629	4.23649	2.7278e-12	4.54634e-11	SLC6A3/HTR1D/BMPR1B/CALML5/CPB1/TEX15/SCGB1A1/BRDT/TENM2/FGFR3/NTF3/SLC38A3/P2RX6/ARHGDIG/KCNQ2/CKM/OXT/PAX3/ALOX12B/ACTC1/NGB/COL2A1/MYH7/SMPX/SPRR3/GDNF/ATP6V1B1/PDCD1/CYP11B2/TFAP2B/SSTR4/KRT1/SLC30A3/LYPD3/SERPINA10/TNNI3/HTR1B/SLC12A3/SCN10A/GRID2/HNF1A/FSHB/FGF22/KCNN1/YBX2/CALCB/SNCB/GP2/UPK3B/NPHS1/ARPP21/FGF16/TFF2/KLK8/CACNA1F/SLC5A5/IL12B/KRT4/CPA2/WNT16/VPREB1/CAPN9/ATP4A/EPHA5/PKP1/P…	108	ATC/PTC	0.835943
MYC_TARGETS_V1	196	-0.232053	-3.72043	5.84408e-10	7.0631e-09	RFC4/BUB3/EIF4A1/CBX3/CDK2/NOP56/PSMB2/CSTF2/PHB2/PCNA/CCT7/CCT5/SERBP1/C1QBP/RPS5/HNRNPA1/HDGF/PA2G4/RPLP0/PSMD3/SNRPD1/PSMC4/NME1/TFDP1/FAM120A/USP1/GLO1/APEX1/FBL/HDAC2/PPM1G/PABPC1/GNL3/CDK4/EIF1AX/RAN/TUFM/PSMD8/COX5A/CCT3/HNRNPA2B1/NHP2/SF3A1/AP3S1/RACK1/U2AF1/SNRPA1/PPIA/SRPK1/DDX21/PSMA2/RPS10/TXNL4A/LSM2/HSPD1/UBE2L3/DUT/IMPDH2/TARDBP/CCT2/RPS3/YWHAE/G3BP1/IFRD1/CCT4/EIF4H/RRM1/EIF3D/GOT…	154	ATC/PTC	-0.734114
INTERFERON_GAMMA_RESPONSE	191	-0.238377	-3.741	7.0631e-10	7.0631e-09	ISG20/CD74/VAMP5/BST2/FCGR1A/OGFR/MT2A/XCL1/IFI35/CXCL9/PIM1/PML/OAS3/PFKP/GZMA/IDO1/IFI30/CMKLR1/RBCK1/OASL/NLRC5/ZBP1/SERPING1/IFI27/CSF2RB/GCH1/VCAM1/RNF31/SOCS3/NMI/SLAMF7/PTPN1/PTPN6/PSMB10/NFKBIA/MX2/IRF5/BATF2/TNFSF10/ARL4A/LYSMD2/TNFAIP3/TNFAIP2/PSMB2/MYD88/LATS2/TAPBP/IRF1/CXCL10/PARP12/DHX58/MTHFD2/IL6/C1S/CMPK2/MVP/CIITA/OAS2/USP18/CXCL11/CASP4/MX1/UBE2L6/FPR1/SP110/IL10RA/SOD2/IL4R/TO…	177	ATC/PTC	-0.738172
ADIPOGENESIS	198	-0.207134	-3.31765	6.06743e-08	5.05619e-07	SNCG/MDH2/LIPE/SLC25A1/PFKL/MGLL/OMD/REEP6/ITGA7/APOE/DGAT1/CYC1/ORM1/IDH3G/MYLK/MRPL15/VEGFB/PEX14/CRAT/YWHAG/ACLY/PREB/CMBL/ETFB/ACADS/MRAP/TKT/BCL6/CDKN2C/CD151/PEMT/GADD45A/PHLDB1/PPARG/ARL4A/TST/PLIN2/ARAF/SOWAHC/UCK1/SLC27A1/IDH3A/TALDO1/LTC4S/PHYH/SDHB/RMDN3/ATP5PO/MIGA2/SAMM50/PTGER3/RETN/NABP1/ENPP2/HSPB8/CAVIN1/AIFM1/COL15A1/ANGPTL4/NDUFS3/STAT5A/ADCY6/LPCAT3/ECHS1/FAH/ACO2/COQ3/UQCRC1/…	178	ATC/PTC	-0.654637
ANDROGEN_RESPONSE	97	-0.280023	-3.17556	1.25263e-07	8.94738e-07	UBE2I/GNAI3/GSR/ABCC4/CCND3/ADAMTS1/MERTK/ANKH/UAP1/CDC14B/B4GALT1/FKBP5/SRP19/AKAP12/MAF/SLC38A2/ARID5B/HMGCS1/HPGD/ACSL3/MAP7/ELL2/LMAN1/XRCC6/INPP4B/TNFAIP8/SPCS3/VAPA/ELK4/TMEM50A/SEC24D/NGLY1/SGK1/PIAS1/TMPRSS2/DBI/PDLIM5/PGM3/NCOA4/DNAJB9/HMGCR/LIFR/XRCC5/MYL12A/CCND1/HERC3/PTK2B/ALDH1A3/APPBP2/IQGAP2/RAB4A/STK39/TPD52/MAK/HOMER2/ZBTB10/UBE2J1/PLPP1/ITGAV/SORD/B2M/GPD1L/RPS6KA3/GUCY1A1/SAT1…	67	ATC/PTC	-0.6266
DNA_REPAIR	148	-0.228455	-3.20623	1.83397e-07	1.14623e-06	NELFB/NME3/SAC3D1/VPS37D/NME4/ADA/GUK1/ZWINT/POLR2E/ZNF707/GSDME/TAF6/NELFE/CCNO/POLR2F/POLR2I/POLR2J/ERCC1/VPS28/TARBP2/POM121/TYMS/HPRT1/POLL/MPG/APRT/POLR3GL/RAE1/BCAP31/RFC4/VPS37B/RFC2/AAAS/PCNA/POLD4/BRF2/CANT1/POLR2H/ITPA/ALYREF/RALA/CMPK2/PRIM1/HCLS1/DGCR8/NELFCD/GTF3C5/NME1/SUPT5H/BCAM/POLE4/ADCY6/RFC3/DGUOK/SSRP1/RPA3/SEC61A1/NPR2/ELOA/USP11/TP53/EDF1/NUDT9/UPF3B/POLR1C/TAF13/SURF1/GTF2…	136	ATC/PTC	-0.632652
UV_RESPONSE_DN	143	-0.212752	-2.92313	1.66642e-06	9.25789e-06	TGFBR2/CDK13/MAP2K5/NR3C1/SIPA1L1/DBP/BHLHE40/ID1/INPP4B/KIT/MIOS/PTEN/CAV1/GCNT1/PMP22/ARHGEF9/DMAC2L/SMAD3/SPOP/CELF2/SRI/DUSP1/LAMC1/ATRN/KALRN/APBB2/NFKB1/PRDM2/PDLIM5/AGGF1/TJP1/ATXN1/IGFBP5/NIPBL/FBLN5/DYRK1A/ICA1/PIK3R3/TOGARAM1/ATP2C1/YTHDC1/ERBB2/RASA2/DDAH1/NEK7/MT1E/FYN/DLG1/DLC1/SCAF8/SYNE1/MRPS31/VLDLR/ACVR2A/ATRX/BMPR1A/AKT3/MAPK14/MMP16/SDC2/PHF3/CDON/NFIB/PTPRM/ADD3/RBPMS/NR1D2/AD…	72	ATC/PTC	-0.576792
INTERFERON_ALPHA_RESPONSE	95	-0.24389	-2.73499	1.13045e-05	5.65227e-05	IRF1/CXCL10/TMEM140/PARP12/DHX58/IFITM1/C1S/CMPK2/USP18/CXCL11/MX1/UBE2L6/SP110/IL4R/TENT5A/RIPK2/OAS1/PSMB9/SLC25A28/TAP1/TRIM25/LGALS3BP/TRIM14/PSME2/UBA7/CNP/PSMB8/CMTR1/RSAD2/EPSTI1/STAT2/PLSCR1/ADAR/TRIM21/IFIH1/TRIM26/CASP1/TRAFD1/LAP3/EIF2AK2/PNPT1/CCRL2/IL7/IFIT3/PSMA3/NUB1/IRF9/CASP8/IFI44/RTP4/IFIT2/IRF2/GBP4/TRIM5/TDRD7/IFI44L/NCOA7/PARP9/GBP2/LAMP3/SAMD9L/PSME1/IL15/SAMD9/HERC6/ELF1/L…	73	ATC/PTC	-0.539667
UNFOLDED_PROTEIN_RESPONSE	110	-0.223494	-2.68967	2.447e-05	0.000111227	EDC4/CXXC1/FKBP14/WFS1/GEMIN4/EXOSC4/PREB/BAG3/SHC1/RRP9/BANF1/DCTN1/NOLC1/ASNS/EIF4A1/DKC1/CKS1B/EIF4G1/NOP56/ERO1A/YIF1A/MTHFD2/LSM4/EEF2/KDELR3/NABP1/CEBPG/NOP14/ATF4/EXOSC2/SLC1A4/ATP6V0D1/EIF4A3/TATDN2/POP4/DDX10/NHP2/LSM1/PDIA5/SRPRB/CCL2/EXOSC10/RPS14/WIPI1/GOSR2/SRPRA/SERP1/SPCS1/EXOSC9/HSPA9/ERN1/ALDH18A1/TSPYL2/XPOT/EXOSC1/PDIA6/EIF2S1/IFIT1/HSPA5/EXOC2/DNAJA4/SPCS3/VEGFA/YWHAZ/NFYB/SSR…	97	ATC/PTC	-0.530725
MYOGENESIS	198	0.158095	2.56982	6.84119e-05	0.00028505	TNNT1/MB/TNNI2/MYL1/ACTN3/ACTA1/ANKRD2/FXYD1/DES/CKM/KCNH2/MYOG/ACTC1/MYL2/COL1A1/SPEG/MYH7/ACTN2/SLN/COL6A2/TNNT3/MYH4/MYH8/MYBPC3/MYL7/MYH2/MYL3/SGCA/MAPK12/SCD/MYH1/SLC6A8/PDLIM7/TNNC2/CACNA1H/TPM2/CHRNA1/TEAD4/ACHE/TNNT2/CASQ1/SMTN/MYF6/CACNG1/PVALB/NOS1/GNAO1/FST/COL6A3/AEBP1/SOD3/MYOM2/NOTCH1/PPFIA4/LSP1/SPHK1/MYLPF/STC2/MYH9/GAA/BIN1/CAV3/TNNI1/TCAP/PYGM/PTGIS/SPDEF/LDB3/CSRP3/DMPK/PPP1R3C…	135	ATC/PTC	0.507076
KRAS_SIGNALING_UP	199	-0.151512	-2.44427	7.84059e-05	0.00029012	KLF4/CCL20/TMEM176B/INHBA/ENG/ITGBL1/CD37/PPP1R15A/TNFAIP3/YRDC/ERO1A/LAT2/TRIB2/TRAF1/EPB41L3/IL2RG/JUP/C3AR1/RBP4/CLEC4A/SCN1B/RELN/CXCL10/HSD11B1/FCER1G/AKT2/RETN/SOX9/ANGPTL4/IL10RA/ANXA10/HKDC1/BTC/RGS16/CA2/CSF2RA/GNG11/KIF5C/NRP1/F13A1/DOCK2/BMP2/IRF8/TLR8/PPBP/PSMB8/PTCD2/NIN/BIRC3/IL1B/DNMBP/ANKH/FBXO4/TSPAN7/G0S2/F2RL1/BTBD3/IKZF1/TSPAN13/AMMECR1/ADAM17/AKAP12/PRELID3B/ZNF639/MMD/TPH1/P…	147	ATC/PTC	-0.482302
P53_PATHWAY	194	-0.162108	-2.57433	8.12336e-05	0.00029012	RAD9A/IFI30/HMOX1/FDXR/ABCC5/ZFP36L1/DCXR/BAIAP2/RPL18/CDKN2B/LIF/POM121/SLC3A2/ITGB4/S100A10/MKNK2/KLF4/KRT17/HRAS/IL1A/GADD45A/EPS8L2/PPP1R15A/DEF6/PLXNB2/ZNF365/PROCR/SERTAD3/CDH13/PCNA/TPRKB/PLK3/CTSF/COQ8A/PLK2/RALGDS/EPHX1/PTPN14/RAP2B/BAX/PHLDA3/LDHB/IER5/DGKA/GPX2/GM2A/TAP1/RGS16/CLCA2/SLC7A11/EPHA2/RACK1/MXD1/SEC61A1/BMP2/HDAC3/TP53/TRAF4/F2R/MXD4/UPP1/CCND3/ACVR1B/DNTTIP2/RPL36/ABHD4/CE…	159	ATC/PTC	-0.507967
SPERMATOGENESIS	133	0.188932	2.56616	0.000172035	0.000546191	TKTL1/TUBA3C/ART3/PRM2/TNP2/ACTL7B/HOXB1/CLGN/NAA11/HTR5A/CST8/SYCP1/PGK2/ELOVL3/ZPBP/NEK2/CRISP2/ADAD1/THEG/TNNI3/DPEP3/DNAJB8/MTNR1A/YBX2/SLC2A5/CFTR/LDHC/GAD1/AKAP4/HSPA2/TCP11/KIF2C/PCSK4/NCAPH/CLVS1/POMC/ALOX15/HBZ/CDKN3/ODF1/NOS1/CNIH2/IL13RA2/TULP2/ADCYAP1/NEFH/ZNRF4/GSG1/PDHA2/AURKA/HSPA1L/DDX4/CHRM4/PAPOLB/RPL39L/DBF4/TTK/GPR182/BUB1/DDX25/TEKT2/GRM8/SNAP91/ADAM2/DMC1/CCNB2/CDK1/ACRV1/SC…	70	ATC/PTC	0.506353
HEME_METABOLISM	191	-0.156849	-2.46152	0.000174781	0.000546191	UROS/SNCA/FECH/P4HA2/GLRX5/NFE2L1/TAL1/ADD1/SEC14L1/RHD/HEBP1/DMTN/MKRN1/SDCBP/SLC25A37/MARK3/UROD/BNIP3L/MGST3/DCAF10/BPGM/KLF3/KHNYN/NR3C1/ISCA1/DAAM1/ELL2/LPIN2/BACH1/ACKR1/MOSPD1/SLC30A1/ADIPOR1/GMPS/SYNJ1/IGSF3/UCP2/ATP6V0A1/TCEA1/TRIM58/KDM7A/DCUN1D1/TOP1/BMP2K/PICALM/LMO2/FBXO9/RNF19A/TENT5C/BTRC/GDE1/FOXO3/FBXO7/EPB41/PRDX2/GAPVD1/NCOA4/ALDH6A1/RIOK3/SLC11A2/EPOR/XPO7/TMEM9B/EZH1/ATG4A/CA…	101	ATC/PTC	-0.485707
TGF_BETA_SIGNALING	53	-0.287066	-2.42563	0.000198551	0.000583974	CDK9/RAB31/BMP2/KLF10/SMURF1/FKBP1A/LTBP2/TGIF1/SMAD1/SMAD7/PPP1CA/ID1/IFNGR2/SMAD3/SMAD6/XIAP/HIPK2/SPTBN1/TJP1/UBE2D3/RHOA/PPM1A/TGFBR1/APC/BMPR2/SKIL/ARID4B/MAP3K7/FNTA/TRIM33/SMURF2/HDAC1/BMPR1A/ACVR1/CTNNB1/ID2/CDH1	37	ATC/PTC	-0.478624
TNFA_SIGNALING_VIA_NFKB	199	-0.137924	-2.22507	0.000341899	0.000949719	TRIP10/MAFF/RHOB/ZC3H12A/KLF6/NFKBIE/PMEPA1/GCH1/SOCS3/LIF/MARCKS/EFNA1/TNIP1/ACKR3/IL23A/CXCL6/KLF4/BCL6/SQSTM1/CCL20/NFKBIA/RELA/INHBA/GEM/FUT4/IL1A/GADD45A/TNIP2/CCL4/PPP1R15A/MAP3K8/TNFAIP3/YRDC/RCAN1/TNFAIP2/TRAF1/ZFP36/IRF1/CXCL10/PLK2/IL6/JUNB/IER5/CXCL11/KLF2/SOD2/STAT5A/B4GALT5/PLEK/RIPK2/NR4A2/TAP1/ATP2B1/NFIL3/PTGER4/CLCF1/ETS2/PANX1/NAMPT/EGR3/KYNU/PNRC1/BIRC2/MXD1/TLR2/BMP2/ABCA1/KLF…	154	ATC/PTC	-0.43905
MTORC1_SIGNALING	196	-0.142744	-2.28857	0.000449432	0.00118272	MAP2K3/GAPDH/ME1/EGLN3/HSPE1/SERPINH1/DDX39A/NUPR1/GPI/SLC9A3R1/BUB1/QDPR/FADS1/MCM2/HMBS/ENO1/NFKBIB/CYP51A1/MCM4/SQLE/FKBP2/TXNRD1/EBP/TFRC/NUFIP1/PFKL/CORO1A/YKT6/IDI1/LDLR/IFI30/TUBG1/TMEM97/TPI1/FDXR/STARD4/CDC25A/ELOVL5/CTH/SHMT2/LDHA/ACLY/DHCR24/CCT6A/AK4/RRP9/PDAP1/SQSTM1/BCAT1/PSPH/GCLC/HPRT1/SRD5A1/PGK1/PPP1R15A/ASNS/CD9/EEF1E1/ERO1A/SLC37A4/MTHFD2/INSIG1/LGMN/DHFR/ABCF2/TUBA4A/PSMC4/UC…	177	ATC/PTC	-0.451579
MYC_TARGETS_V2	58	0.256137	2.34518	0.000591134	0.00147783	SRM/PLK1/MYC/PPAN/DUSP2/MYBBP1A/EXOSC5/SLC19A1/NOC4L/TCOF1/NOP16/HSPE1/RRP12/PUS1/NOP2/TBRG4/MCM5/MRTO4/GRWD1/MCM4/PPRC1/SLC29A2/AIMP2/TMEM97/FARSA/BYSL/IMP4/MAP3K6/RCL1/NIP7/RABEPK/RRP9/PES1/PLK4/NOLC1/CBX3/NOP56/WDR74/IPO4/PA2G4/LAS1L/TFB2M/HK2/DCTPP1/GNL3/CDK4	46	ATC/PTC	0.462751
APOPTOSIS	159	-0.156558	-2.26541	0.000796107	0.00189549	IL1A/GADD45A/TNFSF10/BCAP31/PPP2R5B/CDK2/CASP2/VDAC2/BCL2L1/IRF1/MGMT/IL6/BAX/DIABLO/BRCA1/SLC20A1/CASP4/CASP9/SOD2/MADD/TIMP1/TAP1/PPP3R1/CD38/CDKN1B/EGR3/BCL10/BMP2/PSEN2/GSR/F2R/DAP3/HMGB2/CREBBP/CASP7/DFFA/BIRC3/IL1B/ERBB3/ANKH/BCL2L2/JUN/PEA15/GSTM1/ADD1/IL18/DAP/IER3/BCL2L11/SMAD7/GPX4/CASP3/CASP1/BID/CD2/BMF/LUM/TNFRSF12A/CCNA1/BNIP3L/LGALS3/DNM1L/SOD1/GSN/ROCK1/CASP8/PLPPR4/CAV1/PPT1/XIAP…	115	ATC/PTC	-0.447011
EPITHELIAL_MESENCHYMAL_TRANSITION	199	0.130864	2.11728	0.00108386	0.00246333	DKK1/SERPINE1/COL7A1/GPC1/MMP1/GREM1/COL1A1/COL11A1/PTX3/COL6A2/TFPI2/PCOLCE/CRLF1/FOXC2/LOXL2/APLP1/TGFBI/MMP14/SLC6A8/ANPEP/LRRC15/COL5A1/LOX/MSX1/BGN/TPM2/LOXL1/GAS1/PLOD3/PDGFRB/COL5A3/IL32/COL1A2/LRP1/COL6A3/OXTR/COLGALT1/MMP2/SNAI2/SPP1/ITGA5/CTHRC1/LGALS1/POSTN/PLAUR/RGS4/TGM2/FSTL3/MMP3/CXCL1/MFAP5/FBLN1/NNMT/AREG/ENO2/IGFBP2/PCOLCE2/SERPINH1/THBS2/TNC/P3H1/SDC1/CCN1/COL16A1/PRRX1/EDIL3/C…	126	ATC/PTC	0.417782
FATTY_ACID_METABOLISM	156	-0.145467	-2.08003	0.00222875	0.00467374	CYP4A11/ECH1/HAO2/D2HGDH/FABP2/MDH2/MGLL/CYP4A22/CYP1A1/ENO3/GCDH/REEP6/IDI1/CBR3/IDH3G/CBR1/ELOVL5/CRAT/LDHA/DHCR24/TP53INP2/ACADS/BLVRA/S100A10/VNN1/BPHL/NSDHL/SDHA/LTC4S/CPOX/EPHX1/IDH3B/SMS/ACAT2/ACOT8/HCCS/YWHAH/UBE2L6/GAPDHS/MCEE/APEX1/HSD17B10/CD1D/ECHS1/ACO2/ECI1/CA2/SLC22A5/ACSL1/AOC3/CPT1A/GRHPR/ACSS1/METAP1/TDO2/UGDH/PRDX6/BCKDHB/ALAD/ACAA1/ADIPOR2/UROS/HSP90AA1/AADAT/ECI2/G0S2/FH/ACOT…	133	ATC/PTC	-0.41043
MITOTIC_SPINDLE	198	-0.125947	-2.01729	0.00224339	0.00467374	STAU1/OPHN1/CTTN/WASF1/KATNA1/SMC4/TUBGCP3/KIF22/NUMA1/STK38L/LRPPRC/CYTH2/KIFAP3/CCDC88A/ALS2/GSN/ARHGAP10/FLNB/ROCK1/TUBGCP5/ARHGEF2/RANBP9/VCL/RAPGEF6/FGD4/SMC3/CENPJ/TUBD1/ARHGEF3/PPP4R2/CD2AP/MAPRE1/SPTAN1/DST/KIF1B/SPTBN1/TSC1/PAFAH1B1/CEP192/SSH2/KIF5B/RASAL2/TLK1/CLIP1/EPB41/PDLIM5/PCGF5/APC/RFC1/ABI1/UXT/MYH10/CDK5RAP2/CLASP1/RICTOR/CEP57/LATS1/CNTRL/CDC42/SOS1/RASA2/RAB3GAP1/PALLD/FGD6/…	86	ATC/PTC	-0.39805
PI3K_AKT_MTOR_SIGNALING	105	-0.172873	-2.03904	0.00241691	0.00483382	PRKAR2A/ACTR2/CAMK4/ARPC3/ACACA/STAT2/MAPKAP1/EGFR/DAPP1/PPP1CA/RPS6KA1/PPP2R1B/THEM4/DUSP3/RALB/CXCR4/ACTR3/PRKAG1/UBE2N/YWHAB/RIPK1/MAPK9/IRAK4/PTEN/PRKCB/CALR/TBK1/EIF4E/PRKAA2/ATF1/RAF1/SMAD2/UBE2D3/RIT1/CAB39L/DDIT3/PIK3R3/CLTC/CDKN1A/PTPN11/MAP3K7/GSK3B/CAB39/MAPK1/NCK1/NOD1/PIKFYVE/PLA2G12A/MAPK8/GNA14/MAPK10/HSP90B1/ITPR2/RPS6KA3/TIAM1/VAV3/SLA	57	ATC/PTC	-0.402343
ESTROGEN_RESPONSE_EARLY	199	-0.114566	-1.84824	0.00489468	0.00941284	SFN/KRT8/CCN5/TMPRSS3/STC2/PMAIP1/TGM2/SLC16A1/SCARB1/AREG/KDM4B/KRT13/PAPSS2/RRP12/KRT18/SH3BP5/MLPH/OLFML3/SLC9A3R1/ELF3/SEMA3B/RARA/ADCY1/BLVRB/TFAP2C/CBFA2T3/TSKU/TBC1D30/RAPGEFL1/CELSR1/PPIF/NBL1/SOX3/SYNGR1/FRK/MYBL1/KRT15/OLFM1/KRT19/KLK10/WFS1/ELOVL5/SLC24A3/ALDH3B1/ITPK1/SLC26A2/REEP1/FAM102A/GREB1/MAPT/KLF4/ISG20L2/MED24/PDLIM3/CXCL12/UNC119/RHOD/FOXC1/TPBG/KCNK15/MUC1/FKBP4/CANT1/SIAH2…	181	ATC/PTC	-0.364693
PEROXISOME	104	-0.16321	-1.90736	0.00620927	0.0114986	DLG4/ABCC5/ELOVL5/ABCB9/PEX14/CLN6/HSD3B7/CRAT/ALB/DHCR24/FDPS/ERCC1/CTBP1/HRAS/NUDT19/SLC25A19/PEX6/ACOT8/ABCB4/MVP/PEX5/ESR2/YWHAH/SOD2/GSTK1/PABPC1/ACSL1/ABCC8/CLN8/BCL10/ABCD2/SLC25A17/ERCC3/ACAA1/SLC35B2/ECI2/CRABP1/ISOC1/FIS1/MSH2/SIAH1/SMARCC1/ITGB1BP1/SOD1/HMGCL/VPS4B/SEMA3C/EHHADH/GNPAT/HSD17B11/ACSL4/PEX11A/CNBP/MLYCD/SLC23A2/SCP2/STS/RETSAT/SLC27A2/SLC25A4/IDH1/PEX11B/ATXN1/ABCD3/PEX13…	84	ATC/PTC	-0.376361
BILE_ACID_METABOLISM	112	-0.155297	-1.88986	0.00726958	0.0129814	GNPAT/HSD17B11/PEX11A/BMP6/MLYCD/PEX7/SLC23A2/PEX1/ABCA6/PNPLA8/SCP2/RETSAT/CYP7B1/SLC27A2/IDH1/EFHC1/ATXN1/ABCD3/PEX13/ABCA3/ABCA9/ACSL5/HACL1/PECR/ALDH9A1/ABCA5/PRDX5/AR/DIO1/PEX19/ALDH1A1/EPHX2/LONP2/ABCA8/HSD17B6/HSD17B4/NUDT12/BBOX1/NR3C2/CYP39A1/DIO2/CROT/CAT/RXRG	44	ATC/PTC	-0.372908
IL2_STAT5_SIGNALING	199	-0.106383	-1.71623	0.00983769	0.0169615	IFITM3/PRAF2/CCNE1/PUS1/NDRG1/SLC39A8/SOCS1/NOP2/RNH1/PTGER2/CKAP4/GADD45B/BATF/ADAM19/EOMES/SLC29A2/ENO3/SCN9A/PIM1/CD81/TNFSF11/MYO1C/IL10/ITGAE/BATF3/IL2RA/MAFF/RHOB/CTSZ/KLF6/TNFRSF1B/CDKN1C/LIF/SERPINC1/GLIPR2/SMPDL3A/SYT11/LTB/FURIN/AHCY/NCS1/SYNGR2/PDCD2L/TNFSF10/MAP3K8/ARL4A/PLIN2/CDCP1/DCPS/MUC1/TRAF1/WLS/BCL2L1/CXCL10/GSTO1/GPR65/RHOH/CYFIP1/IL10RA/IL4R/HK2/PTCH1/TLR7/FAH/P4HA1/AGER/NFI…	170	ATC/PTC	-0.338646
PANCREAS_BETA_CELLS	38	0.257274	1.88872	0.0129744	0.021624	SCGN/PDX1/ISL1/G6PC2/HNF1A/NEUROD1/CHGA/INSM1/DCX/SST/NEUROG3/GCK/PAX4/PAX6/INS/IAPP/PKLR/MAFB/SYT13/SLC2A2	20	ATC/PTC	0.372682
COMPLEMENT	200	-0.106934	-1.73045	0.0155957	0.0251544	TNFAIP3/S100A9/LCK/ITGAM/MMP12/GP1BA/CDH13/GZMB/IRF1/SH2B3/FCER1G/CR1/LGMN/IL6/C1S/KCNIP3/COL4A2/ATOX1/CASP4/CASP9/C4BPB/PLEK/APOBEC3G/TIMP1/GP9/GRB2/PSMB9/DGKG/CA2/GNG2/LCP2/NOTCH4/PDGFB/KYNU/CALM3/C9/GNAI3/CASP7/BRPF3/PIK3CG/DOCK4/GZMK/PLSCR1/XPNPEP1/CBLB/DYRK2/JAK2/CASP3/CASP1/RNF4/LAP3/RABIF/PRKCD/LGALS3/PREP/RASGRP1/FDX1/AKAP10/PLA2G4A/VCPIP1/USP14/HSPA5/LYN/PRDM4/PLA2G7/GCA/ANXA5/LIPA/ZEB1/…	132	ATC/PTC	-0.341453
ALLOGRAFT_REJECTION	186	-0.112391	-1.75281	0.0179804	0.0280944	CD7/BCL3/IL12RB1/TNF/ELANE/SPI1/CXCR3/IL2RB/CD8A/ITGB2/WAS/IL12A/FASLG/PRF1/C2/NOS2/SOCS1/CCL5/TRAF2/IRF7/CCL7/CD8B/FLNA/FCGR2B/ELF4/MAP4K1/NCF4/KLRD1/CD3E/CD74/CSK/PF4/ICOSLG/IFNG/CXCL9/ZAP70/GZMA/CRTAM/IL10/EIF5A/IL2RA/CD4/ITGAL/IL4/THY1/LIF/PTPN6/PSMB10/LTB/BCAT1/INHBA/CD247/IL9/CCL4/CCR1/IL27RA/LCK/SIT1/TAPBP/IL2RG/AKT1/RPS19/GZMB/FYB1/IL2/IL6/BRCA1/CCR5/SRGN/HCLS1/GPR65/NME1/IL4R/GLMN/CD1D/T…	170	ATC/PTC	-0.345864
APICAL_SURFACE	44	0.202246	1.60109	0.0313847	0.0475525	ATP6V0A4/SCUBE1/NTNG1/PCSK9/SLC22A12/LYPD3/RHCG/SLC34A3/GATA3/MDGA1/GAS1/RTN4RL1/HSPB1/CROCC/EFNA5/PKHD1/PLAUR/IL2RB/EPHB4	19	ATC/PTC	0.315927
APICAL_JUNCTION	200	0.0929017	1.50867	0.0586957	0.0863171	CALB2/FLNC/CLDN6/ACTN3/NRAP/ACTA1/MMP9/KRT31/MADCAM1/KCNH2/ACTC1/SPEG/ACTN2/CNTN1/SLC30A3/FSCN1/PPP2R2C/ACTG2/DMP1/TGFBI/NRXN2/ZYX/CDH15/AMH/CADM2/CLDN14/ATP1A3/PDZD3/WNK4/PKD1/DSC1/NLGN2/RHOF/COL9A1/MMP2/CLDN19/NRTN/CERCAM/CLDN9/NECTIN4/DSC3/ACTN1/CD209/MYH9/NFASC/CD276/SDC3/CDH8/MAPK11/IKBKG/ITGA10/COL16A1/NLGN3/MVD/ACTB/CDH11/MYL9/ACTN4/NECTIN1/SORBS3/CLDN5/GNAI1/CLDN15/INPPL1/SIRPA/CDSN/VASP/…	122	ATC/PTC	0.297691
UV_RESPONSE_UP	154	-0.105673	-1.50057	0.0666667	0.0952381	TFRC/MRPL23/PPIF/CYP1A1/YKT6/ARRB2/DGAT1/HMOX1/DLG4/OLFM1/TYRO3/MGAT1/RHOB/SIGMAR1/GCH1/CDKN2B/CDKN1C/SPR/PDAP1/STARD3/FURIN/GRINA/SQSTM1/PPAT/NFKBIA/PDLIM3/DNAJB1/CDC34/NPTXR/ASNS/TST/RFC4/ATP6V1F/MARK2/CDK2/CDO1/FKBP4/CLTB/FGF18/IRF1/POLR2H/STK25/EPHX1/IL6/JUNB/RXRB/TUBA4A/PSMC3/PRKACA/SOD2/CEBPG/C4BPB/AGO2/TAP1/CA2/APOM/CYB5R1/PLCL1/BMP2/NTRK3/TGFBRAP1/CNP/DDX21/GRPEL1/CCND3/HYAL2/STIP1/SLC6A1…	122	ATC/PTC	-0.296091
COAGULATION	138	-0.110669	-1.4942	0.0717054	0.0995909	PECAM1/MMP15/CTSB/S100A1/C3/ITGA2/CTSH/PLAU/FYN/ACOX2/LAMP2/LTA4H/RAPGEF3/CTSE/HPN/ISCU/FN1/S100A13/SERPINA1/CTSO/CPQ/CFI/CFH/OLR1/DPP4/ITGB3/PRSS23/ANXA1/DUSP6/PROS1/CLU	31	ATC/PTC	-0.294835
IL6_JAK_STAT3_SIGNALING	86	-0.142293	-1.50673	0.0758483	0.102498	IL12RB1/TNF/CNTFR/CXCL3/CXCL1/REG1A/SOCS1/BAK1/LTBR/CCL7/IL15RA/PF4/CSF3R/CXCL9/PIM1/HMOX1/IL2RA/IL9R/CSF2RB/TNFRSF1B/TYK2/SOCS3/PTPN1/PIK3R5/LTB/MAP3K8/CD9/CCR1/MYD88/IL2RG/IL17RA/IRF1/CXCL10/IL6/ACVRL1/IL10RB/TNFRSF1A/CXCL11/IL4R/GRB2/CSF2RA/CD38/CRLF2/TLR2/ACVR1B/TNFRSF21/ITGA4/IL1B/IL1R2/JUN/STAT2/IL3RA/OSMR/TNFRSF12A/PDGFC/HAX1/IL18R1/IFNGR2/CSF2/IL7/IL1R1/IRF9/CBL/LEPR/STAT3/IFNAR1/A2M/IL17…	81	ATC/PTC	-0.297308
ESTROGEN_RESPONSE_LATE	198	-0.0890774	-1.42675	0.0855019	0.112502	BATF/BLVRB/TFAP2C/STIL/ISG20/RAPGEFL1/TOP2A/PPIF/CKB/IDH2/XRCC3/NBL1/SOX3/SLC29A1/SLC2A8/FRK/ST6GALNAC2/CYP4F11/IMPA2/OLFM1/TPSAB1/KRT19/KLK10/LSR/WFS1/DCXR/LTF/ELOVL5/SLC24A3/ALDH3B1/ITPK1/SLC26A2/FAM102A/MEST/ETFB/PTPN6/MAPT/KLF4/PLK4/PDLIM3/HPRT1/CXCL12/GJB3/FOXC1/TST/DLG5/CD9/ASS1/S100A9/TPBG/FKBP4/ZFP36/SIAH2/CACNA2D2/ABHD2/FABP5/PTGER3/HSPB8/PRKAR2B/NXT1/CALCR/MDK/PDZK1/GLA/MICB/SLC1A4/CA2/…	158	ATC/PTC	-0.281526
NOTCH_SIGNALING	32	-0.216242	-1.42104	0.0990291	0.12696	DTX1/PSEN2/ST3GAL6/DLL1/PSENEN/NOTCH2/WNT5A/APH1A/RBX1/CUL1/TCF7L2/FBXW11/FZD1/JAG1/MAML2/CCND1/HES1/SKP1/FZD5/DTX4	20	ATC/PTC	-0.280399
REACTIVE_OXYGEN_SPECIES_PATHWAY	49	-0.175756	-1.43816	0.107345	0.134181	GCLC/FES/PTPA/GCLM/STK25/JUNB/TXN/ABCC1/ATOX1/GLRX2/SOD2/SELENOS/SCAF4/NDUFS2/EGLN2/HMOX2/GSR/PRDX6/NQO1/NDUFA6/GPX4/OXSR1/GLRX/MSRA/SOD1/LAMTOR5/NDUFB4/PRDX2/MBP/PRNP/PRDX1/MGST1/HHEX/PDLIM1/IPCEF1/GPX3/CAT	37	ATC/PTC	-0.283778
CHOLESTEROL_HOMEOSTASIS	73	-0.137857	-1.34849	0.136364	0.166297	MVD/SEMA3B/ALDOC/ECH1/CYP51A1/GNAI1/SQLE/EBP/PCYT2/IDI1/LDLR/S100A11/TMEM97/FBXO6/SREBF2/STARD4/GUSB/FDPS/AVPR1A/ETHE1/CXCL16/ACTG1/PMVK/NSDHL/MVK/PPARG/CD9/ACSS2/LGMN/FABP5/ACAT2/ANTXR2/GPX8/NFIL3/PNRC1/ABCA2/FDFT1/STX5/GSTM2/PLSCR1/TNFRSF12A/HMGCS1/LGALS3/ATXN2/TM7SF2/ANXA5/CPEB2/DHCR7/JAG1/HMGCR/ADH4/ATF3/CHKA/ERRFI1/HSD17B7/CTNNB1/SC5D/PDK3/TP53INP1/LPL/MAL2/ALCAM/CLU	63	ATC/PTC	-0.266084
INFLAMMATORY_RESPONSE	200	-0.0805382	-1.3033	0.153137	0.182305	F3/PTGER2/CCL5/EDN1/IRF7/CCL7/MEFV/GNA15/IL15RA/OSM/SLC28A2/BST2/ICOSLG/PDPN/CSF3R/GPC3/CXCL9/LDLR/NOD2/CMKLR1/IL10/C5AR1/BEST1/GABBR1/ADM/KLF6/SCARF1/TNFRSF1B/GCH1/NMI/P2RX7/LIF/PVR/PIK3R5/GPR132/CXCL6/CCL20/NFKBIA/RELA/INHBA/EMP3/IL1A/TNFSF10/LCK/TPBG/GP1BA/HRH1/TAPBP/C3AR1/SCN1B/LPAR1/IRF1/CXCL10/SLC31A2/SLC31A1/IFITM1/IL6/AQP9/MSR1/IRAK2/CXCL11/FPR1/IL10RA/IL4R/TIMP1/RIPK2/RGS1/ATP2B1/RGS16/P…	162	ATC/PTC	-0.257167
GLYCOLYSIS	196	-0.0767587	-1.23065	0.20442	0.237698	PYGL/SDC3/IDUA/STMN1/SPAG4/CHST12/ENO2/LCT/GALK1/ME1/EGLN3/SLC25A10/SDC1/PFKFB1/MIOX/CAPN5/ELF3/IRS2/ENO1/HMMR/PLOD1/B4GALT2/ALDOB/B3GAT3/MDH2/ISG20/CDK1/GPC3/CHPF2/GYS1/PFKP/RBCK1/TPI1/IGFBP3/QSOX1/NANP/PKM/AGRN/CLN6/CTH/GUSB/PKP2/LDHA/AK4/ANG/PC/MED24/GCLC/GMPPA/XYLT2/B4GALT7/NSDHL/PGK1/NDST3/PGAM1/ALG1/TPBG/ERO1A/ABCB6/FKBP4/TALDO1/SLC37A4/EXT1/CITED2/KDELR3/PAXIP1/TXN/SOX9/PYGB/PSMC4/POLR3K/V…	166	ATC/PTC	-0.242831
E2F_TARGETS	198	0.0725725	1.17966	0.24569	0.279193	KIF18B/SPC25/DIAPH3/AURKB/MYBL2/PLK1/UBE2S/CDC20/ESPL1/TRIP13/DEPDC1/HMGA1/BIRC5/TACC3/RNASEH2A/TK1/CENPM/MKI67/CDCA3/GINS1/MYC/KIF2C/RRM2/KIF4A/MAD2L1/CDCA8/DSCC1/CDKN3/SPC24/POLD1/CDKN2A/MXD3/MELK/ORC6/AURKA/CIT/POLE/CENPE/RACGAP1/WDR90/RAD51AP1/POLD2/STMN1/CTPS1/CCNE1/LMNB1/TIMELESS/TCF19/DDX39A/POLA2/TBRG4/SPAG5/MCM5/MCM2/SNRPB/LIG1/HMMR/ASF1B/E2F8/POP7/NCAPD2/MCM4/GINS4/BUB1B/TFRC/JPT1/CCNB2…	193	ATC/PTC	0.232769
HEDGEHOG_SIGNALING	35	-0.168145	-1.14295	0.295547	0.328385	HEY2/ADGRG1/VLDLR/NRP2/NF1/RASA1/UNC5C/NRCAM/SLIT1	9	ATC/PTC	-0.225526
HYPOXIA	200	-0.0656617	-1.06256	0.365314	0.39708	PPFIA4/PFKFB3/BRS3/SLC2A3/STBD1/DDIT4/PLAUR/HAS1/CCN5/PKLR/SAP30/STC2/MYH9/PCK1/GAA/TGM2/PYGM/SDC3/SCARB1/TMEM45A/ENO2/GALK1/GAPDH/PHKG1/SRPX/CCN1/NDRG1/F3/GPI/B4GALNT2/PPP1R3C/ALDOC/IRS2/ENO1/ALDOB/ISG20/FOSL2/SLC25A1/PFKL/MT2A/ENO3/GPC3/PIM1/GYS1/PFKP/PRKCA/HMOX1/TPI1/IGFBP3/MAFF/CAVIN3/ADM/HS3ST1/ILVBL/KLF6/LDHA/CDKN1C/EFNA1/AK4/ACKR3/HK1/AMPD3/PGK1/PPP1R15A/NOCT/PLIN2/TNFAIP3/TPBG/ERO1A/ZFP36…	175	ATC/PTC	-0.209665
XENOBIOTIC_METABOLISM	197	-0.0649184	-1.042	0.394107	0.419263	TTPA/PTGDS/FMO3/ASL/BLVRB/ECH1/SMOX/VTN/LONP1/MT2A/CYP1A1/GCKR/TYR/APOE/HES6/LCAT/GSTA3/HMOX1/AKR1C3/TMEM97/CYP2S1/GNMT/MPP2/DCXR/PTGES3/CBR1/ANGPTL3/ELOVL5/GCH1/SHMT2/GSTM4/PSMB10/VNN1/BPHL/BCAT1/PC/TMEM176B/AHCY/CYP2E1/GCLC/HPRT1/PEMT/PGD/CYP1A2/ACP2/ITIH4/ACOX3/ATOH8/CSAD/CDO1/JUP/RBP4/CYP27A1/ENPEP/HSD11B1/EPHX1/AKR1C2/GSTO1/AQP9/TNFRSF1A/DDAH2/NPC1/NFS1/SERTAD1/PPARD/MTHFD1/SLC12A4/AOX1/GART…	154	ATC/PTC	-0.205607
G2M_CHECKPOINT	194	0.0574247	0.923572	0.553648	0.576717	CENPA/SLC7A5/AURKB/NEK2/MYBL2/TROAP/PLK1/UBE2S/CDC20/CDC45/ESPL1/TPX2/HMGA1/UBE2C/BIRC5/PBK/TACC3/HOXC10/CCNF/MKI67/MYC/RAD54L/KIF2C/E2F2/KIF4A/MAD2L1/CDKN3/E2F1/POLQ/UCK2/CCNA2/EXO1/EFNA5/KIF23/BCL3/ORC6/ATF5/CDC6/SLC7A1/AURKA/POLE/SAP30/CENPE/NDC80/RACGAP1/KIF15/KNL1/CHAF1A/STMN1/DTYMK/CENPF/LMNB1/DBF4/TTK/TRAIP/DDX39A/POLA2/BUB1/NUSAP1/MCM5/MCM2/HMMR/PRC1/STIL/SQLE/INCENP/JPT1/CCNB2/TOP2A/MT2A…	76	ATC/PTC	0.182239
WNT_BETA_CATENIN_SIGNALING	42	0.108179	0.827257	0.686475	0.700485	DKK1/WNT6/WNT1/MYC/NCOR2/WNT5B/NOTCH1/DKK4/JAG2/GNAI1/DVL2/KAT2A/CSNK1E/NKD1/SKP2/AXIN1/HDAC5/FZD8/HDAC2/PPARD/MAML1/HDAC11/PTCH1/NOTCH4/HEY1/PSEN2/TP53/NCSTN/DLL1/FRAT1/TCF7/ADAM17/AXIN2/NUMB	34	ATC/PTC	0.163234
ANGIOGENESIS	36	-0.104204	-0.723721	0.785288	0.785288	SPP1/POSTN/FGFR1/PDGFA/PRG2/JAG2/VTN/PF4/COL5A2/PGLYRP1/VAV2/COL3A1/CXCL6/FSTL1/VCAN/KCNJ8/TIMP1/LRPAP1/NRP1/TNFRSF21/THBD/LUM/VEGFA/STC1/PTK2/S100A4/APP/JAG1/ITGAV/SLCO2A1/LPL/OLR1/CCND2	33	ATC/PTC	-0.142804
MYC_TARGETS_V1	137	-0.305159	-4.08384	7.24673e-12	3.62336e-10	CBX3/HSPE1/CCT5/TYMS/PHB2/BUB3/CSTF2/NOLC1/PSMC4/SERBP1/PTGES3/CDK2/NHP2/RPS5/PSMD3/PGK1/CCT3/GNL3/HPRT1/PABPC1/FAM120A/RAN/PPM1G/SNRPD1/TFDP1/PSMD8/PA2G4/APEX1/EIF1AX/CDK4/SRPK1/EIF4A1/USP1/RPS3/DDX21/G3BP1/SF3A1/HDAC2/TUFM/RRM1/UBE2L3/SNRPD2/C1QBP/AP3S1/EIF4H/PPIA/HNRNPA1/GLO1/TXNL4A/IFRD1/RSL1D1/PSMD7/KPNB1/MRPS18B/SF3B3/HNRNPA2B1/VBP1/XRCC6/COX5A/TARDBP/DUT/NDUFAB1/NCBP2/YWHAE/POLE3/MRPL9/SMA…	116	miRNA_dn	-1
PROTEIN_SECRETION	60	-0.443516	-4.04296	3.99537e-11	9.98842e-10	RER1/AP3S1/TMX1/GBF1/VPS4B/PPT1/TSG101/LMAN1/CTSC/SNAP23/GOSR2/SSPN/NAPG/ANP32E/ARCN1/CLTA/ATP6V1H/GNAS/TMED2/M6PR/IGF2R/KIF1B/RAB5A/DNM1L/COPB2/ZW10/MAPK1/SOD1/SH3GL2/ADAM10/CLTC/ARFIP1/RAB22A/RAB14/VPS45/STX7/YIPF6/TMED10/VAMP4/AP1G1/TPD52/CAV2/OCRL/MON2/CLCN3/LAMP2/RPS6KA3/ATP1A1/ATP7A/STX12	50	miRNA_dn	-0.989989
OXIDATIVE_PHOSPHORYLATION	105	-0.313991	-3.69017	6.09223e-10	1.01537e-08	COX6B1/NDUFA9/NDUFA8/HSD17B10/ATP6AP1/CPT1A/COX17/COX10/CYCS/AIFM1/SLC25A20/TOMM22/UQCRQ/OGDH/ACO2/NDUFA2/FXN/UQCRFS1/COX7A2L/TIMM9/MRPS11/DLST/UQCR10/SURF1/NDUFA6/ECI1/COX5A/SDHC/PHYH/NDUFAB1/GRPEL1/COX4I1/TIMM17A/UQCR11/OXA1L/NDUFB4/VDAC1/MFN2/NDUFB5/MTRF1/SDHD/ATP6V1H/ATP6V1E1/CS/SLC25A3/MRPL35/HADHA/ATP6V1G1/COX15/AFG3L2/COX6C/LRPPRC/ABCB7/FDX1/COX11/DECR1/NDUFS1/NDUFB8/ATP6V1C1/HSPA9/COX6A1/…	77	miRNA_dn	-0.903604
EPITHELIAL_MESENCHYMAL_TRANSITION	134	0.275015	3.79865	1.97867e-09	2.47333e-08	COL1A1/SERPINE1/COL7A1/GPC1/DKK1/TFPI2/TGFBI/GREM1/COL5A1/FOXC2/LOXL2/MMP14/LRRC15/ANPEP/LGALS1/SPP1/COL6A3/POSTN/MMP3/CTHRC1/APLP1/TPM2/TNC/PLAUR/PDGFRB/TGM2/COL5A3/THBS2/RGS4/OXTR/MMP2/NNMT/SNAI2/CXCL1/COLGALT1/MSX1/LRP1/GAS1/FSTL3/CDH11/ITGA5/SDC1/SCG2/IGFBP2/COL12A1/MFAP5/P3H1/PDLIM4/ADAM12/QSOX1/PTHLH/EDIL3/LOX/VCAM1/PMEPA1/PRRX1/SPARC/DAB2/PLOD1/NTM/SFRP4/VCAN/MXRA5/BASP1/MYLK/BMP1/INHBA/SL…	95	miRNA_dn	0.930167
KRAS_SIGNALING_DN	112	0.2899	3.61487	4.78211e-09	4.78211e-08	SLC6A3/CALML5/FGFR3/LYPD3/PAX3/KCNQ2/HTR1D/SNCB/WNT16/CKM/NGB/NPHS1/NTF3/KRT1/SHOX2/LFNG/GRID2/PKP1/HNF1A/GDNF/ACTC1/PTGFR/KCNN1/SLC12A3/IL12B/SERPINA10/EDAR/CLPS/CAPN9/KRT4/ARPP21/ABCB11/TLX1/PCDHB1/KCND1/SLC30A3/VPREB1/HTR1B/IGFBP2/KLK7/CACNA1F/SSTR4/GP2/GPR3/SMPX/KRT13/CACNG1/BMPR1B/ATP4A/CPA2/MEFV/ITIH3/SPTBN2/MYO15A/ABCG4/YBX2/INSL5/CNTFR/TGM1/CHRNG/NOS1/PROP1	62	miRNA_dn	0.885164
ANDROGEN_RESPONSE	72	-0.284749	-2.80826	1.75229e-05	0.000146024	PA2G4/UBE2I/UAP1/CCND3/ARID5B/GNAI3/GSR/MAF/SMS/ANKH/SRF/HPGD/B4GALT1/ADAMTS1/XRCC6/CCND1/SLC38A2/TNFAIP8/LMAN1/ELK4/SRP19/SPCS3/TMEM50A/ACSL3/MAP7/VAPA/KLK2/HMGCS1/PDLIM5/ELL2/NCOA4/XRCC5/PGM3/FKBP5/CDC14B/AKAP12/PIAS1/TPD52/ITGAV/RAB4A/APPBP2/HERC3/ZBTB10/UBE2J1/HMGCR/DNAJB9/RPS6KA3/PLPP1/ABCC4/STEAP4/GPD1L/TMPRSS2/LIFR	53	miRNA_dn	-0.687653
ALLOGRAFT_REJECTION	112	0.20911	2.60747	5.76092e-05	0.000405638	IL11/RPL3L/CDKN2A/KRT1/PRKCG/CD7/ITGB2/CSF1/IL13/IL12B/EREG/IL12RB1/IL2RB/FASLG/PRF1/CCL5/IL12A/ACHE/MAP4K1/NCF4/CD8A/CXCL9/CD74/CD4/IL2RA/SOCS1/ELF4/CRTAM/CD8B/TNF/CSK/IL10/BCAT1/ITGAL/LCK/NOS2/CD247/CCR1/TRAF2/CCR5/KLRD1/INHBA/GZMB/SIT1/HCLS1/IL2/CARTPT/GPR65/FGR/LTB/CD3G/THY1/LIF/CD86/NCR1/CD2/IL16/LCP2/IL18RAP/CD3D/ITK/IFNAR2/F2R/IL27RA/NLRP3/RPS19/IL18/ICAM1/AKT1/CCL22/TAP2/CD28/CD1D/CCL2/TA…	80	miRNA_dn	0.638485
ADIPOGENESIS	106	-0.217778	-2.57338	7.00856e-05	0.000405638	RETN/ITGA7/CD151/ADIG/ABCB8/MYLK/SCARB1/SLC5A6/ESRRA/DGAT1/MRAP/PTGER3/SLC25A1/MGLL/PEX14/YWHAG/TST/SLC19A1/PLIN2/LIPE/MDH2/TKT/COL15A1/ACLY/PEMT/PREB/VEGFB/UCK1/PHLDB1/IDH3G/SOWAHC/TALDO1/IDH3A/RMDN3/ADIPOQ/STAT5A/COL4A1/ELOVL6/BCL6/ENPP2/ATP1B3/SLC27A1/ADCY6/PGM1/UQCRC1/LAMA4/ITSN1/AGPAT3/DHCR7/PPP1R15B/PPARG/AIFM1/UQCRQ/ACO2/ANGPT1/ARL4A/GPAT4/RREB1/RAB34/BCL2L13/BAZ2A/ELMOD3/UQCR10/NMT1/SDHC/…	102	miRNA_dn	-0.630137
INFLAMMATORY_RESPONSE	146	0.186573	2.65782	7.30148e-05	0.000405638	SERPINE1/MMP14/CD14/EBI3/CD70/TNFRSF9/TNFSF9/PLAUR/CSF1/OPRK1/IL12B/EREG/MYC/GNA15/SPHK1/TACR3/IL2RB/CSF3/RHOG/OSM/CCL5/ITGA5/CXCL9/AXL/ADORA2B/NOD2/NPFFR2/ADM/CD82/PROK2/PTGIR/CSF3R/IL10/PIK3R5/MEFV/LCK/TNFRSF1B/LDLR/KCNMB2/PDPN/GCH1/IL15RA/LTA/NMUR1/AQP9/MSR1/ROS1/FFAR2/HRH1/IL10RA/C3AR1/P2RX7/CXCL11/SLC7A1/INHBA/SLC1A2/CMKLR1/HAS2/SLC31A2/SLAMF1/RGS1/EDN1/PTAFR/SCN1B/PTGER4/CYBB/FPR1/BEST1/LIF…	113	miRNA_dn	0.650815
UNFOLDED_PROTEIN_RESPONSE	73	-0.253451	-2.50554	0.000166993	0.000834967	GEMIN4/EIF4A3/NOP14/BANF1/POP4/EIF4A1/LSM1/DDX10/ATP6V0D1/TATDN2/PDIA5/ATF4/CEBPG/EXOSC2/IFIT1/SRPRB/RPS14/WFS1/SERP1/SRPRA/PDIA6/SPCS3/GOSR2/HSPA5/SPCS1/DNAJA4/YWHAZ/EIF2S1/IMP3/DCP2/EXOC2/EXOSC1/CALR/HYOU1/SSR1/VEGFA/PARN/NFYA/ATF6/NFYB/HERPUD1/EIF4E/CNOT6/SDAD1/XPOT/HSPA9/TSPYL2/DNAJC3/DNAJB9/NPM1/ATF3	51	miRNA_dn	-0.613526
DNA_REPAIR	96	-0.204709	-2.31466	0.000516313	0.00234688	APRT/VPS37D/POLA2/NME4/POLR2F/CMPK2/VPS28/ERCC1/CANT1/RFC2/TARBP2/BCAP31/POLD4/ALYREF/TYMS/POLE4/BRF2/POLL/CCNO/SEC61A1/POM121/POLR2H/RAE1/GTF3C5/HPRT1/RALA/DDB2/DGCR8/RFC3/DGUOK/ADCY6/POLR2D/TP53/VPS37B/SSRP1/COX17/POLR3C/UMPS/ERCC4/GTF2H3/CLP1/GTF2F1/SURF1/POLR2G/SF3A3/TSG101/POLR1D/DUT/POLR1C/NCBP2/CSTF3/AGO4/RPA2/POLD3/AK1/POLR2C/TAF10/RFC5/PDE4B/MRPL40/TMED2/SDCBP/POLH/SNAPC5/NUDT21/ERCC8/RB…	81	miRNA_dn	-0.566785
UV_RESPONSE_DN	102	-0.192585	-2.24133	0.00110272	0.00431133	GRK5/EFEMP1/TGFBR2/WDR37/MAGI2/IRS1/SRI/LAMC1/TFPI/KALRN/SMAD7/CDK13/IGF1R/PIK3R3/NR3C1/AGGF1/BCKDHB/IGFBP5/PTEN/ARHGEF9/PDLIM5/ATXN1/SMAD3/DLC1/TJP1/DDAH1/MIOS/MMP16/ATRN/PRDM2/ATP2C1/DYRK1A/RASA2/NIPBL/APBB2/GCNT1/YTHDC1/DLG1/ATRX/FBLN5/MT1E/AKT3/PHF3/NFIB/ACVR2A/MET/SDC2/BMPR1A/ITGB3/CDON/PLPP3	51	miRNA_dn	-0.54883
APICAL_JUNCTION	133	0.162944	2.24163	0.00112095	0.00431133	CALB2/FLNC/CLDN6/KCNH2/TGFBI/ACTA1/SPEG/FSCN1/WNK4/DSC3/ACTC1/COL9A1/ACTN2/CD209/DSC1/NRXN2/CLDN19/MMP2/CLDN14/SDC3/PPP2R2C/KRT31/RHOF/DMP1/PDZD3/CDH11/CD276/SLC30A3/CNTN1/CADM2/NLGN2/CERCAM/VASP/RAC2/SIRPA/NLGN3/MAPK11/NFASC/VCAM1/ATP1A3/ITGA10/ACTN4/CDH8/IKBKG/CLDN5/MVD/VCAN/BMP1/GNAI2/TSPAN4/SHC1/MYL9/TUBG1/SRC/INPPL1/CDSN/SHROOM2/BAIAP2/TRAF1/SORBS3/ADRA1B/THY1/VAV2/PFN1/EVL/CD86/YWHAH/RRAS/C…	102	miRNA_dn	0.548902
HEME_METABOLISM	119	-0.177489	-2.25004	0.00159483	0.00569584	RCL1/SMOX/ABCG2/HTATIP2/HDGF/TRIM10/ASNS/CPOX/CTNS/LRP10/RNF123/P4HA2/PIGQ/FOXJ2/UBAC1/NARF/GCLM/PSMD9/MFHAS1/MINPP1/RANBP10/EIF2AK1/XK/SNCA/TSPAN5/CCND3/RHD/GCLC/HAGH/SIDT2/SLC7A11/IGSF3/FECH/ALAD/SLC25A37/GLRX5/SEC14L1/AGPAT4/UROS/BNIP3L/KHNYN/DCAF10/DMTN/MARK3/MKRN1/TNS1/KLF3/BMP2K/KDM7A/DAAM1/NR3C1/NFE2L1/BACH1/SYNJ1/GMPS/SDCBP/TAL1/TMEM9B/MOSPD1/GDE1/TOP1/ATP6V0A1/EPB41/ELL2/NCOA4/XPO7/FOXO3…	90	miRNA_dn	-0.550962
MYOGENESIS	120	0.167058	2.16343	0.00352112	0.0109332	TNNT1/COL1A1/KCNH2/MYOG/ACTA1/SCD/SPEG/CKM/SGCA/PDLIM7/COL6A3/MB/TNNT3/ACTC1/DES/TPM2/LSP1/ACTN2/MAPK12/AEBP1/SPHK1/CSRP3/ACHE/TNNT2/CASQ1/GNAO1/EPHB3/TNNI1/FST/PTGIS/CACNG1/MYLPF/REEP1/ADAM12/MYBPH/SPARC/CHRNG/ITGA7/NOS1/PTP4A3/MYO1C/TCAP/AGRN/MYLK/MEF2D/BIN1/SLC6A8/DMPK/PC/STC2/SYNGR2/FLII/SORBS3/PPP1R3C/BDKRB2/HSPB2/IGFBP3/CDH13/EFS/LDB3/SGCG/PLXNB2/PDE4DIP/ATP2A1/COL15A1	65	miRNA_dn	0.529755
FATTY_ACID_METABOLISM	72	-0.204734	-2.01914	0.00360122	0.0109332	HMGCS2/NCAPH2/CYP1A1/HAO2/DHCR24/RDH16/CYP4A22/VNN1/AQP7/MGLL/LDHA/MDH2/YWHAH/UBE2L6/ENO2/IDI1/FABP2/CPOX/IDH3G/ELOVL5/CD1D/D2HGDH/TDO2/CYP4A11/SDHA/UGDH/HCCS/APEX1/PRDX6/MCEE/HSD17B10/CPT1A/SMS/ACO2/TP53INP2/METAP1/ALAD/HSP90AA1/HPGD/DLST/AOC3/SLC22A5/UROS/PPARA/ECI1/SDHC/ADSL/OSTC/HSD17B11/ACSL1/KMT5A/ACSL4/SDHD/CPT2/ERP29/BCKDHB/ADIPOR2/ACSS1/AADAT/HMGCS1/GABARAPL1/GLUL/PSME1/NBN/DECR1/RETSAT/…	69	miRNA_dn	-0.494421
INTERFERON_GAMMA_RESPONSE	110	0.167146	2.07378	0.00379018	0.0109332	HELZ2/IL2RB/CCL5/KLRK1/CXCL9/CD74/ZBP1/SOCS1/CSF2RB/OAS3/SLAMF7/IFI30/OASL/NLRC5/VCAM1/GCH1/IL15RA/VAMP5/MX2/IRF5/BATF2/IL10RA/CXCL11/PML/OAS2/CMKLR1/CIITA/RBCK1/TNFAIP2/PSMB9/TNFAIP3/SERPING1/PARP12/IDO1/FPR1/MYD88/CD86/NMI/MTHFD2/RSAD2/DHX58/EPSTI1/LYSMD2/PTPN1/LCP2/CMPK2/TRIM14/UBE2L6/SAMHD1/SP110/PIM1/IFNAR2/PSMB2/USP18/SOCS3/RNF31/TNFSF10/ICAM1/IRF1/PSMB8/XAF1/CASP1/LGALS3BP/CCL2/GBP6/TAPBP/…	100	miRNA_dn	0.5078
COAGULATION	63	0.222264	2.09492	0.00393596	0.0109332	SERPINE1/MMP11/TFPI2/MMP14/GDA/C1QA/LEFTY2/APOC3/APOC2/HNF4A/MMP3/F12/MMP2/F2RL2/LRP1/TMPRSS6/MMP10/MMP8/CTSK/FGA/TF/CTSV/SPARC/HMGCS2/CAPN5/BMP1/PLG/PLEK/P2RY1/SERPINC1/F10/SERPING1/PLAT/DCT/F13B/F3/CD9/THBS1/HTRA1/FURIN/CFD/LGMN/C9/GP1BA/RAC1/PDGFB/CASP9/RABIF/MAFF/SIRT2	50	miRNA_dn	0.512979
APICAL_SURFACE	32	0.306541	2.01388	0.0041626	0.0109542	ATP6V0A4/LYPD3/SLC22A12/NTNG1/PCSK9/SCUBE1/RHCG/PLAUR/GATA3/IL2RB/MDGA1/GAS1/RTN4RL1/CROCC/SRPX/EPHB4/PKHD1	17	miRNA_dn	0.493133
TGF_BETA_SIGNALING	37	-0.281346	-1.98018	0.00610033	0.0152508	CDKN1C/THBS1/RAB31/FURIN/ENG/SLC20A1/CDK9/SMURF1/PPP1CA/LTBP2/WWTR1/FKBP1A/KLF10/TGFBR1/SMAD7/XIAP/RHOA/SKIL/SMAD3/UBE2D3/BMPR2/TJP1/SMURF2/APC/FNTA/TRIM33/SPTBN1/MAP3K7/SMAD6/PPM1A/BMP2/BMPR1A	32	miRNA_dn	-0.484883
IL6_JAK_STAT3_SIGNALING	57	0.210717	1.8834	0.00715709	0.0170407	CD14/EBI3/CSF1/INHBE/IL12RB1/CXCL1/CXCL3/CXCL9/IL2RA/HMOX1/SOCS1/BAK1/CSF2RB/TNF/CSF3R/PIK3R5/TNFRSF1B/IL15RA/CCR1/CNTFR/DNTT/CXCL11/LTBR/IL9R/LTB/IL1R2/MYD88/TYK2/PTPN1/ITGA4/IL17RA/PIM1/SOCS3/CD9/GRB2/IRF1/ACVRL1/OSMR	38	miRNA_dn	0.461183
MTORC1_SIGNALING	140	-0.13126	-1.79787	0.0151105	0.034342	YKT6/POLR3G/TUBG1/GPI/SRD5A1/PSAT1/DAPP1/AK4/LDHA/CDC25A/MTHFD2/ACLY/ERO1A/TUBA4A/TPI1/SQSTM1/PDAP1/IDI1/SHMT2/SKAP2/CCT6A/CD9/ASNS/TXNRD1/DHFR/HK2/SLC1A4/HSPE1/ELOVL5/STARD4/INSIG1/SYTL2/NAMPT/PDK1/LGMN/CFP/PSMC4/ABCF2/PGK1/PSMD13/MLLT11/CXCR4/HPRT1/NUFIP1/ELOVL6/PSMB5/PSPH/UCHL5/STIP1/PGM1/ACTR2/GLRX/CACYBP/TMEM97/GSR/PSME3/GCLC/DHCR7/SLC7A11/PPIA/ACTR3/BHLHE40/RPA1/IFRD1/NFIL3/ACACA/NFYC/SLC6A…	115	miRNA_dn	-0.44024
INTERFERON_ALPHA_RESPONSE	45	0.221854	1.7339	0.0195879	0.0425823	HELZ2/CSF1/CD74/IFI30/OASL/BATF2/CXCL11/PSMB9/OAS1/PARP12/NMI/RSAD2/DHX58/EPSTI1/CMPK2/PROCR/TRIM14/UBE2L6/SP110/MVB12A/USP18/RNF31/MOV10/IRF1/PSMB8/CASP1/LGALS3BP/MX1/CNP/LAP3/STAT2/CCRL2/ADAR/TRIM25/TRIM26/CMTR1/GBP4	37	miRNA_dn	0.424577
ESTROGEN_RESPONSE_LATE	112	0.126688	1.57972	0.0343567	0.0715764	SLC7A5/CHST8/FGFR3/PTGES/TRIM29/TFPI2/PRLR/SFN/DHRS2/SERPINA3/ASCL1/CDC6/BATF/SERPINA5/NCOR2/HR/PKP3/SLC16A1/DNAJC12/KRT13/NBL1/TOP2A/KLK11/CYP26B1/LLGL2/STIL/IDH2/HMGCS2/TFAP2C/XRCC3/GJB3/DUSP2/SCARB1/SOX3/MICB/RAPGEFL1/PTGER3/MYB/GPER1/KLK10/CALCR/TST/BLVRB/SLC26A2/TMPRSS3/ITPK1/CXCL12/PAPSS2/FABP5/SLC2A8/SLC29A1/MEST/MAPT/TPBG/SIAH2/CD9/ASS1/SNX10/RAB31/FOXC1/ABHD2/SLC1A4/CYP4F11/FAM102A/ELOVL…	66	miRNA_dn	0.386823
PANCREAS_BETA_CELLS	23	0.274449	1.55167	0.0701031	0.140206	NEUROG3/HNF1A/IAPP/SCGN/ISL1/PKLR/PAX6/INSM1/GCK	9	miRNA_dn	0.379955
MYC_TARGETS_V2	44	0.18823	1.44821	0.0875	0.16329	PLK1/MYC/MYBBP1A/MCM4/MCM5/TCOF1/PUS1/TBRG4/NOP2/MRTO4/RRP12/GRWD1/DUSP2/PPRC1/BYSL/FARSA/NOP16/NIP7/SLC19A1/PES1/IMP4/SLC29A2/AIMP2/RCL1/HK2/CBX3/HSPE1/NOLC1/GNL3/WDR74/PA2G4/CDK4/TMEM97/LAS1L	34	miRNA_dn	0.354619
XENOBIOTIC_METABOLISM	102	0.12348	1.46222	0.0881764	0.16329	SERPINE1/PYCR1/PTGES/SLC1A5/CDA/ABCC2/HNF4A/IGFBP1/FETUB/CCL25/G6PC/CYP4F2/DDC/GAD1/UPB1/HMOX1/HES6/TAT/BCAR1/GCKR/BCAT1/GCH1/CRP/TTPA/PMM1/CYP2C18/AQP9/CYP1A1/PLG/PC/VNN1/LONP1/FBLN1/KYNU/F10/BLVRB/HSD11B1/MPP2/PAPSS2/ACP2/EPHA2/PEMT/SHMT2/SMOX/CYP27A1/SERTAD1/ITIH4/DDAH2/ELOVL5/NPC1/TDO2/LCAT/ABCD2/PGD/PTGES3/ENPEP/HPRT1/ABCC3/UGDH/JUP/ACOX3/TMEM97/GSR/TKFC/ETS2/GCLC/PPARD/AKR1C3/IGF1/MTHFD1/CS…	85	miRNA_dn	0.35805
PI3K_AKT_MTOR_SIGNALING	81	-0.138715	-1.43293	0.100604	0.179649	GRB2/AKT1/PIN1/FGF17/MKNK2/AP2M1/MKNK1/TSC2/PDK1/CDK2/PLCB1/CXCR4/RAC1/STAT2/PRKCB/CDK4/CDKN1B/EGFR/ACTR2/PPP1CA/PLCG1/ACTR3/MAP2K6/PRKAR2A/ACACA/RPS6KA1/RALB/MAPKAP1/CDKN1A/UBE2N/THEM4/PPP2R1B/RIT1/DUSP3/PRKAG1/TBK1/PIK3R3/PTEN/CALR/MAPK1/CAB39/PRKAA2/SMAD2/UBE2D3/GSK3B/EIF4E/MAPK9/CLTC/PTPN11/TIAM1/MAP3K7/CAB39L/RPS6KA3/ITPR2/MAPK8/MAPK10/VAV3	57	miRNA_dn	-0.350878
E2F_TARGETS	144	0.0990726	1.40964	0.106589	0.183774	MYBL2/KIF18B/BIRC5/DIAPH3/MKI67/DEPDC1/TK1/RRM2/CENPM/PLK1/HMGA1/KIF4A/TRIP13/CDKN2A/CDCA3/CDCA8/MELK/KIF2C/UBE2S/SPC24/MYC/E2F8/GINS1/TCF19/ORC6/POLD1/RAD51AP1/STMN1/LMNB1/CIT/AURKA/BUB1B/MAD2L1/RACGAP1/CCNE1/ASF1B/CENPE/MCM4/MXD3/CHEK1/MCM5/SPC25	42	miRNA_dn	0.345176
APOPTOSIS	106	-0.119737	-1.41488	0.119675	0.199459	RHOB/BCL2L1/BAX/BIRC3/CD2/RELA/SQSTM1/ENO2/F2R/TNFSF10/IL18/IRF1/LGALS3/CASP1/BCAP31/TGFBR3/LUM/BID/IL1B/SLC20A1/CDK2/CASP2/SOD2/PEA15/MADD/GADD45B/CASP9/IL1A/ERBB3/CASP3/CDKN1B/PLPPR4/BCL10/DIABLO/IER3/DAP/GSR/PPP3R1/AVPR1A/ANKH/BMF/DFFA/ROCK1/PPT1/CCND1/BNIP3L/CDKN1A/CREBBP/LEF1/BCL2L2/SMAD7/BCL2L11/BRCA1/XIAP/IGF2R/ETF1/DNM1L/PTK2/PSEN1/JUN/SOD1/MCL1/TIMP3/RNASEL/DCN/RETSAT/APP/CD44/PAK1/DNAJC…	80	miRNA_dn	-0.346458
BILE_ACID_METABOLISM	64	0.135498	1.28553	0.179592	0.289664	AGXT/ABCD1/ABCG8/AKR1D1/KLF1/SOAT2/CH25H/CYP7A1/NR1I2/FADS2/NR1H4/SLCO1A2/LCK/ABCG4/FADS1/CYP8B1/HSD3B7/IDH2/AQP9/PEX16/DHCR24/TTR/SULT1B1/ALDH8A1/NR0B2/RXRA/LIPE/PIPOX/SLC27A5/SLC29A1/CYP46A1/PEX11G/IDI1/CYP27A1/GC/NPC1/PAOX/ABCD2/GCLM/PXMP2	40	miRNA_dn	0.314784
COMPLEMENT	116	0.0989712	1.25265	0.190855	0.294118	MMP13/SERPINE1/TFPI2/MMP14/CDA/PCSK9/C1QA/HNF4A/PLAUR/ACTN2/GATA3/CXCL1/LRP1/CTSD/RHOG/CCL5/ADRA2B/TMPRSS6/CDK5R1/SIRT6/F7/MMP8/CTSV/PIK3R5/LCK/ITGAM/CR1/TIMP2/EHD1/PLG/SCG3/PLEK/KCNIP2/GZMB/GNAI2/SRC/SERPINC1/PSMB9/TNFAIP3/KYNU/F10/SERPING1/RCE1/APOBEC3F/PLAT/GNGT2/CDH13/PFN1/LCP2/CTSL/SH2B3/GZMK/PIM1/GNG2/COL4A2/PIK3CG/F3/GRB2/IRF1/LGALS3/CASP1/STX4/LGMN/C9/GP1BA/DOCK4/RASGRP1/PDGFB/LAP3/CTSS/C…	79	miRNA_dn	0.306734
WNT_BETA_CATENIN_SIGNALING	28	0.203465	1.25983	0.197065	0.294118	WNT6/DKK1/WNT5B/MYC/NCOR2/JAG2/CSNK1E/NKD1/SKP2/KAT2A/HEY1/FRAT1/GNAI1/HDAC5/MAML1/NCSTN/TP53/DLL1/NOTCH4/PPARD/HDAC2/HDAC11/ADAM17/TCF7/LEF1/RBPJ	26	miRNA_dn	0.308492
PEROXISOME	54	-0.143832	-1.2415	0.2	0.294118	TOP2A/FADS1/HSD3B7/IDH2/HAO2/DHCR24/TTR/DLG4/ABCC5/PEX14/ABCB9/HSD11B2/SLC25A19/NUDT19/YWHAH/ERCC1/IDI1/CLN6/ELOVL5/ABCD2/SOD2/SLC35B2/PABPC1/SEMA3C/PEX5/CLN8/BCL10/ESR2/SLC25A17/VPS4B/HSD17B11/ACSL1/SMARCC1/GNPAT/ACSL4/STS/MSH2/CNBP/SIAH1/PEX11B/ATXN1/PEX13/SOD1/ABCB1/ABCD3/SLC23A2/IDE/RETSAT/SLC25A4/CADM1	50	miRNA_dn	-0.304004
P53_PATHWAY	122	-0.086983	-1.11019	0.308943	0.441347	DEF6/ADA/ABCC5/RAP2B/BAIAP2/IER5/CD81/DGKA/PHLDA3/RXRA/CLCA2/ZFP36L1/NDRG1/CDH13/PLK2/LIF/PLXNB2/RAD9A/BAX/PROCR/EPHA2/F2R/VDR/SERTAD3/CASP1/GM2A/PTPN14/MKNK2/DRAM1/TP63/RALGDS/SEC61A1/POM121/DDB2/IL1A/MXD4/ZNF365/EPS8L2/MXD1/CCND3/CEBPA/TP53/IER3/AEN/SLC7A11/HDAC3/NUDT15/KIF13B/TRAF4/TRIAP1/ACVR1B/KLF4/APAF1/CDKN1A/CCNK/CDKN2AIP/TCN2/BTG1/TAX1BP3/DNTTIP2/RRP8/HEXIM1/NOL8/AK1/RAD51C/HSPA4L/SP1/PI…	96	miRNA_dn	-0.27185
KRAS_SIGNALING_UP	121	0.08345	1.08463	0.350495	0.482716	TMEM158/GABRA3/MMP11/ADAM8/HOXD11/IGF2/WNT7A/SPP1/SERPINA3/ITGB2/PLAUR/EREG/SNAP25/KCNN4/GADD45G/TNNT2/MAP4K1/MMP10/LAPTM5/ADGRA2/GFPT2/NR1H4/GPNMB/TNFRSF1B/CD37/PRRX1/CBX8/PDCD1LG2/RETN/PRKG2/EPHB2/IL10RA/PTPRR/C3AR1/INHBA/SCG3/NGF/CMKLR1/GYPC/NR0B2/ALDH1A2/TLR8/TNFAIP3/TRAF1/SCN1B/IKZF1/PLAT/TRIB2/F13A1/IGFBP3/HSD11B1/LIF/BIRC3/SNAP91/ERO1A/FGF9/MYCN/MAFB/LCP1/PIGR/ITGBL1	61	miRNA_dn	0.26559
CHOLESTEROL_HOMEOSTASIS	43	-0.137987	-1.05062	0.362235	0.482716	CYP51A1/FADS2/ANXA13/LDLR/ALDOC/TRIB3/LSS/MVD/ETHE1/SREBF2/PCYT2/FABP5/ANTXR2/ACTG1/IDI1/CD9/LGALS3/STARD4/GNAI1/LGMN/MVK/ATF5/GPX8/TMEM97/DHCR7/PNRC1/PPARG/AVPR1A/STX5/FDFT1/NFIL3/CPEB2/HMGCS1/GSTM2/PDK3/TP53INP1/HMGCR/ERRFI1/CHKA/ALCAM/ATF3	41	miRNA_dn	-0.257263
UV_RESPONSE_UP	104	0.0880472	1.06362	0.366864	0.482716	KCNH2/NPTX2/MMP14/SHOX2/AQP3/RRAD/ONECUT1/CHRNA5/TACR3/MSX1/IGFBP2/HMOX1/CCNE1/BAK1/FEN1/WIZ/CTSV/CDKN2B/CCK/TYRO3/GCH1/ARRB2/TFRC/CYP1A1/CLCN2/SLC6A8/DLG4/YKT6/DGAT1/MRPL23/NPTXR/TST/RHOB/FGF18/MGAT1/TUBA4A/SQSTM1/PDAP1/ENO2/CDKN1C/GRINA/ASNS/ICAM1/IRF1/CDC34/MARK2/ATP6V1F/PPAT/NTRK3/CLTB/FURIN/BID/CDK2/AGO2/RASGRP1/SOD2/POLR2H/STK25/PRKACA/CNP/STIP1/PPIF/CYB5R1/CASP3/CCND3/RXRB/DDX21/FKBP4/SPR/…	73	miRNA_dn	0.260446
NOTCH_SIGNALING	23	-0.184558	-1.03439	0.39265	0.500498	HEYL/WNT5A/ST3GAL6/DLL1/NOTCH2/PPARD/DTX1/PSENEN/APH1A/CCND1/RBX1/FBXW11/FZD5/SKP1/DTX4	15	miRNA_dn	-0.253288
IL2_STAT5_SIGNALING	136	0.0744104	1.03203	0.400398	0.500498	SLC1A5/PTH1R/PLEC/TNFRSF8/TNFRSF9/TNFRSF4/SPP1/APLP1/CSF1/IL13/TGM2/MYC/CDC6/BATF/F2RL2/IL2RB/SLC2A3/UCK2/ADAM19/COCH/TNFSF11/IL2RA/CCNE1/SOCS1/EOMES/ST3GAL4/IL10/PRAF2/SCN9A/TNFRSF1B/PUS1/NOP2/RHOH/PLAGL1/IL10RA/MUC1/MYO1C/CTSZ/SYT11/CD79B/GLIPR2/ITGAE/SERPINC1/SYNGR2/CDCP1/SLC39A8/CD81/TRAF1/SMPDL3A/GPR65/LTB/LRIG1/NDRG1/CCR4/IL1R2/LIF/RHOB/PLIN2/CD86/BCL2L1/CD48	61	miRNA_dn	0.25271
TNFA_SIGNALING_VIA_NFKB	136	-0.0748653	-1.00219	0.422	0.502915	SPSB1/EHD1/ZC3H12A/CXCL11/INHBA/DUSP2/PLEK/FOSL2/TNFAIP2/EDN1/TNFAIP3/KYNU/IER5/TRAF1/PTGER4/MARCKS/PLK2/LIF/RHOB/TNIP2/GEM/BIRC3/TNIP1/RELA/CXCL6/SQSTM1/EFNA1/B4GALT5/FUT4/F3/TRIP10/SOCS3/IL18/ICAM1/IRF1/PANX1/CCL2/DRAM1/NAMPT/IL1B/STAT5A/YRDC/SOD2/F2RL1/BCL6/CCRL2/GADD45B/BIRC2/IL1A/ATP2B1/DENND5A/LAMB3/MXD1/MAFF/KLF6/IER3/ETS2/CXCL2/IRS2/PNRC1/KLF2/BHLHE40/NFIL3/CD80/RCAN1/B4GALT1/MAP3K8/NR4A2…	109	miRNA_dn	-0.245404
SPERMATOGENESIS	64	0.104126	0.987893	0.422449	0.502915	SLC2A5/NEK2/TKTL1/NCAPH/ODF1/KIF2C/ALOX15/DDX4/GAD1/ADCYAP1/AURKA/CNIH2/NEFH/YBX2/CRISP2/GFI1/NOS1/CDK1/SCG3/ACRV1/TCP11/DBF4/CLVS1/GPR182/GSG1/CHFR/DCC/CFTR/GRM8/SNAP91/CAMK4	31	miRNA_dn	0.241903
REACTIVE_OXYGEN_SPECIES_PATHWAY	25	-0.168525	-0.994757	0.442561	0.514606	GCLM/SOD2/STK25/NDUFS2/PRDX6/HMOX2/GLRX/GSR/GCLC/EGLN2/OXSR1/ABCC1/NDUFA6/NDUFB4/MBP/SOD1/PRNP	17	miRNA_dn	-0.243584
ANGIOGENESIS	23	-0.174624	-0.97871	0.468085	0.531915	VEGFA/PTK2/APP/ITGAV/STC1/OLR1/CCND2/SLCO2A1	8	miRNA_dn	-0.239654
HEDGEHOG_SIGNALING	25	0.160383	0.936169	0.528662	0.587403	L1CAM/SHH/ACHE/SCG2/CDK5R1/CNTFR/CDK6/GLI1/PLG/PML/THY1/TLE3/RTN1/DPYSL2/HEY1/NRP1	16	miRNA_dn	0.229238
ESTROGEN_RESPONSE_EARLY	130	-0.0663802	-0.875202	0.579477	0.629866	KRT13/CBFA2T3/REEP1/NBL1/FHL2/ELF3/MYBL1/KRT8/CYP26B1/SH3BP5/TFAP2C/RARA/RRP12/MUC1/SYT12/SCARB1/SOX3/MICB/STC2/RAPGEFL1/TBC1D30/TSKU/MYB/KCNK15/LRIG1/KLK10/CALCR/BLVRB/SLC26A2/TMPRSS3/ITPK1/GREB1/CXCL12/PAPSS2/CANT1/ISG20L2/MAPT/LAD1/TPBG/SIAH2/KDM4B/RAB31/FOXC1/ABHD2/SLC1A4/FAM102A/ELOVL5/ASB13/BCL11B/SYNGR1/ADCY1/RASGRP1/FCMR/UNC119/NXT1/GJA1/SLC24A3/UGCG/OPN3/PPIF/GAB2/TGIF2/FKBP4/KAZN/CISH/D…	115	miRNA_dn	-0.214309
G2M_CHECKPOINT	142	-0.0639183	-0.875715	0.598	0.63617	ABL1/SNRPD1/TFDP1/UPF1/MEIS2/KIF20B/MEIS1/CDK4/CDKN1B/ATF5/SMC1A/HUS1/NOTCH2/G3BP1/TMPO/RBL1/SMC4/RBM14/DR1/ILF3/KPNB1/NCL/ORC5/RPS6KA5/WRN/NASP/CCND1/SMC2/E2F3/CTCF/RASAL2/CBX1/NUP50/RPA2/SMARCC1/NUMA1/CUL4A/KMT5A/SRSF1/LIG3/SLC38A1/HIF1A/XPO1/HMGN2/NUP98/MNAT1/PRPF4B/TOP1/BARD1/SFPQ/GSPT1/MTF2/SMAD3/PURA/HNRNPU/HNRNPD/TRA2B/PAFAH1B1/STAG1/RAD23B/SRSF2/CCNT1/SYNCRIP/DMD/EGF/PDS5B/ARID4A/SS18/SRS…	75	miRNA_dn	-0.214434
MITOTIC_SPINDLE	137	-0.0631196	-0.844708	0.637475	0.664036	SHROOM2/SHROOM1/PLEKHG2/ARAP3/MARCKS/MID1/KIF11/CEP250/ARF6/MAP3K11/TUBA4A/PCNT/CAPZB/SUN2/CNTROB/BRCA2/ARHGAP27/MARK4/ARHGEF11/ATG4B/SYNPO/TUBGCP2/MYO1E/WASF2/ARFIP2/CKAP5/CDC42EP2/DOCK4/TAOK2/NCK2/NIN/SASS6/ABL1/CDC42BPA/KIF20B/GEMIN4/RALBP1/WASL/SMC1A/ARL8A/EPB41L2/ITSN1/NOTCH2/CCDC88A/ARHGEF2/DYNC1H1/SMC4/CTTN/TBCD/KLC1/HDAC6/ARHGEF7/VCL/ROCK1/MYH10/RASAL2/STAU1/TUBGCP3/YWHAE/NUMA1/KIF3B/FGD4…	101	miRNA_dn	-0.206842
HYPOXIA	126	0.0633493	0.845156	0.681641	0.695552	HOXB9/SERPINE1/GPC1/TGFBI/SLC2A5/COL5A1/TKTL1/NCAN/PKP1/IGFBP1/PLAUR/STBD1/TGM2/DPYSL4/DDIT4/EFNA3/SLC2A1/PKLR/SDC3/GCK/HAS1/GALK1/PFKFB3/SLC2A3	24	miRNA_dn	0.206951
GLYCOLYSIS	116	0.0440939	0.558084	0.972167	0.972167	CENPA/GAL3ST1/GPC1/FBP2/TGFBI/COL5A1/DEPDC1/TKTL1/CHST6/LHX9/SLC16A3/DPYSL4/ARTN/DDIT4/EFNA3/SDC3/GALK1/STMN1/SDC1/ADORA2B/LCT/AURKA/EGLN3/B4GALT2/QSOX1/PKP2/ELF3/B3GAT3/G6PD/CHST12/PLOD1/PKM/CAPN5/VCAN/CDK1/AGRN/PC/STC2/RBCK1/AK4/LDHA/IGFBP3/MDH2/GYS1/ERO1A/TPI1/ENO2/B4GALT7/TPBG/CLN6/DSC2/NANP/HK2/PGAM1/ALG1/P4HA2/NDST3/TALDO1/EXT1/PSMC4/SRD5A3/PGK1/CXCR4/B3GNT3/PYGB/GMPPB/EGFR/IER3/GLRX/GCLC/F…	76	miRNA_dn	0.136657
INTERFERON_GAMMA_RESPONSE	73	0.304574	3.03127	3.04566e-06	0.000152283	KLRK1/CD74/GCH1/MX2/PML/CMKLR1/IRF8/EPSTI1/IFNAR2/IRF1/TAPBP/CD40/CD38/NAMPT/UPP1/STAT2/IL18BP/TRIM21/CASP7/ADAR/CASP3/ARID5B/TRIM25/TRIM26/IFIT2/GBP4/IFIT3/AUTS2/STAT1/ZNFX1/EIF2AK2/ARL4A/IL7/CASP8/IFIT1/RTP4/TRAFD1/JAK2/IFI44L/CDKN1A/RAPGEF6/BTG1/VAMP8/STAT3/SPPL2A/APOL6/DDX58/SSPN	48	miRNA_up	1
ALLOGRAFT_REJECTION	60	0.271174	2.52208	0.000197388	0.0049347	EREG/CD74/BCAT1/KLRD1/INHBA/IRF8/GPR65/LIF/IL16/ITK/CD79A/IFNAR2/IL18/AKT1/CCL22/CD28/TAPBP/CD40/TLR6/PRKCB/CTSS/EGFR/DEGS1/LYN/STAT1/IL7/CD80/SOCS5/GBP2/TGFB2/JAK2/CCR2/GALNT1/IFNGR2/CD40LG/CD96/DYRK3/IKBKB/INHBB/HIF1A/HDAC9/IGSF6	42	miRNA_up	0.83202
INFLAMMATORY_RESPONSE	77	0.214351	2.19406	0.00123484	0.0205807	EREG/CD82/LDLR/PDPN/GCH1/INHBA/SLC1A2/CMKLR1/SLC31A2/SCN1B/CYBB/LIF/IL18/IRF1/CCL22/SLC28A2/CLEC5A/TAPBP/ABCA1/CD40/NAMPT/PVR/CCRL2/GABBR1/KLF6/LYN/GNAI3/LPAR1/SEMA4D	29	miRNA_up	0.723808
INTERFERON_ALPHA_RESPONSE	34	0.302475	2.11729	0.0035281	0.0441013	CD74/EPSTI1/IRF1/STAT2/CCRL2/TRIM21/ADAR/TRIM25/TRIM26/IFIT2/GBP4/IFIT3/EIF2AK2/IL7/CASP8/RTP4/TRAFD1/GBP2/IFI44L/PARP9	20	miRNA_up	0.698481
APICAL_JUNCTION	67	0.198226	1.90944	0.00816635	0.0753227	PPP2R2C/NFASC/CDH8/VCAN/TRAF1/YWHAH/ACTG1/CRB3/NF2/TAOK2/CADM3/PCDH1/JUP/LAMB3/WASL/EGFR/EPB41L2/LDLRAP1/PBX2/RSU1/ITGA3/PLCG1/ARHGEF6/ICAM2/LIMA1/JAM3/ITGB1/B4GALT1/CLDN7/ALOX15B/MSN/NEGR1/IRS1/AKT2/CLDN4/CX3CL1/SGCE/MAPK13/GRB7/ITGA2/PIK3R3	41	miRNA_up	0.629913
PROTEIN_SECRETION	60	-0.210553	-1.91133	0.00903872	0.0753227	LMAN1/VAMP7/CTSC/SSPN/RAB9A/ANP32E/RAB2A/CLTA/GNAS/M6PR/IGF2R/KIF1B/RAB5A/CD63/DNM1L/ARFGAP3/VAMP3/ZW10/SEC31A/MAPK1/AP2B1/SOD1/SH3GL2/ADAM10/CLTC/ARFIP1/RAB22A/RAB14/VPS45/STX7/YIPF6/STAM/TMED10/VAMP4/ICA1/GALC/AP1G1/SNX2/TPD52/CAV2/OCRL/MON2/CLCN3/AP3B1/LAMP2/RPS6KA3/ARFGEF1/CLN5/GOLGA4/ATP1A1/ATP7A/STX12/TOM1L1	53	miRNA_up	-0.630537
MYOGENESIS	61	0.202829	1.90028	0.0115233	0.0823092	MYH1/REEP1/SPARC/NOS1/MYLK/SYNGR2/BDKRB2/LDB3/COL4A2/TPM3/KCNH1/TAGLN/HDAC5/PSEN2/ERBB3/LPIN1/FKBP1B/IGF1/CHRNB1/BAG1/FGF2/CAMK2B/IFRD1/KIFC3/ITGB1/VIPR1/TPD52L1/CDKN1A/APLNR/ACSL1/AKT2/RIT1/SSPN/AK1/NAV2	35	miRNA_up	0.626892
TNFA_SIGNALING_VIA_NFKB	85	0.162346	1.73709	0.0154312	0.0964447	PFKFB3/LDLR/GCH1/SPSB1/INHBA/TRAF1/LIF/TNIP2/IL18/IRF1/ABCA1/NAMPT/F2RL1/CSF2/BCL6/CCRL2/LAMB3/MAFF/SERPINB8/KLF6/DUSP4/ETS2/IFIT2/PNRC1/KLF2/PLAU/PTPRE/RNF19B/EGR3/CD80/CLCF1/RCAN1/TGIF1/B4GALT1/NR4A2/KLF4/IL7R/CDKN1A	38	miRNA_up	0.573054
XENOBIOTIC_METABOLISM	67	0.178384	1.71831	0.0233852	0.129918	BCAT1/GCH1/VNN1/IRF8/TNFRSF1A/SERTAD1/CBR1/CYB5A/ABCD2/UPP1/JUP/GSS/TMEM97/ETS2/SLC12A4/PPARD/IGF1/SSR3/ACO2/CNDP2/MAN1A1/FAH/ESR1/GCNT2/SLC6A6/LPIN2/NMT1/TGFB2/ENTPD5/SLC6A12/IGFBP4/ACP1/ABHD6/CYP17A1/FBP1	35	miRNA_up	0.566861
MYC_TARGETS_V1	52	0.200668	1.74538	0.0326586	0.152918	HDGF/CBX3/SERBP1/G3BP1/HDAC2/AP3S1/PPIA/HNRNPA1/GLO1/IFRD1/MRPS18B/TARDBP/PRPS2/POLE3/ACP1/SMARCC1/YWHAQ/SRSF1/CNBP/UBE2E1/XPO1/SRSF7/SRSF3/ETF1/VDAC3/CLNS1A/DHX15/GSPT1/NAP1L1/HNRNPC/CUL1/EIF4E/SNRPD3/RPS6/PSMC6/HNRNPU/DEK/RPL14/SET/STARD7/NCBP1/ORC2/HNRNPD/TRA2B	44	miRNA_up	0.575791
WNT_BETA_CATENIN_SIGNALING	21	0.31073	1.73281	0.033642	0.152918	NCOR2/SKP2/HDAC5/PSEN2/MAML1/TP53/PPARD/HDAC2/HDAC11/ADAM17/NUMB/LEF1/RBPJ/PTCH1/FZD1/JAG1/CUL1/FZD8/HEY2	19	miRNA_up	0.571644
COMPLEMENT	79	0.154603	1.59727	0.0379603	0.158168	CTSV/KCNIP2/MSRB1/SH2B3/COL4A2/GRB2/IRF1/LGMN/CALM3/CTSS/CASP9/CASP7/CASP3/GNB4/FCN1/MAFF/LYN/GNAI3/LIPA/DYRK2/CPM/XPNPEP1/ERAP2/C3/ANXA5/GCA/JAK2/RNF4/CTSH/PREP/VCPIP1/CTSC/PRKCD/CD40LG/CBLB/DGKH/PDP1/ZEB1/USP14/GMFB/AKAP10/FYN/PRDM4/DUSP5/USP8/RBSN/PRCP/CD46/RAF1/FN1/CD59/PSEN1/CALM1/CSRP1/HPCAL4/FDX1/KIF2A	57	miRNA_up	0.526929
IL6_JAK_STAT3_SIGNALING	29	0.247867	1.61034	0.0493087	0.188351	IL17RA/TNFRSF1A/TNFRSF21/GRB2/IRF1/ACVRL1/CD38/CSF2/STAT2/STAT1/PDGFC/IL7/CBL/ACVR1B/HAX1/IFNGR2/STAT3	17	miRNA_up	0.531243
E2F_TARGETS	38	-0.217328	-1.57224	0.0527383	0.188351	ANP32E/SRSF1/MSH2/UBR7/XPO1/AK2/IPO7/NUDT21/ZW10/GSPT1/NAP1L1/PRPS1/DEK/NBN/SHMT1/ORC2/HNRNPD/TRA2B/SMC3/RFC1/RAD1/STAG1/CCP110/SRSF2/SYNCRIP/PDS5B/ING3/WEE1/DONSON/LUC7L3/CBX5/BRMS1L	32	miRNA_up	-0.518672
EPITHELIAL_MESENCHYMAL_TRANSITION	59	0.174445	1.60824	0.0594936	0.198312	RGS4/COL5A2/PRRX1/SPARC/VCAN/MYLK/INHBA/TPM4/CXCL12/COL4A2/FSTL1/TAGLN/TGFBR3/CALD1/DPYSL3/PVR/GJA1/WNT5A	18	miRNA_up	0.530549
BILE_ACID_METABOLISM	47	-0.181309	-1.44082	0.0929293	0.290404	PEX11A/ABCA3/ABCD3/SLC23A2/PNPLA8/MLYCD/RETSAT/EFHC1/PRDX5/CYP7B1/ABCA6/PEX19/AR/LONP2/EPHX2/ABCA9/ABCA5/CYP39A1/NUDT12/ABCA8/TFCP2L1/CROT/NR3C2/ALDH1A1/DIO1/DIO2	26	miRNA_up	-0.475317
MYC_TARGETS_V2	7	0.412111	1.36952	0.113462	0.29798	SLC19A1/SLC29A2/CBX3/TMEM97	4	miRNA_up	0.451797
CHOLESTEROL_HOMEOSTASIS	31	0.208588	1.38234	0.113636	0.29798	LDLR/LSS/PCYT2/ANTXR2/ACTG1/STARD4/LGMN/ACAT2/NSDHL/TMEM97/PNRC1/ACSS2/FDFT1/ABCA2/ANXA5	15	miRNA_up	0.456024
HEME_METABOLISM	90	-0.121628	-1.36303	0.116466	0.29798	NR3C1/NFE2L1/BACH1/SYNJ1/GMPS/RNF19A/BCAM/SDCBP/TAL1/TMEM9B/MOSPD1/GYPE/GDE1/TOP1/ISCA1/ATP6V0A1/EPB41/ELL2/NCOA4/XPO7/RIOK3/FOXO3/DCUN1D1/FBXO9/HEBP1/PRDX2/DCAF11/GAPVD1/YPEL5/BTRC/CAST/CTSB/EZH1/MBOAT2/SLC11A2/RBM5/TNRC6B/ATG4A/ERMAP/VEZF1/USP15/CLCN3/PDZK1IP1/LAMP2/TFDP2/ENDOD1/MYL4/SLC25A38/MXI1/KAT2B/FBXO34/CCDC28A/CDC27/BTG2/ARHGEF12/NNT/ALDH6A1/CA1/RAP1GAP/CLIC2/TRIM58/TRAK2/SELENBP1	63	miRNA_up	-0.449655
COAGULATION	39	-0.18541	-1.35388	0.119192	0.29798	MSRB2/HPN/LAMP2/F8/DUSP14/RAPGEF3/OLR1/PRSS23/RGN/DPP4/DUSP6/ANXA1/PROS1/CTSO/ITGB3/CLU	16	miRNA_up	-0.446638
UNFOLDED_PROTEIN_RESPONSE	36	-0.188027	-1.32589	0.128631	0.306264	KIF5B/CALR/HYOU1/SSR1/VEGFA/PARN/SEC31A/NFYA/ATF6/FUS/NFYB/HERPUD1/EIF4E/SEC11A/CNOT6/SLC30A5/SDAD1/HSPA9/EIF2AK3/CNOT2/DNAJC3/PAIP1/DNAJB9/NPM1/HSP90B1/ATF3	26	miRNA_up	-0.437404
ESTROGEN_RESPONSE_LATE	71	-0.135046	-1.32681	0.155925	0.354375	PRSS23/ALDH3A2/SCNN1A/HOMER2/CXCL14/RET/KCNK5/AFF1/BCL2/IL6ST/ADD3/PCP4/NPY1R/SORD/PDCD4/IGSF1/TFF3	17	miRNA_up	-0.437707
ESTROGEN_RESPONSE_EARLY	97	0.109266	1.24806	0.189824	0.412661	NCOR2/PMAIP1/REEP1/CYP26B1/SH3BP5/MUC1/SYT12/MICB/TBC1D30/KCNK15/KLK10/CALCR/SLC26A2/TMPRSS3/ITPK1/CXCL12	16	miRNA_up	0.411727
PANCREAS_BETA_CELLS	12	-0.295391	-1.25683	0.207585	0.432468	AKT3/DPP4/PAK3/FOXO1/PCSK2	5	miRNA_up	-0.414621
UV_RESPONSE_UP	47	-0.151452	-1.20355	0.232323	0.464646	GLS/BMP2/SLC25A4/AMD1/BTG2/CHKA/RAB27A/RET/NR4A1/IL6ST/ATF3/GPX3/FOSB/MAOA	14	miRNA_up	-0.397043
TGF_BETA_SIGNALING	24	-0.203055	-1.19259	0.25	0.47043	SKIL/SMAD3/UBE2D3/BMPR2/TJP1/FNTA/ARID4B/ID1/CTNNB1/MAP3K7/SMAD6/PPM1A/HDAC1/ACVR1/BMP2/BMPR1A	16	miRNA_up	-0.39343
KRAS_SIGNALING_UP	88	-0.104557	-1.16779	0.254032	0.47043	EMP1/ADGRL4/SATB1/PLEK2/BMP2/MALL/FUCA1/CCSER2/USP12/CCND2/PCSK1N/APOD/IL33/PEG3/ST6GAL1/DUSP6/TSPAN1/CBR4/CROT/TRIB1/PCP4/MPZL2	22	miRNA_up	-0.385248
OXIDATIVE_PHOSPHORYLATION	65	-0.123087	-1.16179	0.264228	0.471835	IDH1/COX15/VDAC3/AFG3L2/ISCA1/LRPPRC/ABCB7/ACAA2/FDX1/COX11/DECR1/NDUFS1/MAOB/NDUFS4/ATP6V1C1/HSPA9/SUCLA2/OAT/DLD/UQCRC2/RETSAT/NDUFA1/OPA1/PDHA1/GLUD1/NDUFA4/MPC1/HADHB/UQCRB/ATP6V0E1/ACAT1/COX7B/RHOT1/SLC25A12/NDUFC2/SLC25A4/ACADSB/NDUFA5/NNT/ALDH6A1/BDH2/ATP1B1	42	miRNA_up	-0.383268
ANDROGEN_RESPONSE	54	-0.130287	-1.12904	0.299603	0.511188	TPD52/B2M/ITGAV/RAB4A/APPBP2/HERC3/ZBTB10/UBE2J1/HMGCR/DNAJB9/RPS6KA3/TSC22D1/PLPP1/IQGAP2/HOMER2/SAT1/STEAP4/GPD1L/TMPRSS2/MAK/SORD/LIFR	22	miRNA_up	-0.372465
P53_PATHWAY	79	0.106499	1.10028	0.318091	0.511188	CD82/ABCC5/RAP2B/LIF/PTPN14/TP63/UPP1/DDB2/TP53/AEN/SLC7A11/PTPRE/RNF19B/KIF13B/ABHD4/TRAFD1/ST14/TPD52L1/ACVR1B/KLF4/BLCAP/APAF1/CDKN1A/ALOX15B/PERP/TCN2/BTG1/VAMP8/TAX1BP3/DNTTIP2/PRMT2/RRP8/AK1/NINJ1/HSPA4L/SP1/PITPNC1/IP6K2/CSRNP2/INHBB/FAM162A/NUPR1/PRKAB1	43	miRNA_up	0.362977
DNA_REPAIR	49	0.132911	1.11191	0.322957	0.511188	APRT/NME4/DDB2/TP53/VPS37B/EDF1/ERCC4/GTF2H3/USP11/POLR3GL/POLR1D/RAD52/CSTF3/AGO4/AK1/PDE4B/NUDT9/UPF3B/BCAM/SDCBP/XPC/POLH/SNAPC5/NUDT21/ERCC8/RBX1/DCTN4/TK2/MPC2/GTF2H1/DAD1/NFX1/GTF2A2/NT5C3A/STX3/RNMT/SRSF6/GTF2B/GMPR2/GTF2H5/EIF1B	41	miRNA_up	0.366813
IL2_STAT5_SIGNALING	77	-0.105253	-1.09018	0.32716	0.511188	RORA/CCND2/CDC42SE2/SELP/NFKBIZ/IRF6/DHRS3/SHE/BCL2/IKZF2/ALCAM/ENPP1/RRAGD/HOPX/SH3BGRL2/IL1RL1	16	miRNA_up	-0.359645
G2M_CHECKPOINT	52	0.123639	1.0754	0.367906	0.555367	RACGAP1/PML/FOXN3/ODF2/ABL1/MEIS1/G3BP1/TMPO/RBL1/DR1/RPS6KA5/E2F3/RASAL2/CBX1/SMARCC1/CUL4A/SRSF1/SLC38A1/HIF1A/XPO1/HMGN2/KIF5B/PRPF4B/TOP1/GSPT1/MTF2/SMAD3/PURA/CUL1/HNRNPU/HNRNPD/TRA2B/PAFAH1B1/STAG1/RAD23B/FANCC/SRSF2/CCNT1/SYNCRIP/DMD/PDS5B/ARID4A/MAPK14/SS18/SLC12A2/SRSF10/CUL5/YTHDC1/CUL3/ATRX	50	miRNA_up	0.354767
APOPTOSIS	72	0.103151	1.0341	0.377649	0.555367	EREG/PMAIP1/HGF/GCH1/IL18/IRF1/TGFBR3/CD38/PSEN2/CASP2/PEA15/CASP9/CASP7/ERBB3/MGMT/CASP3/PPP3R1/EGR3/ANKH/BMF/DFFA/CASP8/ADD1/ROCK1/PPT1/TGFB2/BNIP3L/CDKN1A	28	miRNA_up	0.341142
HYPOXIA	71	-0.101814	-1.00031	0.430353	0.614791	SDC4/MT1E/MXI1/ERRFI1/RORA/ATP7A/KLHL24/SDC2/TIPARP/NDST2/BCL2/VLDLR/CP/SELENBP1/ATF3/DTNA/RRAGD/PPARGC1A	18	miRNA_up	-0.329995
NOTCH_SIGNALING	15	0.20912	0.984838	0.450704	0.625978	ARRB1/PSEN2/WNT5A/PPARD/TCF7L2/MAML2/FZD1/JAG1/RBX1/HES1/CUL1/FBXW11	12	miRNA_up	0.324892
ANGIOGENESIS	17	0.192561	0.96779	0.482618	0.652186	COL5A2/VCAN/TNFRSF21/FSTL1/KCNJ8/LRPAP1	6	miRNA_up	0.319268
HEDGEHOG_SIGNALING	17	-0.183857	-0.91226	0.561404	0.724862	RASA1/NF1/ADGRG1/NRCAM/VLDLR/UNC5C	6	miRNA_up	-0.300949
MITOTIC_SPINDLE	81	-0.0867636	-0.928322	0.565392	0.724862	SSH2/ARHGAP10/KIF5B/ARHGEF3/ABI1/KIF1B/CD2AP/STK38L/OPHN1/PDLIM5/MAPRE1/LRPPRC/CDK5RAP2/TUBGCP5/EPB41/PALLD/CDC42/TUBD1/TLK1/PAFAH1B1/SMC3/TIAM1/RFC1/LATS1/NET1/TSC1/RASA2/AKAP13/NCK1/RAB3GAP1/FGD6/CEP57/RAPGEF5/CLIP1/PKD2/PCGF5/SOS1/FARP1/RASA1/DLG1/ARHGAP29/ARFGEF1/NEDD9/CDC27/NF1/CENPJ/ARHGEF12/DYNLL2/HOOK3/PCM1/ARHGAP5/SORBS2	52	miRNA_up	-0.306248
SPERMATOGENESIS	39	0.117964	0.889969	0.593688	0.74211	ADCYAP1/NOS1/DCC/CAMK4/NF2/LPIN1/TLE4/GMCL1/PACRG/JAM3/ARL4A/PRKAR2A/DDX25/TSN/PHF7/CSNK2A2/AGFG1/PHKG2/MAP7/HSPA4L	20	miRNA_up	0.293596
PI3K_AKT_MTOR_SIGNALING	50	0.101786	0.868142	0.611219	0.745388	ARF1/CAMK4/TNFRSF1A/GRB2/AKT1/PDK1/STAT2/PRKCB/EGFR/PLCG1/MAP2K6/PRKAR2A/RPS6KA1/RALB/CDKN1A/THEM4/PPP2R1B/YWHAB/RIT1/PRKAG1/IRAK4/PIK3R3/PTEN/CALR/NOD1/RAF1/MAPK1/CAB39/PRKAA2/SMAD2/UBE2D3/GSK3B/EIF4E/MAPK9/CLTC/PTPN11	36	miRNA_up	0.286395
UV_RESPONSE_DN	87	-0.0786796	-0.867117	0.645621	0.768597	DLG1/ATRX/FBLN5/MT1E/PTPRM/AKT3/PHF3/NFIB/ACVR2A/MET/SDC2/BMPR1A/NR1D2/ADGRL2/VLDLR/RBPMS/KIT/ADD3/ITGB3/CDON/PLPP3	21	miRNA_up	-0.286057
APICAL_SURFACE	16	0.172341	0.834335	0.686722	0.798514	NTNG1/LYN/GHRL/DCBLD2/B4GALT1/SULF2/CX3CL1/AKAP7/ADIPOR2/GSTM3/TMEM8B/ADAM10/ATP8B1/APP	14	miRNA_up	0.275242
REACTIVE_OXYGEN_SPECIES_PATHWAY	14	-0.17417	-0.792273	0.708333	0.804924	HHEX/GPX3/IPCEF1	3	miRNA_up	-0.261366
MTORC1_SIGNALING	66	0.0826355	0.788394	0.733463	0.814959	EGLN3/BCAT1/LDLR/FADS1/POLR3G/AK4/STARD4/NAMPT/PDK1/LGMN/ARPC5L/ELOVL6/GLRX/TMEM97/PSME3/SLC7A11/PPIA/IFRD1/SLC6A6/EDEM1/NMT1/EEF1E1/CDKN1A/CTSC/RIT1/PITPNB/PIK3R3/NUPR1/GMPS/IGFBP5/ADIPOR2/M6PR/CALR/IDH1/ETF1/SSR1/GOT1/CYB5B/FGL2/GTF2H1/UBE2D3/GSK3B/PSMC6/SEC11A/HSPA4/CTH/HSPA9/TES/RAB1A	49	miRNA_up	0.260087
ADIPOGENESIS	84	-0.0661619	-0.727398	0.829268	0.901379	HADH/AK2/ADIPOR2/UBQLN1/RNF11/IDH1/NKIRAS1/MTCH2/SORBS1/STOM/SCP2/ACAA2/GHITM/SOD1/DBT/RIOK3/HSPB8/COQ5/DECR1/PPM1B/PTCD3/GPHN/DLD/RETSAT/SULT1A1/GPD2/CCNG2/ACOX1/MCCC1/LPL/G3BP2/ALDH2/DNAJC15/DNAJB9/RTN3/TANK/COX7B/NDUFA5/EPHX2/ATL2/APLP2/HIBCH/FZD4/CD302/REEP5/GPAM/CD36/GPX3/LIFR/PDCD4/ACADL	51	miRNA_up	-0.239964
FATTY_ACID_METABOLISM	61	0.0734112	0.687782	0.857692	0.912439	VNN1/MGLL/YWHAH/CBR1/CYP4A11/ACAT2/NSDHL/ECHS1/CPT1A/ACO2/TP53INP2/DLST/IDH3B/SLC22A5/ACSL5/GSTZ1/PPARA/ACADVL/HSD17B11/ACSL1/SUCLG2/SDHD/CPT2/HMGCL/ERP29/ETFDH/BCKDHB/HADH/ADIPOR2/ACSS1/IDH1/GPD1/EHHADH/GABARAPL1/PCBD1/ACAA2/GLUL/PSME1/RAP1GDS1/NBN/DECR1/SUCLA2/DLD/MLYCD/RETSAT/PDHA1/GPD2/RDH11	48	miRNA_up	0.226895
PEROXISOME	44	0.0818395	0.646312	0.917339	0.955561	FADS1/DLG4/ABCC5/YWHAH/ABCD2/CLN8/GSTK1/ESR2/SLC25A17/ACSL5/ITGB1BP1/HSD17B11/ACSL1/SMARCC1/STS/MSH2/CNBP/HMGCL/SIAH1/IDH1/PEX11B/ATXN1/SCP2/EHHADH/PEX13/SOD1/ABCB1/PEX11A/ABCD3/SLC23A2/MLYCD/IDE/RETSAT/PEX2/RDH11	35	miRNA_up	0.213215
GLYCOLYSIS	64	-0.0623224	-0.580519	0.961066	0.980679	CHST2/IDH1/ALDH7A1/GOT1/ECD/GALK2/VEGFA/GNPDA1/CASP6/CHST4/KIF2A/RPE/SOD1/PRPS1/CTH/ZNF292/NT5E/DCN/DLD/ARPP19/CD44/GFPT1/IL13RA1/CITED2/PDK3/STC1/PPP2CB/AK3/PLOD2/MXI1/MET/SDC2/HOMER1/TGFA/VLDLR/HS6ST2/RRAGD/TFF3	38	miRNA_up	-0.19151
KRAS_SIGNALING_DN	50	-0.0553136	-0.452036	0.997938	0.997938	SGK1/VPS50/SKIL/CAMK1D/CELSR2/THRB/SNN/TAS2R4/ASB7/PTPRJ/THNSL2/ZNF112/CPEB3/CDH16/GPRC5C/ZC2HC1C/CDKAL1/KLHDC8A/MFSD6/NR6A1/BTG2/PLAG1/CYP39A1/ZBTB16/TFCP2L1/CLDN16/CLDN8	27	miRNA_up	-0.149124
