# Supplementary material for: MiRNA Deregulation Distinguishes Anaplastic Thyroid Carcinoma (ATC) and Supports Upregulation of Oncogene Expression
Source: Cancers (Basel). 2021 Nov 24;13(23):5913. doi: 10.3390/cancers13235913 (PMC8657272; doi:10.3390/cancers13235913)
Supplement: Supplementary file 1 [file cancers-13-05913-s001.zip › cancers-1467870-supplementary/Table_S5.xlsx]

## Sheet: Table S1
gene	gene_id	A3	A4	A5	A2	A7	A1	A6	A10	A12	A9	F6	F5	F3	F1	F2	F4	N4	N7	N2	N8	N5	N3	P3	P4	P5	P1	P6	P2	Mean_CPM ATC	Mean_CPM FTC	Mean_CPM NT	Mean_CPM PTC	logFC_ATC/FTC	pValue_ATC/FTC	FDR_ATC/FTC	logFC_ATC/PTC	pValue_ATC/PTC	FDR_ATC/PTC	logFC_ATC/NT	pValue_ATC/NT	FDR_ATC/NT	logFC_ATC/Others	pValue_ATC/Others	FDR_ATC/Others
hsa-let-7a-2-3p	MIMAT0010195	0	0	0	0	0	0	0	0	0	0	0	0	0	0	0	1.43647	1.56692	0	1.08258	4.15694	0	0	0	0.609865	0	0	0	0	0	0.239411	1.13441	0.101644	-0.757193	1	1	-0.663174	1	1	-2.59367	0.75	1	-1.99638	0.550114	1
hsa-let-7a-3p	MIMAT0004481	0	0	0	0	0	0	0	60.5993	0	0	84.8476	17.3475	43.087	163.538	130.031	214.034	213.101	133.607	168.342	95.6096	7.87245	108.061	40.8866	120.753	45.1952	30.1955	16.4658	26.1778	6.05993	108.814	121.099	46.6124	-3.15044	2.61801e-05	0.000798041	-1.94044	0.00418789	0.0759746	-3.31675	1.00054e-05	0.000295186	-2.94079	1.83078e-05	0.000321538
hsa-let-7a-5p	MIMAT0000062	12339.8	16323.1	5632.27	2172.13	9582.51	3091.68	6194.6	41020.9	28740.7	1892.6	79105.7	86171.4	71739.8	441534	139902	180795	90440.4	133142	137736	49003.4	60243.9	103592	105572	113662	92712.7	43205.1	69684.9	108447	12699	166541	95692.8	88880.7	-3.7134	5.36126e-11	1.0937e-08	-2.80747	3.60176e-07	3.53773e-05	-2.91402	1.3765e-07	7.44997e-06	-3.20451	4.42548e-10	2.72939e-08
hsa-let-7b-3p	MIMAT0004482	0	0	0	19.2224	5.65507	0	0	7.97359	0	0	28.5711	6.30819	8.25069	156.27	23.5771	21.547	43.8737	41.3371	48.7163	41.5694	0	39.7149	35.5068	41.4708	13.2927	20.7594	14.8192	9.81669	3.2851	40.7539	35.8686	22.6109	-3.14179	0.000277071	0.00623466	-2.328	0.0100346	0.154719	-3.01235	0.000830067	0.0145784	-2.88944	0.000205178	0.00292543
hsa-let-7b-5p	MIMAT0000063	3350.74	2609.57	1031.58	2364.35	4716.32	1774.85	1049.93	1183.28	552.706	1656.02	5728.08	3740.75	4152.85	18083.7	2525.6	3280.89	3928.79	4442.26	5238.08	3124.63	3247.38	3147.64	4221	5155.8	3126.45	4661.43	4142.8	3753.25	2028.94	6251.97	3854.8	4176.79	-1.58719	0.000177142	0.00430991	-1.0055	0.0167085	0.228677	-0.889874	0.0337837	0.352734	-1.19603	0.000915326	0.0116146
hsa-let-7c-3p	MIMAT0026472	0	0	0	0	2.82753	0	0	0	0	0	2.59738	0	0.916744	1.81709	2.14337	1.43647	2.61153	4.42897	2.70646	4.15694	3.93622	4.61801	2.15193	2.43946	2.65854	0.94361	1.64658	0	0.282753	1.48517	3.74302	1.64002	-1.05346	1	1	-1.16892	0.640014	1	-2.20291	0.159073	1	-1.66913	0.23351	1
hsa-let-7c-5p	MIMAT0000064	1737.91	1111.91	429.197	269.113	5872.79	286.267	314.98	1849.87	1289.65	828.012	4799.08	7248.11	4602.05	13079.4	7487.5	12527.4	6734.09	10178.5	11345.5	5374.92	5180.07	8776.99	5738.11	9809.06	8298.64	5076.62	5988.61	12369	1398.97	8290.6	7931.68	7880.01	-2.52849	8.52606e-07	3.89847e-05	-2.45525	1.68554e-06	0.000123901	-2.46481	1.54385e-06	6.02102e-05	-2.4825	2.54278e-08	1.00648e-06
hsa-let-7d-3p	MIMAT0004484	26.332	7.56398	15.0595	0	2.82753	0	0	27.1102	0	0	112.553	70.9671	41.2535	78.1348	187.188	166.63	104.984	126.964	113.13	74.8249	55.1071	164.401	78.5453	92.0896	50.5123	29.2519	55.9837	80.1696	7.88932	109.454	106.568	64.4254	-2.86666	1.1223e-08	9.60111e-07	-2.10379	1.4648e-05	0.000732953	-2.8399	1.95256e-08	1.43838e-06	-2.66132	6.56924e-09	3.00373e-07
hsa-let-7d-5p	MIMAT0000065	217.239	158.844	82.8275	76.8895	130.067	57.2533	209.987	346.054	368.471	0	1509.94	2363.99	1112.01	2456.7	2985	3884.21	1547.59	2088.26	2361.12	896.513	1708.32	1847.2	1700.02	2164.41	1585.82	627.501	885.86	2146.58	164.763	2385.31	1741.5	1518.37	-3.8458	1.66686e-15	1.4735e-12	-3.1944	2.03616e-11	1.07998e-08	-3.39266	1.37285e-12	4.04532e-10	-3.50681	2.48149e-15	5.4841e-13
hsa-let-7e-3p	MIMAT0004485	0	0	0	0	0	0	0	9.5683	0	0	9.52371	1.57705	2.75023	14.5367	20.0048	12.9282	18.2807	12.5488	14.0736	5.54258	0	18.472	8.6077	10.3677	13.2927	8.49249	6.58632	3.27223	0.95683	10.2201	11.4863	8.43653	-1.73774	0.0159384	0.203215	-1.4779	0.0433792	0.487465	-2.00002	0.0133981	0.161066	-1.7762	0.00210763	0.0243019
hsa-let-7e-5p	MIMAT0000066	691.214	703.45	225.893	115.334	545.714	0	209.987	2529.22	184.235	236.575	2201.71	5360.38	5767.23	8153.27	3680.16	4756.15	2303.37	3626.59	3423.67	1561.62	3759.09	2615.64	5882.29	4248.32	7336.25	1827.77	3913.92	7727.37	544.162	4986.49	2881.66	5155.99	-3.08816	5.30567e-08	3.7028e-06	-3.13641	3.44103e-08	4.80295e-06	-2.29716	3.47126e-05	0.000893766	-2.89144	1.73801e-08	7.09106e-07
hsa-let-7f-1-3p	MIMAT0004486	0	0	0	0	0	0	0	0	0	0	6.92634	3.15409	5.50046	10.9025	15.718	10.0553	16.7138	11.8106	16.7801	11.0852	3.93622	10.1596	6.45578	7.31838	10.6342	2.83083	3.29316	6.54446	0	8.70946	11.7476	6.17946	-5.02752	0.00224932	0.0370509	-4.55116	0.0181944	0.243694	-5.80282	0.000689316	0.0126483	-5.73779	0.000114152	0.00173983
hsa-let-7f-2-3p	MIMAT0004487	0	0	0	0	0	0	0	6.37887	0	0	12.1211	11.0393	13.7512	18.1709	32.1505	25.8564	49.0968	22.1449	17.8626	48.4976	0	24.9373	6.45578	15.8565	7.97563	5.66166	6.58632	8.18058	0.637887	18.8482	27.0899	8.45274	-3.04629	0.00019238	0.00459633	-1.93661	0.0178032	0.242124	-3.62577	2.04147e-05	0.000563955	-3.10745	6.64196e-05	0.00104848
hsa-let-7f-5p	MIMAT0000067	4529.1	1936.38	1957.74	442.115	1676.73	1316.83	1259.92	16090.7	4605.88	236.575	44580.5	58770.2	30267.2	125290	115342	142123	92070	85070.2	99514.4	54679	32753.3	71612.4	45574.5	64732.3	57808.7	13473.8	25811.8	50408.7	3405.2	86062.1	72616.6	42968.3	-4.64863	1.06446e-13	4.70492e-11	-3.64654	1.53897e-09	3.7103e-07	-4.40359	1.20017e-12	3.97856e-10	-4.29246	1.41587e-13	2.08605e-11
hsa-let-7g-3p	MIMAT0004584	6.58299	0	0	0	0	0	0	1.59472	0	0	3.46317	1.57705	3.66697	3.63418	2.14337	1.43647	4.70075	4.42897	3.24775	16.6277	0	9.23602	3.22789	3.04932	3.98782	5.66166	3.29316	6.54446	0.817771	2.65353	6.37354	4.29405	-0.51635	0.957164	1	-1.12374	0.324924	1	-1.74695	0.113312	0.957021	-1.2527	0.0891673	0.612621
hsa-let-7g-5p	MIMAT0000414	1454.84	1278.31	956.281	346.003	1410.94	515.28	1784.89	9584.25	1842.35	354.862	19632.7	11007.8	7630.97	21943.2	29737.1	45176.9	24893.1	28375.7	29505.8	15975.1	6805.73	23985	18731.4	19495.5	13053.5	12327.3	13314.3	16372.6	1952.8	22521.4	21590.1	15549.1	-3.50509	3.30436e-10	6.25941e-08	-2.97064	6.3892e-08	8.06865e-06	-3.44425	6.16476e-10	8.60471e-08	-3.3257	3.11266e-11	2.50145e-09
hsa-let-7i-3p	MIMAT0004585	3.2915	0	0	19.2224	14.1377	114.507	0	1.59472	0	0	32.0343	3.15409	2.75023	7.26835	22.8626	10.0553	25.593	19.1922	17.3213	70.6679	19.6811	12.9304	20.4433	29.2735	31.9025	16.985	14.8192	24.5417	15.2753	13.0208	27.5643	22.9942	-0.714907	0.651139	1	-1.49514	0.190755	1	-1.75657	0.103758	0.908144	-1.37949	0.162043	0.970061
hsa-let-7i-5p	MIMAT0000415	29689.3	21920.4	13839.7	4651.81	100493	4981.04	7874.5	15036.6	14923.1	8043.55	45188.3	51963.7	10728.7	21463.4	60461.6	39755.7	33075	35881.3	45756.5	41343.5	41263.4	34140	110841	77321.1	121676	72217.3	101238	98973.5	22145.3	38260.2	38576.6	97044.6	-0.785443	0.118357	1	-2.12824	2.93704e-05	0.00127689	-0.797319	0.112954	0.957021	-1.38519	0.00285503	0.0318132
hsa-miR-100-3p	MIMAT0004512	184.324	234.483	346.37	38.4447	5.65507	0	209.987	3.18943	0	0	4.32896	1.57705	4.58372	9.08544	5.71565	7.18234	8.8792	10.3343	17.8626	16.6277	3.93622	26.7845	4.30385	6.70851	3.98782	13.2105	4.93974	8.18058	102.245	5.41219	14.0708	6.88851	4.34046	1.19455e-05	0.000406147	3.98875	2.51495e-05	0.00111161	2.97149	0.000922724	0.0159939	3.64793	1.86868e-09	1.03244e-07
hsa-miR-100-5p	MIMAT0000098	4186.78	2594.45	5684.98	672.783	429.785	229.013	1889.88	972.778	2763.53	354.862	1231.16	1075.55	2838.24	1086.62	1253.16	2385.97	4974.96	5646.2	6656.81	1833.21	1846.09	5052.1	4650.31	5665.03	2419.27	4430.25	3764.08	2334.74	1977.88	1645.11	4334.9	3877.28	0.276326	0.643533	1	-0.960392	0.0649338	0.667459	-1.12153	0.0314195	0.334636	-0.722973	0.114993	0.7261
hsa-miR-101-2-5p	MIMAT0037312	0	0	0	0	0	0	0	0	0	0	0	1.57705	0	0	0	1.43647	0	0	0.541292	0	0	0.923602	0	0	0	0	0	0	0	0.502253	0.244149	0	-1.22879	0.75	1	0	1	1	-1.15729	1	1	-1.17404	0.829011	1
hsa-miR-101-3p	MIMAT0000099	302.818	151.28	225.893	38.4447	87.6535	0	0	808.522	184.235	0	1352.37	512.54	651.805	1024.84	5048.35	3187.52	2814.71	1866.81	2211.72	9644.09	271.599	1542.42	1131.91	1125.2	766.99	1081.38	703.09	754.249	179.885	1962.9	3058.56	927.136	-3.2676	1.19835e-06	5.20988e-05	-2.1857	0.000730312	0.0176072	-3.90771	1.45562e-08	1.16315e-06	-3.29442	2.91258e-07	7.96307e-06
hsa-miR-101-5p	MIMAT0004513	0	0	0	0	5.65507	0	0	4.78415	0	0	8.65792	1.57705	4.58372	3.63418	30.7216	27.2929	18.803	11.0724	20.0278	15.2421	0	21.2429	7.53174	4.26905	5.31709	2.83083	1.64658	4.90835	1.04392	12.7446	14.398	4.41727	-2.18037	0.0047065	0.0689593	-0.69338	0.525571	1	-2.41086	0.00468085	0.0656806	-1.99005	0.00432076	0.0460187
hsa-miR-10226	MIMAT0041128	0	0	0	0	0	0	0	0	0	0	0	0	0	0	0	0	0	0	0	0	0	0	0	0	0	0	0	0	0	0	0	0	0	1	1	0	1	1	0	1	1	0	1	1
hsa-miR-10392-3p	MIMAT0041616	0	0	0	0	0	0	0	0	0	0	0	0	0.916744	0	0	0	0	0	0	0	0	0	0	0	0	0	0	0	0	0.152791	0	0	-0.721063	1	1	0	1	1	0	1	1	-0.391186	1	1
hsa-miR-10392-5p	MIMAT0041615	0	0	0	0	5.65507	114.507	0	1.59472	0	0	1.73158	1.57705	1.83349	1.81709	2.14337	1.43647	0.522306	0	1.08258	0	0	0	0	0.609865	0	0	0	0	12.1756	1.75651	0.267482	0.101644	1.15217	0.297099	1	3.41545	0.133926	1	2.92809	0.133926	1	2.31213	0.0208614	0.180799
hsa-miR-10393-3p	MIMAT0041618	0	0	0	0	0	0	0	0	0	0	0	3.15409	2.75023	0	0	0	1.04461	0	0	1.38565	0	0	1.07596	0	0	0	0	0	0	0.984054	0.405043	0.179327	-2.12776	0.75	1	-0.730992	1	1	-1.50573	1	1	-1.95528	0.362368	1
hsa-miR-10393-5p	MIMAT0041617	0	0	0	0	0	0	0	0	0	0	0.865792	1.57705	0	0	0	0	0	0	0.541292	0	0	0	1.07596	0	0	0.94361	3.29316	1.63612	0	0.40714	0.0902153	1.15814	-1.22078	1	1	-2.18313	0.75	1	-0.667564	1	1	-1.86304	0.54408	1
hsa-miR-10394-3p	MIMAT0041620	9.87449	0	0	76.8895	14.1377	0	0	59.0045	0	0	2.59738	12.6164	8.25069	0	0.714456	0	2.61153	0.738162	1.08258	1.38565	3.93622	1.8472	5.37981	0	0	3.77444	0	0	15.9906	4.02982	1.93356	1.52571	2.34924	0.0566262	0.577686	3.54149	0.00218363	0.0452422	3.45823	0.00886996	0.113092	3.04756	0.000270346	0.00379342
hsa-miR-10394-5p	MIMAT0041619	0	0	0	0	0	0	0	1.59472	0	0	0	0	1.83349	0	0	0	0	0	0	0	0	0	0	0.609865	0	0	0	0	0.159472	0.305581	0	0.101644	0.447219	1	1	0.952322	1	1	1.85334	1	1	1.18183	1	1
hsa-miR-10395-3p	MIMAT0041622	4081.46	2586.88	9095.97	5728.27	9602.3	3778.72	2309.85	1685.62	3316.24	5441.22	597.396	1496.62	473.956	4113.89	587.283	3545.21	544.765	648.844	503.402	411.537	1275.34	447.947	1221.22	522.044	1773.25	1359.74	3895.81	2501.62	4762.65	1802.39	638.639	1878.95	1.40822	0.0101781	0.139856	1.34804	0.0136601	0.194767	2.90666	8.41009e-07	3.59735e-05	1.73105	3.06091e-05	0.000510536
hsa-miR-10395-5p	MIMAT0041621	2600.28	3592.89	7891.2	173.001	4063.16	744.293	734.953	4031.45	1473.88	354.862	23228.3	64608.4	26342.6	34895.4	7419.63	21942.1	48685.7	25218.6	13753.7	90866.5	55614.9	21761.9	19553.5	12515	30957.4	17885.2	38302.8	38900.3	2566	29739.4	42650.2	26352.4	-3.50975	3.11322e-09	3.75285e-07	-3.33531	1.49855e-08	2.20786e-06	-4.02995	2.30431e-11	6.11103e-09	-3.6563	1.88205e-11	1.55975e-09
hsa-miR-10396a-3p	MIMAT0041624	0	0	0	0	0	0	0	1.59472	0	0	0	0	0	0	0	0	0	0	0	0	0	0.923602	0	0.609865	0	0	0	0	0.159472	0	0.153934	0.101644	1.6678	1	1	0.960006	1	1	1.18719	1	1	1.45938	0.714286	1
hsa-miR-10396a-5p	MIMAT0041623	6.58299	0	0	0	0	0	0	7.97359	0	0	0	0	0	0	0	0	0	0	0	0	0	0	0	0	0	0	0	0	1.45566	0	0	0	3.78209	0.516215	1	3.79587	0.516215	1	4.06307	0.516215	1	4.40561	0.0161154	0.143899
hsa-miR-10396b-3p	MIMAT0041636	6.58299	0	7.52977	0	0	0	0	3.18943	0	0	0	0	0	1.81709	0	1.43647	0.522306	0	0	0	0	0.923602	1.07596	0.609865	0	0	1.64658	0	1.73022	0.542259	0.240985	0.555401	2.29613	0.509199	1	2.01936	0.509199	1	2.68759	0.331342	1	2.48928	0.0708944	0.498705
hsa-miR-10396b-5p	MIMAT0041635	0	0	0	0	2.82753	0	0	3.18943	0	0	0	0	0	0	0	0	0	0	0	0	0	0	0	0	0	0	0	0	0.601697	0	0	0	2.87527	0.784761	1	2.88806	0.784761	1	3.1377	0.784761	1	3.47018	0.0932827	0.631443
hsa-miR-10397-3p	MIMAT0041626	0	0	0	0	0	0	0	1.59472	0	0	0	0	0.916744	0	0.714456	0	1.04461	0.738162	0.541292	0	0	0	0	0	0	0	0	0	0.159472	0.271867	0.387344	0	0.452688	1	1	1.64186	1	1	0.0906493	1	1	0.633112	1	1
hsa-miR-10397-5p	MIMAT0041625	0	0	0	0	0	0	0	3.18943	0	0	0.865792	0	0	5.45126	0.714456	0	0	0	0.541292	1.38565	0	0	2.15193	0	0	0	3.29316	0	0.318943	1.17192	0.321156	0.907514	0.0739493	1	1	0.319687	1	1	1.3097	1	1	0.557815	1	1
hsa-miR-10398-3p	MIMAT0041628	0	0	0	0	2.82753	0	0	0	0	0	0	0	0	0	0	0	0	0	0.541292	0	0	0	0	0	0	0	0	0	0.282753	0	0.0902153	0	1.67045	1	1	1.68057	1	1	1.19154	1	1	1.77004	0.714286	1
hsa-miR-10398-5p	MIMAT0041627	0	0	0	0	0	0	0	0	0	0	0	0	0	0	0	0	0.522306	0	0	0	0	0	0	0	0	0	0	0	0	0	0.087051	0	0	1	1	0	1	1	-0.690097	1	1	-0.390381	1	1
hsa-miR-10399-3p	MIMAT0041630	82.2874	75.6398	67.768	96.1119	141.377	57.2533	0	30.2996	0	0	8.65792	15.7705	10.0842	23.6221	8.57347	11.4918	4.17845	4.42897	7.57809	9.69952	7.87245	2.77081	15.0635	9.75783	18.6098	25.4775	51.044	21.2695	55.0737	13.0333	6.08805	23.537	2.48243	0.000277409	0.00623466	1.62951	0.0150638	0.211371	3.58407	3.78197e-07	1.79103e-05	2.33762	5.90679e-06	0.000114342
hsa-miR-10399-5p	MIMAT0041629	0	0	0	0	0	0	0	3.18943	0	0	0	1.57705	0	1.81709	0	0	0.522306	1.47632	0.541292	1.38565	0	0	3.22789	1.82959	1.32927	0	3.29316	8.18058	0.318943	0.565689	0.654261	2.97675	0.997517	1	1	-1.15989	0.328206	1	0.494113	1	1	-0.219175	0.428782	1
hsa-miR-103a-1-5p	MIMAT0037306	0	0	0	0	0	0	0	0	0	0	0	0	0	0	0	0	0	0	0	0	0	0	0	0	0	0	0	0	0	0	0	0	0	1	1	0	1	1	0	1	1	0	1	1
hsa-miR-103a-2-5p	MIMAT0009196	0	0	0	0	0	0	0	0	0	0	1.73158	0	0.916744	0	0.714456	0	0	0	0.541292	0	0	0	0	0	0	1.88722	0	0	0	0.560464	0.0902153	0.314537	-1.79584	0.75	1	-1.19469	1	1	-0.669137	1	1	-1.66163	0.831409	1
hsa-miR-103a-3p	MIMAT0000101	0	0	0	0	0	0	0	0	0	0	0	0	0	0	0	0	0	0	0	0	0	0	0	0	0	0	0	0	0	0	0	0	0	1	1	0	1	1	0	1	1	0	1	1
hsa-miR-103b	MIMAT0007402	0	0	0	0	0	0	0	0	0	0	0	0	0	0	0	0	0	0	0	0	0	0	0	0	0	0	0	0	0	0	0	0	0	1	1	0	1	1	0	1	1	0	1	1
hsa-miR-10400-3p	MIMAT0041632	0	0	0	0	0	0	0	0	0	0	0	0	0	0	0	0	0	0	0	0	0	0	0	0	0	0	0	0	0	0	0	0	0	1	1	0	1	1	0	1	1	0	1	1
hsa-miR-10400-5p	MIMAT0041631	3.2915	0	0	0	0	0	0	0	0	0	0	0	0	0	0	0	0	0	0	0	0	0	0	0	0	0	1.64658	0	0.32915	0	0	0.27443	1.67834	1	1	0.956289	1	1	1.88971	1	1	1.77208	0.714286	1
hsa-miR-10401-3p	MIMAT0041634	0	0	0	76.8895	14.1377	0	0	30.2996	0	0	0.865792	4.73114	0	12.7196	0	1.43647	1.04461	0	0	0	3.93622	0	1.07596	0	0	0	1.64658	3.27223	12.1327	3.29217	0.830139	0.999129	2.22452	0.0960101	0.893399	3.7405	0.012381	0.182413	4.43489	0.0104052	0.130163	3.2508	0.00120082	0.0147434
hsa-miR-10401-5p	MIMAT0041633	0	0	0	0	0	0	0	1.59472	0	0	0	0	0	9.08544	0	0	0	0	0	0	0	0	0	0	0	0.94361	0	0	0.159472	1.51424	0	0.157268	-0.970102	0.317311	1	0.794981	1	1	1.70314	1	1	0.116907	0.876737	1
hsa-miR-10522-5p	MIMAT0041991	0	0	0	0	0	0	0	0	0	0	0	0	0	0	0	0	0	0	0	0	0	0	0	0	0	0	0	0	0	0	0	0	0	1	1	0	1	1	0	1	1	0	1	1
hsa-miR-10523-5p	MIMAT0041992	0	0	0	0	0	0	0	0	0	0	0	0	0	0	0	0	0	0	0	0	0	0	0	0	0	0	0	0	0	0	0	0	0	1	1	0	1	1	0	1	1	0	1	1
hsa-miR-10524-5p	MIMAT0041994	0	0	0	0	0	0	0	0	0	0	0	0	0	0	0	0	0	0	0	0	0	0	0	0	0	0	0	0	0	0	0	0	0	1	1	0	1	1	0	1	1	0	1	1
hsa-miR-10525-3p	MIMAT0041995	0	0	0	0	0	0	0	0	0	0	0	0	0	1.81709	0	0	0	0	0	0	0	0	0	0	0	0	0	0	0	0.302848	0	0	-0.722628	1	1	0	1	1	0	1	1	-0.391716	1	1
hsa-miR-10526-3p	MIMAT0041996	0	0	0	0	0	0	0	0	0	0	0	0	0	0	0	0	0	0	0	0	0	0	0	0	0	0	0	0	0	0	0	0	0	1	1	0	1	1	0	1	1	0	1	1
hsa-miR-10527-5p	MIMAT0041997	6.58299	0	22.5893	0	8.4826	0	0	11.163	0	0	3.46317	0	1.83349	0	0	1.43647	1.04461	0	0.541292	0	0	0	0	0.609865	1.32927	5.66166	3.29316	0	4.88179	1.12219	0.264317	1.81566	2.5349	0.0520918	0.543016	2.05415	0.187276	1	3.83709	0.0520918	0.511937	2.73933	0.0031563	0.0347324
hsa-miR-105-3p	MIMAT0004516	65.8299	30.2559	0	0	45.2405	57.2533	0	28.7049	0	0	0	0	0	0	0	0	0	0	0	0	0	0	0	0	0	0	0	0	22.7285	0	0	0	6.74849	0.000225186	0.00523855	6.7631	0.000225186	0.00649124	7.04488	0.000170614	0.00383448	7.40595	1.63628e-13	2.28391e-11
hsa-miR-105-5p	MIMAT0000102	16.4575	0	0	0	19.7927	0	0	124.388	0	0	0	0	0	0	0	0	0	0	0	0	0	0	0	0	0	0	0	0	16.0638	0	0	0	6.51519	0.00261246	0.0419894	6.52979	0.00261246	0.0532942	6.81141	0.0020767	0.0333783	7.16865	1.89043e-10	1.35497e-08
hsa-miR-106a-3p	MIMAT0004517	0	0	0	0	0	0	0	0	0	0	0.865792	0	0	0	0.714456	0	0	0	1.08258	0	0	0	0	0	0	0	0	0	0	0.263375	0.180431	0	-1.19535	1	1	0	1	1	-1.15132	1	1	-1.16565	1	1
hsa-miR-106a-5p	MIMAT0000103	0	0	0	0	2.82753	0	0	0	0	0	4.32896	3.15409	10.0842	0	4.28674	1.43647	2.61153	2.21449	3.24775	12.4708	7.87245	1.8472	2.15193	2.43946	2.65854	2.83083	0	1.63612	0.282753	3.88174	5.04404	1.95281	-2.30544	0.0844824	0.817691	-1.38676	0.642532	1	-2.49061	0.0432618	0.439579	-2.23941	0.034799	0.283089
hsa-miR-106b-3p	MIMAT0004672	6069.52	4152.63	4404.92	13436.4	5233.76	21928	28663.2	1446.41	2395.06	8634.99	329.867	282.291	313.526	123.562	249.345	202.542	223.025	163.872	164.011	623.541	185.003	144.082	208.737	200.645	164.83	687.892	365.541	186.517	9636.49	250.189	250.589	302.36	5.26116	5.28189e-14	2.80151e-11	4.98876	4.41729e-13	2.92866e-10	5.26036	5.39174e-14	4.76629e-11	5.16462	3.72443e-34	4.9386e-31
hsa-miR-106b-5p	MIMAT0000680	0	7.56398	7.52977	0	8.4826	0	0	89.3042	0	0	41.558	39.4262	72.4227	27.2563	67.1589	33.0388	83.0467	49.4569	68.7441	134.408	27.5536	52.6453	41.9625	32.3228	43.866	59.4474	41.1645	29.4501	11.2881	46.8102	69.309	41.3689	-1.13769	0.014323	0.187117	-0.955152	0.0281267	0.342165	-1.70464	0.000703691	0.0127821	-1.31056	0.00103436	0.0129393
hsa-miR-107	MIMAT0000104	62.5384	37.8199	15.0595	0	25.4478	0	0	424.195	0	0	367.096	361.144	455.622	103.574	239.343	499.891	509.248	182.326	285.261	1169.48	82.6607	243.831	148.483	281.148	265.854	355.741	125.14	112.892	56.506	337.778	412.135	214.876	-2.11004	0.000592079	0.011806	-1.45884	0.0112935	0.16826	-2.39826	0.000127417	0.00293834	-2.0443	0.000155234	0.00226224
hsa-miR-10a-3p	MIMAT0004555	0	0	0	0	2.82753	0	0	0	0	0	1.73158	0	2.75023	0	0	0	3.65614	0.738162	0.541292	2.77129	0	1.8472	3.22789	1.82959	0	2.83083	0	3.27223	0.282753	0.746969	1.59235	1.86009	-0.361915	1	1	-1.30395	0.641837	1	-1.23854	0.641837	1	-1.10646	0.415637	1
hsa-miR-10a-5p	MIMAT0000253	170440	142944	71939.4	56706	201917	30458.8	66460.8	8495.06	29293.4	25076.9	13616.3	6369.69	24064.5	7528.2	1266.73	1940.67	13866.7	9690.59	8126.96	10902.3	5833.48	10321.3	14442.6	17848.3	11777.3	56870.4	24713.5	8242.75	80373.2	9131.02	9790.21	22315.8	3.13851	5.84237e-06	0.000212246	1.84933	0.00434547	0.0778661	3.03793	1.03041e-05	0.00030029	2.54834	3.33946e-08	1.17259e-06
hsa-miR-10b-3p	MIMAT0004556	0	0	15.0595	0	14.1377	0	0	0	0	0	5.19475	6.30819	4.58372	5.45126	2.14337	1.43647	2.61153	2.95265	1.62388	0	0	1.8472	5.37981	6.70851	1.32927	5.66166	6.58632	9.81669	2.91972	4.18629	1.50588	5.91371	0.169424	1	1	-0.318808	0.590931	1	1.2667	0.436544	1	0.258255	1	1
hsa-miR-10b-5p	MIMAT0000254	29939.5	23841.7	50788.3	12302.3	281204	18321.1	50816.8	20728.1	32241.2	4849.79	47296.5	65018.5	113405	64553.9	11790	30897	33694.5	39629.7	24176.8	22831.3	43727.5	41754.2	46177.1	53363.8	49593.8	108593	65830.3	56753.6	52503.2	55493.4	34302.3	63385.2	-0.0788837	0.865612	1	-0.270713	0.617986	1	0.61513	0.321894	1	0.0412054	0.904657	1
hsa-miR-11181-3p	MIMAT0043997	0	0	0	0	0	0	0	0	0	0	0	0	0	0	0	0	0	0	0	0	0	0	0	0	0	0	0	0	0	0	0	0	0	1	1	0	1	1	0	1	1	0	1	1
hsa-miR-11181-5p	MIMAT0043996	0	0	0	0	0	0	0	0	0	0	0	0	0	0	0	0	0	0	0	0	0	0	0	0	0	0	0	0	0	0	0	0	0	1	1	0	1	1	0	1	1	0	1	1
hsa-miR-11399	MIMAT0044656	0	0	0	0	0	0	0	0	0	0	0	0	0	0	0	0	0	0	0	0	0	0	0	0	0	0	0	0	0	0	0	0	0	1	1	0	1	1	0	1	1	0	1	1
hsa-miR-11400	MIMAT0044657	0	0	0	0	0	0	0	0	0	0	0	0	0	0	0	0	0	0	0	0	0	0	0	0	0	0	0	0	0	0	0	0	0	1	1	0	1	1	0	1	1	0	1	1
hsa-miR-11401	MIMAT0044658	0	0	0	0	0	0	0	1.59472	0	0	0	0	0	0	0	0	0	0	0	0	0	0.923602	0	0	0	0	0	0	0.159472	0	0.153934	0	1.6678	1	1	1.67792	1	1	1.18719	1	1	1.76632	0.714286	1
hsa-miR-1178-3p	MIMAT0005823	0	0	0	0	0	0	0	0	0	0	0	0	0	0	0	0	0	0	0	0	0	0	0	0	0	0	0	0	0	0	0	0	0	1	1	0	1	1	0	1	1	0	1	1
hsa-miR-1178-5p	MIMAT0022940	0	0	0	0	0	0	0	0	0	0	0	0	0	0	0	0	0	0	0	0	0	0	0	0	0	0	0	0	0	0	0	0	0	1	1	0	1	1	0	1	1	0	1	1
hsa-miR-1179	MIMAT0005824	0	0	0	0	0	0	0	3.18943	0	0	42.4238	12.6164	25.6688	5.45126	14.2891	21.547	109.684	62.7438	83.359	81.7531	3.93622	77.5826	0	10.9776	5.31709	0	0	0	0.318943	20.3327	69.8432	2.71578	-3.97455	0.000276671	0.00623466	-1.3303	0.175356	1	-5.79371	9.32986e-08	5.26442e-06	-4.81233	0.00031564	0.00435977
hsa-miR-1180-3p	MIMAT0005825	157.992	113.46	97.887	134.557	206.41	0	104.993	20.7313	0	0	32.9001	31.5409	33.9195	12.7196	37.1517	12.9282	16.1915	22.883	18.9452	16.6277	31.4898	15.7012	9.68366	13.417	29.244	9.4361	27.9919	26.1778	83.603	26.86	20.3064	19.3251	1.91637	0.00338762	0.0531595	2.41708	0.000340439	0.00911963	2.36208	0.000514796	0.00996524	2.21441	2.35287e-06	5.0321e-05
hsa-miR-1180-5p	MIMAT0026735	0	0	0	0	0	0	0	0	0	0	0	0	0	0	0.714456	0	0	0	0	0	0	0	0	0	0	0	0	0	0	0.119076	0	0	-0.720173	1	1	0	1	1	0	1	1	-0.390883	1	1
hsa-miR-1181	MIMAT0005826	0	0	0	0	0	0	0	0	0	0	0	0	0	0	0	0	0	0	0	0	0	0	0	0	0	0	0	0	0	0	0	0	0	1	1	0	1	1	0	1	1	0	1	1
hsa-miR-1182	MIMAT0005827	0	0	0	0	0	0	0	0	0	0	0	0	0	0	0	0	0	0	0	0	0	0	0	0	0	0	0	0	0	0	0	0	0	1	1	0	1	1	0	1	1	0	1	1
hsa-miR-1183	MIMAT0005828	0	0	0	0	0	0	0	0	0	0	0	0	0	0	0	0	0	0	0	1.38565	0	0	0	0	0	0	0	0	0	0	0.230941	0	0	1	1	0	1	1	-0.692752	1	1	-0.391548	1	1
hsa-miR-1184	MIMAT0005829	0	0	0	0	0	0	0	0	0	0	0	0	3.66697	0	0	0	0	0	0	0	0	0	0	0	0	0	1.64658	0	0	0.611162	0	0.27443	-1.78259	0.75	1	-0.815147	1	1	0	1	1	-1.41626	0.85383	1
hsa-miR-1185-1-3p	MIMAT0022838	0	0	0	0	0	0	0	0	0	0	0	0	0	0	0	0	0	0	0	0	0	0	1.07596	0	0	0	0	0	0	0	0	0.179327	0	1	1	-0.719934	1	1	0	1	1	-0.391344	1	1
hsa-miR-1185-2-3p	MIMAT0022713	0	0	0	0	0	0	0	0	0	0	0	0	0	0	0	0	0	0	0	0	0	0	0	0	0	0	0	0	0	0	0	0	0	1	1	0	1	1	0	1	1	0	1	1
hsa-miR-1185-5p	MIMAT0005798	0	0	0	0	0	0	0	0	0	0	0	0	3.66697	0	0	0	0	0	1.08258	1.38565	0	0	1.07596	0	0	0	0	0	0	0.611162	0.411372	0.179327	-1.80537	0.75	1	-0.733357	1	1	-1.51519	1	1	-1.79947	0.552564	1
hsa-miR-1193	MIMAT0015049	0	0	0	0	0	0	0	0	0	0	0	0	0	0	0	0	0	0	0	0	0	0	0	0	0	0	0	0	0	0	0	0	0	1	1	0	1	1	0	1	1	0	1	1
hsa-miR-1197	MIMAT0005955	0	0	0	0	2.82753	0	0	0	0	0	0	0	0	0	0	0	0	0	0	0	0	0	0	0	0	0	0	0	0.282753	0	0	0	1.67045	1	1	1.68057	1	1	1.88178	1	1	2.16049	0.714286	1
hsa-miR-1199-3p	MIMAT0031120	0	0	0	0	0	0	0	0	0	0	0	0	0	0	0	0	0	0	0	0	0	0	0	0	0	0	0	0	0	0	0	0	0	1	1	0	1	1	0	1	1	0	1	1
hsa-miR-1199-5p	MIMAT0031119	0	0	0	0	0	0	0	0	0	0	0	0	0	0	0	0	0	0	0	0	0	0	0	0	0	0	0	0	0	0	0	0	0	1	1	0	1	1	0	1	1	0	1	1
hsa-miR-1200	MIMAT0005863	0	0	0	0	0	0	0	0	0	0	0	0	0	0	0	0	0	0	0	0	0	0	0	0	0	0	0	0	0	0	0	0	0	1	1	0	1	1	0	1	1	0	1	1
hsa-miR-1202	MIMAT0005865	0	0	0	0	0	0	0	0	0	0	0	0	0	0	0	0	0	0	0	0	0	0	0	0	0	0	0	0	0	0	0	0	0	1	1	0	1	1	0	1	1	0	1	1
hsa-miR-1203	MIMAT0005866	0	0	0	0	0	0	0	0	0	0	0	0	0	0	0	0	0	0	0	0	0	0	0	0	0	0	0	0	0	0	0	0	0	1	1	0	1	1	0	1	1	0	1	1
hsa-miR-1204	MIMAT0005868	0	0	0	0	0	0	0	0	0	0	0	0	0	0	0	0	0	0	0	0	0	0	1.07596	0	0	0	0	0	0	0	0	0.179327	0	1	1	-0.719934	1	1	0	1	1	-0.391344	1	1
hsa-miR-1205	MIMAT0005869	0	0	0	0	0	0	0	0	0	0	0	0	0	0	0	0	0	0	0	0	0	0	0	0	0	0	0	0	0	0	0	0	0	1	1	0	1	1	0	1	1	0	1	1
hsa-miR-1206	MIMAT0005870	0	0	0	0	0	0	0	0	0	0	0	0	0	0	0	0	0	0	0	0	0	0	0	0	0	0	0	0	0	0	0	0	0	1	1	0	1	1	0	1	1	0	1	1
hsa-miR-1207-3p	MIMAT0005872	0	0	0	0	0	0	0	0	0	0	0	0	0	0	0	0	0	0	0	0	0	0	0	0	0	0	0	0	0	0	0	0	0	1	1	0	1	1	0	1	1	0	1	1
hsa-miR-1207-5p	MIMAT0005871	0	0	0	0	0	0	0	0	0	0	0	0	0	0	0	0	0	0	0	0	0	0	0	0	0	0	0	0	0	0	0	0	0	1	1	0	1	1	0	1	1	0	1	1
hsa-miR-1208	MIMAT0005873	0	0	0	0	0	0	0	0	0	0	0	0	0	0	0	0	0	0	0	0	0	0	0	0	0	0	0	0	0	0	0	0	0	1	1	0	1	1	0	1	1	0	1	1
hsa-miR-12113	MIMAT0049007	0	0	0	0	0	0	0	0	0	0	0	0	0	0	0	0	0	0	0	0	0	0	0	0	0	0	0	0	0	0	0	0	0	1	1	0	1	1	0	1	1	0	1	1
hsa-miR-12114	MIMAT0049008	0	0	0	0	0	0	0	0	0	0	0	0	0	0	0	0	0	0	0	0	0	0	0	0	0	0	0	0	0	0	0	0	0	1	1	0	1	1	0	1	1	0	1	1
hsa-miR-12115	MIMAT0049009	0	0	0	0	0	0	0	0	0	0	0	0	0	0	0	0	0	0	0	0	0	0	0	0	0	0	0	0	0	0	0	0	0	1	1	0	1	1	0	1	1	0	1	1
hsa-miR-12116	MIMAT0049010	0	0	0	0	0	0	0	0	0	0	0	0	0	0	0	0	0	0	0	0	0	0	0	0	0	0	0	0	0	0	0	0	0	1	1	0	1	1	0	1	1	0	1	1
hsa-miR-12117	MIMAT0049011	0	0	0	0	0	0	0	0	0	0	0	0	0	0	0	0	0	0	0	0	0	0	0	0	0	0	0	1.63612	0	0	0	0.272686	0	1	1	-0.720844	1	1	0	1	1	-0.391656	1	1
hsa-miR-12118	MIMAT0049012	0	0	0	0	0	0	0	0	0	0	0	0	0	0	0	0	0	0	0	0	0	0	0	0	0	0	0	0	0	0	0	0	0	1	1	0	1	1	0	1	1	0	1	1
hsa-miR-12119	MIMAT0049013	0	0	0	0	0	0	0	0	0	0	0	0	0	0	0	0	0	0	0.541292	0	0	0	0	0	0	0	0	0	0	0	0.0902153	0	0	1	1	0	1	1	-0.690245	1	1	-0.390446	1	1
hsa-miR-12120	MIMAT0049014	0	0	0	0	0	0	0	0	0	0	0	0	0	0	0	0	0	0	0	0	0	0	0	0	0	0	0	0	0	0	0	0	0	1	1	0	1	1	0	1	1	0	1	1
hsa-miR-12121	MIMAT0049015	0	0	0	0	0	0	0	1.59472	0	0	0	0	0	0	0	0	0	0.738162	0	0	0	0	0	0	0	0	0	0	0.159472	0	0.123027	0	1.6678	1	1	1.67792	1	1	1.18779	1	1	1.76659	0.714286	1
hsa-miR-12122	MIMAT0049016	0	0	0	0	0	0	0	0	0	0	0	0	0	0	0	0	0	0	0	0	0	0	0	0	0	0	0	0	0	0	0	0	0	1	1	0	1	1	0	1	1	0	1	1
hsa-miR-12123	MIMAT0049017	0	0	0	0	0	0	0	0	0	0	0	0	0	0	0	0	0	0	0	0	0	0	0	0	0	0	0	0	0	0	0	0	0	1	1	0	1	1	0	1	1	0	1	1
hsa-miR-12124	MIMAT0049018	0	0	0	0	0	0	0	0	0	0	0	0	0	0	0	0	0	0	0	0	0	0	0	0	0	0	0	0	0	0	0	0	0	1	1	0	1	1	0	1	1	0	1	1
hsa-miR-12125	MIMAT0049019	0	0	0	0	0	0	0	0	0	0	0	0	0.916744	0	0	0	0	0	0	0	0	0	0	0	0	0	0	0	0	0.152791	0	0	-0.721063	1	1	0	1	1	0	1	1	-0.391186	1	1
hsa-miR-12126	MIMAT0049020	0	0	0	0	0	0	0	0	0	0	0	0	0	0	0	0	0	0	0	0	0	0	0	0	0	0	0	0	0	0	0	0	0	1	1	0	1	1	0	1	1	0	1	1
hsa-miR-12127	MIMAT0049021	0	0	0	0	0	0	0	0	0	0	0	0	0	0	0	0	0	0	0	0	0	0	0	0	0	0	0	0	0	0	0	0	0	1	1	0	1	1	0	1	1	0	1	1
hsa-miR-12128	MIMAT0049022	0	0	0	0	0	0	0	0	0	0	0	0	0	0	0	0	0	0	0	0	0	0	0	0	0	0	0	0	0	0	0	0	0	1	1	0	1	1	0	1	1	0	1	1
hsa-miR-12129	MIMAT0049023	0	0	0	0	0	0	0	0	0	0	0	0	0	0	0	0	0	0	0	0	0	0	0	0	0	0	0	0	0	0	0	0	0	1	1	0	1	1	0	1	1	0	1	1
hsa-miR-12130	MIMAT0049024	0	0	0	0	0	0	0	0	0	0	0	0	0	0	0	0	0	0	0	0	0	0	0	0	0	0	0	0	0	0	0	0	0	1	1	0	1	1	0	1	1	0	1	1
hsa-miR-12131	MIMAT0049025	0	0	0	0	0	0	0	0	0	0	0	0	0	0	0	0	0	0	0	0	0	0	0	0	0	0	0	0	0	0	0	0	0	1	1	0	1	1	0	1	1	0	1	1
hsa-miR-12132	MIMAT0049026	0	0	0	0	0	0	0	0	0	0	0	0	0	0	0	0	0	0	0	0	0	0	0	0	0	0	0	0	0	0	0	0	0	1	1	0	1	1	0	1	1	0	1	1
hsa-miR-12133	MIMAT0049027	0	0	0	0	0	0	0	0	0	0	0	0	0	0	0	0	0	0	0	0	0	0	0	0	0	0	0	0	0	0	0	0	0	1	1	0	1	1	0	1	1	0	1	1
hsa-miR-12135	MIMAT0049031	3.2915	0	0	0	0	0	0	0	0	0	0	14.1934	4.58372	1.81709	2.14337	1.43647	1.04461	1.47632	1.62388	1.38565	19.6811	0.923602	1.07596	0.609865	0	0.94361	4.93974	3.27223	0.32915	4.02901	4.35586	1.8069	-2.19131	0.192057	1	-1.08388	0.650995	1	-1.9664	0.192057	1	-1.91725	0.101004	0.659759
hsa-miR-12136	MIMAT0049032	72.4129	60.5118	60.2382	19.2224	226.203	0	209.987	46.2468	0	0	218.18	244.442	2968.42	74.5006	25.7204	33.0388	61.1098	25.8357	40.0556	652.639	208.62	57.2633	22.5952	26.2242	74.4392	68.8835	115.261	132.525	69.4821	594.05	174.254	73.3214	-2.97302	0.000275711	0.00623466	0.0440281	0.915617	1	-1.20219	0.110901	0.948739	-1.9053	0.0132795	0.122708
hsa-miR-122-3p	MIMAT0004590	0	0	0	0	0	0	0	0	0	0	0	0	0	0	0	0	0	0	0	0	0	0	0	0	0	0	0	0	0	0	0	0	0	1	1	0	1	1	0	1	1	0	1	1
hsa-miR-1224-3p	MIMAT0005459	0	0	0	0	0	0	0	0	0	0	0	0	0	0	0	0	0	0	0	0	0	0	0	0	0	0	0	0	0	0	0	0	0	1	1	0	1	1	0	1	1	0	1	1
hsa-miR-1224-5p	MIMAT0005458	0	0	0	0	0	0	0	0	0	0	0	1.57705	0	0	0	0	0	0	0	0	0	0	0	0	0	0	0	0	0	0.262841	0	0	-0.722384	1	1	0	1	1	0	1	1	-0.391634	1	1
hsa-miR-1225-3p	MIMAT0005573	0	0	0	0	0	0	0	1.59472	0	0	0	0	1.83349	0	0	1.43647	3.13384	0	0	0	0	0	0	0	2.65854	0.94361	0	0	0.159472	0.544993	0.522306	0.600359	0.00614068	0.75	1	-0.0203631	0.75	1	-0.280312	0.75	1	-0.117409	0.844125	1
hsa-miR-1225-5p	MIMAT0005572	0	0	0	0	0	0	0	0	0	0	0	0	0	0	0	0	0	0	0	0	0	0	0	0	0	0	0	0	0	0	0	0	0	1	1	0	1	1	0	1	1	0	1	1
hsa-miR-122-5p	MIMAT0000421	0	0	0	0	0	0	0	0	0	0	0	0	0	0	0	0	0	0	0	0	0	0	0	0	0	0	0	0	0	0	0	0	0	1	1	0	1	1	0	1	1	0	1	1
hsa-miR-1226-3p	MIMAT0005577	0	0	0	0	0	0	0	0	0	0	2.59738	0	0	0	0	0	0.522306	0.738162	0	0	0	0.923602	0	0	0	0	1.64658	0	0	0.432896	0.364012	0.27443	-1.52058	0.75	1	-0.765311	1	1	-1.50963	1	1	-1.66905	0.544339	1
hsa-miR-1226-5p	MIMAT0005576	9.87449	22.6919	0	0	8.4826	0	104.993	7.97359	0	0	0	0	0	0	0	0	1.04461	0	0	0	0	0	0	1.21973	0	0	1.64658	0	15.4016	0	0.174102	0.477718	5.1969	0.0188484	0.231416	3.71828	0.0143996	0.204213	4.41396	0.0188484	0.216389	4.56361	2.63717e-07	7.28518e-06
hsa-miR-1227-3p	MIMAT0005580	0	0	0	0	0	0	0	0	0	0	0	0	0.916744	0	0	0	0.522306	0	0	0	0	0	0	0	0	0	0	0	0	0.152791	0.087051	0	-0.721063	1	1	0	1	1	-0.690097	1	1	-0.697855	1	1
hsa-miR-1227-5p	MIMAT0022941	0	0	0	0	0	0	0	0	0	0	0	0	0.916744	0	0	0	0	0	0	0	0	0	0	0	0	0	0	0	0	0.152791	0	0	-0.721063	1	1	0	1	1	0	1	1	-0.391186	1	1
hsa-miR-1228-3p	MIMAT0005583	0	0	0	0	0	0	0	0	0	0	0	0	0	0	0	0	0	0	0	0	0	0.923602	0	0	0	0	0	0	0	0	0.153934	0	0	1	1	0	1	1	-0.691945	1	1	-0.391194	1	1
hsa-miR-1228-5p	MIMAT0005582	6.58299	0	0	0	0	57.2533	0	0	0	0	0	0	0	0	0	0	0	0	0	0	0	0	0	0.609865	0	0	0	0	6.38363	0	0	0.101644	3.3354	0.280334	1	2.73716	0.280334	1	3.60139	0.280334	1	3.58555	0.011297	0.107382
hsa-miR-1229-3p	MIMAT0005584	0	0	0	0	0	0	0	0	0	0	0	1.57705	0	0	0.714456	0	0.522306	0.738162	0.541292	0	0	0	0	0	0	0	0	0	0	0.381917	0.300293	0	-1.2011	1	1	0	1	1	-1.4871	1	1	-1.34342	1	1
hsa-miR-1229-5p	MIMAT0022942	0	0	0	0	0	0	0	0	0	0	0	0	0	0	0	0	0	0	0	0	0	0	0	0	0	0	0	0	0	0	0	0	0	1	1	0	1	1	0	1	1	0	1	1
hsa-miR-122b-3p	MIMAT0019877	0	0	0	0	0	0	0	0	0	0	0	0	0	0	0	0	0	0	0	0	0	0	0	0	0	0	0	0	0	0	0	0	0	1	1	0	1	1	0	1	1	0	1	1
hsa-miR-122b-5p	MIMAT0019876	0	0	0	0	0	0	0	0	0	0	0	0	0	0	0	0	0	0	0	0	0	0	0	0	0	0	0	0	0	0	0	0	0	1	1	0	1	1	0	1	1	0	1	1
hsa-miR-1231	MIMAT0005586	0	0	0	0	0	0	0	0	0	0	0	0	0	0	0	0	0	0	0	0	0	0	0	0.609865	0	0	0	0	0	0	0	0.101644	0	1	1	-0.717915	1	1	0	1	1	-0.390649	1	1
hsa-miR-1233-3p	MIMAT0005588	0	0	0	0	0	0	0	0	0	0	0	0	0	0	0	0	0	0	0	0	0	0	1.07596	0	0	0	0	0	0	0	0	0.179327	0	1	1	-0.719934	1	1	0	1	1	-0.391344	1	1
hsa-miR-1233-5p	MIMAT0022943	0	0	0	0	0	0	0	0	0	0	0	0	0	0	0	0	0	0	0	0	0	0	0	0	0	0	0	0	0	0	0	0	0	1	1	0	1	1	0	1	1	0	1	1
hsa-miR-1234-3p	MIMAT0005589	0	0	0	0	0	0	0	0	0	0	0	0	0	0	0	0	0.522306	0	0	0	0	0	0	0	0	0	0	0	0	0	0.087051	0	0	1	1	0	1	1	-0.690097	1	1	-0.390381	1	1
hsa-miR-1236-3p	MIMAT0005591	0	0	0	0	0	0	0	0	0	0	0	0	0	0	0	0	0	0	0	0	0	0	0	0	0	0	0	0	0	0	0	0	0	1	1	0	1	1	0	1	1	0	1	1
hsa-miR-1236-5p	MIMAT0022945	0	0	0	0	0	0	0	0	0	0	0	0	0	0	0	0	0	0	0	0	0	0	0	0	0	0	0	0	0	0	0	0	0	1	1	0	1	1	0	1	1	0	1	1
hsa-miR-1237-3p	MIMAT0005592	0	0	0	0	0	0	0	0	0	0	0	0	0	0	0	0	0	0	0	0	0	0	1.07596	0	0	0	0	0	0	0	0	0.179327	0	1	1	-0.719934	1	1	0	1	1	-0.391344	1	1
hsa-miR-1237-5p	MIMAT0022946	0	0	0	0	0	0	0	0	0	0	0	0	0	0	0	0	0	0	0	0	0	0	0	0	0	0	0	0	0	0	0	0	0	1	1	0	1	1	0	1	1	0	1	1
hsa-miR-1238-3p	MIMAT0005593	0	0	0	0	0	0	0	0	0	0	0	0	0	0	0	0	0	0	0	0	0	0	0	0	0	0	0	0	0	0	0	0	0	1	1	0	1	1	0	1	1	0	1	1
hsa-miR-1238-5p	MIMAT0022947	0	0	0	0	0	0	0	0	0	0	0	0	0	0	0.714456	0	0	0	0	0	0	0	0	0	0	0	0	0	0	0.119076	0	0	-0.720173	1	1	0	1	1	0	1	1	-0.390883	1	1
hsa-miR-1243	MIMAT0005894	0	0	0	0	0	0	0	0	0	0	0	0	0	0	0	0	0	0.738162	0	0	0	0.923602	1.07596	0	0	0.94361	0	0	0	0	0.276961	0.336595	0	1	1	-1.20158	1	1	-1.16981	1	1	-1.17049	1	1
hsa-miR-124-3p	MIMAT0000422	0	0	0	0	0	0	0	0	0	0	0	0	0	0	0.714456	0	0	0	0	0	0	0	0	0	0	0	0	0	0	0.119076	0	0	-0.720173	1	1	0	1	1	0	1	1	-0.390883	1	1
hsa-miR-1244	MIMAT0005896	0	0	0	0	0	0	0	3.18943	0	0	1.73158	1.57705	5.50046	7.26835	0	0	1.04461	0.738162	0	1.38565	0	0.923602	0	0	1.32927	0	0	6.54446	0.318943	2.67957	0.682004	1.31229	-1.09663	0.337373	1	-0.0344013	0.645744	1	0.435322	1	1	-0.40806	0.352136	1
hsa-miR-1245a	MIMAT0005897	0	0	0	0	0	0	0	0	0	0	0	0	0	0	0	0	0	0	0	0	0	0	0	0	0	0	0	0	0	0	0	0	0	1	1	0	1	1	0	1	1	0	1	1
hsa-miR-1245b-3p	MIMAT0019951	0	0	0	0	0	0	0	0	0	0	0	0	0	0	0	0	0	0	0	0	0	0	0	0.609865	0	0	0	0	0	0	0	0.101644	0	1	1	-0.717915	1	1	0	1	1	-0.390649	1	1
hsa-miR-1245b-5p	MIMAT0019950	0	0	0	0	0	0	0	0	0	0	0	0	0	0	0	0	0	0	0	0	0	0	0	0	0	0	0	0	0	0	0	0	0	1	1	0	1	1	0	1	1	0	1	1
hsa-miR-124-5p	MIMAT0004591	0	0	0	0	0	0	0	0	0	0	0	0	0.916744	0	0	0	0	0	0	0	0	0	0	0	0	0	0	0	0	0.152791	0	0	-0.721063	1	1	0	1	1	0	1	1	-0.391186	1	1
hsa-miR-1246	MIMAT0005898	6.58299	0	0	0	2.82753	0	0	11.163	0	0	0	0	0	0	0	0	0	0	0	1.38565	0	0	0	0	0	0	0	0	2.05735	0	0.230941	0	4.22133	0.337689	1	4.23537	0.337689	1	3.75112	0.224912	1	4.44504	0.000520528	0.00700731
hsa-miR-1247-3p	MIMAT0022721	0	0	0	19.2224	2.82753	57.2533	1364.91	1.59472	0	0	0	0	4.58372	0	0	0	2.61153	0	0.541292	1.38565	0	0	0	0	0	13.2105	4.93974	0	144.581	0.763953	0.756411	3.02505	6.87201	0.000829131	0.0151645	5.26691	0.00466146	0.0824146	6.92336	0.000758995	0.0136004	6.21493	2.56807e-07	7.16897e-06
hsa-miR-1247-5p	MIMAT0005899	0	0	0	0	0	0	0	6.37887	0	0	0	0	6.41721	0	0	0	6.26767	1.47632	2.70646	2.77129	0	2.77081	3.22789	1.82959	0	16.0414	11.5261	0	0.637887	1.06953	2.66543	5.43749	0.524949	1	1	-1.44937	0.139401	1	-0.616846	0.591407	1	-0.753234	0.19585	1
hsa-miR-1248	MIMAT0005900	3.2915	0	0	0	0	0	0	9.5683	0	0	17.3158	4.73114	11.9177	47.2443	4.28674	70.387	145.201	27.312	17.8626	59.5828	3.93622	42.4857	1.07596	0.609865	1.32927	19.8158	1.64658	8.18058	1.28598	25.9804	49.3967	5.44301	-2.94118	0.00163149	0.0277354	-0.761646	0.243218	1	-3.90424	7.33937e-05	0.00180222	-3.11072	0.00102953	0.0129393
hsa-miR-1249-3p	MIMAT0005901	9.87449	0	0	0	5.65507	0	0	1.59472	0	0	0	1.57705	0	0	0.714456	0	1.04461	0.738162	0.541292	1.38565	0	0	1.07596	0.609865	0	0	1.64658	0	1.71243	0.381917	0.618285	0.555401	2.5973	0.333711	1	2.25466	0.333711	1	2.07286	0.333711	1	2.40647	0.0722069	0.505258
hsa-miR-1249-5p	MIMAT0032029	0	0	0	0	0	0	0	0	0	0	0	0	0	0	0	0	0	0	0	0	0	0	0	0	0	0	0	0	0	0	0	0	0	1	1	0	1	1	0	1	1	0	1	1
hsa-miR-1250-3p	MIMAT0026740	0	0	0	0	0	0	0	0	0	0	0	0	0	0	0	0	0	0	0	0	0	0	0	0	0	0	0	0	0	0	0	0	0	1	1	0	1	1	0	1	1	0	1	1
hsa-miR-1250-5p	MIMAT0005902	3.2915	7.56398	0	0	0	0	0	0	0	0	0.865792	0	0	0	1.42891	0	0	0	0	0	0	0	0	0	0	0.94361	0	0	1.08555	0.382451	0	0.157268	1.02722	0.792082	1	1.81482	0.792082	1	2.76941	0.792082	1	1.92755	0.278928	1
hsa-miR-1251-3p	MIMAT0026741	0	0	0	0	0	0	0	0	0	0	0	0	0.916744	0	0	0	0	0	0.541292	0	0	0	0	0	0	0	0	0	0	0.152791	0.0902153	0	-0.721063	1	1	0	1	1	-0.690245	1	1	-0.697921	1	1
hsa-miR-1251-5p	MIMAT0005903	0	7.56398	0	0	0	0	0	0	0	0	21.6448	0	1.83349	5.45126	16.4325	10.0553	14.1023	6.64346	7.0368	15.2421	11.8087	4.61801	4.30385	18.9058	11.9634	1.88722	1.64658	13.0889	0.756398	9.23622	9.90855	8.63264	-3.34123	0.00818218	0.114206	-3.23108	0.0135623	0.194417	-3.45525	0.0198777	0.222429	-3.48635	0.00339593	0.0370618
hsa-miR-1252-3p	MIMAT0026744	0	0	0	0	0	0	0	0	0	0	0	0	0	0	0	0	0	0	0	0	0	0	0	0	0	0	0	0	0	0	0	0	0	1	1	0	1	1	0	1	1	0	1	1
hsa-miR-1252-5p	MIMAT0005944	0	0	0	0	0	0	0	0	0	0	0	0	0	0	0	0	0	0	0	0	0	0	1.07596	0	0	0	0	0	0	0	0	0.179327	0	1	1	-0.719934	1	1	0	1	1	-0.391344	1	1
hsa-miR-1253	MIMAT0005904	0	0	0	0	0	0	0	0	0	0	0	0	0	0	0	0	0	0	0	0	0	0	0	0	0	0	0	0	0	0	0	0	0	1	1	0	1	1	0	1	1	0	1	1
hsa-miR-1255a	MIMAT0005906	0	0	0	0	0	0	0	3.18943	0	0	0	0	0	0	0	0	0.522306	0	0	0	0	0	1.07596	0.609865	0	0	0	0	0.318943	0	0.087051	0.280971	2.34733	1	1	1.18281	1	1	1.92031	1	1	1.97625	0.585948	1
hsa-miR-1255b-2-3p	MIMAT0022725	0	0	0	0	0	0	0	0	0	0	0	0	0	0	0	0	0	0	0	0	0	0	0	0	0	0	0	0	0	0	0	0	0	1	1	0	1	1	0	1	1	0	1	1
hsa-miR-1255b-5p	MIMAT0005945	0	0	0	0	0	0	0	0	0	0	0	0	0	0	0	0	0	0	0	0	0	0	0	0	0	0	0	0	0	0	0	0	0	1	1	0	1	1	0	1	1	0	1	1
hsa-miR-1256	MIMAT0005907	0	0	0	0	0	0	0	0	0	0	0	0	0	0	0	0	0	0	0	0	0	0	0	0	0	0	0	0	0	0	0	0	0	1	1	0	1	1	0	1	1	0	1	1
hsa-miR-1257	MIMAT0005908	0	0	0	0	0	0	0	0	0	0	0	0	0	0	0	0	0	0	0	0	0	0	0	0	0	0	0	0	0	0	0	0	0	1	1	0	1	1	0	1	1	0	1	1
hsa-miR-1258	MIMAT0005909	0	0	0	0	0	0	0	0	0	0	0	0	0	0	0	0	0	0	0	0	0	0	0	0	0	0	0	0	0	0	0	0	0	1	1	0	1	1	0	1	1	0	1	1
hsa-miR-125a-3p	MIMAT0004602	26.332	37.8199	22.5893	0	22.6203	0	0	25.5155	0	0	18.1816	9.46228	7.33395	30.8905	36.4373	15.8012	7.83459	14.7632	16.2388	9.69952	7.87245	12.9304	20.4433	20.7354	22.5976	13.2105	27.9919	34.3584	13.4877	19.6845	11.5565	23.2229	0.193837	0.765455	1	-0.0238331	0.502465	1	0.91791	0.387228	1	0.304367	0.743261	1
hsa-miR-125a-5p	MIMAT0000443	836.04	612.682	436.727	768.895	605.092	1316.83	629.96	1137.03	0	236.575	2223.35	3412.73	1729.9	3832.24	6200.77	2531.06	2032.81	5313.29	4793.68	897.898	3172.6	3503.22	2348.83	2240.64	2514.98	755.832	3021.48	6801.33	657.983	3321.67	3285.58	2947.18	-2.27138	3.6174e-06	0.000141078	-2.09864	1.74095e-05	0.000824462	-2.25578	4.18785e-06	0.000138827	-2.21037	1.86415e-07	5.31582e-06
hsa-miR-125b-1-3p	MIMAT0004592	289.652	211.791	421.667	57.6671	56.5507	0	0	30.2996	0	0	69.2634	37.8491	20.1684	174.44	173.613	100.553	87.7474	172.73	185.122	101.152	15.7449	205.04	256.079	195.767	200.72	205.707	521.966	379.579	106.763	95.9812	127.923	293.303	0.470191	0.738152	1	-1.13846	0.0351988	0.413041	0.0492015	0.792424	1	-0.392403	0.295632	1
hsa-miR-125b-2-3p	MIMAT0004603	599.052	431.147	173.185	96.1119	2134.79	171.76	0	73.357	368.471	118.287	169.695	198.708	108.176	427.016	180.043	274.366	319.651	479.805	464.97	314.542	153.513	316.796	245.319	338.475	241.927	182.117	299.678	454.84	416.616	226.334	341.546	293.726	0.987489	0.140794	1	0.610693	0.378425	1	0.39085	0.601762	1	0.642415	0.183613	1
hsa-miR-125b-5p	MIMAT0000423	460.81	340.379	240.953	230.668	506.128	229.013	209.987	207.313	184.235	236.575	643.283	1137.05	461.122	1782.56	2568.47	1463.76	1109.38	2052.09	2347.04	1118.22	1834.28	1440.82	1404.13	1582.6	1405.04	790.745	2043.41	3066.08	284.606	1342.71	1650.3	1715.33	-2.12861	4.62084e-08	3.40402e-06	-2.48162	2.28288e-10	7.56775e-08	-2.42632	5.56339e-10	8.60471e-08	-2.3549	6.81534e-12	7.04092e-10
hsa-miR-1260a	MIMAT0005911	13.166	22.6919	7.52977	0	5.65507	0	0	0	0	0	6.06054	6.30819	12.8344	9.08544	9.28793	1.43647	6.26767	3.69081	5.41292	6.92823	3.93622	2.77081	0	6.09865	13.2927	2.83083	1.64658	1.63612	4.90428	7.50216	4.83444	4.25082	-0.0670111	0.805987	1	0.712415	0.883327	1	0.543243	0.75189	1	0.362776	1	1
hsa-miR-1260b	MIMAT0015041	26.332	7.56398	7.52977	19.2224	2.82753	0	0	3.18943	0	0	0	6.30819	3.66697	1.81709	0.714456	2.87294	4.17845	0.738162	2.70646	2.77129	3.93622	1.8472	3.22789	1.82959	2.65854	0.94361	0	1.63612	6.66651	2.56327	2.6963	1.71596	1.86385	0.0734167	0.726496	2.24456	0.0167282	0.228677	1.76803	0.182805	1	1.97965	0.0129604	0.121025
hsa-miR-1261	MIMAT0005913	0	0	0	0	0	0	0	0	0	0	0	0	0	0	0	0	0	0	0	0	0	0	0	0	0	0	0	0	0	0	0	0	0	1	1	0	1	1	0	1	1	0	1	1
hsa-miR-1262	MIMAT0005914	13.166	22.6919	0	0	2.82753	0	0	0	0	0	0.865792	0	0	0	0.714456	1.43647	0.522306	0	1.62388	0	0	0	0	1.21973	0	1.88722	1.64658	1.63612	3.86855	0.502786	0.357697	1.06494	2.9119	0.112832	1	2.19037	0.112832	1	3.06586	0.112832	0.957021	2.80145	0.00935301	0.0902806
hsa-miR-1263	MIMAT0005915	0	0	0	0	0	0	0	0	0	0	0	0	0	0	0	0	0	0	0	0	0	0	0	0	0	0	0	0	0	0	0	0	0	1	1	0	1	1	0	1	1	0	1	1
hsa-miR-126-3p	MIMAT0000445	164.575	151.28	112.947	38.4447	234.685	114.507	104.993	354.027	0	118.287	1842.41	178.206	448.288	979.41	367.231	406.521	780.847	706.421	986.234	1177.8	110.214	829.395	640.198	992.25	624.758	736.016	396.826	589.001	139.375	703.677	765.152	663.175	-2.12157	1.7138e-05	0.000568125	-2.03628	3.45192e-05	0.00144676	-2.24412	5.84059e-06	0.000191225	-2.13532	5.67183e-07	1.43254e-05
hsa-miR-1264	MIMAT0005791	0	0	0	0	0	0	0	0	0	0	0	0	0	0	0	0	0	0	0	0	0	0	0	0	0	0	0	0	0	0	0	0	0	1	1	0	1	1	0	1	1	0	1	1
hsa-miR-1265	MIMAT0005918	0	0	0	0	0	0	0	0	0	0	0	0	0	0	0	0	0	0	0	0	0	0	0	0	0	0	0	0	0	0	0	0	0	1	1	0	1	1	0	1	1	0	1	1
hsa-miR-126-5p	MIMAT0000444	29.6235	45.3839	15.0595	0	2.82753	57.2533	0	400.274	0	0	1243.28	249.173	420.785	3199.89	492.26	785.748	1331.36	2710.53	4271.34	7366.09	59.0434	3268.63	1665.59	1544.18	1552.59	268.929	339.196	1248.36	55.0422	1065.19	3167.83	1103.14	-3.9041	6.58693e-07	3.11938e-05	-3.95497	4.86236e-07	4.24862e-05	-5.47757	7.69645e-11	1.85555e-08	-4.65946	3.5725e-09	1.8577e-07
hsa-miR-1266-3p	MIMAT0026742	0	0	0	0	0	0	0	0	0	0	0	0	0	0	0	0	0	0	0	0	0	0	0	0	0	0	0	0	0	0	0	0	0	1	1	0	1	1	0	1	1	0	1	1
hsa-miR-1266-5p	MIMAT0005920	9.87449	15.128	0	0	0	0	0	12.7577	0	0	1.73158	0	0.916744	0	1.42891	5.74588	0.522306	2.95265	2.70646	5.54258	0	3.69441	2.15193	1.21973	0	0.94361	6.58632	1.63612	3.77602	1.63719	2.56973	2.08962	1.89482	0.252941	1	1.69153	0.252941	1	1.29238	0.500839	1	1.63358	0.169837	1
hsa-miR-1267	MIMAT0005921	0	0	0	0	0	0	0	0	0	0	0	0	0	0	0	0	0	0	0	0	0	0	0	0	0	0	0	0	0	0	0	0	0	1	1	0	1	1	0	1	1	0	1	1
hsa-miR-1268a	MIMAT0005922	0	0	0	0	0	0	0	0	0	0	0	0	0	0	0.714456	0	0	0	0	0	0	0	0	0	0	0	0	0	0	0.119076	0	0	-0.720173	1	1	0	1	1	0	1	1	-0.390883	1	1
hsa-miR-1268b	MIMAT0018925	0	0	0	0	0	0	0	0	0	0	0	0	0	0	0	0	0	0	0	0	0	0	0	0	0	0	0	0	0	0	0	0	0	1	1	0	1	1	0	1	1	0	1	1
hsa-miR-1269a	MIMAT0005923	276.486	143.716	22.5893	57.6671	740.814	0	0	0	184.235	0	0	0	0	0	0	0	0	0	0	0	0	0	1.07596	0	1.32927	0	3.29316	0	142.551	0	0	0.949733	9.11894	2.37116e-06	9.52773e-05	7.09075	2.29315e-06	0.000148328	9.4172	1.94782e-06	7.37944e-05	8.46688	2.85764e-19	9.47306e-17
hsa-miR-1269b	MIMAT0019059	0	7.56398	7.52977	0	0	0	0	0	0	0	0	0	0	0	0	0	0	0	0	0	0	0	0	0	0	0	0	0	1.50938	0	0	0	2.64954	0.797749	1	2.66164	0.797749	1	2.89888	0.797749	1	3.22476	0.101589	0.661948
hsa-miR-1270	MIMAT0005924	177.741	105.896	37.6489	38.4447	31.1029	0	0	3.18943	0	118.287	12.9869	1.57705	1.83349	1.81709	5.71565	22.9835	9.40151	11.8106	6.4955	16.6277	0	9.23602	0	4.87892	6.64636	5.66166	6.58632	0	51.231	7.81894	8.92856	3.96221	2.85852	0.00186216	0.031256	3.78788	7.12185e-05	0.00258728	2.63431	0.0025026	0.0389254	3.02441	6.45164e-07	1.59904e-05
hsa-miR-1271-3p	MIMAT0022712	0	0	0	0	0	0	0	0	0	0	0	0	0	0	0	0	0	0	0	0	0	0	0	0	0	0	0	0	0	0	0	0	0	1	1	0	1	1	0	1	1	0	1	1
hsa-miR-1271-5p	MIMAT0005796	3.2915	0	0	0	0	0	0	0	0	0	1.73158	1.57705	1.83349	0	2.14337	0	5.22306	2.95265	5.41292	2.77129	0	4.61801	4.30385	1.82959	0	3.77444	3.29316	1.63612	0.32915	1.21425	3.49632	2.47286	-0.865759	1	1	-1.62613	0.324243	1	-2.29868	0.161352	1	-1.81874	0.190612	1
hsa-miR-1272	MIMAT0005925	0	0	0	0	0	0	0	0	0	0	0	0	0	0	0	0	0	0	0	0	0	0	0	0	0	0	0	0	0	0	0	0	0	1	1	0	1	1	0	1	1	0	1	1
hsa-miR-1273c	MIMAT0015017	0	0	0	0	0	0	0	0	0	0	0	0	0	0	0	0	0	0	0	0	0	0	0	0	0	0	0	0	0	0	0	0	0	1	1	0	1	1	0	1	1	0	1	1
hsa-miR-1273h-3p	MIMAT0030416	0	0	0	0	0	0	0	0	0	0	0	0	0	0	0	0	0	0	0	0	0	0	0	0	0	0	0	0	0	0	0	0	0	1	1	0	1	1	0	1	1	0	1	1
hsa-miR-1273h-5p	MIMAT0030415	0	0	0	0	0	0	0	0	0	0	0	0	0	0	0	0	0	0	0	0	0	0	0	0	0	0	0	0	0	0	0	0	0	1	1	0	1	1	0	1	1	0	1	1
hsa-miR-127-3p	MIMAT0000446	1389.01	658.066	993.93	442.115	16258.3	1717.6	11969.2	331.701	8106.35	12775	304.759	138.78	902.076	123.562	10.7168	33.0388	254.363	180.85	489.869	184.291	74.7883	129.304	885.517	362.26	138.244	2505.28	530.199	8.18058	5464.14	252.155	218.911	738.281	4.42892	3.44825e-05	0.000993997	2.88064	0.0034807	0.0664088	4.63153	1.83106e-05	0.000511154	3.75353	1.63347e-08	6.83698e-07
hsa-miR-1275	MIMAT0005929	59.2469	15.128	128.006	76.8895	14.1377	57.2533	104.993	3.18943	0	0	2.59738	3.15409	0.916744	5.45126	2.14337	2.87294	1.04461	4.42897	2.70646	5.54258	3.93622	1.8472	2.15193	1.82959	3.98782	3.77444	8.2329	4.90835	45.8844	2.85596	3.25101	4.1475	3.9618	1.23768e-05	0.000415485	3.45595	5.50238e-05	0.00211483	3.82018	8.82674e-06	0.000272192	3.76498	2.31043e-10	1.5915e-08
hsa-miR-127-5p	MIMAT0004604	9.87449	0	0	0	110.274	0	104.993	3.18943	0	354.862	0.865792	0	8.25069	0	0.714456	1.43647	1.04461	0	1.62388	0	0	0	2.15193	2.43946	0	9.4361	1.64658	0	58.3193	1.8779	0.444748	2.61234	4.19527	0.00239451	0.039199	3.78797	0.00577693	0.0975823	5.70583	0.000514472	0.00996524	4.4421	1.10027e-06	2.55959e-05
hsa-miR-1276	MIMAT0005930	0	0	0	0	0	0	0	3.18943	0	0	0	0	0	0	0	0	0	0	0	0	0	0	0	0	0	0	0	0	0.318943	0	0	0	2.41896	1	1	2.43096	1	1	2.66648	1	1	2.98384	0.255306	1
hsa-miR-1277-3p	MIMAT0005933	0	0	0	0	0	0	0	0	0	0	0	0	0	0	0	1.43647	0.522306	0	0	1.38565	0	0.923602	1.07596	0.609865	0	0	0	0	0	0.239411	0.471926	0.280971	-0.741443	1	1	-1.17313	1	1	-1.54041	1	1	-1.52547	0.830273	1
hsa-miR-1277-5p	MIMAT0022724	0	0	0	0	0	0	0	0	0	0	0	0	0	0	0	0	0	0	0	0	0	0	0	0	0	0	0	0	0	0	0	0	0	1	1	0	1	1	0	1	1	0	1	1
hsa-miR-1278	MIMAT0005936	0	0	0	0	0	0	0	0	0	0	0	0	0	0	0.714456	0	0	0.738162	0.541292	1.38565	0	0	0	0	0	0	0	0	0	0.119076	0.444183	0	-0.711941	1	1	0	1	1	-1.51765	1	1	-1.16423	1	1
hsa-miR-1279	MIMAT0005937	0	0	0	0	0	0	0	0	0	0	0	0	0	0	0	0	0	0	0	0	0	0	0	0	0	0	0	0	0	0	0	0	0	1	1	0	1	1	0	1	1	0	1	1
hsa-miR-1281	MIMAT0005939	0	0	0	0	0	0	0	0	0	0	0	0	0	0	0	0	0	0	0	0	0	0	0	0	0	0	0	0	0	0	0	0	0	1	1	0	1	1	0	1	1	0	1	1
hsa-miR-128-1-5p	MIMAT0026477	0	7.56398	7.52977	0	16.9652	57.2533	0	4.78415	0	0	4.32896	0	7.33395	3.63418	5.71565	0	2.61153	2.95265	4.87163	4.15694	0	3.69441	3.22789	2.43946	1.32927	5.66166	4.93974	4.90835	9.40964	3.50212	3.04786	3.75106	0.997384	0.42555	1	1.01856	0.42555	1	1.1623	0.187798	1	1.07535	0.148936	0.907958
hsa-miR-1282	MIMAT0005940	0	0	0	0	0	0	0	9.5683	0	0	1.73158	0	0	1.81709	0.714456	0	0.522306	0	0	0	0	0	0	0	0	0.94361	0	1.63612	0.95683	0.710521	0.087051	0.429954	1.6217	0.520176	1	2.22055	0.520176	1	3.08002	0.520176	1	2.38159	0.149272	0.907958
hsa-miR-128-2-5p	MIMAT0031095	0	0	0	0	0	0	0	0	0	0	0	0	0	0	0	0	0	0	0	0	0	0	0	0	0	0	0	0	0	0	0	0	0	1	1	0	1	1	0	1	1	0	1	1
hsa-miR-1283	MIMAT0005799	52.6639	105.896	361.429	0	0	0	0	22.326	0	0	0	0	0	0	0	0	0	0	0	0	0	0	0	0	0	0	0	0	54.2315	0	0	0	7.91204	0.000107564	0.00274305	7.92672	0.000107564	0.00356575	8.20974	8.858e-05	0.00207889	8.57345	2.0715e-14	3.66241e-12
hsa-miR-128-3p	MIMAT0000424	39.498	45.3839	52.7084	76.8895	59.3782	0	0	236.018	0	0	94.3713	83.5835	66.9223	65.4152	92.1649	77.5693	114.385	135.822	146.69	77.5962	51.1709	120.992	117.28	131.731	77.0978	78.3196	72.4496	65.4446	50.9876	80.0044	107.776	90.387	-0.101232	0.424975	1	-0.278523	0.237995	1	-0.538497	0.0913393	0.818351	-0.31939	0.118786	0.746497
hsa-miR-1284	MIMAT0005941	0	0	0	0	0	0	0	0	0	0	0	0	0	0	0	0	0	0	0	0	0	0	1.07596	0	0	0	0	0	0	0	0	0.179327	0	1	1	-0.719934	1	1	0	1	1	-0.391344	1	1
hsa-miR-1285-3p	MIMAT0005876	0	0	0	0	0	0	0	0	0	0	0	0	0	0	0	0	0.522306	0	0.541292	0	0	0	0	0	0	0.94361	0	0	0	0	0.177266	0.157268	0	1	1	-0.719562	1	1	-1.15459	1	1	-0.950506	1	1
hsa-miR-1285-5p	MIMAT0022719	0	0	0	0	0	0	0	0	0	0	0	0	0	0	0	0	0	0	0	0	0	0	0	0	0	0	0	0	0	0	0	0	0	1	1	0	1	1	0	1	1	0	1	1
hsa-miR-1286	MIMAT0005877	29.6235	22.6919	60.2382	0	28.2753	0	0	4.78415	0	0	0.865792	4.73114	1.83349	1.81709	0.714456	1.43647	0	0	1.08258	0	11.8087	0	0	0	2.65854	0.94361	0	1.63612	14.5613	1.89974	2.14854	0.873045	3.43699	0.000986428	0.0174401	4.3866	0.00119653	0.0264434	4.18978	0.00453142	0.0639219	4.02258	5.6705e-07	1.43254e-05
hsa-miR-1287-3p	MIMAT0026738	0	0	0	0	0	0	0	0	0	0	0	0	0	0	0	0	0	0	0	0	0	0	0	0	0	0	0	0	0	0	0	0	0	1	1	0	1	1	0	1	1	0	1	1
hsa-miR-1287-5p	MIMAT0005878	6.58299	15.128	15.0595	57.6671	65.0333	0	0	1.59472	0	0	9.52371	7.88523	5.50046	1.81709	4.28674	14.3647	6.26767	2.95265	6.4955	9.69952	0	1.8472	1.07596	6.09865	2.65854	6.60527	9.87948	3.27223	16.1066	7.22965	4.54376	4.93169	1.57323	0.127513	1	2.10359	0.0223827	0.28815	2.136	0.0191052	0.218392	1.93172	0.0061474	0.0627035
hsa-miR-1288-3p	MIMAT0005942	0	0	0	0	0	0	0	0	0	0	0	0	0	0	0	0	0	0	0.541292	0	0	0	0	0.609865	0	0	0	0	0	0	0.0902153	0.101644	0	1	1	-0.717915	1	1	-0.690245	1	1	-0.697385	1	1
hsa-miR-1288-5p	MIMAT0026743	0	0	0	0	0	0	0	0	0	0	0	0	0	0	0	0	0	0	0	0	0	0	0	0	0	0	0	0	0	0	0	0	0	1	1	0	1	1	0	1	1	0	1	1
hsa-miR-1289	MIMAT0005879	0	0	0	0	0	0	0	0	0	0	0	0	0	0	0	0	0	0	0	0	0	0	0	0	0	0.94361	0	0	0	0	0	0.157268	0	1	1	-0.719562	1	1	0	1	1	-0.391216	1	1
hsa-miR-1290	MIMAT0005880	0	0	0	0	0	0	0	0	0	0	0	0	0	0	0	0	0	0	0	0	0	0	0	0	0	0	0	0	0	0	0	0	0	1	1	0	1	1	0	1	1	0	1	1
hsa-miR-1291	MIMAT0005881	19.749	52.9479	0	0	5.65507	0	104.993	28.7049	368.471	0	64.9344	186.091	11.9177	27.2563	83.5914	77.5693	41.7845	16.2396	137.488	191.219	15.7449	617.89	4.30385	4.26905	21.2684	10.3797	21.4055	112.892	58.0521	75.2268	170.061	29.0864	-1.34682	0.323293	1	0.0271673	0.794814	1	-2.52689	0.0327292	0.343075	-1.57817	0.223213	1
hsa-miR-129-1-3p	MIMAT0004548	13.166	0	0	0	0	0	0	0	0	0	0	0	0	0	0	0	0	0	0	0	0	0	0	0	0	0	0	0	1.3166	0	0	0	3.33926	0.542363	1	3.35259	0.542363	1	3.61178	0.542363	1	3.95455	0.0467363	0.354088
hsa-miR-129-2-3p	MIMAT0004605	0	0	0	0	0	0	0	1.59472	0	0	0.865792	0	0	0	0	0	0.522306	0	0	0	0	0	1.07596	0	0	0	0	0	0.159472	0.144299	0.087051	0.179327	0.932262	1	1	0.937392	1	1	1.17873	1	1	1.19312	1	1
hsa-miR-1292-3p	MIMAT0022948	0	0	0	0	0	0	0	0	0	0	0	0	0	0	0	0	0	0	0	0	0	0	0	0	0	0	0	0	0	0	0	0	0	1	1	0	1	1	0	1	1	0	1	1
hsa-miR-1292-5p	MIMAT0005943	0	0	0	0	0	0	0	1.59472	0	0	0	0	0	0	0	0	0	0	0	0	0	0	0	0	0	0	0	0	0.159472	0	0	0	1.6678	1	1	1.67792	1	1	1.87913	1	1	2.15751	0.714286	1
hsa-miR-1293	MIMAT0005883	16.4575	0	0	0	0	0	209.987	3.18943	0	0	0	0	0	0	0	0	0	0	0	0	0	0	0	0	0	0	0	0	22.9633	0	0	0	5.00771	0.0470592	0.499204	5.02182	0.0470592	0.520004	5.29472	0.0470592	0.470947	5.67546	5.36068e-05	0.000856417
hsa-miR-1294	MIMAT0005884	16.4575	0	0	0	0	0	0	0	0	0	3.46317	0	0	1.81709	1.42891	2.87294	1.56692	2.21449	0.541292	1.38565	0	0	1.07596	0.609865	1.32927	4.71805	1.64658	0	1.64575	1.59702	0.95139	1.56329	0.877297	0.798683	1	0.882637	0.798683	1	1.39729	0.350906	1	1.07861	0.582539	1
hsa-miR-1295a	MIMAT0005885	0	0	0	0	0	0	0	0	0	0	0	0	0	0	0	0	0	0	0	0	0	0	0	0	0	0	0	0	0	0	0	0	0	1	1	0	1	1	0	1	1	0	1	1
hsa-miR-1295b-3p	MIMAT0022294	0	0	0	0	0	0	0	0	0	0	0	0	0	0	0	0	0	0	0.541292	0	0	0	0	0	0	0	0	0	0	0	0.0902153	0	0	1	1	0	1	1	-0.690245	1	1	-0.390446	1	1
hsa-miR-1295b-5p	MIMAT0022293	0	0	0	0	0	0	0	0	0	0	0	0	0	0	0	0	0	0	0	0	0	0	0	0	0	0	0	0	0	0	0	0	0	1	1	0	1	1	0	1	1	0	1	1
hsa-miR-129-5p	MIMAT0000242	1836.66	1490.1	489.435	249.891	404.337	171.76	0	20.7313	0	118.287	0	0	3.66697	0	0.714456	1.43647	2.61153	1.47632	0.541292	1.38565	3.93622	0	0	0	1.32927	2.83083	0	0	478.12	0.96965	1.6585	0.69335	8.5939	3.71287e-10	6.56435e-08	8.98771	3.64076e-10	1.07281e-07	8.2338	1.75767e-09	2.11879e-07	8.6669	8.72284e-28	7.71099e-25
hsa-miR-1296-3p	MIMAT0026637	0	0	0	0	0	0	0	0	0	0	0	0	0	0	0	0	0	0	0	0	0	0	0	0	0	0	0	0	0	0	0	0	0	1	1	0	1	1	0	1	1	0	1	1
hsa-miR-1296-5p	MIMAT0005794	13.166	0	30.1191	0	8.4826	0	0	17.5419	0	0	8.65792	1.57705	6.41721	1.81709	2.14337	5.74588	3.65614	2.21449	5.41292	9.69952	7.87245	4.61801	6.45578	4.87892	6.64636	2.83083	4.93974	4.90835	6.93096	4.39308	5.57892	5.10999	1.36132	0.216446	1	1.21206	0.364533	1	1.18894	0.364533	1	1.26678	0.219268	1
hsa-miR-1297	MIMAT0005886	0	0	0	0	0	0	0	0	0	0	0	0	0	0	0	0	0	0	0	0	0	0	0	0	0	0	0	0	0	0	0	0	0	1	1	0	1	1	0	1	1	0	1	1
hsa-miR-1298-3p	MIMAT0026641	0	0	0	0	0	0	0	0	0	0	0	0	0	0	0	0	0	0	0	0	0	0	0	0	0	0	0	0	0	0	0	0	0	1	1	0	1	1	0	1	1	0	1	1
hsa-miR-1298-5p	MIMAT0005800	0	0	0	0	0	0	0	0	0	0	0	1.57705	0	0	0	0	0	0	0	0	0	0	0	0	0	0	0	0	0	0.262841	0	0	-0.722384	1	1	0	1	1	0	1	1	-0.391634	1	1
hsa-miR-1299	MIMAT0005887	0	0	0	0	0	0	0	0	0	0	0	0	1.83349	0	0	1.43647	0	0	0	0	0	0	0	0	0	0	0	0	0	0.544993	0	0	-1.56477	0.75	1	0	1	1	0	1	1	-0.95924	1	1
hsa-miR-1301-3p	MIMAT0005797	52.6639	15.128	15.0595	38.4447	36.7579	0	0	76.5464	0	0	9.52371	3.15409	3.66697	0	2.85782	2.87294	5.74537	2.95265	5.95421	6.92823	0	2.77081	6.45578	3.65919	2.65854	4.71805	11.5261	4.90835	23.4601	3.67926	4.05854	5.65433	3.14441	6.56668e-05	0.00177703	2.66859	0.000936713	0.0217909	2.9847	0.000211763	0.00471928	2.94291	6.53928e-08	2.1149e-06
hsa-miR-1301-5p	MIMAT0026639	0	0	0	0	0	0	0	0	0	0	0	0	0	0	0	0	0	0	0	0	0	0	0	0	0	0	0	0	0	0	0	0	0	1	1	0	1	1	0	1	1	0	1	1
hsa-miR-1302	MIMAT0005890	0	0	0	0	0	0	0	0	0	0	0	0	0	0	0	0	0	0	0	0	0	0	0	0	0	0	0	0	0	0	0	0	0	1	1	0	1	1	0	1	1	0	1	1
hsa-miR-1303	MIMAT0005891	0	0	0	0	0	0	0	0	0	0	0	0	0	0	0	0	0	0	0	0	0	0	0	0	0	0	0	0	0	0	0	0	0	1	1	0	1	1	0	1	1	0	1	1
hsa-miR-1304-3p	MIMAT0022720	240.279	173.972	128.006	0	62.2057	57.2533	314.98	41.4627	184.235	0	5.19475	9.46228	11.9177	1.81709	0.714456	2.87294	3.65614	1.47632	1.62388	5.54258	0	2.77081	3.22789	4.87892	1.32927	12.2669	11.5261	4.90835	120.239	5.32986	2.51162	6.35624	4.35269	3.70665e-07	2.00613e-05	4.1194	1.01428e-06	7.91139e-05	5.31509	1.52518e-08	1.16315e-06	4.54012	6.51689e-16	1.57116e-13
hsa-miR-1304-5p	MIMAT0005892	0	0	0	0	0	0	0	1.59472	0	0	0	0	0.916744	0	0	0	0	0	0	0	0	0	0	0	0	0	0	0	0.159472	0.152791	0	0	0.946735	1	1	1.67792	1	1	1.87913	1	1	1.76633	0.714286	1
hsa-miR-1305	MIMAT0005893	0	0	0	0	0	0	0	0	0	0	0	0	0	0	0	0	0	0	0	0	0	0	0	0	0	0	0	0	0	0	0	0	0	1	1	0	1	1	0	1	1	0	1	1
hsa-miR-1306-3p	MIMAT0005950	19.749	0	0	0	0	0	0	3.18943	0	0	3.46317	1.57705	1.83349	0	0	4.30941	1.56692	2.21449	0.541292	0	3.93622	0.923602	3.22789	4.26905	1.32927	0	1.64658	0	2.29384	1.86385	1.53042	1.74547	1.20288	0.601235	1	1.18163	0.601235	1	1.67706	0.601235	1	1.37695	0.482364	1
hsa-miR-1306-5p	MIMAT0022726	6.58299	7.56398	0	0	14.1377	0	0	0	0	0	0	3.15409	0	0	0	2.87294	1.56692	1.47632	0.541292	0	3.93622	5.54161	0	0.609865	0	0.94361	0	1.63612	2.82846	1.00451	2.17706	0.531598	2.2785	0.156814	1	2.73335	0.156814	1	1.27563	0.782342	1	2.00976	0.145559	0.895644
hsa-miR-1307-3p	MIMAT0005951	984.157	726.142	737.918	2806.47	1784.17	5324.56	6509.58	545.393	184.235	2010.89	80.5187	78.8523	95.3413	38.1588	62.8721	41.6576	40.7399	38.3844	27.0646	51.2689	82.6607	18.472	64.5578	56.1075	51.8416	51.8985	49.3974	50.7196	2161.35	66.2335	43.0984	54.0871	5.00255	2.39811e-13	8.18787e-11	5.29582	2.26588e-14	3.00455e-11	5.65509	2.01975e-15	2.67819e-12	5.2936	1.18299e-34	3.1373e-31
hsa-miR-1307-5p	MIMAT0022727	585.886	574.863	278.602	269.113	1651.28	0	314.98	932.91	184.235	0	359.304	364.298	330.944	150.818	208.621	206.852	330.097	192.66	197.03	254.959	295.217	83.1242	404.562	270.78	212.684	328.376	189.357	294.501	479.187	270.139	225.515	283.377	0.949482	0.142564	1	0.880605	0.177598	1	1.21191	0.0592375	0.559067	1.00762	0.0258432	0.219668
hsa-miR-130a-3p	MIMAT0000425	65.8299	37.8199	37.6489	0	36.7579	0	0	347.648	0	0	303.027	58.3507	128.344	1043.01	1247.44	1236.8	876.429	1158.18	1183.81	1338.53	35.426	912.519	336.776	450.08	309.72	274.59	340.842	466.293	52.5705	669.495	917.482	363.05	-3.20311	2.24023e-06	9.14012e-05	-2.32082	0.000293061	0.00801236	-3.65927	1.29803e-07	7.17161e-06	-3.17215	4.41868e-07	1.17184e-05
hsa-miR-130a-5p	MIMAT0004593	13.166	15.128	0	0	0	0	0	0	0	0	2.59738	0	0.916744	0	1.42891	0	0.522306	0.738162	1.08258	1.38565	0	0.923602	0	1.21973	0	1.88722	0	0	2.82939	0.823839	0.775383	0.517825	1.8622	0.23707	1	2.31869	0.23707	1	2.08317	0.163623	1	2.16086	0.0573144	0.418726
hsa-miR-130b-3p	MIMAT0000691	187.615	90.7678	7.52977	0	53.7231	0	104.993	116.414	0	0	47.6186	78.8523	24.7521	18.1709	20.7192	10.0553	49.6191	19.1922	31.3949	26.3273	43.2985	27.7081	23.6712	24.3946	33.2318	37.7444	23.0521	11.4528	56.1044	33.3614	32.9233	25.5911	1.07744	0.205897	1	1.44973	0.0691318	0.69446	1.10298	0.197104	1	1.20459	0.0448747	0.341976
hsa-miR-130b-5p	MIMAT0004680	42.7895	15.128	22.5893	0	8.4826	0	0	15.9472	0	0	24.2422	12.6164	3.66697	5.45126	8.57347	20.1106	16.7138	12.5488	12.991	5.54258	3.93622	5.54161	4.30385	9.14797	7.97563	2.83083	19.759	3.27223	10.4937	12.4435	9.54566	7.88158	0.497177	0.920036	1	1.16716	0.273142	1	0.799047	0.581401	1	0.798648	0.561175	1
hsa-miR-1321	MIMAT0005952	0	0	0	0	0	0	0	0	0	0	0	0	0	0	0	0	0	0	0	0	0	0	0	0	0	0	0	0	0	0	0	0	0	1	1	0	1	1	0	1	1	0	1	1
hsa-miR-1322	MIMAT0005953	3.2915	0	15.0595	0	0	0	0	0	0	0	0	0	0	0	0	0	0	0.738162	0.541292	0	0	0	0	0	0	0	0	0	1.8351	0	0.213242	0	3.17739	0.525891	1	3.19033	0.525891	1	2.31524	0.525891	1	3.11804	0.0419691	0.327342
hsa-miR-1323	MIMAT0005795	6.58299	0	7.52977	0	0	0	0	0	0	0	0	0	0	0	0	0	0	0	0	0	0	0	0	0	0	0	0	0	1.41128	0	0	0	3.04945	0.515778	1	3.06231	0.515778	1	3.31326	0.515778	1	3.65053	0.0393742	0.311703
hsa-miR-132-3p	MIMAT0000426	3.2915	0	0	0	11.3101	0	0	41.4627	0	0	7.79213	7.88523	16.5014	12.7196	3.57228	7.18234	22.9815	15.5014	28.1472	19.399	0	13.854	11.8356	18.9058	10.6342	12.2669	4.93974	9.81669	5.60643	9.2755	16.6472	11.3998	0.374726	1	1	0.052861	0.621778	1	-0.521766	0.169012	1	-0.093046	0.296092	1
hsa-miR-1324	MIMAT0005956	0	0	0	0	0	0	0	0	0	0	0	0	0	0	0	0	0	0	0	0	0	0	0	0	0	0	0	0	0	0	0	0	0	1	1	0	1	1	0	1	1	0	1	1
hsa-miR-132-5p	MIMAT0004594	0	0	0	0	14.1377	0	0	1.59472	0	0	3.46317	3.15409	0	3.63418	1.42891	1.43647	0	1.47632	1.62388	0	0	0	1.07596	1.82959	2.65854	1.88722	6.58632	6.54446	1.57324	2.18614	0.5167	3.43035	0.666826	1	1	0.107854	1	1	2.06783	0.340428	1	0.789801	1	1
hsa-miR-133a-3p	MIMAT0000427	39.498	22.6919	7.52977	19.2224	2.82753	0	104.993	1.59472	0	0	79.6529	48.8884	64.1721	18.1709	42.1529	31.6023	125.353	59.053	49.2576	42.955	55.1071	36.0205	50.5702	34.1524	14.622	37.7444	47.7508	49.0835	19.8358	47.4399	61.2911	38.9872	-1.63519	0.0168971	0.210381	-1.34379	0.0560448	0.596911	-2.00568	0.00335124	0.0491021	-1.69018	0.0051671	0.0539494
hsa-miR-133a-5p	MIMAT0026478	0	0	0	0	0	0	0	0	0	0	0	0	0	0	0.714456	0	0.522306	0	0	0	0	0	0	0.609865	0	0	0	1.63612	0	0.119076	0.087051	0.37433	-0.711336	1	1	-1.19485	1	1	-0.682283	1	1	-1.16227	1	1
hsa-miR-133b	MIMAT0000770	3.2915	7.56398	0	38.4447	0	0	0	0	0	0	1.73158	0	0.916744	0	2.85782	0	0.522306	1.47632	0	0	0	0	0	0.609865	0	0	0	0	4.93002	0.917692	0.333105	0.101644	1.55286	0.474669	1	3.21916	0.249513	1	2.64211	0.175831	1	2.44183	0.0158647	0.142139
hsa-miR-1343-3p	MIMAT0019776	0	0	0	0	0	0	0	0	0	0	0	1.57705	0	0	0	0	0	0	0	0	0	1.8472	0	0	0	1.88722	0	0	0	0.262841	0.307867	0.314537	-0.760111	1	1	-1.19322	1	1	-1.20888	1	1	-1.38055	0.832383	1
hsa-miR-1343-5p	MIMAT0027038	0	0	0	0	0	0	0	0	0	0	0	0	0	0	0	0	0	0	0	0	0	0	0	0	0	0	0	0	0	0	0	0	0	1	1	0	1	1	0	1	1	0	1	1
hsa-miR-134-3p	MIMAT0026481	0	0	0	0	0	0	0	0	0	0	0	0	0	0	0	0	0	0	0	0	0	0	0	0	0	0	0	0	0	0	0	0	0	1	1	0	1	1	0	1	1	0	1	1
hsa-miR-134-5p	MIMAT0000447	13.166	15.128	52.7084	0	873.708	57.2533	209.987	12.7577	184.235	0	7.79213	6.30819	26.5856	1.81709	0.714456	0	9.40151	2.21449	10.8258	6.92823	3.93622	1.8472	12.9116	7.31838	0	50.9549	3.29316	0	141.894	7.2029	5.85892	12.413	4.27214	0.00062015	0.0121395	3.51304	0.00314355	0.0612991	4.5627	0.000331181	0.00697057	4.05716	7.36857e-08	2.299e-06
hsa-miR-135a-2-3p	MIMAT0037309	36.2065	7.56398	52.7084	0	0	0	0	25.5155	0	118.287	129.003	88.3146	33.0028	804.97	440.82	337.57	109.162	171.254	172.131	135.793	55.1071	101.596	107.596	250.654	271.171	87.7557	284.858	348.493	24.0282	305.613	124.174	225.088	-3.7863	4.32251e-07	2.29266e-05	-3.34603	6.42926e-06	0.000348828	-2.49786	0.000603721	0.0113551	-3.30836	2.13735e-06	4.60833e-05
hsa-miR-135a-3p	MIMAT0004595	0	0	0	0	0	0	0	0	0	0	0	0	0	1.81709	1.42891	0	0	0	1.08258	0	0	0	0	0	1.32927	0	0	0	0	0.541	0.180431	0.221545	-1.54494	0.75	1	-0.739844	1	1	-1.12114	1	1	-1.5123	0.830705	1
hsa-miR-135a-5p	MIMAT0000428	19.749	22.6919	22.5893	0	0	0	0	17.5419	0	0	758.434	339.065	896.575	1217.45	1901.88	1198.02	2156.08	637.772	1145.92	1453.54	125.959	601.265	171.078	478.744	424.038	100.023	52.6906	219.239	8.25721	1051.9	1020.09	240.969	-6.27338	5.50255e-18	1.45928e-14	-4.14989	8.74349e-10	2.31877e-07	-6.23535	8.10626e-18	2.14978e-14	-5.85712	1.41743e-14	2.68502e-12
hsa-miR-135b-3p	MIMAT0004698	59.2469	45.3839	75.2977	0	0	0	0	1.59472	0	0	3.46317	14.1934	9.16744	3.63418	14.2891	17.2376	4.70075	6.64346	5.95421	9.69952	11.8087	7.38882	27.975	13.417	9.3049	3.77444	21.4055	16.3612	18.1523	10.3308	7.69924	15.373	1.33772	0.230275	1	0.783456	0.615129	1	1.81398	0.072544	0.665698	1.25137	0.155482	0.943566
hsa-miR-135b-5p	MIMAT0000758	13.166	0	7.52977	0	0	0	0	3.18943	0	0	103.895	110.393	209.934	19.988	157.895	123.536	193.253	75.2925	133.158	191.219	35.426	104.367	162.47	110.385	61.1465	13.2105	32.9316	31.0862	2.38852	120.94	122.119	68.5384	-4.73597	2.33158e-09	3.09167e-07	-3.92205	3.2654e-07	3.33373e-05	-4.76984	1.84357e-09	2.12572e-07	-4.55109	6.80054e-10	4.00778e-08
hsa-miR-136-3p	MIMAT0004606	0	0	0	0	16.9652	0	0	3.18943	0	0	10.3895	0	17.4181	9.08544	0.714456	2.87294	16.7138	11.8106	17.8626	4.15694	0	4.61801	31.2029	13.417	6.64636	23.5902	8.2329	0	2.01546	6.74674	9.19366	13.8482	-0.638274	0.346452	1	-1.64861	0.0251963	0.312246	-1.14488	0.126524	1	-1.21706	0.039903	0.314014
hsa-miR-136-5p	MIMAT0000448	0	0	0	0	5.65507	0	0	6.37887	0	0	0	3.15409	3.66697	0	0	0	9.40151	1.47632	3.24775	2.77129	0	0.923602	5.37981	0.609865	1.32927	13.2105	1.64658	0	1.20339	1.13684	2.97008	3.69601	1.19746	1	1	-0.34926	0.540003	1	-0.166515	0.817602	1	0.0703587	0.585506	1
hsa-miR-137-3p	MIMAT0000429	0	0	0	0	0	0	0	0	0	0	0	0	0	0	0	0	0.522306	0	0.541292	0	0	0	0	0	1.32927	0	0	0	0	0	0.177266	0.221545	0	1	1	-0.72044	1	1	-1.15459	1	1	-0.950807	1	1
hsa-miR-137-5p	MIMAT0037310	0	0	0	0	0	0	0	0	0	0	0	0	0	0	0	0	0	0	0	0	0	0	0	0	0	0	0	0	0	0	0	0	0	1	1	0	1	1	0	1	1	0	1	1
hsa-miR-138-1-3p	MIMAT0004607	9.87449	0	0	0	0	0	0	1.59472	0	0	9.52371	6.30819	3.66697	39.9759	57.871	77.5693	18.2807	44.2897	41.6795	24.9416	0	28.6317	4.30385	7.92824	1.32927	2.83083	3.29316	3.27223	1.14692	32.4858	26.3039	3.82626	-3.62023	0.00010757	0.00274305	-0.670979	0.537161	1	-3.3789	0.000366316	0.00758961	-3.07616	0.00139094	0.0166913
hsa-miR-138-2-3p	MIMAT0004596	0	0	0	0	0	0	0	0	0	0	0	0	0	0	0	0	0	0	0	0	0	0	0	0	0	0	0	0	0	0	0	0	0	1	1	0	1	1	0	1	1	0	1	1
hsa-miR-138-5p	MIMAT0000430	355.482	113.46	165.655	173.001	5.65507	0	0	6.37887	0	0	92.6397	91.4687	39.42	96.3057	252.918	163.757	61.1098	144.68	163.47	246.645	122.023	112.679	32.2789	38.4215	11.9634	13.2105	42.8111	11.4528	81.9632	122.752	141.768	25.023	-0.254544	0.475824	1	2.02567	0.0201447	0.263171	-0.460846	0.305685	1	0.0610945	0.837682	1
hsa-miR-139-3p	MIMAT0004552	52.6639	52.9479	15.0595	76.8895	28.2753	0	0	7.97359	0	0	52.8133	1.57705	12.8344	16.3538	0	1.43647	9.40151	18.4541	21.6517	4.15694	0	11.0832	7.53174	7.31838	11.9634	14.1541	19.759	17.9973	23.381	14.1692	10.7912	13.1207	1.10962	0.332772	1	1.249	0.219385	1	1.43989	0.145169	1	1.26739	0.0976386	0.645984
hsa-miR-139-5p	MIMAT0000250	0	0	7.52977	0	5.65507	0	0	22.326	0	0	102.163	1.57705	22.9186	7.26835	5.00119	4.30941	41.2622	22.1449	26.5233	33.2555	7.87245	25.8609	6.45578	12.1973	11.9634	21.703	0	6.54446	3.55109	23.873	26.1532	9.81067	-1.72828	0.0140864	0.184936	-0.473814	0.337198	1	-1.86644	0.0114712	0.14084	-1.49736	0.0126719	0.11917
hsa-miR-1-3p	MIMAT0000416	6.58299	0	0	0	0	0	0	6.37887	0	0	55.4107	31.5409	75.173	25.4392	71.4456	58.8952	341.066	73.078	117.46	44.3407	43.2985	66.4994	85.001	43.3004	5.31709	18.8722	36.2248	42.539	1.29619	52.9841	114.29	38.5424	-3.96033	4.82338e-07	2.50816e-05	-3.50083	5.87515e-06	0.000331509	-5.08993	6.00813e-10	8.60471e-08	-4.40207	2.99534e-08	1.11882e-06
hsa-miR-140-3p	MIMAT0004597	3643.69	2949.95	391.548	19.2224	1162.12	57.2533	629.96	558.151	184.235	0	1425.96	400.57	1599.72	290.734	352.941	416.576	1697.49	573.552	728.038	1166.71	251.918	524.606	1086.72	911.138	454.611	1597.53	986.302	431.934	959.613	747.75	823.72	911.373	0.410916	0.631171	1	0.125753	0.929311	1	0.271032	0.771827	1	0.265655	0.638239	1
hsa-miR-140-5p	MIMAT0000431	52.6639	7.56398	0	0	0	0	0	7.97359	0	0	25.108	11.0393	53.1711	7.26835	5.71565	5.74588	20.3699	12.5488	35.7253	27.7129	3.93622	14.7776	21.5193	20.7354	5.31709	14.1541	3.29316	11.4528	6.82015	18.0081	19.1785	12.7453	-0.577575	0.246472	1	-0.092063	0.613269	1	-0.685328	0.207465	1	-0.473794	0.167619	0.998931
hsa-miR-141-3p	MIMAT0000432	1658.91	347.943	286.131	422.892	56.5507	1488.59	1994.87	61910.1	4237.41	709.725	25333.1	31700.2	66.0055	26978.3	40978.4	18911.1	18161.1	30155.4	30900.2	5696.39	17650	25394.4	15631.6	21159.3	19455.2	8584.02	13348.8	17058.1	7311.31	23994.5	21326.3	15872.8	-1.71001	0.0508134	0.534751	-1.11387	0.19701	1	-1.53995	0.0775665	0.706895	-1.47563	0.0486348	0.364349
hsa-miR-141-5p	MIMAT0004598	0	0	0	0	0	0	0	39.8679	0	0	12.9869	29.9639	0	23.6221	37.8662	20.1106	21.4145	26.5738	30.8536	51.2689	11.8087	22.1665	24.7471	17.0762	13.2927	3.77444	3.29316	4.90835	3.98679	20.7583	27.3477	11.182	-1.216	0.0414013	0.449984	-0.361676	0.400347	1	-1.62792	0.0112326	0.138552	-1.17752	0.0179132	0.157304
hsa-miR-142-3p	MIMAT0000434	6.58299	7.56398	0	0	0	0	0	11.163	0	0	3.46317	1.57705	21.0851	9.08544	7.85902	8.61881	8.8792	3.69081	12.4497	40.1837	0	1.8472	29.051	8.5381	3.98782	69.8271	18.1124	3.27223	2.531	8.61477	11.1751	22.1314	-0.796008	0.258707	1	-2.12746	0.00952291	0.148557	-1.17934	0.106673	0.923958	-1.50343	0.0215372	0.186047
hsa-miR-142-5p	MIMAT0000433	55.9554	60.5118	67.768	19.2224	14.1377	57.2533	0	907.394	0	0	330.733	105.662	516.127	648.7	374.375	281.548	374.493	436.992	1277.45	692.823	110.214	636.362	1925.97	336.035	373.525	2811.01	1480.28	438.479	118.224	376.191	588.056	1227.55	-1.38108	0.0289105	0.331907	-3.08669	8.89734e-06	0.000462662	-2.0267	0.00213448	0.0341002	-2.35294	0.000155251	0.00226224
hsa-miR-143-3p	MIMAT0000435	638567	494215	123850	392386	1.29858e+06	350219	423543	22475.9	153100	269104	58952.6	19534.9	91465.3	57154.7	2817.1	5720.02	119502	54526.6	51231.7	72988.9	20771.5	36792.6	54278	106121	29779.7	91372.6	61405.9	43290	416604	39274.1	59302.1	64374.5	3.4071	3.8906e-06	0.000149534	2.69419	0.000148739	0.00448245	2.81259	8.31038e-05	0.00198988	2.93928	2.34045e-10	1.5915e-08
hsa-miR-143-5p	MIMAT0004599	0	7.56398	7.52977	0	31.1029	0	0	6.37887	0	0	18.1816	1.57705	31.1693	29.0734	0	2.87294	23.5038	16.2396	20.5691	5.54258	3.93622	12.9304	9.68366	30.4932	10.6342	26.4211	16.4658	8.18058	5.25755	13.8124	13.7869	16.9798	-0.531487	0.232332	1	-0.844443	0.148486	1	-0.591446	0.28918	1	-0.662187	0.0917494	0.625499
hsa-miR-144-3p	MIMAT0000436	9.87449	0	30.1191	0	8.4826	0	0	43.0574	0	0	78.7871	44.1573	73.3395	21.8051	117.171	28.7294	158.781	56.8385	209.48	1188.88	27.5536	249.373	15.0635	47.5694	90.3905	281.196	51.044	26.1778	9.15335	60.6649	315.152	85.2402	-1.95535	0.00384683	0.0579923	-2.44105	0.000469291	0.0119927	-4.32648	2.15436e-08	1.54415e-06	-3.33653	7.3289e-06	0.00013883
hsa-miR-144-5p	MIMAT0004600	6.58299	0	0	0	0	0	0	33.4891	0	0	159.306	55.1966	145.762	43.6101	116.456	61.7682	353.079	93.7466	392.437	882.656	23.6173	270.615	13.9875	57.9371	66.4636	229.297	32.9316	14.725	4.00721	97.0165	336.025	69.2237	-3.47674	6.26724e-06	0.000224604	-2.99267	5.46904e-05	0.00211483	-5.27171	5.81343e-10	8.60471e-08	-4.33545	2.14949e-07	6.0643e-06
hsa-miR-145-3p	MIMAT0004601	9.87449	7.56398	0	0	14.1377	0	0	4.78415	0	0	40.6922	7.88523	54.0879	85.4031	4.28674	1.43647	125.353	70.1254	88.7719	19.399	3.93622	68.3466	78.5453	128.681	46.5245	59.4474	27.9919	60.5363	3.63603	32.2986	62.6554	66.9545	-2.20342	0.00256851	0.0415346	-3.25972	2.43945e-05	0.00109651	-3.18685	2.43945e-05	0.000654727	-2.97532	1.38283e-05	0.000246125
hsa-miR-145-5p	MIMAT0000437	2797.77	2185.99	1325.24	6381.83	11276.2	9275.04	3674.77	76.5464	2395.06	3193.76	379.217	72.5441	479.457	105.391	10.0024	8.61881	627.289	185.279	272.27	177.363	59.0434	139.464	159.242	554.367	192.744	649.204	251.927	81.8058	4258.22	175.872	243.451	314.882	4.59572	5.59644e-07	2.80033e-05	3.75716	1.84841e-05	0.000859996	4.12594	3.988e-06	0.000135592	4.12	1.02809e-13	1.60382e-11
hsa-miR-1468-3p	MIMAT0026638	0	0	0	0	0	0	0	0	0	0	0	0	0	0	0	0	0	0	0	0	0	0	0	0	0	0	0	0	0	0	0	0	0	1	1	0	1	1	0	1	1	0	1	1
hsa-miR-1468-5p	MIMAT0006789	19.749	0	67.768	0	39.5855	0	0	4.78415	0	0	16.45	50.4655	41.2535	10.9025	41.4385	27.2929	8.3569	11.8106	20.0278	9.69952	59.0434	18.472	9.68366	20.1255	2.65854	3.77444	9.87948	17.9973	13.1887	31.3005	21.235	10.6865	-0.604126	0.173373	1	0.91894	0.465138	1	0.03424	0.594219	1	-0.02515	0.477594	1
hsa-miR-1469	MIMAT0007347	0	0	0	0	0	0	0	0	0	0	0	0	0	0	0	0	0	0	0	0	0	0	0	0	0	0	0	0	0	0	0	0	0	1	1	0	1	1	0	1	1	0	1	1
hsa-miR-146a-3p	MIMAT0004608	0	0	0	0	0	0	0	1.59472	0	0	0.865792	0	0	0	0	0	0.522306	0	0	1.38565	0	0	0	0	0	2.83083	0	0	0.159472	0.144299	0.317992	0.471805	0.894811	1	1	0.0644709	0.75	1	0.635887	1	1	0.565526	1	1
hsa-miR-146a-5p	MIMAT0000449	34178.9	28296.9	73174.3	100168	9995.33	25077	111713	2827.43	2947.76	25431.8	2278.76	1058.2	2054.42	1366.45	1048.11	494.145	1668.25	1485.92	2551.11	311.77	1043.1	1439.9	37008.8	7605.01	1657.6	18717.4	14463.6	2637.42	41381	1383.35	1416.67	13681.6	4.9025	7.09824e-09	7.01734e-07	1.59685	0.0254175	0.313522	4.86798	8.49162e-09	7.50659e-07	2.9131	3.55197e-06	7.41719e-05
hsa-miR-146b-3p	MIMAT0004766	615.51	484.095	286.131	884.229	590.954	114.507	2099.87	87.7095	0	236.575	338.525	26.8098	44.9204	30.8905	448.679	35.9117	12.5353	14.0251	8.66067	15.2421	11.8087	12.0068	1849.58	927.604	1308	886.993	2937.5	3974.12	539.958	154.289	12.3798	1980.63	1.78922	0.0156403	0.200523	-1.8862	0.00358979	0.0680009	5.41126	2.30605e-09	2.54819e-07	-0.409791	0.66149	1
hsa-miR-146b-5p	MIMAT0002809	80615.3	79966.4	109340	64683.3	154185	25477.7	244739	29878.6	17133.9	49799	102680	8654.83	17555.6	9061.82	102758	13732.6	3172.49	3800.8	4242.11	913.14	7041.9	2696.92	932725	423167	612201	297645	850327	1.08189e+06	85581.9	42407.2	3644.56	699659	1.01309	0.105217	0.962188	-3.03115	2.25284e-07	2.48939e-05	4.55378	9.46989e-10	1.25571e-07	-1.53824	0.081919	0.56723
hsa-miR-1470	MIMAT0007348	0	0	0	0	0	0	0	0	0	0	0	0	0	0	0	0	0	0	0	0	0	0	0	0	0	0	0	0	0	0	0	0	0	1	1	0	1	1	0	1	1	0	1	1
hsa-miR-1471	MIMAT0007349	0	0	0	0	0	0	0	0	0	0	0	0	0	0	0	0	0	0	0	0	0	0	0	0	0	0	0	0	0	0	0	0	0	1	1	0	1	1	0	1	1	0	1	1
hsa-miR-147a	MIMAT0000251	0	0	0	0	0	0	0	0	0	0	0	0	0	0	0	0	0	0	0	0	0	0	0	0	0	0	0	0	0	0	0	0	0	1	1	0	1	1	0	1	1	0	1	1
hsa-miR-147b-3p	MIMAT0004928	3.2915	7.56398	0	0	0	0	0	310.97	0	0	0.865792	3.15409	0.916744	0	0	1.43647	1.04461	0	0.541292	1.38565	0	0	0	3.04932	0	2.83083	0	0	32.1825	1.06218	0.495258	0.980026	5.0793	0.000976234	0.0173757	4.9892	0.000976234	0.0225128	5.84935	0.000838202	0.0146244	5.36391	7.14534e-09	3.21177e-07
hsa-miR-147b-5p	MIMAT0037331	52.6639	75.6398	0	0	0	0	0	192.961	0	0	0	0	0	0	1.42891	0	0.522306	0	1.62388	0	0	0	8.6077	1.82959	0	1.88722	3.29316	1.63612	32.1265	0.238152	0.357697	2.87563	6.25285	0.000324646	0.00711538	3.81375	0.00385814	0.0725658	6.00819	0.000267617	0.00581737	4.99702	3.74197e-09	1.9084e-07
hsa-miR-148a-3p	MIMAT0000243	23886.4	9697.02	14562.6	269.113	13685.3	1545.84	3884.75	18714	4421.65	1064.59	35756.3	87623.9	12455.8	1.01987e+06	34333.2	31575	29262.2	23074.9	24663.4	19907.6	60141.6	19623.8	13147.2	29748.6	25597.8	17845.6	23914.9	6030.72	9173.12	203603	29445.6	19380.8	-4.46724	1.0373e-08	9.48591e-07	-1.07421	0.133395	1	-1.6776	0.0203027	0.226231	-3.19382	7.50929e-05	0.0011646
hsa-miR-148a-5p	MIMAT0004549	1053.28	953.062	670.15	0	947.223	0	0	119.604	0	0	344.585	1040.85	206.267	16864.4	575.137	367.736	297.714	197.827	268.481	203.69	771.5	198.574	142.027	441.542	268.513	392.542	319.437	71.9891	374.332	3233.16	322.964	272.675	-3.00775	0.000424321	0.009075	0.557992	0.626051	1	0.316799	0.828466	1	-1.68967	0.045013	0.342047
hsa-miR-148b-3p	MIMAT0000759	1471.3	816.91	722.858	249.891	622.057	572.533	734.953	8452	1289.65	354.862	16947	13176.2	9333.37	4660.83	12262.2	12026.1	20978.9	11036.3	13417	7507.43	5510.71	13702.6	8547.45	10813.5	12032.6	6577.91	2958.91	4494.41	1528.7	11401	12025.5	7570.79	-2.86455	3.5425e-07	1.96658e-05	-2.27395	4.18882e-05	0.00170904	-2.94159	1.80472e-07	9.03043e-06	-2.72296	4.96853e-08	1.64512e-06
hsa-miR-148b-5p	MIMAT0004699	6.58299	7.56398	0	0	2.82753	57.2533	104.993	95.683	0	0	25.9738	34.695	27.5023	34.5247	41.4385	35.9117	33.9499	26.5738	41.1382	16.6277	23.6173	36.9441	32.2789	39.0313	59.8172	21.703	9.87948	11.4528	27.4904	33.341	29.8085	29.0271	-0.38083	0.594743	1	-0.190319	0.808823	1	-0.23302	0.769969	1	-0.269027	0.589415	1
hsa-miR-149-3p	MIMAT0004609	0	0	0	0	0	0	0	0	0	0	0	0	0	0	0	0	0	0	0	0	0	0	0	0	0	0	0	0	0	0	0	0	0	1	1	0	1	1	0	1	1	0	1	1
hsa-miR-149-5p	MIMAT0000450	256.737	211.791	52.7084	0	110.274	0	0	66.9781	0	0	7.79213	7.88523	5.50046	3.63418	9.28793	4.30941	3.65614	8.11978	4.87163	1.38565	7.87245	0	3.22789	5.48878	15.9513	1.88722	4.93974	3.27223	69.8489	6.40156	4.31761	5.79452	3.77365	3.15512e-05	0.000927972	3.93965	3.15512e-05	0.00134958	4.40441	9.01508e-06	0.000274804	4.03345	7.16836e-12	7.04092e-10
hsa-miR-150-3p	MIMAT0004610	0	0	0	0	0	0	0	4.78415	0	0	3.46317	0	3.66697	0	0	0	0.522306	0.738162	1.62388	0	0	0.923602	1.07596	0.609865	1.32927	21.703	21.4055	3.27223	0.478415	1.18836	0.634658	8.23265	0.0788152	1	1	-2.32539	0.0387464	0.448288	0.730931	1	1	-1.26402	0.241611	1
hsa-miR-150-5p	MIMAT0000451	88.8704	45.3839	188.244	1287.9	25.4478	0	104.993	130.767	184.235	118.287	77.0555	9.46228	88.0074	23.6221	6.43011	20.1106	15.1469	50.9332	114.213	16.6277	7.87245	39.7149	51.6462	20.1255	13.2927	610.516	380.36	49.0835	217.413	37.448	40.7513	187.504	2.56355	0.00742358	0.104166	0.253276	0.818316	1	2.43393	0.0100167	0.126497	1.32862	0.0475732	0.357406
hsa-miR-151a-3p	MIMAT0000757	671.465	665.63	805.686	173.001	1227.15	229.013	314.98	2715.8	736.941	0	2370.54	1345.22	1546.55	1012.12	1854.01	1705.09	1711.6	2646.31	2640.42	1948.22	692.775	2170.47	2080.91	2382.13	1746.66	2206.16	3056.05	3250.96	753.967	1638.92	1968.3	2453.81	-1.04497	0.0333109	0.372744	-1.62697	0.00111572	0.025142	-1.30957	0.00819317	0.106511	-1.34781	0.00136567	0.0165456
hsa-miR-151a-5p	MIMAT0004697	26.332	52.9479	45.1786	19.2224	84.826	0	0	100.467	0	0	251.945	105.662	123.76	192.611	372.946	350.498	366.137	498.259	516.393	149.65	98.4056	417.468	378.739	342.134	313.708	99.079	67.5098	304.317	32.8974	232.904	341.052	250.915	-2.20902	5.60875e-06	0.000206589	-2.31624	2.49814e-06	0.000154071	-2.76297	4.29508e-08	2.64897e-06	-2.45392	3.23283e-08	1.17167e-06
hsa-miR-151b	MIMAT0010214	0	7.56398	7.52977	0	2.82753	0	104.993	9.5683	0	0	30.3027	4.73114	10.0842	25.4392	57.1565	45.967	31.8607	59.053	57.9182	26.3273	7.87245	38.7913	33.3548	50.6188	47.8538	10.3797	13.1726	35.9945	13.2483	28.9468	36.9705	31.8957	-2.20934	0.0217052	0.259059	-2.3449	0.0117871	0.174633	-2.59004	0.00574196	0.0784932	-2.40924	0.00387759	0.041973
hsa-miR-152-3p	MIMAT0000438	223.822	113.46	90.3573	0	271.443	0	0	79.7359	0	0	635.491	793.254	619.719	152.635	359.371	561.659	910.902	597.911	765.387	884.042	397.559	535.689	276.522	307.372	219.33	339.7	158.072	50.7196	77.8818	520.355	681.915	225.286	-2.30407	1.78045e-05	0.000568886	-1.09866	0.0201178	0.263171	-2.69507	9.76571e-07	3.98441e-05	-2.20189	1.30816e-05	0.000234408
hsa-miR-152-5p	MIMAT0026479	0	0	0	0	11.3101	0	0	1.59472	0	0	10.3895	11.0393	12.8344	5.45126	2.85782	1.43647	11.4907	10.3343	9.74326	15.2421	3.93622	7.38882	3.22789	3.04932	6.64636	4.71805	4.93974	0	1.29048	7.3348	9.68923	3.76356	-1.25002	0.119569	1	-0.332183	0.514564	1	-1.69149	0.0280602	0.304982	-1.2253	0.0331608	0.272268
hsa-miR-153-3p	MIMAT0000439	0	0	0	0	0	0	0	11.163	0	0	6.06054	0	4.58372	0	3.57228	0	4.17845	5.9053	9.20196	2.77129	0	4.61801	1.07596	2.43946	2.65854	3.77444	1.64658	0	1.1163	2.36942	4.44584	1.9325	0.244027	1	1	0.599389	1	1	-0.57515	0.330474	1	-0.0193196	0.651077	1
hsa-miR-153-5p	MIMAT0026480	0	0	0	0	2.82753	0	0	0	0	0	0	0	0	0	0.714456	0	0	0	0.541292	0	0	0	0	0	0	0	0	0	0.282753	0.119076	0.0902153	0	0.958083	1	1	1.68261	1	1	1.19791	1	1	1.46766	0.714286	1
hsa-miR-1537-3p	MIMAT0007399	0	0	0	0	0	0	0	0	0	0	0	0	0	0	0	0	0	0	0	0	0	0	2.15193	0	0	0	1.64658	0	0	0	0	0.633084	0	1	1	-1.58378	0.75	1	0	1	1	-0.975759	0.831182	1
hsa-miR-1537-5p	MIMAT0026765	0	0	0	0	0	0	0	0	0	0	0.865792	0	0	0	0	0	0	0	0	0	0	0	0	0.609865	1.32927	1.88722	0	0	0	0.144299	0	0.637726	-0.713645	1	1	-1.82912	0.75	1	0	1	1	-1.36068	0.830475	1
hsa-miR-1538	MIMAT0007400	0	0	0	0	0	0	0	3.18943	0	0	0	0	0	0	0	0	0.522306	0	0	0	0	0	0	0	0	0	4.93974	0	0.318943	0	0.087051	0.82329	2.24073	1	1	0.535903	1	1	1.83793	1	1	1.53622	0.895619	1
hsa-miR-1539	MIMAT0007401	0	0	0	0	8.4826	0	0	0	0	0	0	0	0	0	0	0	0	0	0	0	0	0	0	0	0	0	0	0	0.84826	0	0	0	2.91334	0.80314	1	2.92618	0.80314	1	3.17675	0.80314	1	3.51057	0.104939	0.677123
hsa-miR-154-3p	MIMAT0000453	0	0	0	0	0	0	0	0	0	0	0	0	0	0	0	0	0	0.738162	0	0	0	0	0	0	0	0	0	0	0	0	0.123027	0	0	1	1	0	1	1	-0.691339	1	1	-0.390927	1	1
hsa-miR-154-5p	MIMAT0000452	0	0	0	0	0	0	0	0	0	0	0.865792	0	0.916744	0	0	0	0.522306	0.738162	0	0	0	0	2.15193	0.609865	0	0	0	0	0	0.297089	0.210078	0.460298	-1.18452	1	1	-1.53523	0.75	1	-1.13909	1	1	-1.6585	0.831081	1
hsa-miR-155-3p	MIMAT0004658	0	0	0	0	0	0	0	0	0	0	0	0	0	0	0	0	0	0	0	0	0	0	0	0	0	0	0	0	0	0	0	0	0	1	1	0	1	1	0	1	1	0	1	1
hsa-miR-155-5p	MIMAT0000646	78.9959	226.919	60.2382	19.2224	8.4826	0	0	403.463	368.471	118.287	159.306	23.6557	172.348	265.295	128.602	119.227	161.915	78.2452	225.177	59.5828	11.8087	42.4857	615.451	136	119.634	395.373	620.761	148.886	128.408	144.739	96.5358	339.351	-0.20496	0.744199	1	-1.43274	0.0399015	0.456115	0.367436	0.661083	1	-0.627971	0.323031	1
hsa-miR-1587	MIMAT0019077	0	0	0	0	0	0	0	0	0	0	0	0	0	0	0	0	0	0	0	0	0	0	0	0	0	0	0	0	0	0	0	0	0	1	1	0	1	1	0	1	1	0	1	1
hsa-miR-15a-3p	MIMAT0004488	0	0	0	0	2.82753	0	0	0	0	0	0	0	0	0	0	0	0.522306	0	0	0	0	0	0	0	0	0	0	0	0.282753	0	0.087051	0	1.67045	1	1	1.68057	1	1	1.19169	1	1	1.7701	0.714286	1
hsa-miR-15a-5p	MIMAT0000068	32.915	15.128	37.6489	0	0	0	0	31.8943	0	0	96.9687	105.662	184.265	312.539	262.205	116.354	135.277	63.4819	115.295	303.456	90.5332	106.214	177.534	195.157	164.83	70.7707	34.5782	73.6252	11.7586	179.666	135.71	119.416	-3.18386	2.50552e-08	2.01352e-06	-2.59937	1.94962e-06	0.000129764	-2.78402	5.92962e-07	2.57793e-05	-2.88261	1.17028e-08	5.00578e-07
hsa-miR-15b-3p	MIMAT0004586	0	0	0	0	14.1377	0	0	25.5155	0	0	11.2553	9.46228	10.0842	7.26835	7.85902	4.30941	9.40151	8.11978	11.9084	31.8699	0	7.38882	18.2914	7.92824	2.65854	6.60527	8.2329	0	3.96531	8.37309	11.4481	7.28605	0.0403783	0.643495	1	0.219346	0.812735	1	-0.426696	0.295394	1	-0.0792124	0.333075	1
hsa-miR-15b-5p	MIMAT0000417	9.87449	45.3839	0	0	14.1377	0	0	78.1412	184.235	0	96.1029	37.8491	40.3367	118.111	106.454	83.3152	122.22	112.201	170.507	120.551	23.6173	105.291	221.648	77.4528	110.33	82.0941	39.5179	81.8058	33.1772	80.3614	109.064	102.141	-1.53401	0.020604	0.251806	-1.88025	0.0054709	0.0936054	-1.98421	0.00343689	0.0500803	-1.81436	0.00213023	0.0244562
hsa-miR-1-5p	MIMAT0031892	0	0	0	0	0	0	0	0	0	0	0	0	0	0	0	0	0	0	0	0	0	0	0	0	0	0	0	0	0	0	0	0	0	1	1	0	1	1	0	1	1	0	1	1
hsa-miR-16-1-3p	MIMAT0004489	0	0	0	0	0	0	0	0	0	0	0.865792	1.57705	0	1.81709	1.42891	0	0.522306	0	0.541292	1.38565	0	0	0	0.609865	0	0.94361	0	0	0	0.94814	0.408207	0.258912	-2.08864	0.75	1	-1.15739	1	1	-1.50852	1	1	-2.03821	0.542208	1
hsa-miR-16-2-3p	MIMAT0004518	6.58299	0	7.52977	0	2.82753	0	0	35.0838	0	0	23.3764	6.30819	13.7512	65.4152	57.1565	38.7847	25.593	43.5516	71.4505	60.9684	3.93622	64.6522	75.3174	29.2735	11.9634	18.8722	23.0521	24.5417	5.20241	34.132	45.0253	30.5034	-1.65969	0.00359499	0.0554297	-1.50555	0.00827993	0.132279	-2.08336	0.000691554	0.0126483	-1.77459	0.000303807	0.0042405
hsa-miR-16-5p	MIMAT0000069	315.984	310.123	143.066	19.2224	127.239	114.507	209.987	1604.29	921.177	0	2096.95	1772.6	1276.11	10853.5	6165.04	3255.04	1842.17	2556.99	4176.07	4033.61	747.883	3389.62	7740.47	3978.76	5323.73	2089.15	1411.12	3000.64	376.559	4236.53	2791.06	3923.98	-3.48535	1.43903e-07	9.08644e-06	-3.37489	3.26836e-07	3.33373e-05	-2.8838	1.00176e-05	0.000295186	-3.27088	3.26937e-08	1.17167e-06
hsa-miR-17-3p	MIMAT0000071	49.3724	15.128	7.52977	0	2.82753	0	0	23.9208	0	0	12.1211	34.695	18.3349	29.0734	43.5818	24.42	11.4907	19.9304	15.1562	13.8565	23.6173	15.7012	18.2914	7.31838	9.3049	20.7594	8.2329	14.725	9.87785	27.0377	16.6254	13.1053	-0.584511	0.0858683	0.825578	0.440478	1	1	0.140126	0.741529	1	-0.0837768	0.251086	1
hsa-miR-17-5p	MIMAT0000070	32.915	37.8199	22.5893	0	0	0	0	118.009	184.235	0	93.5055	271.252	174.181	67.2323	218.624	145.083	112.296	124.011	175.379	214.775	161.385	107.138	96.8366	80.5021	82.4149	66.0527	26.3453	42.539	39.5569	161.646	149.164	65.7818	-2.09859	0.000795281	0.0146464	-0.808266	0.156059	1	-1.98231	0.00133798	0.0226008	-1.74859	0.00239671	0.0271627
hsa-miR-181a-2-3p	MIMAT0004558	329.15	242.047	353.899	76.8895	240.34	114.507	104.993	87.7095	0	0	552.375	129.318	198.017	270.746	1994.76	808.732	107.595	208.162	230.049	418.465	94.4694	168.096	371.207	451.91	334.977	388.767	1292.57	1135.46	154.954	658.992	204.473	662.482	-1.85608	0.000523824	0.010686	-1.86223	0.000510939	0.0126636	-0.17018	0.588246	1	-1.5024	0.00232056	0.0264125
hsa-miR-181a-3p	MIMAT0000270	65.8299	45.3839	52.7084	96.1119	56.5507	0	0	23.9208	0	118.287	72.7265	80.4294	49.5042	181.709	30.7216	89.0611	62.1544	44.2897	50.3402	108.08	23.6173	24.0137	106.52	59.7667	70.4514	107.572	65.8632	67.0807	45.8793	84.0253	52.0826	79.5423	-0.729602	0.1057	0.963282	-0.660514	0.141536	1	-0.0627272	0.719655	1	-0.514053	0.157408	0.95129
hsa-miR-181a-5p	MIMAT0000256	4611.39	2813.8	1453.25	346.003	2103.68	1488.59	1259.92	5683.57	2210.82	473.15	19779	29139.1	11702.2	73128.7	156517	105487	21076.1	21015.5	22536.7	34783.9	9033.63	14439.6	49164	34428.1	48376.2	24909.4	29709.3	63756.1	2244.42	65958.8	20480.9	41723.8	-4.85666	1.12702e-17	1.49442e-14	-4.19597	3.48262e-14	3.07864e-11	-3.16945	3.29278e-09	3.23424e-07	-4.2331	2.91238e-14	4.82727e-12
hsa-miR-181b-2-3p	MIMAT0031893	0	0	0	0	0	0	0	1.59472	0	0	2.59738	1.57705	0.916744	0	9.28793	5.74588	2.61153	0	1.08258	0	0	0	1.07596	1.82959	2.65854	1.88722	0	1.63612	0.159472	3.35416	0.615686	1.51457	-2.20226	0.169654	1	-1.14468	1	1	-0.447693	0.75	1	-1.55134	0.214794	1
hsa-miR-181b-3p	MIMAT0022692	0	0	7.52977	0	0	0	0	1.59472	0	0	0.865792	1.57705	0	5.45126	1.42891	4.30941	3.65614	0.738162	1.08258	5.54258	0	0.923602	0	1.21973	2.65854	3.77444	0	1.63612	0.912449	2.27207	1.99051	1.54814	-0.604452	0.955787	1	-0.303616	1	1	-0.665551	0.955787	1	-0.559505	0.5962	1
hsa-miR-181b-5p	MIMAT0000257	1484.46	1134.6	805.686	76.8895	3831.31	286.267	314.98	1428.87	736.941	0	6298.64	7030.47	2635.64	7909.78	37309.6	20264.3	3785.15	4327.11	4914.93	4174.95	4030.69	3019.26	7868.51	7358.63	7501.08	5277.61	8539.17	13756.5	1010	13574.7	4042.01	8383.58	-3.6947	2.64076e-09	3.3349e-07	-2.99939	7.81948e-07	6.28402e-05	-1.94703	0.000998777	0.0171997	-3.05329	1.70908e-07	4.98076e-06
hsa-miR-181c-3p	MIMAT0004559	3.2915	7.56398	0	0	8.4826	0	0	6.37887	0	0	25.108	47.3114	43.087	92.6715	151.465	110.608	18.2807	27.312	47.6337	56.8115	7.87245	36.0205	39.8106	75.6232	57.1587	33.0263	108.674	70.353	2.57169	78.3751	32.3218	64.1077	-3.87008	5.80542e-09	6.15838e-07	-3.57773	7.10559e-08	8.56547e-06	-2.63811	5.42836e-05	0.00137105	-3.4847	2.70153e-08	1.0536e-06
hsa-miR-181c-5p	MIMAT0000258	52.6639	22.6919	37.6489	0	14.1377	0	0	283.86	0	0	833.758	496.77	735.228	3910.37	9999.53	6152.4	1314.64	1062.95	1918.34	967.181	106.278	1171.13	937.163	2239.42	3025.42	709.595	1007.71	1580.49	41.1002	3688.01	1090.09	1583.3	-5.97201	2.15087e-14	1.42603e-11	-4.75229	1.29518e-10	5.72471e-08	-4.21564	5.26883e-09	4.99033e-07	-5.19767	3.87615e-12	4.46937e-10
hsa-miR-181d-3p	MIMAT0026608	0	0	0	0	0	0	0	0	0	0	0	0	0	0	1.42891	0	0	0	0	0	0	0	0	0	0	0	0	0	0	0.238152	0	0	-1.19774	1	1	0	1	1	0	1	1	-0.698055	1	1
hsa-miR-181d-5p	MIMAT0002821	480.558	279.867	662.62	0	619.23	57.2533	0	200.934	0	0	472.722	954.113	824.153	1244.71	2426.29	1289.95	426.724	421.491	645.761	295.143	543.199	371.288	380.891	888.573	1157.8	442.553	1114.74	1020.94	230.046	1201.99	450.601	834.247	-2.16314	0.000212883	0.00499617	-1.63617	0.00394242	0.0731139	-0.747977	0.145291	1	-1.63929	0.00137448	0.0165687
hsa-miR-182-3p	MIMAT0000260	0	0	0	0	0	0	0	1.59472	0	0	0	0	3.66697	0	0.714456	0	0	0	0	0	0	0	2.15193	1.82959	0	0	0	1.63612	0.159472	0.730238	0	0.936272	-0.437313	0.75	1	-0.622866	0.75	1	1.79934	1	1	-0.0740031	0.844271	1
hsa-miR-1825	MIMAT0006765	0	0	0	0	0	0	0	0	0	0	0	0	0	0	0	0	0	0	0	0	0	0	0	0	0	0	1.64658	0	0	0	0	0.27443	0	1	1	-0.720855	1	1	0	1	1	-0.39166	1	1
hsa-miR-182-5p	MIMAT0000259	5822.66	4001.35	1008.99	442.115	155.514	1660.35	2624.83	35860.4	3868.94	591.437	6951.44	32831	43833.2	11576.7	3609.43	2068.52	1354.86	865.864	1449.04	2124.19	20129.8	1201.61	7272.43	4856.35	6940.13	4715.22	15002	6287.59	5603.66	16811.7	4520.9	7512.29	-1.57901	0.0452819	0.482279	-0.41688	0.575464	1	0.316198	0.743587	1	-0.773269	0.263139	1
hsa-miR-1827	MIMAT0006767	0	0	0	0	0	0	0	0	0	0	0	0	0.916744	0	0	1.43647	0	0.738162	0	0	0	0	0	0	0	0	0	0	0	0.392202	0.123027	0	-1.20248	1	1	0	1	1	-0.692031	1	1	-0.952144	1	1
hsa-miR-183-3p	MIMAT0004560	0	0	0	0	0	0	0	6.37887	0	0	0	0	0.916744	0	1.42891	0	0.522306	0	0	1.38565	3.93622	0	1.07596	1.21973	1.32927	0	3.29316	0	0.637887	0.390943	0.974029	1.15302	1.55345	0.79485	1	0.742521	1	1	1.66507	1	1	1.354	0.962778	1
hsa-miR-183-5p	MIMAT0000261	342.316	105.896	143.066	19.2224	11.3101	114.507	314.98	3618.41	736.941	0	1472.71	2909.65	5631.56	886.739	428.674	180.995	529.096	135.084	228.425	210.618	1543	211.505	1022.16	956.268	1553.92	549.181	617.468	507.196	540.665	1918.39	476.288	867.699	-1.79144	0.0235827	0.277961	-0.647066	0.392937	1	0.22086	0.849533	1	-0.975198	0.160457	0.96274
hsa-miR-184	MIMAT0000454	0	0	0	0	0	0	0	7.97359	0	0	0	0	0	0	0	0	3.13384	0	0	2.77129	0	0	2.15193	0	0	1.88722	1.64658	1.63612	0.797359	0	0.984188	1.22031	3.26455	0.517745	1	0.908251	1	1	1.0215	1	1	1.462	0.824696	1
hsa-miR-1843	MIMAT0039764	23.0405	45.3839	22.5893	0	39.5855	57.2533	0	114.82	0	0	24.2422	41.0032	27.5023	32.7076	37.8662	30.1658	29.7714	25.8357	30.8536	106.695	15.7449	28.6317	43.0385	35.982	31.9025	38.688	39.5179	44.1751	30.2672	32.2479	39.5887	38.884	0.418635	0.849242	1	0.149645	0.82939	1	0.115704	0.773928	1	0.223264	0.835862	1
hsa-miR-185-3p	MIMAT0004611	0	0	0	0	2.82753	0	0	6.37887	0	0	8.65792	12.6164	5.50046	3.63418	0.714456	7.18234	10.4461	3.69081	7.0368	12.4708	27.5536	7.38882	5.37981	4.26905	6.64636	7.54888	3.29316	3.27223	0.92064	6.38429	11.4312	5.06825	-1.15894	0.110949	0.99741	-0.895313	0.314201	1	-1.86285	0.00767877	0.100812	-1.39165	0.0131021	0.121919
hsa-miR-185-5p	MIMAT0000455	365.356	310.123	730.388	230.668	274.271	57.2533	104.993	192.961	0	591.437	161.903	797.986	368.531	16.3538	93.5938	96.2434	134.755	84.1505	134.24	66.511	775.436	98.8254	72.0895	103.067	90.3905	293.463	100.441	35.9945	285.745	255.768	215.653	115.908	0.227662	0.825599	1	1.36535	0.0668853	0.68223	0.484813	0.557948	1	0.615712	0.260236	1
hsa-miR-186-3p	MIMAT0004612	0	0	0	0	0	0	0	0	0	0	0	0	0	0	0	0	0	0	0	0	0	0	0	0	0	0	0	0	0	0	0	0	0	1	1	0	1	1	0	1	1	0	1	1
hsa-miR-186-5p	MIMAT0000456	2109.85	1739.72	775.567	211.446	1323.29	286.267	629.96	3425.45	368.471	118.287	2121.19	1102.36	1060.67	863.117	3521.55	2324.21	1622.8	2841.19	3344.64	843.858	736.074	2308.08	1860.34	1891.8	1560.57	2883.67	2400.71	2017.33	1098.83	1832.18	1949.44	2102.4	-0.669334	0.17267	1	-0.867581	0.081315	0.789917	-0.759225	0.124667	1	-0.766643	0.0583243	0.424934
hsa-miR-187-3p	MIMAT0000262	0	0	0	0	0	0	0	3.18943	0	0	0	3.15409	0	1.81709	0.714456	0	2.08922	0.738162	0.541292	0	3.93622	0	1.07596	9.75783	14.622	12.2669	23.0521	4.90835	0.318943	0.947606	1.21748	10.9472	0.331141	1	1	-3.05092	0.00439182	0.0781685	0.120676	1	1	-1.97864	0.0443928	0.340259
hsa-miR-187-5p	MIMAT0004561	0	0	0	0	0	0	0	0	0	0	0	0	0	0	0	0	0	0	0	0	0	0	0	0	0	0	0	0	0	0	0	0	0	1	1	0	1	1	0	1	1	0	1	1
hsa-miR-188-3p	MIMAT0004613	0	0	0	0	11.3101	0	0	1.59472	0	0	2.59738	1.57705	0.916744	3.63418	2.14337	0	1.56692	2.21449	1.08258	0	0	0.923602	1.07596	1.82959	1.32927	0	0	0	1.29048	1.81145	0.964598	0.705805	0.621653	1	1	1.53861	0.513458	1	1.16379	0.513458	1	1.10968	0.494938	1
hsa-miR-188-5p	MIMAT0000457	0	0	0	0	2.82753	0	0	1.59472	0	0	0	11.0393	9.16744	0	0	0	1.04461	0	0.541292	0	7.87245	0	1.07596	0.609865	0	0	0	0	0.442225	3.36779	1.57639	0.280971	-1.38847	0.196016	1	1.18216	1	1	0.24659	1	1	-0.485356	0.559869	1
hsa-miR-18a-3p	MIMAT0002891	9.87449	7.56398	0	0	0	0	0	6.37887	0	0	0	3.15409	0	0	0.714456	4.30941	1.04461	2.21449	1.08258	0	7.87245	0	0	1.21973	1.32927	1.88722	3.29316	1.63612	2.38173	1.36299	2.03569	1.56092	1.70061	0.590991	1	1.45	0.590991	1	1.56312	0.590991	1	1.6219	0.371906	1
hsa-miR-18a-5p	MIMAT0000072	0	0	0	0	0	0	0	9.5683	0	0	4.32896	3.15409	9.16744	1.81709	5.00119	0	9.40151	5.9053	5.41292	12.4708	3.93622	7.38882	3.22789	4.26905	0	6.60527	1.64658	0	0.95683	3.91146	7.41926	2.6248	-0.47142	0.518517	1	0.0142695	0.813902	1	-1.30702	0.0696984	0.644042	-0.722923	0.132677	0.825959
hsa-miR-18b-3p	MIMAT0004751	0	0	0	0	0	0	0	1.59472	0	0	0	0	0	0	0	0	0	0	0	0	0	0	0	0	0	0	0	0	0.159472	0	0	0	1.6678	1	1	1.67792	1	1	1.87913	1	1	2.15751	0.714286	1
hsa-miR-18b-5p	MIMAT0001412	0	0	0	0	0	0	0	0	0	0	0	0	0.916744	0	0	0	0.522306	0	0	0	0	0.923602	0	0	1.32927	0	0	0	0	0.152791	0.240985	0.221545	-0.718475	1	1	-0.731696	1	1	-1.15543	1	1	-1.16726	1	1
hsa-miR-1908-3p	MIMAT0026916	0	0	0	0	0	0	0	0	0	0	0	0	0	0	0	0	0	0	0	0	0	0	0	0	0	0	0	0	0	0	0	0	0	1	1	0	1	1	0	1	1	0	1	1
hsa-miR-1908-5p	MIMAT0007881	0	0	0	0	0	0	0	0	0	0	0	0	0	0	0	0	0	0	0	0	0	0	0	0	0	0	0	0	0	0	0	0	0	1	1	0	1	1	0	1	1	0	1	1
hsa-miR-1909-3p	MIMAT0007883	0	0	0	0	0	0	0	0	0	0	0	0	0	0	0	0	0	0	0	0	0	0	0	0	0	0	0	0	0	0	0	0	0	1	1	0	1	1	0	1	1	0	1	1
hsa-miR-1909-5p	MIMAT0007882	0	0	0	0	0	0	0	0	0	0	0	0	0	0	0	0	0	0	0	0	0	0	0	0	0	0	0	0	0	0	0	0	0	1	1	0	1	1	0	1	1	0	1	1
hsa-miR-190a-3p	MIMAT0026482	0	0	0	0	0	0	0	0	0	0	0	0	5.50046	0	0	0	0.522306	0.738162	0	1.38565	0	1.8472	1.07596	0	0	0.94361	0	1.63612	0	0.916744	0.748886	0.609281	-2.22851	0.301869	1	-1.61681	0.75	1	-2.11593	0.75	1	-2.45734	0.646634	1
hsa-miR-190a-5p	MIMAT0000458	62.5384	30.2559	22.5893	0	11.3101	0	0	19.1366	0	0	144.587	1305.79	2902.41	83.5861	93.5938	160.885	151.469	166.086	248.994	133.022	594.37	184.72	112.976	71.964	111.659	82.0941	39.5179	73.6252	14.583	781.809	246.444	81.9727	-5.07341	5.22675e-12	1.38613e-09	-1.82484	0.00289425	0.0572802	-3.40601	5.79599e-07	2.56183e-05	-4.05352	1.35109e-07	3.98122e-06
hsa-miR-190b-3p	MIMAT0037332	0	0	0	0	0	0	0	0	0	0	0	0	0	0	0	0	0	0	0	0	0	0	0	0	0	0	0	0	0	0	0	0	0	1	1	0	1	1	0	1	1	0	1	1
hsa-miR-190b-5p	MIMAT0004929	0	0	0	0	0	0	0	7.97359	0	0	5.19475	3.15409	6.41721	185.343	5.00119	4.30941	5.22306	3.69081	9.20196	5.54258	0	3.69441	8.6077	5.48878	6.64636	9.4361	8.2329	8.18058	0.797359	34.9033	4.5588	7.7654	-3.8297	0.00020019	0.00474021	-1.71705	0.116789	1	-1.08265	0.23182	1	-2.80976	0.00401756	0.0431359
hsa-miR-1910-3p	MIMAT0026917	0	0	0	0	0	0	0	0	0	0	0	0	0	0	0	0	0	0	0	0	0	0	0	0	0	0	0	0	0	0	0	0	0	1	1	0	1	1	0	1	1	0	1	1
hsa-miR-1910-5p	MIMAT0007884	0	7.56398	0	0	0	0	0	0	0	0	0	1.57705	1.83349	1.81709	0.714456	0	0	0.738162	1.08258	0	0	0	1.07596	2.43946	1.32927	0	0	1.63612	0.756398	0.990346	0.303458	1.08013	-0.353168	1	1	-0.618515	1	1	0.505411	1	1	-0.240063	1	1
hsa-miR-1911-3p	MIMAT0007886	0	0	0	0	0	0	0	0	0	0	0	0	0	0	0	0	0	0	0	0	0	0	0	0	0	0	0	0	0	0	0	0	0	1	1	0	1	1	0	1	1	0	1	1
hsa-miR-1911-5p	MIMAT0007885	3.2915	0	0	0	0	0	0	0	0	0	0	0	0	0	0	0	0	0	0	0	0	0	0	0	0	0	0	0	0.32915	0	0	0	1.67094	1	1	1.68106	1	1	1.88227	1	1	2.16103	0.714286	1
hsa-miR-1912-3p	MIMAT0007887	0	0	0	0	0	0	0	0	0	0	0	0	0	0	0	0	0.522306	0	0	0	0	0	0	0	0	0	0	0	0	0	0.087051	0	0	1	1	0	1	1	-0.690097	1	1	-0.390381	1	1
hsa-miR-1912-5p	MIMAT0037333	0	0	0	0	0	0	0	0	0	0	0	0	0	0	0	0	0	0	0	0	0	0	0	0	0	0	0	0	0	0	0	0	0	1	1	0	1	1	0	1	1	0	1	1
hsa-miR-1913	MIMAT0007888	0	0	0	0	0	0	0	0	0	0	0	0	0	0	0	0	0	0	0	0	0	0	0	0	0	0	0	0	0	0	0	0	0	1	1	0	1	1	0	1	1	0	1	1
hsa-miR-191-3p	MIMAT0001618	0	0	0	0	0	0	0	1.59472	0	0	1.73158	0	0	1.81709	1.42891	0	0.522306	0.738162	0.541292	0	0	1.8472	3.22789	1.82959	5.31709	0.94361	0	1.63612	0.159472	0.829597	0.608161	2.15905	-0.450855	0.75	1	-1.53823	0.641528	1	-0.217427	0.75	1	-0.91662	0.260433	1
hsa-miR-1914-3p	MIMAT0007890	0	0	0	0	0	0	0	0	0	0	0	0	0	0	0	0	0	0	0	0	0	0	0	0	0	0	0	0	0	0	0	0	0	1	1	0	1	1	0	1	1	0	1	1
hsa-miR-1914-5p	MIMAT0007889	0	0	0	0	0	0	0	0	0	0	0	0	0	0	0	0	0	0	0	0	0	0	0	0	0	0	0	0	0	0	0	0	0	1	1	0	1	1	0	1	1	0	1	1
hsa-miR-1915-3p	MIMAT0007892	0	0	0	0	0	0	0	0	0	0	0	0	0	0	0	0	0	0	0	0	0	0	0	0	0	0	0	0	0	0	0	0	0	1	1	0	1	1	0	1	1	0	1	1
hsa-miR-1915-5p	MIMAT0007891	0	0	0	0	0	0	0	3.18943	0	0	0	0	0	0	0	0	0	0	0	0	0	0	0	0	0	0	0	0	0.318943	0	0	0	2.41896	1	1	2.43096	1	1	2.66648	1	1	2.98384	0.255306	1
hsa-miR-191-5p	MIMAT0000440	2949.18	2064.97	2379.41	269.113	5878.44	458.027	524.966	3573.76	2579.29	236.575	3536.76	4639.67	3545.05	3192.62	4125.98	1975.14	2168.61	3625.85	4161.99	4589.26	3306.43	3380.38	4141.38	2962.11	3428.19	4257.57	7323.99	4658.02	2091.37	3502.54	3538.76	4461.88	-0.716532	0.137551	1	-1.06568	0.0286292	0.346688	-0.731363	0.12981	1	-0.846933	0.0338065	0.275861
hsa-miR-192-3p	MIMAT0004543	0	0	0	0	0	0	0	0	0	0	0	0	0	0	0	0	0	0	0	0	0	0	0	1.82959	0	0	0	0	0	0	0	0.304932	0	1	1	-1.52551	0.75	1	0	1	1	-0.870064	1	1
hsa-miR-192-5p	MIMAT0000222	2343.55	1497.67	2477.3	1057.23	2516.5	343.52	419.973	1355.51	921.177	1537.74	1743.71	5625.33	1090.01	1095.7	1763.28	2077.13	1377.32	3270.8	2447.18	2936.18	4219.63	1968.2	927.48	1499.66	2077.65	1600.36	3108.74	1608.3	1447.02	2232.53	2703.22	1803.7	-0.584017	0.164938	1	-0.276331	0.490731	1	-0.859696	0.043463	0.439938	-0.593602	0.0884283	0.609121
hsa-miR-193a-3p	MIMAT0000459	0	0	0	0	11.3101	0	0	7.97359	0	0	12.1211	3.15409	8.25069	0	2.85782	5.74588	9.92381	3.69081	10.2845	16.6277	0	5.54161	1.07596	8.5381	1.32927	6.60527	4.93974	1.63612	1.92837	5.35493	7.67809	4.02074	-0.273835	0.651242	1	0.103196	0.907745	1	-0.79396	0.213379	1	-0.377173	0.240286	1
hsa-miR-193a-5p	MIMAT0004614	233.696	136.152	218.363	249.891	254.478	57.2533	0	20.7313	184.235	0	58.0081	162.436	272.273	12.7196	17.8614	37.3482	40.2176	50.9332	43.8447	9.69952	118.087	35.0969	19.3673	34.7623	13.2927	26.4211	36.2248	11.4528	135.48	93.441	49.6464	23.5868	0.678195	0.4112	1	2.6487	0.0006281	0.0154233	1.61447	0.0355245	0.36658	1.41941	0.0121757	0.114911
hsa-miR-193b-3p	MIMAT0002819	404.854	249.611	105.417	173.001	166.824	171.76	0	277.481	0	0	34.6317	11.0393	46.7539	67.2323	20.7192	43.0941	51.186	19.1922	18.4039	13.8565	15.7449	92.3602	34.4308	32.9327	49.1831	110.402	13.1726	37.6306	154.895	37.2451	35.1239	46.292	2.31119	0.00134981	0.0230947	1.99066	0.00539176	0.093048	2.37418	0.000796684	0.0141799	2.21853	4.10808e-06	8.38049e-05
hsa-miR-193b-5p	MIMAT0004767	16.4575	15.128	15.0595	0	14.1377	171.76	0	19.1366	0	0	1.73158	3.15409	2.75023	5.45126	0	0	1.04461	0	0	0	0	4.61801	3.22789	0.609865	2.65854	2.83083	0	3.27223	25.1679	2.1812	0.94377	2.09989	3.15067	0.0038924	0.0579923	3.11687	0.0038924	0.0726946	4.02601	0.000679975	0.0126395	3.45114	1.55275e-06	3.43157e-05
hsa-miR-194-3p	MIMAT0004671	0	0	0	0	0	0	0	3.18943	0	0	0.865792	3.15409	0	0	2.85782	2.87294	2.61153	0	2.70646	4.15694	11.8087	1.8472	0	0.609865	3.98782	2.83083	6.58632	0	0.318943	1.62511	3.85513	2.33581	-0.499195	0.643463	1	-0.868226	0.331313	1	-1.30456	0.169235	1	-0.955142	0.202325	1
hsa-miR-194-5p	MIMAT0000460	9.87449	0	0	0	0	0	0	6.37887	0	0	41.558	93.0457	15.5846	21.8051	32.1505	47.4035	40.7399	115.891	77.946	31.8699	55.1071	67.423	16.1394	42.0807	62.4758	22.6466	34.5782	19.6334	1.62534	41.9246	64.8296	32.9257	-3.34765	8.40805e-07	3.89847e-05	-3.01081	1.58224e-05	0.000777056	-4.00332	9.71605e-09	8.31192e-07	-3.55022	2.7931e-08	1.05818e-06
hsa-miR-195-3p	MIMAT0004615	0	0	0	0	19.7927	0	0	11.163	0	0	14.7185	26.8098	23.8353	12.7196	2.85782	0	25.593	23.6212	27.0646	19.399	3.93622	12.0068	19.3673	16.4663	3.98782	32.0827	6.58632	6.54446	3.09558	13.4902	18.6035	14.1725	-0.963224	0.0937208	0.88451	-1.06283	0.0697269	0.697795	-1.47333	0.0162447	0.188126	-1.18792	0.0117791	0.111565
hsa-miR-195-5p	MIMAT0000461	36.2065	7.56398	45.1786	0	285.581	0	0	74.9517	0	0	470.991	343.796	605.968	107.208	56.442	22.9835	558.345	623.747	899.627	375.51	212.556	543.078	380.891	436.053	202.049	674.681	111.967	78.5335	44.9482	267.898	535.477	314.029	-2.08517	0.000936412	0.0168591	-2.31454	0.00028399	0.00784521	-3.08489	4.06219e-06	0.000136366	-2.56692	1.27745e-05	0.000230462
hsa-miR-196a-1-3p	MIMAT0037307	0	0	0	0	0	0	0	0	0	0	0	0	0	0	0	0	0	0	0	0	0	0	0	0	0	0	0	0	0	0	0	0	0	1	1	0	1	1	0	1	1	0	1	1
hsa-miR-196a-3p	MIMAT0004562	0	0	0	0	0	0	0	3.18943	0	0	0.865792	0	0	0	0	0	0	0	0	0	0	0	0	0	0	4.71805	0	0	0.318943	0.144299	0	0.786342	1.52415	1	1	0.183051	1	1	2.46962	1	1	1.17981	0.89447	1
hsa-miR-196a-5p	MIMAT0000226	46.081	15.128	0	0	50.8956	0	0	41.4627	0	0	11.2553	4.73114	5.50046	9.08544	0	2.87294	0.522306	0	0	0	3.93622	0	111.9	3.04932	1.32927	43.4061	18.1124	1.63612	15.3567	5.57421	0.743088	29.9055	2.06488	0.0881604	0.841012	-0.316423	0.408914	1	5.40168	0.00179671	0.0292323	0.879084	0.512883	1
hsa-miR-196b-3p	MIMAT0009201	0	0	0	0	2.82753	0	0	1.59472	0	0	0	0	0	0	0	0	0	0	0	0	0	0	0	0	1.32927	0	0	0	0.442225	0	0	0.221545	2.4079	1	1	1.69287	1	1	2.6554	1	1	2.57789	0.256758	1
hsa-miR-196b-5p	MIMAT0001080	82.2874	158.844	22.5893	0	424.13	0	0	792.575	368.471	118.287	32.0343	3.15409	20.1684	34.5247	2.85782	7.18234	0.522306	5.16713	5.41292	4.15694	11.8087	4.61801	22.5952	17.6861	1.32927	65.1091	32.9316	11.4528	196.718	16.6536	5.281	25.184	3.60215	0.000310245	0.00691403	3.00711	0.00171815	0.0361629	5.32768	2.02197e-06	7.55249e-05	3.68599	2.76709e-08	1.05818e-06
hsa-miR-1972	MIMAT0009447	0	0	0	0	0	0	0	0	0	0	0	0	0	0	0	0	0	0	0	0	0	0	0	0	0	0	0	0	0	0	0	0	0	1	1	0	1	1	0	1	1	0	1	1
hsa-miR-197-3p	MIMAT0000227	352.19	264.739	60.2382	134.557	223.375	171.76	104.993	216.882	0	236.575	122.077	59.9278	55.0046	36.3418	116.456	74.6964	76.2567	89.3176	77.4048	34.6411	78.7245	87.7422	62.4058	57.9371	43.866	59.4474	64.2166	68.7168	176.531	77.4173	74.0145	59.4316	1.34386	0.00506128	0.0729765	1.73289	0.000315582	0.00854004	1.4156	0.00360615	0.0519756	1.4873	2.95254e-05	0.000495578
hsa-miR-197-5p	MIMAT0022691	0	0	0	0	0	0	0	0	0	0	0	0	0	0	0	0	0	0	0	0	0	0	0	0	0	0	0	0	0	0	0	0	0	1	1	0	1	1	0	1	1	0	1	1
hsa-miR-1976	MIMAT0009451	0	0	0	0	0	0	0	0	0	0	1.73158	1.57705	0.916744	3.63418	5.00119	2.87294	3.65614	2.95265	1.08258	2.77129	0	2.77081	1.07596	3.04932	3.98782	0	0	3.27223	0	2.62228	2.20558	1.89756	-3.39005	0.118708	1	-2.9884	0.292892	1	-3.5584	0.118708	0.989977	-3.84104	0.113529	0.720281
hsa-miR-198	MIMAT0000228	0	0	0	0	0	0	0	0	0	0	0	0	0	0	0	0	0	0	0.541292	0	0	0	0	0	0	0	0	0	0	0	0.0902153	0	0	1	1	0	1	1	-0.690245	1	1	-0.390446	1	1
hsa-miR-199a-3p	MIMAT0000232	418.02	355.507	52.7084	19.2224	978.326	0	0	1093.98	368.471	0	1477.04	294.908	1815.15	603.273	60.7288	103.426	3805	2290.52	4705.45	2005.03	259.791	2984.16	2834.09	2209.54	1020.88	4098.1	899.033	215.967	328.623	725.755	2674.99	1879.6	-1.05422	0.147181	1	-2.42664	0.00152623	0.0326416	-2.93598	0.000160984	0.00364898	-2.33773	0.000880919	0.0112317
hsa-miR-199a-5p	MIMAT0000231	3604.19	2639.83	150.595	499.782	3062.22	973.306	734.953	119.604	184.235	591.437	206.058	41.0032	199.85	92.6715	2.14337	4.30941	312.339	299.694	554.283	124.708	47.2347	291.858	350.764	282.977	170.147	571.828	242.047	42.539	1256.01	91.006	271.686	276.717	3.81043	2.80193e-05	0.0008444	2.21021	0.00834975	0.132596	2.23467	0.00772034	0.100859	2.58402	6.19115e-06	0.000118978
hsa-miR-199b-3p	MIMAT0004563	207.364	249.611	15.0595	0	503.301	0	0	551.772	0	0	684.841	187.669	893.825	317.99	38.5806	37.3482	1902.24	1159.65	2344.88	997.665	122.023	1462.99	1459.01	1131.3	526.392	2131.61	437.99	111.256	152.711	360.042	1331.57	966.259	-1.00894	0.133411	1	-2.43232	0.00116511	0.0259652	-2.89542	0.000154346	0.00352866	-2.31885	0.00075922	0.00986986
hsa-miR-199b-5p	MIMAT0000263	16.4575	7.56398	0	0	42.413	0	0	25.5155	0	0	36.3633	18.9246	82.5069	23.6221	1.42891	0	179.151	123.273	285.802	123.322	0	178.255	68.8616	87.2106	23.9269	175.511	26.3453	0	9.19499	27.141	148.301	63.6426	-0.811173	0.18433	1	-2.0323	0.00723503	0.117713	-3.25281	8.13593e-05	0.00197949	-2.39316	0.0014379	0.0171
hsa-miR-19a-3p	MIMAT0000073	3.2915	7.56398	0	0	0	57.2533	209.987	165.851	0	0	71.8607	52.0425	65.0888	27.2563	138.605	63.2046	66.3329	52.4095	84.4415	327.012	11.8087	72.9646	20.4433	26.2242	14.622	58.5038	44.4577	19.6334	44.3946	69.6763	102.495	30.6474	-0.807409	0.343481	1	0.372455	0.711192	1	-1.36331	0.106055	0.923958	-0.761915	0.325915	1
hsa-miR-19a-5p	MIMAT0004490	0	7.56398	0	0	0	0	0	0	0	0	0	0	0	0	0	0	0	0	0.541292	0	0	0	0	0	0	0	0	0	0.756398	0	0.0902153	0	1.76989	1	1	1.78005	1	1	1.31887	1	1	1.88714	0.262496	1
hsa-miR-19b-1-5p	MIMAT0004491	0	0	0	0	0	0	0	0	0	0	1.73158	0	0.916744	0	0	0	0	0	0	0	3.93622	0	0	0	0	0	0	0	0	0.441388	0.656037	0	-1.52853	0.75	1	0	1	1	-0.789423	0.75	1	-1.2001	0.832925	1
hsa-miR-19b-2-5p	MIMAT0004492	0	0	0	0	0	0	0	0	0	0	0	0	0	0	0	0	0	0	0	0	0	0	0	0	0	0	0	0	0	0	0	0	0	1	1	0	1	1	0	1	1	0	1	1
hsa-miR-19b-3p	MIMAT0000074	266.611	219.355	120.476	0	62.2057	0	209.987	385.922	184.235	0	426.835	208.17	268.606	99.9398	786.616	544.422	328.53	364.652	378.363	2090.94	153.513	253.067	151.711	161.004	90.3905	347.248	237.108	116.164	144.879	389.098	594.844	183.938	-1.32543	0.0338391	0.375487	-0.245253	0.629545	1	-1.93733	0.00233041	0.0370074	-1.33468	0.0188675	0.165137
hsa-miR-200a-3p	MIMAT0000682	42.7895	7.56398	15.0595	0	0	0	0	138.74	0	0	303.027	67.813	6.41721	2036.96	3590.86	1975.14	518.65	824.527	1024.12	250.802	23.6173	1095.39	647.729	856.25	735.087	244.395	545.018	1269.63	20.4153	1330.04	622.852	716.351	-5.42278	1.88748e-09	2.63453e-07	-4.53031	1.65456e-07	1.90778e-05	-4.33161	4.34585e-07	2.02196e-05	-4.84922	5.06124e-09	2.44044e-07
hsa-miR-200a-5p	MIMAT0001620	0	0	7.52977	0	0	0	0	1.59472	0	0	6.06054	0	0	65.4152	89.307	40.2211	12.5353	22.883	26.5233	30.4842	3.93622	32.3261	23.6712	39.6412	39.8782	16.985	27.9919	34.3584	0.912449	33.5006	21.448	30.421	-4.46617	0.000106631	0.00274305	-4.33059	0.000268984	0.00750891	-3.90195	0.000734971	0.0132595	-4.33761	2.92685e-05	0.000494396
hsa-miR-200b-3p	MIMAT0000318	32.915	0	15.0595	0	0	0	104.993	78.1412	0	0	213.851	37.8491	0.916744	2516.67	1556.8	1321.55	296.147	579.457	900.169	230.017	7.87245	846.02	877.985	931.873	889.283	265.154	691.564	1254.9	23.1109	941.272	476.614	818.46	-5.3017	1.83061e-07	1.12902e-05	-5.10036	4.63162e-07	4.23553e-05	-4.32464	1.30616e-05	0.000376515	-4.9708	1.17672e-07	3.54621e-06
hsa-miR-200b-5p	MIMAT0004571	0	0	0	0	0	0	0	0	0	0	1.73158	0	0	10.9025	12.8602	8.61881	3.13384	3.69081	4.33034	1.38565	0	5.54161	2.15193	1.21973	6.64636	0.94361	4.93974	1.63612	0	5.68552	3.01371	2.92291	-4.41149	0.0258466	0.300637	-3.46751	0.124798	1	-3.981	0.0546769	0.527284	-4.5462	0.0110008	0.105322
hsa-miR-200c-3p	MIMAT0000617	16.4575	0	7.52977	0	0	57.2533	104.993	730.381	0	0	254.543	367.452	0.916744	328.893	453.68	267.183	158.259	186.755	253.866	133.022	196.811	190.262	175.382	207.354	225.976	45.2933	74.0961	104.711	91.6614	278.778	186.496	138.802	-1.3962	0.0811232	0.79387	-0.392204	0.550353	1	-0.817375	0.278463	1	-0.927366	0.157472	0.95129
hsa-miR-200c-5p	MIMAT0004657	0	0	0	0	0	0	0	11.163	0	0	2.59738	3.15409	0	1.81709	0.714456	0	0.522306	2.21449	1.08258	0	0	1.8472	1.07596	1.82959	0	1.88722	3.29316	3.27223	1.1163	1.3805	0.94443	1.89303	1.14361	1	1	0.740429	1	1	1.39196	0.340428	1	1.12007	0.779451	1
hsa-miR-202-3p	MIMAT0002811	0	0	0	0	0	0	0	0	0	0	0	0	0	0	0	0	0	0	0	0	0	0	0	0	0	0	0	0	0	0	0	0	0	1	1	0	1	1	0	1	1	0	1	1
hsa-miR-202-5p	MIMAT0002810	0	0	0	0	0	0	0	0	0	0	0	0	0	0	0	0	0	0	0.541292	1.38565	0	0	0	0	0	0	0	0	0	0	0.321156	0	0	1	1	0	1	1	-1.15724	1	1	-0.698282	1	1
hsa-miR-203a-3p	MIMAT0000264	0	0	0	0	0	0	0	0	0	0	0	0	0	0	0	0	0	0	0	0	0	0	0	0	0	0	0	0	0	0	0	0	0	1	1	0	1	1	0	1	1	0	1	1
hsa-miR-203a-5p	MIMAT0031890	0	0	0	0	0	0	0	0	0	0	0	0	0	0	0	0	0	0	0	0	0	0	0	0	0	0	0	0	0	0	0	0	0	1	1	0	1	1	0	1	1	0	1	1
hsa-miR-203b-3p	MIMAT0019814	0	0	0	0	0	0	0	0	0	0	0	0	1.83349	0	0	0	0	0	0	0	3.93622	0	0	0.609865	0	0	0	0	0	0.305581	0.656037	0.101644	-1.18311	1	1	-0.66402	1	1	-0.81003	0.75	1	-1.19176	0.833592	1
hsa-miR-203b-5p	MIMAT0019813	0	0	0	0	0	0	0	0	0	0	0	0	0	0	0	0	0	0	0	0	0	0	0	0	0	0	0	0	0	0	0	0	0	1	1	0	1	1	0	1	1	0	1	1
hsa-miR-204-3p	MIMAT0022693	0	0	15.0595	0	0	0	0	0	0	0	0	3.15409	0	1.81709	0.714456	0	1.04461	0	1.08258	1.38565	0	0	0	0	0	0	0	3.27223	1.50595	0.947606	0.585474	0.545372	0.748076	1	1	1.39758	0.803777	1	1.00046	0.803777	1	1.08211	0.643486	1
hsa-miR-204-5p	MIMAT0000265	213.947	52.9479	188.244	173.001	0	0	0	130.767	0	0	439.822	1411.46	1508.96	913.995	235.771	679.45	2042.22	1239.37	1400.32	1114.06	826.607	923.602	59.1779	459.838	252.562	123.613	23.0521	32.7223	75.8908	864.909	1257.7	158.494	-3.174	1.85185e-06	7.67358e-05	-0.731101	0.161782	1	-3.71517	4.95859e-08	2.98868e-06	-3.02948	1.16636e-05	0.000216307
hsa-miR-2052	MIMAT0009977	0	0	0	0	0	0	0	0	0	0	0	0	0	0	0	0	0	0	0	0	0	0	0	0	0	0	0	0	0	0	0	0	0	1	1	0	1	1	0	1	1	0	1	1
hsa-miR-2053	MIMAT0009978	0	0	0	0	0	0	0	0	0	0	0	0	0	0	0	0	0	0	0	0	0	0	0	0	0	0	0	0	0	0	0	0	0	1	1	0	1	1	0	1	1	0	1	1
hsa-miR-205-3p	MIMAT0009197	0	0	0	0	0	0	0	0	0	0	0	0	0	0	0	0	0	0	0	0	0	0	0	0	0	0	0	0	0	0	0	0	0	1	1	0	1	1	0	1	1	0	1	1
hsa-miR-2054	MIMAT0009979	0	0	0	0	0	0	0	0	0	0	0	0	0	0	0	0	0	0	0	0	0	0	0	0	0	0	0	0	0	0	0	0	0	1	1	0	1	1	0	1	1	0	1	1
hsa-miR-205-5p	MIMAT0000266	3.2915	15.128	0	0	0	0	0	15.9472	184.235	0	1.73158	0	0	10.9025	67.8733	17.2376	21.9369	22.883	17.8626	44.3407	0	30.4789	10.7596	53.6681	27.9147	250.057	14.8192	0	21.8602	16.2908	22.917	59.5364	-0.953615	0.666106	1	-2.7967	0.0599053	0.626435	-1.44679	0.411033	1	-1.95338	0.21142	1
hsa-miR-206	MIMAT0000462	19.749	30.2559	0	0	0	0	0	0	0	0	4.32896	1.57705	0	0	0	0	0	0	0	0	0	0	0	0	0	0	0	0	5.00049	0.984334	0	0	2.57625	0.0859199	0.825578	4.82789	0.111881	1	5.10285	0.111881	0.954046	3.90601	0.000781675	0.0100631
hsa-miR-208a-3p	MIMAT0000241	0	0	0	0	0	0	0	0	0	0	0	0	0	0	0.714456	0	0	0	0	0	0	0	0	0	0	0	0	0	0	0.119076	0	0	-0.720173	1	1	0	1	1	0	1	1	-0.390883	1	1
hsa-miR-208a-5p	MIMAT0026474	0	0	0	0	0	0	0	0	0	0	0	0	0	0	0	0	0	0	0	0	0	0	0	0	0	0	0	0	0	0	0	0	0	1	1	0	1	1	0	1	1	0	1	1
hsa-miR-208b-3p	MIMAT0004960	0	0	0	0	0	0	0	0	0	0	0.865792	0	0	0	0	0	0	0	0	0	0	0	0	0	0	0	0	0	0	0.144299	0	0	-0.720878	1	1	0	1	1	0	1	1	-0.391123	1	1
hsa-miR-208b-5p	MIMAT0026722	0	0	0	0	0	0	0	0	0	0	0	0	0	0	0	0	0	0	0	0	0	0	0	0	0	0	0	0	0	0	0	0	0	1	1	0	1	1	0	1	1	0	1	1
hsa-miR-20a-3p	MIMAT0004493	0	0	0	0	0	0	0	0	0	0	0.865792	0	0	0	0.714456	2.87294	1.04461	0.738162	0.541292	1.38565	0	0.923602	0	0	0	0	0	1.63612	0	0.742198	0.772219	0.272686	-1.85772	0.75	1	-0.761961	1	1	-2.23063	0.75	1	-2.14743	0.357168	1
hsa-miR-20a-5p	MIMAT0000075	26.332	15.128	0	0	0	0	0	60.5993	0	0	81.3844	433.688	323.611	83.5861	205.763	150.829	112.296	150.585	198.113	224.475	267.663	120.992	87.153	50.0089	57.1587	31.1391	26.3453	44.1751	10.2059	213.144	179.021	49.33	-3.47161	5.54575e-09	6.12805e-07	-1.36878	0.00519948	0.0907172	-3.21898	3.19314e-08	2.11705e-06	-3.00949	4.78065e-07	1.25528e-05
hsa-miR-20b-3p	MIMAT0004752	0	0	0	0	0	0	0	0	0	0	0	0	0	0	0	0	0	0	0.541292	0	0	0	0	0	0	0.94361	0	0	0	0	0.0902153	0.157268	0	1	1	-0.719562	1	1	-0.690245	1	1	-0.697951	1	1
hsa-miR-20b-5p	MIMAT0001413	0	0	0	0	0	0	0	1.59472	0	0	5.19475	3.15409	7.33395	0	2.14337	0	1.04461	2.95265	5.41292	22.1703	0	5.54161	2.15193	1.21973	1.32927	0.94361	0	1.63612	0.159472	2.97103	6.18702	1.21344	-2.05829	0.340202	1	-0.883968	0.75	1	-3.06572	0.016233	0.188126	-2.38051	0.0697347	0.493164
hsa-miR-210-3p	MIMAT0000267	9347.85	7427.83	1430.66	1499.35	1162.12	2576.4	8084.48	564.53	921.177	1537.74	11.2553	12.6164	17.4181	21.8051	269.35	93.3705	21.9369	12.5488	12.4497	58.1971	7.87245	13.854	9.68366	9.14797	6.64636	27.3647	8.2329	13.0889	3455.21	70.9692	21.1432	12.3608	5.59751	8.01092e-10	1.30336e-07	8.09261	5.48915e-15	1.45572e-11	7.33285	2.08707e-13	1.10698e-10	6.62019	1.52088e-24	6.72228e-22
hsa-miR-210-5p	MIMAT0026475	9.87449	7.56398	0	0	0	0	0	0	0	0	0	0	0	1.81709	1.42891	1.43647	0	1.47632	0	0	0	0	0	0	0	0	0	1.63612	1.74385	0.780412	0.246054	0.272686	1.56497	0.518241	1	2.66378	0.518241	1	2.52687	0.342661	1	2.33523	0.147096	0.903007
hsa-miR-2110	MIMAT0010133	0	0	0	0	0	0	0	3.18943	0	0	2.59738	4.73114	2.75023	5.45126	1.42891	1.43647	1.56692	1.47632	2.16517	1.38565	7.87245	0.923602	3.22789	3.04932	0	3.77444	1.64658	3.27223	0.318943	3.0659	2.56502	2.49508	-1.20474	0.324602	1	-1.05935	0.640928	1	-0.712067	0.640928	1	-1.04835	0.148812	0.907958
hsa-miR-2113	MIMAT0009206	0	0	0	0	0	0	0	1.59472	0	0	0	0	0	0	0	0	0	0	0	0	0	0	0	0	0	0	0	0	0.159472	0	0	0	1.6678	1	1	1.67792	1	1	1.87913	1	1	2.15751	0.714286	1
hsa-miR-211-3p	MIMAT0022694	0	0	0	0	0	0	0	0	0	0	0	0	0	0	0	0	0	0	0	0	0	0	0	0	0	0	0	0	0	0	0	0	0	1	1	0	1	1	0	1	1	0	1	1
hsa-miR-2114-3p	MIMAT0011157	0	0	0	0	0	0	0	0	0	0	0	0	0.916744	0	1.42891	0	0	2.21449	0	1.38565	0	0.923602	3.22789	0.609865	0	0	1.64658	0	0	0.390943	0.753956	0.914055	-1.48906	1	1	-2.10004	0.75	1	-2.10865	0.75	1	-2.35141	0.239011	1
hsa-miR-2114-5p	MIMAT0011156	0	0	0	0	0	0	0	0	0	0	0	0	0.916744	0	1.42891	0	0	0	0.541292	0	0	0	1.07596	0	0	0	0	0	0	0.390943	0.0902153	0.179327	-1.52498	1	1	-0.725183	1	1	-0.678684	1	1	-1.34729	0.829178	1
hsa-miR-2115-3p	MIMAT0011159	0	0	0	0	0	0	0	1.59472	0	0	0	0	0	1.81709	0	0	0	0	0.541292	0	0	0	0	0	0	0	0	0	0.159472	0.302848	0.0902153	0	0.926194	1	1	1.66619	1	1	1.1813	1	1	1.44944	1	1
hsa-miR-2115-5p	MIMAT0011158	0	0	0	0	0	0	0	0	0	0	0	0	0	0	0	0	0	0	0	0	0	0	0	0	0	0	0	0	0	0	0	0	0	1	1	0	1	1	0	1	1	0	1	1
hsa-miR-211-5p	MIMAT0000268	0	0	0	0	0	0	0	0	184.235	0	0	0	0	0	0	0	0.522306	0	0	0	0	0	0	0	0	0.94361	0	0	18.4235	0	0.087051	0.157268	2.87453	0.383061	1	2.19026	0.383061	1	2.52053	0.383061	1	2.70882	0.0147811	0.134706
hsa-miR-2116-3p	MIMAT0011161	0	0	0	0	0	0	0	6.37887	0	0	0	1.57705	0	3.63418	0	0	0	0.738162	0	0	0	0.923602	1.07596	0	0	0.94361	1.64658	0	0.637887	0.868537	0.276961	0.611026	1.33726	1	1	1.44051	0.795505	1	2.11035	0.795505	1	1.74546	0.74202	1
hsa-miR-2116-5p	MIMAT0011160	0	0	0	0	0	0	0	1.59472	0	0	0	0	0	0	0	0	0	0	0	0	0	0	0	0	0	0	0	1.63612	0.159472	0	0	0.272686	1.6678	1	1	0.957077	1	1	1.87913	1	1	1.76586	0.714286	1
hsa-miR-2117	MIMAT0011162	0	0	0	0	0	0	0	0	0	0	0	0	0	0	0	0	0	0	0	0	0	0	0	0	0	0	0	0	0	0	0	0	0	1	1	0	1	1	0	1	1	0	1	1
hsa-miR-212-3p	MIMAT0000269	3.2915	0	0	0	8.4826	0	0	19.1366	0	0	3.46317	0	1.83349	3.63418	0	0	2.61153	0.738162	5.41292	1.38565	0	0.923602	5.37981	4.87892	1.32927	5.66166	0	0	3.09107	1.48847	1.84531	2.87494	2.0617	0.256364	1	1.09953	0.6304	1	1.59797	0.256364	1	1.5531	0.175266	1
hsa-miR-212-5p	MIMAT0022695	0	0	0	0	2.82753	0	0	1.59472	0	0	1.73158	0	2.75023	1.81709	0	0	0.522306	2.21449	2.16517	1.38565	0	1.8472	1.07596	2.43946	2.65854	2.83083	1.64658	0	0.442225	1.04982	1.3558	1.77523	0.0853657	1	1	-0.584964	0.640204	1	-0.327019	1	1	-0.319795	0.683912	1
hsa-miR-21-3p	MIMAT0004494	1721.45	975.753	1709.26	2921.8	794.537	3034.43	8084.48	1342.75	736.941	1656.02	405.191	637.127	262.189	238.039	503.692	334.697	227.725	63.4819	83.359	392.138	649.477	95.131	1944.26	536.071	253.891	1009.66	1791.48	606.999	2297.74	396.822	251.885	1023.73	2.51805	5.24523e-05	0.00143406	1.15161	0.0488226	0.535031	3.18319	8.86371e-07	3.7312e-05	2.03209	1.21946e-05	0.000223035
hsa-miR-214-3p	MIMAT0000271	0	0	0	0	0	0	0	0	0	0	0	0	0	0	0	0	0	0	0.541292	0	0	0	0	0	0	0	0	0	0	0	0.0902153	0	0	1	1	0	1	1	-0.690245	1	1	-0.390446	1	1
hsa-miR-214-5p	MIMAT0004564	0	0	0	0	0	0	0	0	0	0	0	0	0	0	0	0	0	0	0	0	0	0	0	0	0	0	0	0	0	0	0	0	0	1	1	0	1	1	0	1	1	0	1	1
hsa-miR-215-3p	MIMAT0026476	0	0	0	0	0	0	0	0	0	0	0	0	0	0	0	0	0	0	0	0	0	0	0	0	0	0	0	0	0	0	0	0	0	1	1	0	1	1	0	1	1	0	1	1
hsa-miR-215-5p	MIMAT0000272	19.749	0	15.0595	0	2.82753	0	0	15.9472	0	0	6.06054	14.1934	2.75023	12.7196	5.00119	2.87294	7.31228	8.85795	14.6149	8.31387	11.8087	15.7012	5.37981	7.31838	5.31709	12.2669	6.58632	9.81669	5.35832	7.26632	11.1015	7.78087	0.541531	1	1	0.377497	1	1	-0.112531	0.500214	1	0.236501	0.626363	1
hsa-miR-21-5p	MIMAT0000076	12093	8622.94	13026.5	1730.01	6002.85	3492.45	23203.5	51078.8	13817.6	1182.87	59365.6	62312.3	39585.9	19324.7	69242.2	32316.2	37895.9	22659.4	26102.7	24834.9	25317.8	19731.8	196328	75553.7	48729.8	175586	65581.7	28684.4	13425.1	47024.5	26090.4	98410.5	-1.80689	0.00114967	0.0200587	-2.87229	4.01347e-07	3.80133e-05	-0.957011	0.0827382	0.748879	-2.08915	9.03833e-05	0.00139358
hsa-miR-216a-3p	MIMAT0022844	0	0	0	0	0	0	0	0	0	0	0	0	0	3.63418	0	0	0.522306	0	0	0	0	0	0	0.609865	0	0	0	0	0	0.605696	0.087051	0.101644	-1.31756	0.75	1	-0.656378	1	1	-0.652073	1	1	-1.18122	0.836688	1
hsa-miR-216a-5p	MIMAT0000273	0	0	0	0	0	0	0	0	0	0	0	0	0	0	0.714456	1.43647	0.522306	0	0	0	0	1.8472	4.30385	0.609865	0	2.83083	0	0	0	0.358488	0.394918	1.29076	-1.19676	1	1	-2.59706	0.29777	1	-1.53168	0.75	1	-2.35507	0.248549	1
hsa-miR-216b-3p	MIMAT0026721	0	0	0	0	0	0	0	0	0	0	0	0	0	0	0	0	0	0	0	0	0	0	0	0	0	0	0	0	0	0	0	0	0	1	1	0	1	1	0	1	1	0	1	1
hsa-miR-216b-5p	MIMAT0004959	0	0	0	0	0	0	0	0	0	0	0	0	0	1.81709	0	0	0	0	0	0	0	0	0	0	0	0	0	0	0	0.302848	0	0	-0.722628	1	1	0	1	1	0	1	1	-0.391716	1	1
hsa-miR-217-3p	MIMAT0037308	0	0	0	0	0	0	0	0	0	0	0	0	0	0	0	0	1.04461	0	0	0	0	0	0	0.609865	0	1.88722	0	0	0	0	0.174102	0.416181	0	1	1	-1.52688	0.75	1	-1.12181	1	1	-1.33212	0.830015	1
hsa-miR-217-5p	MIMAT0000274	0	0	0	0	0	0	0	0	0	0	0	0	0	0	0	0	0.522306	0	0	2.77129	0	0	2.15193	0	0	0	0	0	0	0	0.548933	0.358654	0	1	1	-1.2198	0.75	1	-1.60757	0.75	1	-1.38558	0.835864	1
hsa-miR-218-1-3p	MIMAT0004565	0	0	0	0	0	0	0	3.18943	0	0	1.73158	3.15409	7.33395	3.63418	0.714456	0	5.74537	6.64346	10.8258	6.92823	3.93622	7.38882	2.15193	6.70851	5.31709	9.4361	6.58632	8.18058	0.318943	2.76138	6.91132	6.39675	-1.12433	0.321357	1	-2.26537	0.0187129	0.249381	-2.4726	0.0278332	0.30376	-2.14162	0.0129111	0.12099
hsa-miR-218-2-3p	MIMAT0004566	0	0	0	0	0	0	0	0	0	0	0	0	0	0	0	0	0	0	0	1.38565	0	0	0	0	0	0	0	0	0	0	0.230941	0	0	1	1	0	1	1	-0.692752	1	1	-0.391548	1	1
hsa-miR-218-5p	MIMAT0000275	55.9554	45.3839	15.0595	96.1119	39.5855	0	0	43.0574	0	0	94.3713	170.321	243.854	67.2323	69.3023	107.735	355.168	214.805	311.243	278.515	125.959	193.033	104.368	287.246	97.0368	235.902	92.2085	168.52	29.5154	125.469	246.454	164.214	-1.5992	0.000312962	0.00691647	-1.9889	1.67561e-05	0.000807947	-2.57653	5.81455e-08	3.4092e-06	-2.11968	6.64238e-07	1.61611e-05
hsa-miR-219a-1-3p	MIMAT0004567	0	0	0	0	0	0	0	1.59472	0	0	0	0	0	0	0.714456	0	0	0	0	0	0	0.923602	0	0	0	0	0	1.63612	0.159472	0.119076	0.153934	0.272686	0.933386	1	1	0.914416	1	1	1.14961	1	1	1.17659	1	1
hsa-miR-219a-2-3p	MIMAT0004675	0	0	0	0	0	0	0	0	0	0	0	0	0	0	0	0	0	0	0	0	0	0	0	0	0	0	0	0	0	0	0	0	0	1	1	0	1	1	0	1	1	0	1	1
hsa-miR-219a-5p	MIMAT0000276	0	0	0	0	0	0	0	3.18943	0	0	1.73158	0	0	0	2.85782	0	0	0.738162	0	0	3.93622	0	0	0.609865	0	0	0	1.63612	0.318943	0.764901	0.779064	0.37433	0.11983	1	1	1.10385	1	1	1.2596	1	1	0.789986	1	1
hsa-miR-219b-3p	MIMAT0019748	0	0	0	0	0	0	0	0	0	0	0	0	0	0	0	0	0	0	0	0	0	0	0	0	0	0	0	0	0	0	0	0	0	1	1	0	1	1	0	1	1	0	1	1
hsa-miR-219b-5p	MIMAT0019747	0	0	0	0	0	0	0	0	0	0	0	0	0	0	0	0	0	0	0	0	0	0	0	0	0	0	0	0	0	0	0	0	0	1	1	0	1	1	0	1	1	0	1	1
hsa-miR-221-3p	MIMAT0000278	2063.77	1111.91	331.31	96.1119	149.859	57.2533	734.953	1066.87	2026.59	118.287	6735	38767	17563	34015.9	42057.2	19148.1	2039.6	736.686	1499.92	1042.01	19700.8	702.861	20575.6	22961.4	7661.92	9576.7	15510.8	21426.6	775.69	26381	4286.98	16285.5	-5.1062	1.08245e-11	2.6097e-09	-4.41031	1.78037e-09	3.93463e-07	-2.48418	0.00035952	0.00750747	-4.35077	6.07106e-09	2.82464e-07
hsa-miR-221-5p	MIMAT0004568	65.8299	83.2038	22.5893	0	0	0	0	1.59472	0	0	72.7265	350.104	276.857	198.063	192.903	96.2434	28.7268	11.8106	29.7711	8.31387	499.9	25.8609	210.889	207.354	82.4149	94.361	270.039	472.837	17.3218	197.816	100.731	222.983	-2.97478	0.000147545	0.0036569	-3.14707	6.36231e-05	0.00241041	-1.97874	0.00721263	0.0951637	-2.79203	6.85201e-05	0.00107524
hsa-miR-222-3p	MIMAT0000279	585.886	1006.01	240.953	192.224	110.274	57.2533	629.96	224.855	2210.82	0	2008.64	7216.57	6696.81	9448.86	8263.4	4115.48	571.925	280.502	543.457	390.752	3951.97	256.761	6073.81	5838.84	2100.25	2319.39	5209.78	8460.35	525.824	6291.63	999.228	5000.4	-3.69929	1.1002e-07	7.29432e-06	-3.36793	1.13197e-06	8.57707e-05	-1.04235	0.13008	1	-3.05951	1.08789e-05	0.000203175
hsa-miR-222-5p	MIMAT0004569	3.2915	7.56398	0	0	0	0	0	0	0	0	0	4.73114	3.66697	12.7196	2.14337	1.43647	0.522306	0	0	1.38565	11.8087	1.8472	2.15193	2.43946	0	2.83083	3.29316	9.81669	1.08555	4.11626	2.59397	3.42201	-1.30285	0.345642	1	-1.09876	0.345642	1	-0.0698843	0.58115	1	-0.981085	0.254486	1
hsa-miR-223-3p	MIMAT0000280	13.166	0	30.1191	0	14.1377	0	0	63.7887	0	118.287	57.1423	7.88523	33.0028	10.9025	47.1541	48.8399	69.989	19.9304	29.7711	74.8249	0	16.6248	120.508	50.0089	10.6342	215.143	36.2248	4.90835	23.9499	34.1545	35.19	72.9045	-0.576122	0.456939	1	-1.66077	0.0410215	0.46491	-0.630106	0.417	1	-1.05201	0.129814	0.810042
hsa-miR-223-5p	MIMAT0004570	0	0	0	0	0	0	0	3.18943	0	0	0.865792	3.15409	3.66697	1.81709	2.85782	0	1.56692	2.95265	2.16517	5.54258	7.87245	0.923602	5.37981	1.21973	2.65854	17.9286	4.93974	0	0.318943	2.0603	3.50389	5.3544	-0.839342	0.644577	1	-2.11095	0.0473226	0.520745	-1.30735	0.172558	1	-1.59803	0.042766	0.330657
hsa-miR-22-3p	MIMAT0000077	19762.1	15907.1	7507.18	13109.7	7046.21	4351.25	6614.58	3993.17	736.941	3785.2	5990.41	15565.4	9125.27	3129.03	2668.49	2199.23	2787.55	1629.86	3134.62	3860.41	14886.8	2330.25	4477.08	5190.56	4203.16	6516.57	7218.61	3309.86	8281.34	6446.31	4771.58	5152.64	0.369517	0.534466	1	0.692642	0.235945	1	0.80412	0.169097	1	0.610148	0.133956	0.830025
hsa-miR-224-3p	MIMAT0009198	0	0	0	0	0	0	0	0	0	0	0.865792	0	1.83349	0	0	0	1.04461	2.21449	3.24775	2.77129	0	0.923602	1.07596	0.609865	1.32927	2.83083	0	0	0	0.44988	1.70029	0.974321	-1.532	0.75	1	-2.26857	0.75	1	-3.22398	0.293604	1	-2.95888	0.349971	1
hsa-miR-224-5p	MIMAT0000281	6.58299	0	15.0595	0	5.65507	0	0	9.5683	184.235	0	10.3895	4.73114	11.0009	9.08544	1.42891	5.74588	6.26767	7.38162	13.5323	4.15694	0	12.9304	11.8356	3.65919	5.31709	13.2105	9.87948	13.0889	22.1101	7.06363	7.37816	9.49847	0.177936	0.74594	1	-0.225422	1	1	0.00734811	0.828921	1	-0.0231033	0.901074	1
hsa-miR-22-5p	MIMAT0004495	3.2915	0	0	0	2.82753	0	0	1.59472	0	0	7.79213	28.3868	19.2516	1.81709	1.42891	4.30941	16.1915	4.42897	7.0368	5.54258	23.6173	3.69441	6.45578	4.87892	6.64636	0.94361	1.64658	1.63612	0.771375	10.4977	10.0853	3.70123	-2.39941	0.0126043	0.167973	-1.00073	0.338156	1	-2.28303	0.0198318	0.222429	-2.06288	0.00936168	0.0902806
hsa-miR-2276-3p	MIMAT0011775	0	0	0	0	0	0	0	0	0	0	0	1.57705	0	0	0	0	0	0	0	0	0	0	0	0	0	0	0	0	0	0.262841	0	0	-0.722384	1	1	0	1	1	0	1	1	-0.391634	1	1
hsa-miR-2276-5p	MIMAT0026921	0	0	0	0	0	0	0	0	0	0	0	0	0	0	0	0	0	0	0	0	0	0	0	0	0	0	0	0	0	0	0	0	0	1	1	0	1	1	0	1	1	0	1	1
hsa-miR-2277-3p	MIMAT0011777	32.915	7.56398	7.52977	0	5.65507	0	0	3.18943	0	0	0	0	0	0	0	1.43647	0.522306	0	1.08258	1.38565	0	0	0	0	0	0	0	0	5.68532	0.239411	0.498423	0	4.42404	0.039794	0.436089	5.20083	0.039794	0.456115	3.71304	0.028955	0.312149	4.51249	6.7038e-07	1.61622e-05
hsa-miR-2277-5p	MIMAT0017352	0	0	0	0	5.65507	0	0	1.59472	0	0	0	6.30819	0.916744	0	0.714456	0	0.522306	1.47632	1.62388	1.38565	0	0	0	0.609865	3.98782	2.83083	0	4.90835	0.724978	1.32323	0.834692	2.05614	0.455828	1	1	-0.146972	0.955148	1	0.739764	1	1	0.332497	0.972957	1
hsa-miR-2278	MIMAT0011778	0	0	0	0	0	0	0	0	0	0	0	0	0	0	0	0	1.04461	0	0.541292	0	0	0	0	0	1.32927	0.94361	0	0	0	0	0.264317	0.378814	0	1	1	-1.20959	1	1	-1.47121	1	1	-1.3407	1	1
hsa-miR-2355-3p	MIMAT0017950	0	0	0	0	0	0	0	0	0	0	0	0	1.83349	0	0	0	0.522306	0	0	0	0	0	0	0	0	0	0	0	0	0.305581	0.087051	0	-1.19951	1	1	0	1	1	-0.690097	1	1	-0.951213	1	1
hsa-miR-2355-5p	MIMAT0016895	0	0	0	0	0	0	0	0	0	0	1.73158	0	2.75023	1.81709	0.714456	0	1.04461	0.738162	3.24775	0	0	1.8472	3.22789	1.82959	2.65854	6.60527	6.58632	1.63612	0	1.16889	1.14629	3.75729	-2.44036	0.75	1	-3.85145	0.0505641	0.551836	-2.85052	0.75	1	-3.684	0.059877	0.435051
hsa-miR-2392	MIMAT0019043	0	0	0	0	0	0	0	0	0	0	0	0	0	0	0	0	1.04461	0	0	5.54258	0	0	0	0	0	0	0	0	0	0	1.09787	0	0	1	1	0	1	1	-2.47262	0.316206	1	-1.58682	0.599004	1
hsa-miR-23a-3p	MIMAT0000078	345.607	166.408	143.066	365.225	166.824	171.76	0	553.367	921.177	0	408.654	386.376	272.273	341.613	274.351	281.548	828.9	449.541	617.614	249.416	271.599	414.697	537.981	447.641	297.757	309.504	191.003	214.331	283.343	327.469	471.961	333.036	-0.258968	0.579891	1	-0.284421	0.546521	1	-0.788309	0.118559	0.989977	-0.465423	0.269443	1
hsa-miR-23a-5p	MIMAT0004496	3.2915	0	0	0	0	0	0	0	0	0	2.59738	11.0393	1.83349	0	0	0	1.04461	0.738162	0.541292	1.38565	11.8087	0	1.07596	0	0	0.94361	1.64658	0	0.32915	2.57836	2.5864	0.611026	-1.5853	0.35266	1	0.0971971	1	1	-1.12133	0.35266	1	-1.0975	0.308162	1
hsa-miR-23b-3p	MIMAT0000418	92.1619	30.2559	52.7084	0	31.1029	0	209.987	186.582	0	0	648.478	108.816	222.769	292.551	835.914	626.3	1127.14	573.552	835.755	512.689	70.852	592.029	306.649	586.08	559.623	380.275	111.967	310.862	60.2798	455.805	618.669	375.909	-2.77234	1.15511e-05	0.000397837	-2.49451	6.48015e-05	0.00242047	-3.21501	5.07798e-07	2.32186e-05	-2.86059	5.59006e-07	1.43254e-05
hsa-miR-23b-5p	MIMAT0004587	0	0	0	0	2.82753	0	0	0	0	0	1.73158	3.15409	0.916744	0	1.42891	5.74588	0.522306	0	0.541292	1.38565	0	1.8472	1.07596	0	1.32927	0	3.29316	0	0.282753	2.16287	0.716075	0.949733	-1.40468	0.642252	1	-0.262707	1	1	-0.179831	1	1	-0.784383	0.533837	1
hsa-miR-23c	MIMAT0018000	3.2915	0	0	0	0	0	0	1.59472	0	0	0	1.57705	0	0	0.714456	0	0	0.738162	0.541292	1.38565	0	0	1.07596	2.43946	2.65854	0.94361	0	3.27223	0.488621	0.381917	0.444183	1.73163	1.18159	1	1	-0.480439	0.64033	1	1.09451	1	1	0.419788	1	1
hsa-miR-24-1-5p	MIMAT0000079	0	0	0	0	0	0	0	0	0	0	0	0	0	0	0	0	0	0	0	0	0	0	0	0	0	0	0	0	0	0	0	0	0	1	1	0	1	1	0	1	1	0	1	1
hsa-miR-24-2-5p	MIMAT0004497	13.166	7.56398	0	0	0	0	0	19.1366	0	0	12.1211	7.88523	10.0842	3.63418	8.57347	1.43647	10.4461	8.11978	9.74326	6.92823	0	8.31242	23.6712	14.0269	10.6342	23.5902	9.87948	3.27223	3.98666	7.2891	7.2583	14.179	0.134325	0.80535	1	-0.77863	0.144003	1	0.0706662	0.932222	1	-0.267665	0.231077	1
hsa-miR-24-3p	MIMAT0000080	694.506	537.043	308.721	76.8895	458.06	343.52	734.953	540.609	0	118.287	819.039	670.245	563.797	290.734	675.161	514.256	725.483	476.853	692.854	271.587	602.242	519.064	624.058	830.026	704.514	768.099	568.07	618.452	381.259	588.872	548.014	685.536	-0.527229	0.179952	1	-0.746111	0.0658009	0.67376	-0.423195	0.268213	1	-0.572252	0.0806681	0.560031
hsa-miR-2467-3p	MIMAT0019953	0	0	0	0	0	0	0	1.59472	0	0	0	0	0	0	0	0	0	0	0	0	0	0	0	0	0	0	0	0	0.159472	0	0	0	1.6678	1	1	1.67792	1	1	1.87913	1	1	2.15751	0.714286	1
hsa-miR-2467-5p	MIMAT0019952	121.785	90.7678	22.5893	0	33.9304	57.2533	0	559.746	0	0	8.65792	7.88523	8.25069	1.81709	5.00119	7.18234	5.74537	5.9053	5.95421	1.38565	11.8087	6.46522	5.37981	4.26905	0	1.88722	4.93974	3.27223	88.6072	6.46575	6.21073	3.29134	4.04758	3.18422e-05	0.000927972	4.9742	1.92151e-06	0.000129764	4.18864	2.44412e-05	0.000654727	4.36947	4.65333e-13	5.87649e-11
hsa-miR-25-3p	MIMAT0000081	740.587	355.507	670.15	249.891	398.682	229.013	2204.86	5685.17	1289.65	709.725	1028.56	1613.32	1279.77	1250.16	1871.16	2479.35	1671.9	1739.85	1792.76	6038.64	877.778	1688.34	1580.59	1456.97	935.807	1377.67	1236.58	1326.89	1253.32	1587.05	2301.55	1319.08	-0.332654	0.527517	1	-0.0659719	0.880003	1	-0.869048	0.106959	0.923958	-0.462288	0.306369	1
hsa-miR-25-5p	MIMAT0004498	3.2915	7.56398	7.52977	0	8.4826	0	209.987	4.78415	0	118.287	3.46317	3.15409	0	9.08544	2.14337	5.74588	0.522306	2.21449	2.70646	4.15694	3.93622	0	4.30385	0	2.65854	1.88722	4.93974	9.81669	35.9926	3.93199	2.25607	3.93434	1.52025	0.0873617	0.836402	1.52743	0.0873617	0.836402	2.35283	0.014756	0.176274	1.79018	0.00658612	0.0665238
hsa-miR-2681-3p	MIMAT0013516	0	0	0	0	0	0	0	0	0	0	0	0	0	0	0	0	0	0.738162	0	0	0	0	0	0	0	0	0	0	0	0	0.123027	0	0	1	1	0	1	1	-0.691339	1	1	-0.390927	1	1
hsa-miR-2681-5p	MIMAT0013515	0	0	0	0	0	0	0	0	0	0	0	0	0	0	0	0	0	0	0	1.38565	0	0	0	0	0	0	0	0	0	0	0.230941	0	0	1	1	0	1	1	-0.692752	1	1	-0.391548	1	1
hsa-miR-2682-3p	MIMAT0013518	0	0	0	0	0	0	0	0	0	0	0	0	0	0	0	0	0	0	0	0	0	0	0	0	0	0.94361	0	0	0	0	0	0.157268	0	1	1	-0.719562	1	1	0	1	1	-0.391216	1	1
hsa-miR-2682-5p	MIMAT0013517	0	0	0	173.001	0	0	0	6.37887	0	118.287	0.865792	0	0	0	0	0	0	0	0	2.77129	0	0	0	0	0	0	0	0	29.7668	0.144299	0.461882	0	5.84104	0.00688898	0.0971786	6.53219	0.00742522	0.120071	5.35502	0.00596248	0.0810897	6.14601	1.739e-07	5.01285e-06
hsa-miR-26a-1-3p	MIMAT0004499	0	0	0	0	2.82753	0	0	0	0	0	0	0	0.916744	0	0	0	0	0.738162	0	0	0	0	0	0	0	0.94361	0	0	0.282753	0.152791	0.123027	0.157268	0.95705	1	1	0.965971	1	1	1.19172	1	1	1.21176	1	1
hsa-miR-26a-2-3p	MIMAT0004681	0	0	0	0	2.82753	0	0	1.59472	0	0	6.06054	1.57705	2.75023	3.63418	8.57347	4.30941	7.83459	11.8106	11.9084	8.31387	0	7.38882	4.30385	4.26905	1.32927	3.77444	0	1.63612	0.442225	4.48415	7.87605	2.55212	-1.78561	0.0788518	0.7745	-1.09024	0.322926	1	-2.65668	0.0158813	0.187188	-2.05373	0.0231334	0.197902
hsa-miR-26a-5p	MIMAT0000082	3110.46	1800.23	1633.96	461.337	1207.36	858.8	1049.93	16570.7	5711.29	473.15	39674.9	17538.3	14749.5	42534.4	145091	80815.7	49554.3	70727.7	105185	21090.9	8683.31	69524.2	41563.4	41042.7	33312.9	19769.6	19311.1	36316.8	3287.72	56734	54127.7	31886.1	-4.10303	8.3549e-10	1.30336e-07	-3.27175	4.96633e-07	4.24862e-05	-4.03522	1.44082e-09	1.81955e-07	-3.84934	2.62612e-10	1.74111e-08
hsa-miR-26b-3p	MIMAT0004500	0	15.128	0	0	0	0	0	4.78415	0	0	8.65792	1.57705	2.75023	19.988	17.1469	12.9282	12.013	19.9304	14.6149	8.31387	7.87245	13.854	12.9116	9.75783	3.98782	6.60527	6.58632	13.0889	1.99121	10.5081	12.7664	8.82295	-1.70987	0.0328788	0.369468	-1.47663	0.0736054	0.728115	-2.05368	0.0134222	0.161066	-1.79463	0.00489635	0.0515282
hsa-miR-26b-5p	MIMAT0000083	434.478	173.972	165.655	38.4447	90.4811	458.027	314.98	4369.53	184.235	0	8262.25	4142.9	2996.83	9552.43	20697.8	18938.4	14943.2	11851.9	17497.3	10530.9	2129.5	11598.6	6843.12	8802.18	7684.52	3863.14	3500.63	4927.98	622.98	10765.1	11425.2	5936.93	-4.03906	2.67875e-08	2.08942e-06	-3.18053	6.44517e-06	0.000348828	-4.12508	1.5019e-08	1.16315e-06	-3.84069	8.16205e-09	3.60763e-07
hsa-miR-27a-3p	MIMAT0000084	296.235	219.355	225.893	57.6671	90.4811	0	0	620.345	368.471	118.287	511.683	556.697	331.861	525.138	467.969	438.123	897.322	491.616	746.442	638.783	354.26	534.766	913.492	722.08	465.245	397.26	302.971	368.126	199.673	471.912	610.531	528.196	-1.12682	0.0210486	0.255498	-1.29006	0.00874912	0.137294	-1.49982	0.00251885	0.0389254	-1.31415	0.00171692	0.0200585
hsa-miR-27a-5p	MIMAT0004501	92.1619	22.6919	225.893	19.2224	5.65507	57.2533	0	52.6257	0	0	196.535	206.593	27.5023	36.3418	60.0143	47.4035	66.8552	23.6212	49.7989	56.8115	173.194	40.6385	26.8991	11.5874	31.9025	171.737	39.5179	26.1778	47.5503	95.7316	68.4865	51.3036	-0.653443	0.207579	1	0.240359	1	1	-0.150876	0.585747	1	-0.235838	0.429844	1
hsa-miR-27b-3p	MIMAT0000419	3762.18	2851.62	1347.83	576.671	964.189	171.76	839.946	4460.42	368.471	1064.59	13347.9	5126.98	4480.13	10457.3	20419.9	19484.3	13694.9	12884.6	16429.3	17982.9	3751.22	12485.3	15192.6	21325.7	16506.9	7600.78	10019.4	18648.4	1640.77	12219.4	12871.4	14882.3	-2.85234	4.76999e-08	3.41892e-06	-3.13676	2.5745e-09	4.72438e-07	-2.92743	2.24486e-08	1.56668e-06	-2.97675	1.50843e-10	1.11121e-08
hsa-miR-27b-5p	MIMAT0004588	3.2915	7.56398	0	96.1119	0	0	0	12.7577	0	0	25.108	9.46228	11.9177	10.9025	32.1505	40.2211	24.0261	18.4541	36.2666	24.9416	3.93622	24.9373	23.6712	22.565	43.866	18.8722	21.4055	57.264	11.9725	21.627	22.0936	31.274	-0.928546	0.216743	1	-1.44056	0.057644	0.609051	-0.992718	0.215989	1	-1.14633	0.0633167	0.453826
hsa-miR-28-3p	MIMAT0004502	2284.3	1134.6	1174.64	2172.13	1198.87	3148.93	5249.66	1956.72	736.941	354.862	567.96	574.045	630.72	472.443	278.638	248.509	931.794	696.087	603.541	836.93	346.388	588.335	711.211	579.371	289.781	1010.61	854.575	433.571	1941.17	462.052	667.179	646.519	2.06743	2.14394e-05	0.00066113	1.58285	0.000882268	0.020706	1.53621	0.00120912	0.0206876	1.70989	3.32277e-07	8.99182e-06
hsa-miR-28-5p	MIMAT0000085	19.749	37.8199	30.1191	19.2224	65.0333	0	0	180.203	0	118.287	360.169	113.547	127.427	276.197	210.765	247.073	625.2	461.351	561.861	124.708	51.1709	458.107	537.981	326.887	257.879	307.617	87.2688	124.345	47.0434	222.53	380.4	273.663	-1.95818	0.000482521	0.00999723	-2.25741	7.41972e-05	0.00265907	-2.73554	2.4869e-06	8.9125e-05	-2.3576	4.40916e-06	8.92601e-05
hsa-miR-2861	MIMAT0013802	0	0	0	0	0	0	0	0	0	0	0	0	0	0	0	0	0	0	0	0	0	0	0	0	0	0	0	0	0	0	0	0	0	1	1	0	1	1	0	1	1	0	1	1
hsa-miR-2909	MIMAT0013863	0	0	0	0	0	0	0	0	0	0	0	0	0	0	0	0	0	0	0	0	0	0	0	0	0	0	0	0	0	0	0	0	0	1	1	0	1	1	0	1	1	0	1	1
hsa-miR-296-3p	MIMAT0004679	23.0405	7.56398	30.1191	96.1119	48.0681	57.2533	0	14.3525	0	0	1.73158	1.57705	0.916744	5.45126	8.57347	4.30941	3.65614	3.69081	2.16517	9.69952	0	1.8472	7.53174	4.26905	3.98782	6.60527	4.93974	8.18058	27.6509	3.75992	3.50981	5.91903	2.9463	0.000626229	0.0121395	2.35419	0.00406866	0.0744144	3.02129	0.000448701	0.00908362	2.76899	1.63683e-06	3.55809e-05
hsa-miR-296-5p	MIMAT0000690	0	0	0	0	5.65507	0	0	1.59472	0	0	0.865792	1.57705	0	1.81709	5.00119	7.18234	3.65614	2.21449	0.541292	1.38565	3.93622	0.923602	3.22789	3.04932	2.65854	0	0	8.18058	0.724978	2.74058	2.10957	2.85272	-0.570994	0.573233	1	-0.59241	0.573233	1	-0.144803	0.955971	1	-0.461278	0.285822	1
hsa-miR-297	MIMAT0004450	0	0	0	0	0	0	0	0	0	0	0	0	0	0	0	0	0	0	0	0	0	0	0	0	0	0	0	0	0	0	0	0	0	1	1	0	1	1	0	1	1	0	1	1
hsa-miR-298	MIMAT0004901	0	0	0	0	0	0	0	0	0	0	0	0	0	0	0	0	0	0	0	0	0	0	0	0	0	0	0	0	0	0	0	0	0	1	1	0	1	1	0	1	1	0	1	1
hsa-miR-299-3p	MIMAT0000687	0	0	0	0	8.4826	0	0	0	0	0	0	0	1.83349	0	0	0	4.17845	2.21449	1.62388	0	0	0	3.22789	0	0	4.71805	0	0	0.84826	0.305581	1.33614	1.32432	1.7392	0.802589	1	0.314608	1	1	0.144605	1	1	0.586821	1	1
hsa-miR-299-5p	MIMAT0002890	0	0	0	0	0	0	0	0	0	0	0	0	0	0	0	0	1.04461	0.738162	0	0	0	0	1.07596	0	0	0	0	0	0	0	0.297129	0.179327	0	1	1	-0.722801	1	1	-1.49414	1	1	-1.16372	1	1
hsa-miR-29a-3p	MIMAT0000086	138.243	113.46	37.6489	0	2.82753	0	0	258.344	184.235	118.287	927.263	589.815	382.282	1542.71	2119.79	1401.99	951.642	1186.96	1447.41	1075.26	432.985	1045.52	629.438	889.793	622.099	378.388	551.605	922.769	85.3046	1160.64	1023.3	665.682	-3.7107	8.36814e-09	7.92582e-07	-2.90895	4.33128e-06	0.000255257	-3.53044	3.82935e-08	2.46049e-06	-3.42522	5.0503e-09	2.44044e-07
hsa-miR-29a-5p	MIMAT0004503	9.87449	15.128	7.52977	0	0	0	0	0	0	0	1.73158	0	10.0842	0	2.85782	5.74588	8.8792	2.21449	4.33034	5.54258	0	0	2.15193	0	0	0.94361	1.64658	1.63612	3.25322	3.40324	3.49443	1.06304	0.324633	1	1	1.93982	0.161906	1	0.219746	1	1	0.658153	0.854646	1
hsa-miR-29b-1-5p	MIMAT0004514	0	0	0	0	0	0	0	0	0	0	1.73158	0	0	5.45126	2.14337	0	1.56692	2.21449	3.24775	0	0	1.8472	1.07596	0.609865	2.65854	0	0	0	0	1.55437	1.47939	0.724062	-2.64738	0.295495	1	-1.85679	0.75	1	-3.14271	0.295495	1	-3.11616	0.262769	1
hsa-miR-29b-2-5p	MIMAT0004515	0	0	0	0	0	0	0	0	0	0	5.19475	0	3.66697	0	5.71565	0	4.70075	1.47632	3.24775	4.15694	0	3.69441	1.07596	3.65919	3.98782	1.88722	1.64658	0	0	2.42956	2.87936	2.04279	-3.46479	0.120477	1	-3.14463	0.294431	1	-3.90508	0.120477	1	-4.04761	0.0706326	0.498185
hsa-miR-29b-3p	MIMAT0000100	36.2065	15.128	52.7084	0	0	0	0	27.1102	0	0	190.474	206.593	316.277	136.282	324.363	159.448	401.131	145.418	297.169	321.47	66.9158	120.992	83.9251	135.39	152.866	49.0677	29.6385	78.5335	13.1153	222.239	225.516	88.2368	-3.38615	4.0606e-09	4.68205e-07	-2.05742	0.000114479	0.00366875	-3.41376	2.92683e-09	2.98537e-07	-3.09526	2.01332e-08	8.0899e-07
hsa-miR-29c-3p	MIMAT0000681	16.4575	0	0	0	0	0	0	35.0838	0	0	156.708	126.164	136.595	448.821	574.423	328.951	262.72	269.429	373.491	418.465	110.214	262.303	242.092	165.883	160.842	76.4324	70.803	147.25	5.15413	295.277	282.77	143.884	-4.68597	4.99022e-13	1.47045e-10	-3.65133	2.67216e-09	4.72438e-07	-4.63176	7.37244e-13	2.82651e-10	-4.42722	8.55087e-13	1.03077e-10
hsa-miR-29c-5p	MIMAT0004673	13.166	0	75.2977	0	5.65507	0	0	9.5683	0	0	171.427	173.475	788.4	16.3538	73.589	37.3482	183.329	43.5516	90.3958	59.5828	122.023	40.6385	20.4433	31.713	19.9391	19.8158	6.58632	3.27223	10.3687	210.099	89.9202	16.9616	-3.7503	1.05165e-06	4.72707e-05	-0.15702	0.605419	1	-2.52899	0.000497516	0.00984636	-2.78978	0.00031211	0.00433359
hsa-miR-300	MIMAT0004903	0	0	0	0	0	0	0	0	0	0	0	0	0	0	0	0	0	0	0	0	0	0	0	0	0	0	0	0	0	0	0	0	0	1	1	0	1	1	0	1	1	0	1	1
hsa-miR-301a-3p	MIMAT0000688	6.58299	0	0	0	0	0	0	68.5728	0	0	77.0555	47.3114	26.5856	36.3418	100.024	66.0776	66.8552	62.7438	67.1202	106.695	23.6173	69.2702	140.951	46.9596	101.025	32.0827	39.5179	44.1751	7.51558	58.8993	66.0502	67.4519	-1.94293	0.000741309	0.0138447	-2.13484	0.000223047	0.00649124	-2.11541	0.000277255	0.00593676	-2.06088	3.18926e-05	0.000522094
hsa-miR-301a-5p	MIMAT0022696	0	0	0	0	0	0	0	0	0	0	0	0	0	0	0	0	0	0	0	0	0	0	0	0	0	0	0	0	0	0	0	0	0	1	1	0	1	1	0	1	1	0	1	1
hsa-miR-301b-3p	MIMAT0004958	0	0	0	0	5.65507	0	0	23.9208	0	0	15.5843	3.15409	0	1.81709	4.28674	1.43647	6.78998	5.9053	5.41292	2.77129	3.93622	3.69441	5.37981	2.43946	15.9513	5.66166	0	1.63612	2.95758	4.37977	4.75169	5.17805	0.539307	1	1	0.361394	0.965435	1	0.44962	1	1	0.468893	0.989823	1
hsa-miR-301b-5p	MIMAT0032026	9.87449	0	0	0	0	0	0	0	0	0	0	0	0	0	0	0	0.522306	0	0	0	0	0	0	0	0	0	0	0	0.987449	0	0.087051	0	2.98034	0.804483	1	2.99323	0.804483	1	2.60377	0.804483	1	3.22351	0.105607	0.679784
hsa-miR-302a-3p	MIMAT0000684	0	0	0	0	0	0	0	0	0	0	0	0	0	0	0	0	0	0	0	0	0	0	0	0	0	0	0	0	0	0	0	0	0	1	1	0	1	1	0	1	1	0	1	1
hsa-miR-302a-5p	MIMAT0000683	0	0	0	0	0	0	0	0	0	0	0	0	0	0	0	0	0	0	0	0	0	0	0	0	0	0	0	0	0	0	0	0	0	1	1	0	1	1	0	1	1	0	1	1
hsa-miR-302b-3p	MIMAT0000715	0	0	0	0	0	0	0	0	0	0	0	0	0	0	0	0	0	0	0	0	0	0	0	0	0	0	0	0	0	0	0	0	0	1	1	0	1	1	0	1	1	0	1	1
hsa-miR-302b-5p	MIMAT0000714	0	0	0	0	0	0	0	0	0	0	0	0	0	0	0	0	0	0	0	0	0	0	0	0	0	0	0	0	0	0	0	0	0	1	1	0	1	1	0	1	1	0	1	1
hsa-miR-302c-3p	MIMAT0000717	0	0	0	0	0	0	0	0	0	0	0	0	0	0	0	0	0	0	0	0	0	0	0	0	0	0	0	0	0	0	0	0	0	1	1	0	1	1	0	1	1	0	1	1
hsa-miR-302c-5p	MIMAT0000716	0	0	0	0	0	0	0	0	0	0	0	0	0	0	0	0	0	0	0	0	0	0	0	0	0	0	0	0	0	0	0	0	0	1	1	0	1	1	0	1	1	0	1	1
hsa-miR-302d-3p	MIMAT0000718	0	0	0	0	0	0	0	0	0	0	0	0	0	0	0	0	0	0	0	0	0	0	0	0	0	0	0	0	0	0	0	0	0	1	1	0	1	1	0	1	1	0	1	1
hsa-miR-302d-5p	MIMAT0004685	0	0	0	0	0	0	0	0	0	0	0	0	0	0	0	0	0	0	0	0	0	0	0	0	0	0	0	0	0	0	0	0	0	1	1	0	1	1	0	1	1	0	1	1
hsa-miR-302e	MIMAT0005931	0	0	0	0	0	0	0	0	0	0	0	0	0	0	0	0	0	0	0	0	0	0	0	0	0	0	0	0	0	0	0	0	0	1	1	0	1	1	0	1	1	0	1	1
hsa-miR-302f	MIMAT0005932	0	0	0	0	0	0	0	0	0	0	0	0	0	0	0	0	0	0	0	0	0	0	0	0	0	0	0	0	0	0	0	0	0	1	1	0	1	1	0	1	1	0	1	1
hsa-miR-3059-3p	MIMAT0048634	0	0	0	0	0	0	0	0	0	0	0	0	0	0	0	0	0	0	0	0	0	0	0	0	0	0	0	0	0	0	0	0	0	1	1	0	1	1	0	1	1	0	1	1
hsa-miR-3059-5p	MIMAT0048633	0	0	0	0	0	0	0	0	0	0	0	0	0	0	0	0	0	0.738162	0	0	0	0.923602	0	0	0	0	0	0	0	0	0.276961	0	0	1	1	0	1	1	-1.15752	1	1	-0.698409	1	1
hsa-miR-3064-3p	MIMAT0019865	0	0	0	0	0	0	0	0	0	0	0	0	0	0	0	0	0	0	0.541292	1.38565	0	0	0	0	0	0	0	0	0	0	0.321156	0	0	1	1	0	1	1	-1.15724	1	1	-0.698282	1	1
hsa-miR-3064-5p	MIMAT0019864	0	0	0	0	0	0	0	0	0	0	0	0	0	0	0.714456	0	0	0	1.08258	0	0	0	0	0.609865	1.32927	0.94361	0	0	0	0.119076	0.180431	0.480458	-0.70164	1	1	-1.54345	1	1	-1.12777	1	1	-1.50394	0.829577	1
hsa-miR-3065-3p	MIMAT0015378	0	0	0	0	0	0	0	0	0	0	0.865792	0	0.916744	0	0	0	0	0	0	0	0	0	0	0	0	0	0	0	0	0.297089	0	0	-1.19933	1	1	0	1	1	0	1	1	-0.698596	1	1
hsa-miR-3065-5p	MIMAT0015066	0	0	0	0	0	0	0	0	0	0	0	0	0	0	0	0	0	0	0	0	0	0	0	0	0	0	0	0	0	0	0	0	0	1	1	0	1	1	0	1	1	0	1	1
hsa-miR-3074-3p	MIMAT0015027	0	0	0	0	0	0	0	0	0	0	0.865792	1.57705	0	0	1.42891	1.43647	0	0.738162	0	0	0	0	0	0	0	1.88722	1.64658	1.63612	0	0.884703	0.123027	0.861653	-2.07667	0.75	1	-1.90321	0.75	1	-0.697624	1	1	-2.08721	0.356336	1
hsa-miR-3074-5p	MIMAT0019208	0	0	0	0	0	0	0	0	0	0	0	0	0	0	0	0	0	0	0	0	0	0	0	0	0	0	0	0	0	0	0	0	0	1	1	0	1	1	0	1	1	0	1	1
hsa-miR-3085-3p	MIMAT0048636	0	0	0	0	0	0	0	0	0	0	1.73158	0	0	0	0	1.43647	0	0	0	0	0	0	0	0	0	0	0	0	0	0.528009	0	0	-1.55985	0.75	1	0	1	1	0	1	1	-0.957418	1	1
hsa-miR-3085-5p	MIMAT0048635	0	0	0	0	0	0	0	0	0	0	1.73158	1.57705	0	0	0	0	0	0.738162	0	0	0	0	0	0	0	0	0	0	0	0.551438	0.123027	0	-1.56388	0.75	1	0	1	1	-0.695123	1	1	-1.17514	0.829911	1
hsa-miR-30a-3p	MIMAT0000088	296.235	226.919	240.953	19.2224	132.894	57.2533	104.993	826.064	368.471	0	2258.85	980.923	1907.74	2772.88	2793.52	3019.46	1609.75	2118.53	2474.79	3071.98	684.903	1915.55	824.187	2185.75	1237.55	669.019	1513.21	1354.7	227.3	2288.9	1979.25	1297.4	-3.20771	1.77853e-09	2.62037e-07	-2.38887	4.62346e-06	0.000266552	-2.9987	1.53508e-08	1.16315e-06	-2.90916	1.50505e-09	8.49231e-08
hsa-miR-30a-5p	MIMAT0000087	5638.33	3244.95	4728.7	768.895	4142.34	1087.81	2519.84	22994.2	3684.71	828.012	110661	52840.5	62581.5	73032.4	89868.6	82314	89026.5	109073	104647	55060	44325.8	94031	25742.4	64411.5	51250.1	30971.2	36139.2	34497.5	4963.78	78549.7	82693.9	40502	-3.96971	2.46994e-13	8.18787e-11	-3.0141	1.03371e-08	1.61258e-06	-4.0439	1.02148e-13	6.77243e-11	-3.74659	1.8608e-13	2.46742e-11
hsa-miR-30b-3p	MIMAT0004589	0	0	0	0	0	0	0	1.59472	0	0	0.865792	0	0.916744	1.81709	1.42891	2.87294	1.04461	0.738162	2.70646	1.38565	7.87245	0	1.07596	0.609865	3.98782	0	3.29316	1.63612	0.159472	1.31691	2.29122	1.76715	-0.891367	0.75	1	-1.14386	0.641976	1	-1.2406	0.641976	1	-1.17297	0.324487	1
hsa-miR-30b-5p	MIMAT0000420	325.858	325.251	165.655	96.1119	189.445	57.2533	0	403.463	0	0	1032.02	405.301	1141.35	725.018	2582.76	1666.3	1333.45	1886	1793.3	1576.86	362.133	1244.09	591.779	1056.29	917.198	470.861	490.681	993.122	156.304	1258.79	1365.97	753.321	-2.69289	1.19224e-07	7.71178e-06	-1.95216	6.70396e-05	0.00246929	-2.81151	3.89671e-08	2.46049e-06	-2.54107	3.40459e-08	1.17259e-06
hsa-miR-30c-1-3p	MIMAT0004674	16.4575	15.128	7.52977	0	5.65507	0	0	4.78415	0	0	16.45	6.30819	14.6679	39.9759	11.4313	5.74588	9.92381	8.85795	18.9452	13.8565	0	13.854	6.45578	12.1973	5.31709	12.2669	19.759	21.2695	4.95544	15.7632	10.9062	12.8776	-0.892098	0.102041	0.936376	-0.607782	0.185368	1	-0.484537	0.320215	1	-0.67439	0.0786873	0.549155
hsa-miR-30c-2-3p	MIMAT0004550	283.069	90.7678	338.84	845.784	248.823	1087.81	1889.88	59.0045	184.235	591.437	139.393	89.8917	111.843	90.8544	129.317	149.393	104.461	87.1031	88.7719	130.251	122.023	90.513	40.8866	112.825	49.1831	64.1655	107.028	67.0807	561.965	118.448	103.854	73.5281	2.13398	0.000171887	0.00422078	2.82021	1.95722e-06	0.000129764	2.32848	5.20372e-05	0.00132695	2.40307	3.2011e-09	1.69786e-07
hsa-miR-30c-5p	MIMAT0000244	500.307	347.943	346.37	173.001	364.752	0	314.98	1438.44	1289.65	0	4054.5	1323.14	2381.7	1659	2718.51	3203.33	3320.3	3264.15	4246.98	2984.68	940.758	3541.09	1530.02	2199.78	1666.91	1175.74	1004.41	1315.44	477.544	2556.7	3049.66	1482.05	-2.43114	1.7578e-05	0.000568497	-1.6446	0.0033089	0.0635884	-2.68584	2.3596e-06	8.57213e-05	-2.31825	5.73867e-06	0.00011228
hsa-miR-30d-3p	MIMAT0004551	0	15.128	0	0	14.1377	0	0	28.7049	0	0	38.0948	29.9639	29.3358	38.1588	104.311	68.9505	36.0391	52.4095	57.3769	80.3674	7.87245	52.6453	35.5068	48.7892	31.9025	38.688	37.8714	68.7168	5.79705	51.4691	47.7851	43.5791	-2.13128	6.71692e-05	0.00179932	-1.88547	0.000247154	0.00704787	-2.04514	8.32869e-05	0.00198988	-2.02601	5.08747e-06	0.000102212
hsa-miR-30d-5p	MIMAT0000245	8814.63	6852.97	5142.83	3114.02	10939.7	629.786	2099.87	8096.38	2210.82	1656.02	13370.4	7563.52	7938.08	7290.16	24075.7	14973.8	11206.1	16712	16577.6	6145.34	7384.36	13808.8	8249.4	12024.1	12059.2	8628.37	9515.59	12707.7	4955.71	12535.3	11972.4	10530.7	-1.3187	0.00357227	0.0554016	-1.06728	0.0180648	0.243186	-1.25247	0.00562174	0.077248	-1.2164	0.00113853	0.0141093
hsa-miR-30e-3p	MIMAT0000693	253.445	52.9479	301.191	0	16.9652	171.76	0	497.552	0	0	1123.8	613.471	1082.67	944.886	1334.6	1656.25	1055.06	1225.35	1401.4	1400.89	307.025	1242.24	885.517	970.295	551.648	530.309	796.945	786.971	129.386	1125.95	1105.33	753.614	-2.84373	1.49788e-06	6.30537e-05	-2.26466	8.26929e-05	0.00284807	-2.81806	1.81753e-06	6.98562e-05	-2.66719	3.61226e-07	9.67647e-06
hsa-miR-30e-5p	MIMAT0000692	882.121	582.427	752.977	249.891	636.195	343.52	104.993	2087.49	368.471	118.287	4191.3	2986.93	4192.27	2364.03	3152.18	3568.19	3362.61	3375.62	4430.47	2744.96	2838.02	3392.39	3289.22	2659.01	2185.32	2649.66	2272.28	2051.69	612.637	3409.15	3357.34	2517.86	-2.34144	1.95243e-08	1.61807e-06	-1.90427	3.84814e-06	0.000231938	-2.31951	2.59971e-08	1.7678e-06	-2.20372	1.44288e-09	8.3185e-08
hsa-miR-3115	MIMAT0014977	0	0	0	0	0	0	0	1.59472	0	0	0	0	0	0	0	0	0	0	0	0	0	0	0	0	0	0	0	0	0.159472	0	0	0	1.6678	1	1	1.67792	1	1	1.87913	1	1	2.15751	0.714286	1
hsa-miR-3116	MIMAT0014978	0	0	0	0	0	0	0	0	0	0	0	1.57705	0	1.81709	0	0	0	0	0.541292	0	0	0	1.07596	0	0	0	0	0	0	0.565689	0.0902153	0.179327	-1.24408	0.75	1	-0.725883	1	1	-0.676985	1	1	-1.18026	0.829674	1
hsa-miR-3117-3p	MIMAT0014979	0	0	0	0	0	0	0	0	0	0	0	0	0	0	0	1.43647	1.04461	0	2.70646	1.38565	0	1.8472	1.07596	0.609865	0	0	0	0	0	0.239411	1.16399	0.280971	-0.751027	1	1	-1.16256	1	1	-2.78475	0.75	1	-2.26089	0.35956	1
hsa-miR-3117-5p	MIMAT0019197	0	0	0	0	0	0	0	0	0	0	0	0	0	0	0	0	0	0	0	0	0	0	0	0	0	0	0	0	0	0	0	0	0	1	1	0	1	1	0	1	1	0	1	1
hsa-miR-3118	MIMAT0014980	0	0	0	0	0	0	0	0	0	0	0	0	0	0	0	0	0	0.738162	0	0	0	0	0	0.609865	0	0.94361	0	0	0	0	0.123027	0.258912	0	1	1	-1.19584	1	1	-0.691339	1	1	-0.951253	1	1
hsa-miR-3119	MIMAT0014981	0	0	0	0	0	0	0	0	0	0	0	0	0	0	0	0	0	0	0	0	0	0	0	0	0	0	0	0	0	0	0	0	0	1	1	0	1	1	0	1	1	0	1	1
hsa-miR-3120-3p	MIMAT0014982	0	0	0	0	0	0	0	0	0	0	0	0	0	0	0	0	0	0	0	0	0	0	0	0	0	0	0	0	0	0	0	0	0	1	1	0	1	1	0	1	1	0	1	1
hsa-miR-3120-5p	MIMAT0019198	0	0	0	0	0	0	0	0	0	0	0.865792	0	0	0	0	0	0	0	0.541292	0	0	0	0	0	0	0.94361	0	0	0	0.144299	0.0902153	0.157268	-0.720878	1	1	-0.719562	1	1	-0.690245	1	1	-0.951246	1	1
hsa-miR-3121-3p	MIMAT0014983	0	0	0	0	0	0	0	0	0	0	0	0	0	0	0	0	0	0	0	0	0	0	0	0	0	0	0	0	0	0	0	0	0	1	1	0	1	1	0	1	1	0	1	1
hsa-miR-3121-5p	MIMAT0019199	0	0	0	0	0	0	0	0	0	0	0	0	0	0	0	0	0	0	0	0	0	0	0	0	0	0	0	0	0	0	0	0	0	1	1	0	1	1	0	1	1	0	1	1
hsa-miR-3122	MIMAT0014984	0	0	0	0	0	0	0	1.59472	0	0	0	0	0	0	0	0	0	0	0	0	0	0	0	0	0	0	0	0	0.159472	0	0	0	1.6678	1	1	1.67792	1	1	1.87913	1	1	2.15751	0.714286	1
hsa-miR-3123	MIMAT0014985	0	0	0	0	0	0	0	0	0	0	0	0	0	0	0	0	0	0	0	0	0	0	0	0	0	0	0	0	0	0	0	0	0	1	1	0	1	1	0	1	1	0	1	1
hsa-miR-3124-3p	MIMAT0019200	0	0	0	0	0	0	0	0	0	0	0	0	0	0	0	0	0	0	0	0	0	0	0	0	0	0	0	0	0	0	0	0	0	1	1	0	1	1	0	1	1	0	1	1
hsa-miR-3124-5p	MIMAT0014986	0	0	0	0	2.82753	0	0	0	0	0	0	0	0	1.81709	0.714456	0	0	0	0	0	0	0	0	0	0	0	0	0	0.282753	0.421924	0	0	0.470504	1	1	1.6846	1	1	1.88585	1	1	1.46082	1	1
hsa-miR-3125	MIMAT0014988	0	0	0	0	0	0	0	0	0	0	0	0	0	0	0	0	0	0	0	0	0	0	0	0	0	0	0	0	0	0	0	0	0	1	1	0	1	1	0	1	1	0	1	1
hsa-miR-3126-3p	MIMAT0015377	0	0	0	0	0	0	0	0	0	0	0	0	0	0	0	0	0	0	0	0	0	0	0	0	0	0	0	0	0	0	0	0	0	1	1	0	1	1	0	1	1	0	1	1
hsa-miR-3126-5p	MIMAT0014989	0	0	0	0	0	0	0	1.59472	0	0	0	0	0	0	0	0	0	0	0	0	0	0	1.07596	0	0	0	0	0	0.159472	0	0	0.179327	1.6678	1	1	0.957987	1	1	1.87913	1	1	1.76617	0.714286	1
hsa-miR-3127-3p	MIMAT0019201	0	0	0	0	0	0	0	0	0	0	0.865792	0	0	0	0	1.43647	0	0	0	0	0	0	0	0	0	0	0	1.63612	0	0.38371	0	0.272686	-1.20609	1	1	-0.734168	1	1	0	1	1	-0.961468	1	1
hsa-miR-3127-5p	MIMAT0014990	0	0	0	0	2.82753	0	0	11.163	0	0	3.46317	1.57705	2.75023	0	2.14337	0	1.04461	0.738162	1.62388	1.38565	0	1.8472	3.22789	1.82959	0	1.88722	0	0	1.39906	1.65564	1.10658	1.15745	0.946504	0.788454	1	1.35308	0.788454	1	1.46886	0.337234	1	1.28136	0.446117	1
hsa-miR-3128	MIMAT0014991	0	0	0	0	0	0	0	1.59472	0	0	0	0	0	0	0	0	0	0	0	2.77129	0	0	0	0	0	0	0	0	0.159472	0	0.461882	0	1.62483	1	1	1.63494	1	1	0.610858	0.75	1	1.38513	1	1
hsa-miR-3129-3p	MIMAT0019202	0	0	0	0	0	0	0	0	0	0	0	0	0	0	0	0	0.522306	0	0.541292	0	0	0	0	0.609865	0	1.88722	0	0	0	0	0.177266	0.416181	0	1	1	-1.52908	0.75	1	-1.12671	1	1	-1.33389	1	1
hsa-miR-3129-5p	MIMAT0014992	0	0	0	0	0	0	0	0	0	0	0	0	0	0	0	0	0	0.738162	2.16517	0	0	0	0	0	0	0	0	0	0	0	0.483888	0	0	1	1	0	1	1	-1.96548	0.75	1	-1.23646	0.840716	1
hsa-miR-3130-3p	MIMAT0014994	0	0	0	0	0	0	0	0	0	0	0	0	0	0	0	0	0	0	0	0	0	0	0	0	0	0	0	0	0	0	0	0	0	1	1	0	1	1	0	1	1	0	1	1
hsa-miR-3130-5p	MIMAT0014995	0	0	0	0	0	0	0	0	0	0	0	0	0	0	0	0	0	0	0	0	0	0	0	0	0	0	0	0	0	0	0	0	0	1	1	0	1	1	0	1	1	0	1	1
hsa-miR-3131	MIMAT0014996	0	0	0	0	0	0	0	0	0	0	0	0	0	0	0	0	0	0	0	0	0	0	0	0	0	0	0	0	0	0	0	0	0	1	1	0	1	1	0	1	1	0	1	1
hsa-miR-3132	MIMAT0014997	0	0	0	0	0	0	0	0	0	0	0	0	0	0	0	0	0	0	0	0	0	0	0	0	0	0	0	0	0	0	0	0	0	1	1	0	1	1	0	1	1	0	1	1
hsa-miR-3133	MIMAT0014998	0	0	0	0	0	0	0	0	0	0	0	0	0	0	0	0	0	0	0	0	0	0	0	0	0	0	0	0	0	0	0	0	0	1	1	0	1	1	0	1	1	0	1	1
hsa-miR-3134	MIMAT0015000	0	0	0	0	0	0	0	0	0	0	0	0	0	0	0	0	0	0	0	0	0	0	0	0	0	0	0	0	0	0	0	0	0	1	1	0	1	1	0	1	1	0	1	1
hsa-miR-3135a	MIMAT0015001	0	0	0	0	0	0	0	0	0	0	0	0	0	0	0	0	0	0	0.541292	0	0	0	0	0.609865	0	0	0	0	0	0	0.0902153	0.101644	0	1	1	-0.717915	1	1	-0.690245	1	1	-0.697385	1	1
hsa-miR-3135b	MIMAT0018985	0	0	0	0	0	0	0	0	0	0	0	0	0.916744	1.81709	0	0	1.04461	0	1.08258	0	0	0.923602	0	0	0	0.94361	0	0	0	0.455639	0.508466	0.157268	-1.22763	1	1	-0.718887	1	1	-1.97277	1	1	-1.77727	0.83098	1
hsa-miR-3136-3p	MIMAT0019203	0	0	0	0	0	0	0	0	0	0	0	0	0	0	0	0	0.522306	0	0	0	0	0	0	0	0	0	0	0	0	0	0.087051	0	0	1	1	0	1	1	-0.690097	1	1	-0.390381	1	1
hsa-miR-3136-5p	MIMAT0015003	0	0	0	0	0	0	0	7.97359	0	0	0	0	1.83349	0	0	0	0	0	0	0	0	0	0	0	0	0	0	0	0.797359	0.305581	0	0	2.04554	0.524572	1	3.23597	0.524572	1	3.49617	0.524572	1	3.1203	0.0420904	0.327342
hsa-miR-3137	MIMAT0015005	0	0	0	0	0	0	0	0	0	0	0	0	0	0	0	0	0	0	0	0	0	0	0	0	0	0	0	0	0	0	0	0	0	1	1	0	1	1	0	1	1	0	1	1
hsa-miR-3138	MIMAT0015006	0	0	0	0	0	0	0	0	0	0	0	0	0	0	0	0	0	0	0	0	0	0	0	0	0	0	0	0	0	0	0	0	0	1	1	0	1	1	0	1	1	0	1	1
hsa-miR-3139	MIMAT0015007	0	0	0	0	0	0	0	1.59472	0	0	0	0	0	0	0	0	0.522306	0	0	0	0	0	1.07596	0	0	0	0	0	0.159472	0	0.087051	0.179327	1.6678	1	1	0.957987	1	1	1.18903	1	1	1.4595	0.714286	1
hsa-miR-31-3p	MIMAT0004504	0	0	0	0	0	0	0	27.1102	0	0	0	0	0	0	0	1.43647	2.61153	2.95265	1.08258	6.92823	0	4.61801	6.45578	12.8072	45.1952	17.9286	1.64658	58.9001	2.71102	0.239411	3.03217	23.8222	3.7266	0.135367	1	-1.91744	0.0107645	0.16213	0.904601	0.940051	1	-0.736285	0.24547	1
hsa-miR-3140-3p	MIMAT0015008	0	0	0	0	0	0	0	0	0	0	0	0	0	0	0	0	1.04461	0	0	0	0	0	0	0	0	0	0	0	0	0	0.174102	0	0	1	1	0	1	1	-1.15444	1	1	-0.697052	1	1
hsa-miR-3140-5p	MIMAT0019204	0	0	0	0	0	0	0	0	0	0	0	0	0	0	0	0	0	0	0	0	0	0	1.07596	0	0	0	0	0	0	0	0	0.179327	0	1	1	-0.719934	1	1	0	1	1	-0.391344	1	1
hsa-miR-3141	MIMAT0015010	0	0	0	0	0	0	0	0	0	0	0	0	0	0	0	0	0	0	0	0	0	0	0	0	0	0	0	0	0	0	0	0	0	1	1	0	1	1	0	1	1	0	1	1
hsa-miR-3142	MIMAT0015011	0	0	0	0	0	0	0	0	0	0	0	0	0	0	0	0	0	0	0	0	0	0	0	0	0	0	0	0	0	0	0	0	0	1	1	0	1	1	0	1	1	0	1	1
hsa-miR-3143	MIMAT0015012	0	0	0	0	0	0	0	0	0	0	0	0	0	0	0	0	0.522306	0.738162	0	0	0	0	0	0	0	0	0	0	0	0	0.210078	0	0	1	1	0	1	1	-1.15568	1	1	-0.697597	1	1
hsa-miR-3144-3p	MIMAT0015015	0	0	0	0	0	0	0	0	0	0	0	0	0	0	0.714456	0	0	0	0	0	0	0	0	0	0	0	0	0	0	0.119076	0	0	-0.720173	1	1	0	1	1	0	1	1	-0.390883	1	1
hsa-miR-3144-5p	MIMAT0015014	0	0	0	0	0	0	0	0	0	0	0	0	0	0	0	0	0	0	0	0	0	0	0	0	0	0	0	0	0	0	0	0	0	1	1	0	1	1	0	1	1	0	1	1
hsa-miR-3145-3p	MIMAT0015016	0	0	0	0	0	0	0	4.78415	0	0	0	0	0	0	0	0	0	0	0	0	0	0	0	0	0	0	0	0	0.478415	0	0	0	2.77639	0.789892	1	2.78915	0.789892	1	3.03823	0.789892	1	3.36993	0.260031	1
hsa-miR-3145-5p	MIMAT0019205	6.58299	0	0	0	0	0	0	0	0	0	0	0	0	0	0	0	0	0	0.541292	0	0	0	0	0	0	0	0	0	0.658299	0	0.0902153	0	2.47188	0.795699	1	2.48393	0.795699	1	2.05906	0.795699	1	2.66958	0.263361	1
hsa-miR-3146	MIMAT0015018	0	0	0	0	0	0	0	0	0	0	0	0	0	0	0	0	0	0	0	0	0	0	0	0	0	0	0	0	0	0	0	0	0	1	1	0	1	1	0	1	1	0	1	1
hsa-miR-3147	MIMAT0015019	0	0	0	0	0	0	0	0	0	0	0	0	0	0	0	0	0	0	0	0	0	0	0	0	0	0	0	0	0	0	0	0	0	1	1	0	1	1	0	1	1	0	1	1
hsa-miR-3148	MIMAT0015021	0	0	0	0	0	0	0	0	0	0	0	0	0	0	0	0	0	0	0	0	0	0	0	0	0	0	0	0	0	0	0	0	0	1	1	0	1	1	0	1	1	0	1	1
hsa-miR-3149	MIMAT0015022	0	0	0	0	0	0	0	0	0	0	0	0	0	0	0	0	0	0	0	0	0	0	0	0	0	0	0	0	0	0	0	0	0	1	1	0	1	1	0	1	1	0	1	1
hsa-miR-3150a-3p	MIMAT0015023	0	0	0	0	0	0	0	0	0	0	0	0	0	0	0	0	0	0	0	0	0	0	0	0	0	0	0	0	0	0	0	0	0	1	1	0	1	1	0	1	1	0	1	1
hsa-miR-3150a-5p	MIMAT0019206	0	0	0	0	0	0	0	0	0	0	0	0	0	0	0	0	0	0	0	0	0	0	0	0	0	0	0	0	0	0	0	0	0	1	1	0	1	1	0	1	1	0	1	1
hsa-miR-3150b-3p	MIMAT0018194	0	0	0	0	0	0	0	0	0	0	0	0	0	0	0	0	0	0	0	0	0	0	0	0	0	0	0	0	0	0	0	0	0	1	1	0	1	1	0	1	1	0	1	1
hsa-miR-3150b-5p	MIMAT0019226	0	0	0	0	0	0	0	0	0	0	0	0	0	0	0	0	0	0	0	0	0	0	0	0	0	0	0	0	0	0	0	0	0	1	1	0	1	1	0	1	1	0	1	1
hsa-miR-3151-3p	MIMAT0027026	0	0	0	0	0	0	0	0	0	0	0	0	0	0	0	0	0	0	0	0	0	0	0	0	0	0	0	0	0	0	0	0	0	1	1	0	1	1	0	1	1	0	1	1
hsa-miR-3151-5p	MIMAT0015024	0	0	0	0	0	0	0	0	0	0	0	0	0	0	0	0	0	0	0	0	0	0	0	0	0	0	0	0	0	0	0	0	0	1	1	0	1	1	0	1	1	0	1	1
hsa-miR-3152-3p	MIMAT0015025	0	0	0	0	0	0	0	0	0	0	0	0	0	0	0	0	0	0	0	0	0	0	0	0	0	0	0	0	0	0	0	0	0	1	1	0	1	1	0	1	1	0	1	1
hsa-miR-3152-5p	MIMAT0019207	0	0	0	0	0	0	0	0	0	0	0	0	0	0	0	0	0	0	0	0	0	0	1.07596	0	0	0	0	0	0	0	0	0.179327	0	1	1	-0.719934	1	1	0	1	1	-0.391344	1	1
hsa-miR-3153	MIMAT0015026	0	0	0	0	0	0	0	0	0	0	0	0	0	0	0	0	0	0	0	0	0	0	0	0	0	0	0	0	0	0	0	0	0	1	1	0	1	1	0	1	1	0	1	1
hsa-miR-3154	MIMAT0015028	0	0	0	0	2.82753	0	0	0	0	0	0	0	0	0	0	0	0	0	0	0	0	0	1.07596	0	0	0	0	0	0.282753	0	0	0.179327	1.67045	1	1	0.96064	1	1	1.88178	1	1	1.76914	0.714286	1
hsa-miR-3155a	MIMAT0015029	0	0	0	0	0	0	0	0	0	0	0	0	0	0	0	0	0	0	0.541292	0	0	0	0	0	0	0	0	0	0	0	0.0902153	0	0	1	1	0	1	1	-0.690245	1	1	-0.390446	1	1
hsa-miR-3155b	MIMAT0019012	0	0	0	0	0	286.267	0	0	0	0	0	0	0	0	0	0	0	0	0	0	0	0	0	0	0	0	0	0	28.6267	0	0	0	6.28954	0.0335735	0.374105	6.30402	0.0335735	0.397487	6.58348	0.0311869	0.333498	6.96068	0.000179952	0.00257963
hsa-miR-3156-3p	MIMAT0019209	0	0	0	0	0	0	0	0	0	0	0	0	0	0	0	0	0	0	0	0	0	0	0	0	0	0	0	0	0	0	0	0	0	1	1	0	1	1	0	1	1	0	1	1
hsa-miR-3156-5p	MIMAT0015030	0	0	0	0	0	0	0	0	0	0	0	0	0	0	0	0	0	0	0	0	0	0	0	0	0	0	0	0	0	0	0	0	0	1	1	0	1	1	0	1	1	0	1	1
hsa-miR-3157-3p	MIMAT0019210	0	0	0	0	0	0	0	0	0	0	0.865792	0	0	0	0	0	0	0.738162	0.541292	0	3.93622	0	1.07596	0.609865	0	0	0	0	0	0.144299	0.86928	0.280971	-0.710313	1	1	-1.16625	1	1	-1.57362	0.75	1	-1.52414	0.831522	1
hsa-miR-3157-5p	MIMAT0015031	0	0	0	0	0	0	0	0	0	0	0	0	0	0	0.714456	0	0.522306	0	0.541292	0	0	0	0	0	0	0	0	0	0	0.119076	0.177266	0	-0.720173	1	1	0	1	1	-1.15459	1	1	-0.950174	1	1
hsa-miR-3158-3p	MIMAT0015032	0	0	0	0	0	0	0	0	0	0	0	0	0	0	0	0	0	0	0	0	0	0	0	0	0	0	0	0	0	0	0	0	0	1	1	0	1	1	0	1	1	0	1	1
hsa-miR-3158-5p	MIMAT0019211	0	0	0	0	0	0	0	0	0	0	0	0	0	0	0	0	0	0	0	0	0	0	0	0	0	0	0	0	0	0	0	0	0	1	1	0	1	1	0	1	1	0	1	1
hsa-miR-3159	MIMAT0015033	0	0	0	0	0	0	0	0	0	0	0	3.15409	0	0	0.714456	0	0	0.738162	0	1.38565	0	0	0	0	0	0	0	0	0	0.644758	0.353968	0	-1.59548	0.75	1	0	1	1	-1.21596	1	1	-1.39082	0.833274	1
hsa-miR-31-5p	MIMAT0000089	2218.47	1959.07	647.56	211.446	2.82753	114.507	0	1314.05	184.235	0	50.2159	146.665	11.0009	12.7196	67.8733	91.934	248.618	326.268	354.546	358.882	137.768	264.15	1063.05	1785.68	3130.44	2350.53	2058.23	4653.11	665.216	63.4015	281.705	2506.84	3.45815	0.000184218	0.00444132	-1.84223	0.0100224	0.154719	1.30897	0.124737	1	-0.47163	0.559641	1
hsa-miR-3160-3p	MIMAT0015034	0	0	0	0	0	0	0	0	0	0	0	0	0	0	0	0	0	0	0	0	0	0	0	0	0	0	0	0	0	0	0	0	0	1	1	0	1	1	0	1	1	0	1	1
hsa-miR-3160-5p	MIMAT0019212	0	0	0	0	0	0	0	0	0	0	0	0	0	0	0	0	0	0	0	0	0	0	0	0	0	0	0	0	0	0	0	0	0	1	1	0	1	1	0	1	1	0	1	1
hsa-miR-3161	MIMAT0015035	0	0	0	0	0	0	0	0	0	0	0	0	0	0	0	0	0	0	0	0	0	0	0	0.609865	0	0	0	0	0	0	0	0.101644	0	1	1	-0.717915	1	1	0	1	1	-0.390649	1	1
hsa-miR-3162-3p	MIMAT0019213	0	0	0	0	0	0	0	0	0	0	0	0	0	0	0	0	0	0	0	0	0	0	0	0	0	0	0	0	0	0	0	0	0	1	1	0	1	1	0	1	1	0	1	1
hsa-miR-3162-5p	MIMAT0015036	0	0	0	0	0	0	0	0	0	0	0	0	0	0	0	0	0	0	0	0	0	0	0	0	0	0	0	0	0	0	0	0	0	1	1	0	1	1	0	1	1	0	1	1
hsa-miR-3163	MIMAT0015037	0	0	0	0	0	0	0	0	0	0	0	0	0	0	0	0	0	0	0	0	0	0.923602	0	0	0	0	0	1.63612	0	0	0.153934	0.272686	0	1	1	-0.720844	1	1	-0.691945	1	1	-0.699137	1	1
hsa-miR-3164	MIMAT0015038	0	0	0	0	0	0	0	0	0	0	0	0	0	0	0	0	0	0	0	0	0	0	0	0	0	0	0	0	0	0	0	0	0	1	1	0	1	1	0	1	1	0	1	1
hsa-miR-3165	MIMAT0015039	0	0	0	0	0	0	0	0	0	0	0	0	0	0	0	0	0	0	0	0	0	0	0	0	0	0	1.64658	0	0	0	0	0.27443	0	1	1	-0.720855	1	1	0	1	1	-0.39166	1	1
hsa-miR-3166	MIMAT0015040	0	0	0	0	0	0	0	0	0	0	0	0	0	0	0	0	0	0	0	0	0	0	0	0	0	0	0	0	0	0	0	0	0	1	1	0	1	1	0	1	1	0	1	1
hsa-miR-3167	MIMAT0015042	0	0	0	0	0	0	0	0	0	0	0	0	0	0	0	0	0	0	0	0	0	0	0	0	0	0	0	0	0	0	0	0	0	1	1	0	1	1	0	1	1	0	1	1
hsa-miR-3168	MIMAT0015043	3.2915	0	0	0	0	0	0	0	0	0	0	0	0	0	0	0	0.522306	0	0	0	0	0	0	0	0	0	0	0	0.32915	0	0.087051	0	1.67094	1	1	1.68106	1	1	1.19217	1	1	1.77065	0.714286	1
hsa-miR-3169	MIMAT0015044	0	0	0	0	0	0	0	0	0	0	0	0	0	0	0	0	0	0	0	0	0	0	0	0	0	0	0	0	0	0	0	0	0	1	1	0	1	1	0	1	1	0	1	1
hsa-miR-3170	MIMAT0015045	0	0	0	0	0	0	0	0	0	0	0	0	0	0	0	0	0	0	0	0	0	0	0	0	0	0	0	0	0	0	0	0	0	1	1	0	1	1	0	1	1	0	1	1
hsa-miR-3171	MIMAT0015046	0	0	0	0	0	0	0	1.59472	0	0	0	0	0	0	0	0	0	0	0	0	0	0	0	0	0	0	0	0	0.159472	0	0	0	1.6678	1	1	1.67792	1	1	1.87913	1	1	2.15751	0.714286	1
hsa-miR-3173-3p	MIMAT0015048	0	0	0	0	0	0	0	0	0	0	0	0	0	0	0	0	0	0	0	0	0	0	0	0	0	0.94361	0	0	0	0	0	0.157268	0	1	1	-0.719562	1	1	0	1	1	-0.391216	1	1
hsa-miR-3173-5p	MIMAT0019214	0	0	0	0	0	0	0	1.59472	0	0	0	1.57705	0.916744	0	0	0	0	1.47632	0.541292	0	0	0	1.07596	0.609865	0	0	0	0	0.159472	0.415632	0.336269	0.280971	0.40199	1	1	0.458915	1	1	0.332054	1	1	0.449875	1	1
hsa-miR-3174	MIMAT0015051	0	0	0	0	0	0	0	3.18943	0	0	2.59738	0	0	0	0	0	1.56692	0	0	0	0	0	0	0.609865	0	0.94361	4.93974	0	0.318943	0.432896	0.261153	1.0822	0.734336	1	1	0.0865937	1	1	1.08682	1	1	0.670662	1	1
hsa-miR-3175	MIMAT0015052	0	0	0	0	0	0	0	0	0	0	0	0	0	0	0	0	0	0	0	0	0	0	0	0	1.32927	0	0	0	0	0	0	0.221545	0	1	1	-0.72044	1	1	0	1	1	-0.391517	1	1
hsa-miR-3176	MIMAT0015053	0	0	0	0	5.65507	0	0	25.5155	0	0	0.865792	0	0.916744	1.81709	0.714456	0	0.522306	0	0.541292	1.38565	0	0	1.07596	1.21973	2.65854	1.88722	1.64658	0	3.11705	0.719013	0.408207	1.41467	2.88806	0.0837701	0.816759	2.11279	0.0837701	0.810797	3.50424	0.117239	0.983917	2.8301	0.00217261	0.0248352
hsa-miR-3177-3p	MIMAT0015054	0	0	0	0	0	0	0	1.59472	0	0	0	0	0	0	0	0	0	0	0	0	0	0	2.15193	1.21973	1.32927	0	0	0	0.159472	0	0	0.783488	1.62435	1	1	-0.420354	0.75	1	1.83545	1	1	0.754312	1	1
hsa-miR-3177-5p	MIMAT0019215	0	0	0	0	0	0	0	0	0	0	0	0	0	0	0	0	0	0	0	0	0	0	0	0	0	0	0	0	0	0	0	0	0	1	1	0	1	1	0	1	1	0	1	1
hsa-miR-3178	MIMAT0015055	0	0	0	0	0	0	0	0	0	0	0	0	0	1.81709	0	0	0	0	0	0	0	0	0	0	0	0	0	0	0	0.302848	0	0	-0.722628	1	1	0	1	1	0	1	1	-0.391716	1	1
hsa-miR-3179	MIMAT0015056	0	0	0	0	0	0	0	0	0	0	0	0	0	0	0	0	0	0	0	0	0	0	0	0	0	0	0	0	0	0	0	0	0	1	1	0	1	1	0	1	1	0	1	1
hsa-miR-3180	MIMAT0018178	3.2915	0	0	0	28.2753	0	0	19.1366	0	0	0	0	0	0	0	0	0	0	0	0	0	0	0	0	0	1.88722	3.29316	0	5.07034	0	0	0.863397	5.19578	0.0490821	0.518588	3.26746	0.0369513	0.431695	5.48814	0.0369513	0.379825	4.58687	1.43468e-06	3.19729e-05
hsa-miR-3180-3p	MIMAT0015058	3.2915	0	37.6489	0	53.7231	0	0	35.0838	0	0	0	0	0	0	0	0	0	0	0	0	0	0	0	0.609865	0	1.88722	6.58632	0	12.9747	0	0	1.5139	6.23074	0.00297422	0.0472314	3.64277	0.00252457	0.0519005	6.52628	0.00252457	0.0389254	5.07672	5.93708e-09	2.81163e-07
hsa-miR-3180-5p	MIMAT0015057	0	0	0	0	2.82753	0	0	0	0	0	0	0	0	0	0	0	0	0	0	0	0	0	0	0	0	0	0	0	0.282753	0	0	0	1.67045	1	1	1.68057	1	1	1.88178	1	1	2.16049	0.714286	1
hsa-miR-3181	MIMAT0015061	0	0	0	0	0	0	0	0	0	0	0	0	0	0	0	0	0	0	0	0	0	0	0	0	0	0	0	0	0	0	0	0	0	1	1	0	1	1	0	1	1	0	1	1
hsa-miR-3182	MIMAT0015062	3.2915	0	0	0	0	0	0	1.59472	0	0	0.865792	4.73114	3.66697	0	2.14337	11.4918	4.70075	2.21449	0.541292	1.38565	0	1.8472	0	0	0	1.88722	0	0	0.488621	3.8165	1.78156	0.314537	-1.47425	0.171712	1	1.18675	1	1	-0.711602	0.644294	1	-0.724612	0.33101	1
hsa-miR-3183	MIMAT0015063	0	0	0	0	0	0	0	0	0	0	0	0	0	0	0	0	0	0	0	0	0	0	0	0	0	0	0	0	0	0	0	0	0	1	1	0	1	1	0	1	1	0	1	1
hsa-miR-3184-3p	MIMAT0022731	0	0	0	0	0	0	0	0	0	0	0	0	0	0	0	0	0	0	0	0	0	0	0	0	0	0	0	0	0	0	0	0	0	1	1	0	1	1	0	1	1	0	1	1
hsa-miR-3184-5p	MIMAT0015064	0	0	0	0	0	0	0	0	0	0	0	0	0	0	0	0	0	0	0	0	0	0	0	0	0	0	0	0	0	0	0	0	0	1	1	0	1	1	0	1	1	0	1	1
hsa-miR-3185	MIMAT0015065	0	0	0	0	11.3101	0	0	1.59472	0	0	0	0	0	0	0	0	0	0	0	0	0	0	0	0	0	0	0	0	1.29048	0	0	0	3.48716	0.525275	1	3.50067	0.525275	1	3.7631	0.525275	1	4.10701	0.0175854	0.155141
hsa-miR-3186-3p	MIMAT0015068	0	0	0	0	0	0	0	0	0	0	0	0	0	0	0	0	0	0	0	0	0	0	0	0	0	0	0	0	0	0	0	0	0	1	1	0	1	1	0	1	1	0	1	1
hsa-miR-3186-5p	MIMAT0015067	0	0	0	0	0	0	0	0	0	0	0	0	0	0	0	0	0	0	0	0	0	0	0	0	0	0	0	0	0	0	0	0	0	1	1	0	1	1	0	1	1	0	1	1
hsa-miR-3187-3p	MIMAT0015069	0	0	0	0	5.65507	0	0	0	0	0	0	0	1.83349	0	0	0	0	0	0	0	0	0	0	0	0	0	0	0	0.565507	0.305581	0	0	1.25191	1	1	2.44744	1	1	2.68347	1	1	2.29565	0.590408	1
hsa-miR-3187-5p	MIMAT0019216	0	0	0	0	0	0	0	0	0	0	0	0	0	0	0	0	0	0	0	0	0	0	0	0	0	0	0	0	0	0	0	0	0	1	1	0	1	1	0	1	1	0	1	1
hsa-miR-3188	MIMAT0015070	0	0	0	0	0	0	0	0	0	0	0.865792	0	0	0	1.42891	0	0	0.738162	0	0	0	0	0	0	0	0	0	0	0	0.382451	0.123027	0	-1.53473	1	1	0	1	1	-0.693773	1	1	-1.16333	1	1
hsa-miR-3189-3p	MIMAT0015071	0	0	0	0	0	0	0	0	0	0	0	0	0	0	0	0	0	0	0	0	0	0	0	0	0	0	0	0	0	0	0	0	0	1	1	0	1	1	0	1	1	0	1	1
hsa-miR-3189-5p	MIMAT0019217	0	0	0	0	0	0	0	0	0	0	0	0	0	0	0	0	0	0	0	0	0	0	0	0	0	0	0	0	0	0	0	0	0	1	1	0	1	1	0	1	1	0	1	1
hsa-miR-3190-3p	MIMAT0022839	0	0	0	0	0	0	0	0	0	0	0	0	0	0	0	0	0	0	0	0	0	0	0	0	0	0	0	0	0	0	0	0	0	1	1	0	1	1	0	1	1	0	1	1
hsa-miR-3190-5p	MIMAT0015073	0	0	0	0	0	0	0	0	0	0	0	0	0	0	0	0	0	0	0	0	0	0	0	0	0	0	0	0	0	0	0	0	0	1	1	0	1	1	0	1	1	0	1	1
hsa-miR-3191-3p	MIMAT0015075	0	0	0	0	0	0	0	0	0	0	0	0	0	0	0	0	0	0	0	0	0	0	0	0	0	0	0	0	0	0	0	0	0	1	1	0	1	1	0	1	1	0	1	1
hsa-miR-3191-5p	MIMAT0022732	0	0	0	0	0	0	0	0	0	0	0	0	0	0	0	0	0	0	0	0	0	0	0	0	0	0	0	0	0	0	0	0	0	1	1	0	1	1	0	1	1	0	1	1
hsa-miR-3192-3p	MIMAT0027027	0	0	0	0	0	0	0	0	0	0	0	0	0	0	0	0	0	0	0	0	0	0	0	0	0	0	0	0	0	0	0	0	0	1	1	0	1	1	0	1	1	0	1	1
hsa-miR-3192-5p	MIMAT0015076	0	0	0	0	0	0	0	0	0	0	0	0	0	0	0	0	0.522306	0	0	0	0	0	0	0	0	0	0	0	0	0	0.087051	0	0	1	1	0	1	1	-0.690097	1	1	-0.390381	1	1
hsa-miR-3193	MIMAT0015077	0	0	15.0595	0	0	0	0	0	0	0	0	0	0.916744	0	0.714456	0	0.522306	0	0	0	3.93622	0.923602	0	0	0	0	0	0	1.50595	0.271867	0.897022	0	1.60184	0.805942	1	2.7475	0.805942	1	1.30016	1	1	1.93025	0.518697	1
hsa-miR-3194-3p	MIMAT0019218	0	0	0	0	0	0	0	0	0	0	0	0	0	0	0.714456	0	0	0	0	0	0	0.923602	1.07596	2.43946	0	0	0	0	0	0.119076	0.153934	0.585904	-0.691237	1	1	-1.95253	0.75	1	-0.715743	1	1	-1.62586	0.834047	1
hsa-miR-3194-5p	MIMAT0015078	0	0	0	0	0	0	0	3.18943	0	0	0	0	0	0	0.714456	0	0.522306	0	0	0	0	0	0	0	0	0	0	1.63612	0.318943	0.119076	0.087051	0.272686	1.64176	1	1	1.61016	1	1	1.91684	1	1	1.96238	0.586199	1
hsa-miR-3195	MIMAT0015079	0	0	0	0	0	0	0	0	0	0	0	0	0	0	0	0	0	0	0	0	0	0	0	0	0	0	0	0	0	0	0	0	0	1	1	0	1	1	0	1	1	0	1	1
hsa-miR-3196	MIMAT0015080	0	0	0	0	0	0	0	0	0	0	0	0	0	0	0	0	0	0	0	0	0	0.923602	0	0	0	0	0	0	0	0	0.153934	0	0	1	1	0	1	1	-0.691945	1	1	-0.391194	1	1
hsa-miR-3197	MIMAT0015082	0	0	0	0	0	0	0	0	0	0	0	0	0	0	0	0	0	0	0	0	0	0	0	0	0	0	0	0	0	0	0	0	0	1	1	0	1	1	0	1	1	0	1	1
hsa-miR-3198	MIMAT0015083	0	0	0	0	0	0	0	0	0	0	0	0	0	0	0.714456	0	0	0	0	0	3.93622	0	0	0	0	0	0	0	0	0.119076	0.656037	0	-0.700004	1	1	0	1	1	-0.75139	0.75	1	-0.706531	1	1
hsa-miR-3199	MIMAT0015084	0	0	0	0	0	0	0	1.59472	0	0	0	3.15409	0	0	0	0	2.08922	0.738162	0.541292	2.77129	0	0	0	1.82959	0	0	0	0	0.159472	0.525682	1.02333	0.304932	0.305243	0.75	1	0.181158	1	1	-0.749957	1	1	-0.200231	0.842743	1
hsa-miR-3200-3p	MIMAT0015085	0	0	0	0	2.82753	0	0	6.37887	0	0	3.46317	1.57705	2.75023	1.81709	0	1.43647	3.65614	2.21449	3.78904	5.54258	0	1.8472	2.15193	1.21973	1.32927	1.88722	0	0	0.92064	1.84067	2.84158	1.09802	0.456748	1	1	0.966131	1	1	-0.220172	0.813296	1	0.306404	0.821912	1
hsa-miR-3200-5p	MIMAT0017392	0	0	0	0	0	0	0	0	0	0	0	0	0	0	0	0	0	0.738162	0.541292	0	0	0.923602	1.07596	0	0	0	0	1.63612	0	0	0.367176	0.452013	0	1	1	-1.22515	1	1	-1.51223	1	1	-1.35782	0.829559	1
hsa-miR-3201	MIMAT0015086	0	0	0	0	0	0	0	0	0	0	0	0	0	0	0	0	0	0	0	0	0	0	0	0	0	0	0	0	0	0	0	0	0	1	1	0	1	1	0	1	1	0	1	1
hsa-miR-3202	MIMAT0015089	0	0	0	0	0	0	0	0	0	0	0	0	0	1.81709	0	0	0	0	0	0	0	0	0	0	0	0.94361	0	0	0	0.302848	0	0.157268	-0.722628	1	1	-0.719562	1	1	0	1	1	-0.699219	1	1
hsa-miR-320a-3p	MIMAT0000510	23972	18622.5	5895.81	24277.9	27885.1	14885.9	11129.3	4670.93	2579.29	11000.7	1414.7	1411.46	532.628	3843.14	3509.41	3216.25	957.387	1566.38	1454.45	1592.11	1149.38	1285.65	2585.54	1780.19	1491.44	2616.63	4132.92	2792.85	14491.9	2321.27	1334.23	2566.6	2.647	5.13475e-07	2.61872e-05	2.50206	1.72864e-06	0.000123901	3.44558	3.8636e-10	6.83084e-08	2.80908	8.58471e-15	1.75128e-12
hsa-miR-320a-5p	MIMAT0037311	0	0	0	0	0	0	0	0	0	0	0	0	0	0	0.714456	0	0	0	0	0	0	0	0	0	0	0	0	0	0	0.119076	0	0	-0.720173	1	1	0	1	1	0	1	1	-0.390883	1	1
hsa-miR-320b	MIMAT0005792	2722.07	2133.04	188.244	788.117	1074.46	687.04	629.96	338.08	736.941	118.287	38.9606	36.2721	16.5014	83.5861	62.8721	63.2046	26.6376	37.6463	35.184	55.4258	35.426	27.7081	54.8741	48.7892	21.2684	73.6016	102.088	60.5363	941.624	50.2328	36.338	60.1929	4.27728	2.61121e-11	5.77076e-09	4.01515	2.10413e-10	7.56775e-08	4.74239	7.46061e-13	2.82651e-10	4.31542	3.63592e-26	1.92849e-23
hsa-miR-320c	MIMAT0005793	85.5789	37.8199	30.1191	57.6671	39.5855	0	104.993	11.163	184.235	0	2.59738	7.88523	4.58372	7.26835	7.85902	4.30941	6.26767	1.47632	2.70646	4.15694	7.87245	2.77081	11.8356	3.04932	3.98782	7.54888	9.87948	3.27223	55.1162	5.75052	4.20844	6.59555	2.88922	4.60533e-05	0.00128561	2.69414	0.000135877	0.00417877	3.43222	9.55109e-06	0.000287835	2.99381	4.56208e-09	2.28276e-07
hsa-miR-320d	MIMAT0006764	9.87449	7.56398	0	0	16.9652	0	0	4.78415	0	0	2.59738	1.57705	2.75023	9.08544	0.714456	2.87294	2.08922	1.47632	2.16517	0	7.87245	0	2.15193	0.609865	1.32927	4.71805	0	4.90835	3.91878	3.26625	2.26719	2.28624	1.23601	0.49023	1	1.62284	0.243323	1	1.98528	0.181596	1	1.62141	0.196465	1
hsa-miR-320e	MIMAT0015072	0	0	0	0	0	0	0	1.59472	0	0	1.73158	0	0	0	2.14337	0	0	0	1.62388	0	0	0	0	0	0	0	0	0	0.159472	0.645825	0.270646	0	-0.389211	0.75	1	1.62045	1	1	0.371044	1	1	0.344609	1	1
hsa-miR-323a-3p	MIMAT0000755	0	0	0	0	5.65507	0	0	1.59472	0	0	0.865792	0	0	0	0	0	0	0	0	0	0	0	1.07596	1.21973	0	1.88722	0	0	0.724978	0.144299	0	0.697152	2.15846	0.792011	1	0.866127	0.792011	1	3.13055	0.792011	1	1.94984	0.504576	1
hsa-miR-323a-5p	MIMAT0004696	0	0	0	0	0	0	0	0	0	0	0	0	0.916744	0	0	0	0	0	0	0	0	0	0	0	0	0	0	0	0	0.152791	0	0	-0.721063	1	1	0	1	1	0	1	1	-0.391186	1	1
hsa-miR-323b-3p	MIMAT0015050	0	0	0	0	0	0	0	0	0	0	0	0	0.916744	0	0	0	1.04461	0	0	1.38565	0	0	1.07596	0	0	0.94361	0	0	0	0.152791	0.405043	0.336595	-0.717138	1	1	-1.20327	1	1	-1.50552	1	1	-1.51541	0.830125	1
hsa-miR-323b-5p	MIMAT0001630	0	0	0	0	0	0	0	0	0	0	0	0	0	0	0	0	0	0	0	0	0	0	0	0	0	0	0	0	0	0	0	0	0	1	1	0	1	1	0	1	1	0	1	1
hsa-miR-32-3p	MIMAT0004505	0	0	0	0	0	0	0	0	0	0	3.46317	14.1934	5.50046	5.45126	2.85782	5.74588	5.74537	8.85795	11.3671	8.31387	0	2.77081	2.15193	2.43946	5.31709	0	3.29316	0	0	6.202	6.17585	2.20027	-4.48684	0.0213856	0.257793	-3.14631	0.119532	1	-4.93596	0.0110866	0.137391	-4.87694	0.00613211	0.0627035
hsa-miR-324-3p	MIMAT0000762	19.749	15.128	0	115.334	31.1029	0	0	27.1102	0	0	5.19475	9.46228	1.83349	0	5.71565	2.87294	5.74537	3.69081	2.70646	13.8565	3.93622	7.38882	5.37981	4.26905	2.65854	4.71805	8.2329	3.27223	20.8424	4.17985	6.22069	4.7551	2.55717	0.00401623	0.0591725	2.40901	0.0105912	0.160503	2.04897	0.0325166	0.342199	2.34159	0.000484031	0.00658282
hsa-miR-324-5p	MIMAT0000761	184.324	211.791	37.6489	57.6671	79.1709	0	104.993	15.9472	0	0	51.9475	9.46228	19.2516	3.63418	29.2927	4.30941	42.8291	8.85795	12.4497	30.4842	3.93622	6.46522	6.45578	5.48878	6.64636	16.0414	1.64658	1.63612	69.1543	19.6496	17.5037	6.31916	2.03203	0.013912	0.183556	3.61737	4.26326e-05	0.00171305	2.19073	0.00871737	0.111805	2.45761	3.63017e-05	0.000587026
hsa-miR-325	MIMAT0000771	0	0	0	0	0	0	0	0	0	0	0	0	0	0	0	0	0	0	0	0	0	0	0	0	0	0	0	0	0	0	0	0	0	1	1	0	1	1	0	1	1	0	1	1
hsa-miR-32-5p	MIMAT0000090	0	0	0	0	0	0	0	14.3525	0	0	17.3158	33.118	6.41721	43.6101	54.2987	43.0941	32.9053	39.8608	52.5053	37.4124	7.87245	36.0205	9.68366	20.7354	13.2927	4.71805	3.29316	19.6334	1.43525	32.9756	34.4295	11.8927	-2.92048	2.13941e-05	0.00066113	-1.48647	0.0259113	0.316667	-3.02951	2.07275e-05	0.000566693	-2.70036	3.1825e-05	0.000522094
hsa-miR-326	MIMAT0000756	3.2915	0	7.52977	211.446	5.65507	0	0	7.97359	0	0	3.46317	0	0	1.81709	0	0	1.04461	0	0.541292	0	0	0	0	0	0	1.88722	0	0	23.5896	0.880043	0.264317	0.314537	4.4907	0.00250174	0.0407031	5.39786	0.00278775	0.0560084	5.50537	0.00250174	0.0389254	5.23321	5.02468e-08	1.64512e-06
hsa-miR-328-3p	MIMAT0000752	52.6639	37.8199	7.52977	57.6671	127.239	57.2533	104.993	47.8415	0	0	134.198	34.695	85.2572	89.0373	203.62	124.973	131.099	201.518	201.902	70.6679	11.8087	179.179	115.128	139.659	116.976	33.97	102.088	160.339	49.3008	111.963	132.696	111.36	-1.01736	0.0514044	0.538832	-1.00541	0.0544862	0.584889	-1.27113	0.0161977	0.188126	-1.1039	0.0135635	0.124465
hsa-miR-328-5p	MIMAT0026486	0	0	0	153.779	0	0	0	0	0	0	0	0	0	0	0	2.87294	0	0.738162	0	1.38565	0	0	0	0	0	0	0	0	15.3779	0.478823	0.353968	0	4.54672	0.0317806	0.358648	5.92031	0.0317806	0.381367	4.882	0.0287258	0.310943	5.27756	0.000103436	0.00158562
hsa-miR-329-3p	MIMAT0001629	0	0	0	0	0	0	0	0	0	0	0	0	0	0	0	0	0	0	0	0	0	0	0	0	0	0.94361	0	0	0	0	0	0.157268	0	1	1	-0.719562	1	1	0	1	1	-0.391216	1	1
hsa-miR-329-5p	MIMAT0026555	0	0	0	0	0	0	0	0	0	0	0	0	0	0	0	0	0	0	0	0	0	0	1.07596	0	0	0	0	0	0	0	0	0.179327	0	1	1	-0.719934	1	1	0	1	1	-0.391344	1	1
hsa-miR-330-3p	MIMAT0000751	0	0	0	0	0	0	0	35.0838	0	0	4.32896	1.57705	0	0	2.14337	0	2.08922	2.21449	1.62388	0	0	3.69441	3.22789	6.09865	3.98782	4.71805	0	4.90835	3.50838	1.34156	1.60367	3.82346	2.19124	0.0693744	0.691658	0.925079	0.676963	1	1.9577	0.224934	1	1.60544	0.163599	0.977173
hsa-miR-330-5p	MIMAT0004693	13.166	7.56398	0	0	2.82753	0	0	181.798	0	0	9.52371	0	1.83349	7.26835	11.4313	4.30941	6.26767	5.9053	3.24775	2.77129	3.93622	6.46522	9.68366	6.70851	10.6342	10.3797	3.29316	6.54446	20.5355	5.72771	4.76558	7.87395	2.42744	0.0216454	0.259059	2.00603	0.0594122	0.625243	2.69505	0.00900792	0.114301	2.36539	0.000805267	0.0103168
hsa-miR-331-3p	MIMAT0000760	69.1214	45.3839	0	0	67.8608	0	0	22.326	184.235	0	62.337	26.8098	14.6679	5.45126	3.57228	8.61881	12.5353	11.8106	15.6975	9.69952	19.6811	9.23602	10.7596	17.6861	9.3049	10.3797	13.1726	14.725	38.8927	20.2428	13.11	12.6713	0.798419	0.40749	1	1.47013	0.0888589	0.847675	1.45381	0.0933833	0.833847	1.20648	0.0652545	0.465201
hsa-miR-331-5p	MIMAT0004700	0	0	0	0	0	0	0	7.97359	0	0	3.46317	4.73114	3.66697	1.81709	2.85782	2.87294	5.22306	8.85795	1.08258	6.92823	0	6.46522	6.45578	4.87892	3.98782	0.94361	1.64658	3.27223	0.797359	3.23486	4.75951	3.53082	-0.341951	0.569646	1	-0.482767	0.569646	1	-0.955335	0.317745	1	-0.638451	0.171891	1
hsa-miR-335-3p	MIMAT0004703	0	0	0	0	8.4826	0	0	103.657	0	0	25.108	33.118	25.6688	85.4031	79.3046	33.0388	56.409	57.5766	59.0008	23.556	7.87245	61.8813	81.7732	29.8834	42.5367	31.1391	14.8192	21.2695	11.2139	46.9402	44.3827	36.9035	-1.19939	0.0294066	0.336148	-0.859447	0.0920208	0.865387	-1.13968	0.0414582	0.424507	-1.0679	0.0152827	0.137856
hsa-miR-335-5p	MIMAT0000765	23.0405	22.6919	0	0	14.1377	0	0	44.6521	0	0	79.6529	110.393	56.8381	234.404	146.464	110.608	73.6451	121.059	128.827	55.4258	70.852	89.5894	59.1779	84.7712	107.671	83.9813	37.8714	85.078	10.4522	123.06	89.8997	76.4251	-2.61821	3.55568e-08	2.69419e-06	-1.93833	1.93749e-05	0.0008859	-2.17948	2.17421e-06	8.00834e-05	-2.28678	4.55509e-08	1.52913e-06
hsa-miR-337-3p	MIMAT0000754	0	0	0	0	2.82753	0	0	1.59472	0	0	0	0	0.916744	0	0	0	0.522306	1.47632	0	0	0	0	2.15193	0.609865	0	1.88722	0	0	0.442225	0.152791	0.333105	0.774835	1.65738	1	1	0.327433	1	1	1.12534	1	1	1.02067	1	1
hsa-miR-337-5p	MIMAT0004695	0	0	0	0	16.9652	0	0	0	0	0	0	3.15409	1.83349	0	0	0	0.522306	0	1.08258	0	0	0	0	0	0	1.88722	0	0	1.69652	0.831263	0.267482	0.314537	1.8308	0.366675	1	2.58645	0.366675	1	2.65335	0.366675	1	2.467	0.0513551	0.379369
hsa-miR-338-3p	MIMAT0000763	0	0	0	0	0	0	0	0	0	0	0	0	0	0	0	0	0	0	0	0	0	0	0	0	0	0	0	0	0	0	0	0	0	1	1	0	1	1	0	1	1	0	1	1
hsa-miR-338-5p	MIMAT0004701	0	0	0	0	0	0	0	0	0	0	0	0	0	0	0	0	0	0	0	0	0	0	0	0	0	0	0	0	0	0	0	0	0	1	1	0	1	1	0	1	1	0	1	1
hsa-miR-339-3p	MIMAT0004702	197.49	68.0758	97.887	0	104.619	0	314.98	125.983	0	118.287	54.5449	220.787	74.2562	34.5247	103.596	97.6799	67.8998	64.9583	74.157	56.8115	125.959	42.4857	100.065	50.6188	27.9147	39.6316	60.9235	62.1724	102.732	97.5647	72.0452	56.8876	0.0909464	1	1	0.865472	0.205619	1	0.53928	0.468591	1	0.462627	0.398198	1
hsa-miR-339-5p	MIMAT0000764	3.2915	15.128	0	19.2224	5.65507	0	0	41.4627	0	0	2.59738	3.15409	8.25069	0	15.718	2.87294	9.40151	5.16713	4.33034	20.7847	3.93622	3.69441	8.6077	4.87892	2.65854	7.54888	1.64658	1.63612	8.47595	5.43219	7.88572	4.49612	1.22333	0.252532	1	1.51429	0.148234	1	0.78599	0.603429	1	1.15708	0.196564	1
hsa-miR-33a-3p	MIMAT0004506	0	0	0	0	0	0	0	0	0	0	0.865792	0	0.916744	0	0	2.87294	1.56692	2.95265	3.24775	1.38565	0	2.77081	3.22789	2.43946	0	1.88722	0	1.63612	0	0.775912	1.9873	1.53178	-1.87782	0.75	1	-2.82225	0.292841	1	-3.45903	0.292841	1	-3.33771	0.188616	1
hsa-miR-33a-5p	MIMAT0000091	0	0	0	0	0	0	0	6.37887	0	0	0.865792	6.30819	0	0	1.42891	1.43647	1.56692	1.47632	1.62388	1.38565	0	1.8472	0	0.609865	1.32927	1.88722	0	0	0.637887	1.67323	1.31666	0.637726	0.323505	0.955878	1	1.22926	0.795464	1	0.385781	1	1	0.619728	1	1
hsa-miR-33b-3p	MIMAT0004811	3.2915	0	0	0	0	0	0	3.18943	0	0	0	0	0	0	0	0	0	0	0.541292	0	0	0	0	0	0	0	1.64658	0	0.648093	0	0.0902153	0.27443	2.85009	0.78823	1	2.11709	0.78823	1	2.43706	0.78823	1	2.74693	0.0953581	0.640227
hsa-miR-33b-5p	MIMAT0003301	0	0	7.52977	0	2.82753	0	0	35.0838	0	0	1.73158	1.57705	1.83349	0	7.85902	0	1.04461	0.738162	1.62388	8.31387	7.87245	0.923602	2.15193	1.21973	0	1.88722	0	0	4.54411	2.16686	3.41943	0.876479	1.78733	0.181652	1	2.87045	0.0540924	0.583142	1.55456	0.492877	1	2.01983	0.0600901	0.435407
hsa-miR-340-3p	MIMAT0000750	0	0	0	0	0	0	0	3.18943	0	0	0.865792	0	1.83349	1.81709	3.57228	0	3.13384	2.95265	2.70646	2.77129	0	0.923602	1.07596	2.43946	1.32927	1.88722	3.29316	1.63612	0.318943	1.34811	2.08131	1.94353	-0.378969	1	1	-0.690028	0.640693	1	-0.966302	0.640693	1	-0.736272	0.454356	1
hsa-miR-340-5p	MIMAT0004692	29.6235	22.6919	30.1191	0	2.82753	0	0	333.296	0	0	148.05	250.75	347.446	159.904	237.199	208.288	451.795	158.705	236.003	412.922	86.5969	154.242	328.169	191.497	179.452	301.955	184.417	93.2586	41.8558	225.273	250.044	213.125	-1.87961	0.00109259	0.0191891	-1.80011	0.00174799	0.0365013	-2.03272	0.000506208	0.00994417	-1.90326	0.000133666	0.00200272
hsa-miR-342-3p	MIMAT0000753	102.036	98.3317	82.8275	57.6671	118.756	0	104.993	145.119	0	0	116.882	42.5803	123.76	98.1228	100.738	53.1493	156.169	113.677	184.039	134.408	23.6173	65.5758	178.61	145.148	119.634	351.967	181.124	89.9863	70.9732	89.2055	112.914	177.745	0.0165441	0.702411	1	-0.973871	0.0206469	0.268409	-0.33242	0.284788	1	-0.501021	0.109207	0.696675
hsa-miR-342-5p	MIMAT0004694	16.4575	30.2559	7.52977	0	22.6203	0	0	14.3525	0	0	6.92634	1.57705	4.58372	7.26835	9.28793	2.87294	1.56692	7.38162	10.2845	2.77129	3.93622	4.61801	13.9875	5.48878	14.622	26.4211	13.1726	4.90835	9.12159	5.41939	5.0931	13.1001	1.43627	0.168102	1	0.240539	0.919711	1	1.51399	0.138347	1	0.936473	0.428804	1
hsa-miR-345-3p	MIMAT0022698	0	0	0	0	0	0	0	0	0	0	0.865792	1.57705	0	0	0	1.43647	0.522306	2.21449	2.16517	0	0	0	0	0	1.32927	0	1.64658	0	0	0.646551	0.816993	0.495975	-1.6069	0.75	1	-1.26354	0.75	1	-2.48007	0.75	1	-2.30817	0.358078	1
hsa-miR-345-5p	MIMAT0000772	263.32	143.716	150.595	57.6671	138.549	114.507	0	180.203	368.471	0	2720.32	182.937	125.594	3879.48	748.036	854.699	1132.36	1099.12	1268.79	609.684	161.385	1028.89	496.019	762.941	1099.31	181.173	416.585	477.746	141.703	1418.51	883.372	572.295	-3.29089	2.20782e-07	1.30114e-05	-1.98205	0.00130868	0.0282165	-2.60961	2.9619e-05	0.000770095	-2.72941	2.42535e-06	5.14561e-05
hsa-miR-346	MIMAT0000773	0	0	0	0	0	0	0	0	0	0	0	3.15409	0.916744	0	0.714456	0	2.08922	2.21449	0	0	0	2.77081	0	0.609865	0	0	0	0	0	0.797549	1.17909	0.101644	-1.87655	0.75	1	-0.666721	1	1	-2.80942	0.294552	1	-2.44807	0.637461	1
hsa-miR-34a-3p	MIMAT0004557	0	0	0	0	0	0	0	0	0	0	2.59738	1.57705	0	3.63418	0	0	1.56692	0	1.62388	0	0	0	0	3.04932	0	0	3.29316	0	0	1.30143	0.531799	1.05708	-2.37239	0.296349	1	-2.35164	0.75	1	-2.08276	0.75	1	-2.73902	0.35503	1
hsa-miR-34a-5p	MIMAT0000255	289.652	22.6919	82.8275	0	31.1029	0	104.993	170.635	0	0	838.087	4024.62	1134.01	1764.39	314.361	555.913	880.086	136.56	693.936	199.533	3089.94	435.94	1165.27	747.084	785.6	406.696	637.227	315.77	70.1902	1438.56	905.998	676.274	-4.06238	1.07314e-08	9.48655e-07	-2.97415	1.19684e-05	0.000610389	-3.39422	9.42802e-07	3.90674e-05	-3.55285	3.39746e-08	1.17259e-06
hsa-miR-34b-3p	MIMAT0004676	13.166	0	0	0	0	0	0	0	0	0	2.59738	0	0	0	0	0	1.04461	1.47632	2.16517	0	0	2.77081	2.15193	0	0	3.77444	1.64658	0	1.3166	0.432896	1.24282	1.26216	1.84459	0.526123	1	0.863159	1	1	0.745028	1	1	1.11217	0.724358	1
hsa-miR-34b-5p	MIMAT0000685	0	0	0	0	0	0	0	0	0	0	0.865792	0	0	1.81709	0	0	2.61153	1.47632	4.87163	8.31387	0	1.8472	1.07596	0.609865	1.32927	1.88722	0	0	0	0.447147	3.18676	0.817053	-1.23624	1	1	-2.06404	0.75	1	-3.98211	0.0522563	0.511937	-3.32293	0.158338	0.954349
hsa-miR-34c-3p	MIMAT0004677	0	0	0	0	0	0	0	0	0	0	0	0	0	1.81709	0	0	0	0	0.541292	0	0	0	0	0	0	0	0	0	0	0.302848	0.0902153	0	-0.722628	1	1	0	1	1	-0.690245	1	1	-0.69845	1	1
hsa-miR-34c-5p	MIMAT0000686	55.9554	75.6398	22.5893	0	19.7927	0	0	20.7313	0	0	22.5106	7.88523	7.33395	41.793	2.85782	2.87294	31.8607	16.2396	51.4227	19.399	3.93622	34.1733	44.1145	21.3453	9.3049	48.1241	64.2166	3.27223	19.4709	14.2089	26.1719	31.7296	1.05583	0.429071	1	-0.111592	0.520763	1	0.131667	0.817576	1	0.27144	0.879188	1
hsa-miR-3529-3p	MIMAT0022741	0	0	0	0	0	0	0	0	0	0	0	0	0	0	0	0	0	0	0	0	0	0	0	0	0	0	0	0	0	0	0	0	0	1	1	0	1	1	0	1	1	0	1	1
hsa-miR-3529-5p	MIMAT0019828	0	0	0	0	0	0	0	0	0	0	0	0	0	0	0	0	0	0	0	0	0	0	0	0	0	0	0	0	0	0	0	0	0	1	1	0	1	1	0	1	1	0	1	1
hsa-miR-3605-3p	MIMAT0017982	0	0	0	0	2.82753	0	0	1.59472	0	0	10.3895	3.15409	1.83349	9.08544	11.4313	7.18234	5.22306	12.5488	4.33034	2.77129	0	8.31242	4.30385	1.82959	7.97563	1.88722	8.2329	6.54446	0.442225	7.17936	5.53098	5.12894	-2.39064	0.0303747	0.344247	-1.83392	0.040224	0.457828	-2.18288	0.0550787	0.529234	-2.22401	0.00625193	0.0635253
hsa-miR-3605-5p	MIMAT0017981	9.87449	0	7.52977	0	2.82753	0	0	3.18943	0	0	1.73158	4.73114	1.83349	7.26835	3.57228	4.30941	2.61153	3.69081	4.33034	0	7.87245	0	0	5.48878	3.98782	2.83083	1.64658	4.90835	2.34212	3.90771	3.08419	3.14373	0.199564	1	1	0.378194	1	1	0.603625	1	1	0.397733	0.967623	1
hsa-miR-3606-3p	MIMAT0022965	0	0	0	0	0	0	0	0	0	0	0	0	0	0	0	0	0	0	0	0	0	0	0	0	0	3.77444	0	0	0	0	0	0.629073	0	1	1	-1.78414	0.75	1	0	1	1	-1.18283	0.896691	1
hsa-miR-3606-5p	MIMAT0017983	0	0	0	0	0	0	0	0	0	0	0	0	0	0	0	0	0	0	0	0	0	0	0	0	0	0	0	0	0	0	0	0	0	1	1	0	1	1	0	1	1	0	1	1
hsa-miR-3609	MIMAT0017986	0	0	7.52977	0	0	0	0	44.6521	0	0	6.06054	25.2327	6.41721	7.26835	7.85902	10.0553	27.1599	11.8106	9.74326	36.0268	39.3622	27.7081	5.37981	11.5874	14.622	19.8158	39.5179	76.8974	5.21819	10.4822	25.3018	27.9701	0.0277654	0.676096	1	-1.36799	0.0234276	0.297273	-1.21834	0.0343727	0.357476	-0.996686	0.0314247	0.258815
hsa-miR-3610	MIMAT0017987	19.749	0	15.0595	38.4447	0	0	104.993	0	0	0	0	0	0	1.81709	0.714456	0	0.522306	0	0	0	0	0	0	1.21973	0	0.94361	1.64658	0	17.8247	0.421924	0.087051	0.634987	4.12722	0.0148558	0.193125	3.60186	0.0148558	0.209561	5.01606	0.0182941	0.210939	4.35824	6.98673e-06	0.000133301
hsa-miR-3611	MIMAT0017988	0	0	0	0	0	0	0	0	0	0	0	0	0	0	0	0	1.04461	0.738162	0	0	3.93622	0	0	0	0	0.94361	0	0	0	0	0.953166	0.157268	0	1	1	-0.718732	1	1	-1.82644	0.75	1	-1.3483	0.831667	1
hsa-miR-3612	MIMAT0017989	0	0	0	0	0	0	0	0	0	0	0	0	0	0	0	0	0	0	0	0	0	0	0	0	0	0	0	0	0	0	0	0	0	1	1	0	1	1	0	1	1	0	1	1
hsa-miR-3613-3p	MIMAT0017991	9.87449	15.128	0	0	0	0	0	0	0	0	3.46317	0	0	3.63418	3.57228	0	0	0.738162	1.08258	1.38565	3.93622	0	1.07596	4.26905	2.65854	1.88722	1.64658	0	2.50025	1.77827	1.19044	1.92289	0.851941	0.59755	1	0.713623	0.59755	1	1.90933	0.59755	1	1.09694	0.636374	1
hsa-miR-3613-5p	MIMAT0017990	39.498	15.128	7.52977	0	5.65507	0	0	11.163	0	0	28.5711	25.2327	60.5051	16.3538	32.1505	17.2376	33.9499	13.2869	26.5233	19.399	11.8087	11.0832	21.5193	23.7847	14.622	10.3797	3.29316	11.4528	7.89738	30.0085	19.3418	14.1753	-1.0983	0.0167433	0.209449	-0.0460204	0.583374	1	-0.495885	0.203821	1	-0.621398	0.0469981	0.354088
hsa-miR-361-3p	MIMAT0004682	315.984	249.611	338.84	961.119	277.098	286.267	734.953	269.507	0	0	220.777	246.019	129.261	134.465	229.34	308.841	175.495	217.758	233.838	171.82	212.556	205.963	222.724	140.269	75.7685	241.564	204.176	160.339	343.338	211.45	202.905	174.14	0.766471	0.180934	1	1.04598	0.061981	0.642084	0.826213	0.148026	1	0.874869	0.0350991	0.284657
hsa-miR-3614-3p	MIMAT0017993	0	0	0	0	2.82753	0	0	1.59472	0	0	0	0	0	0	0	0	0	0	0	0	0	0	0	0	0	0	0	0	0.442225	0	0	0	2.41813	1	1	2.43013	1	1	2.66565	1	1	2.9868	0.255306	1
hsa-miR-3614-5p	MIMAT0017992	0	0	0	0	2.82753	0	0	1.59472	0	0	0.865792	0	0.916744	0	0.714456	1.43647	0.522306	0	0.541292	2.77129	0	0	1.07596	0	0	2.83083	3.29316	0	0.442225	0.655577	0.639148	1.19999	0.539908	1	1	0.0294218	1	1	0.774297	1	1	0.459784	1	1
hsa-miR-3615	MIMAT0017994	36.2065	22.6919	15.0595	19.2224	175.307	57.2533	0	43.0574	0	0	15.5843	18.9246	19.2516	9.08544	15.718	12.9282	12.013	6.64346	8.11938	15.2421	23.6173	12.0068	22.5952	12.8072	6.64636	38.688	42.8111	22.9056	36.8798	15.2487	12.9404	24.4089	1.72713	0.0164908	0.207269	1.07291	0.197335	1	2.04947	0.00833879	0.107876	1.55072	0.00612344	0.0627035
hsa-miR-361-5p	MIMAT0000703	72.4129	52.9479	45.1786	0	22.6203	0	0	59.0045	184.235	0	151.514	238.134	243.854	123.562	200.762	208.288	277.344	278.287	338.307	88.6813	106.278	240.137	221.648	175.031	155.525	133.993	103.735	119.436	43.64	194.352	221.506	151.561	-2.16465	3.64344e-05	0.00102791	-1.80748	0.000470303	0.0119927	-2.35981	7.91891e-06	0.00024707	-2.1327	5.75795e-06	0.00011228
hsa-miR-3616-3p	MIMAT0017996	0	0	0	0	0	0	0	0	0	0	0	0	0	0	0.714456	1.43647	0	0	0	0	0	0.923602	0	0	0	0	0	0	0	0.358488	0.153934	0	-1.19944	1	1	0	1	1	-0.694426	1	1	-0.952108	1	1
hsa-miR-3616-5p	MIMAT0017995	0	0	0	0	0	0	0	0	0	0	0	0	0	0	0	0	0.522306	0	0	0	0	0	0	0	0	0	0	0	0	0	0.087051	0	0	1	1	0	1	1	-0.690097	1	1	-0.390381	1	1
hsa-miR-3617-3p	MIMAT0022966	0	0	0	0	0	0	0	0	0	0	0	0	0	0	0	0	0	0	0	0	0	0	0	0.609865	0	0	0	0	0	0	0	0.101644	0	1	1	-0.717915	1	1	0	1	1	-0.390649	1	1
hsa-miR-3617-5p	MIMAT0017997	0	0	0	0	0	0	0	0	0	0	0	0	0.916744	0	0	0	0.522306	0	0	0	0	0	0	1.21973	0	0	0	0	0	0.152791	0.087051	0.203288	-0.720596	1	1	-1.18645	1	1	-0.68779	1	1	-1.16562	1	1
hsa-miR-3618	MIMAT0017998	0	0	0	0	0	0	0	0	0	0	0	0	0	0	0	0	0.522306	0	0	0	0	0	0	0	0	0	0	0	0	0	0.087051	0	0	1	1	0	1	1	-0.690097	1	1	-0.390381	1	1
hsa-miR-3619-3p	MIMAT0019219	0	0	0	0	0	0	0	0	0	0	0	0	0	0	0	0	0	0	0	0	0	0	0	0	0	0	0	0	0	0	0	0	0	1	1	0	1	1	0	1	1	0	1	1
hsa-miR-3619-5p	MIMAT0017999	0	0	0	0	0	0	0	0	0	0	0	0	0	0	0	0	0	0	0	0	0	0	0	0	0	0	0	0	0	0	0	0	0	1	1	0	1	1	0	1	1	0	1	1
hsa-miR-3620-3p	MIMAT0018001	0	0	0	0	19.7927	0	0	1.59472	0	0	1.73158	0	0	0	0.714456	0	1.56692	0	1.62388	1.38565	0	0	3.22789	0.609865	0	0.94361	1.64658	0	2.13874	0.407673	0.76274	1.07132	2.614	0.243158	1	1.80441	0.243158	1	2.07816	0.243158	1	2.21954	0.100096	0.657064
hsa-miR-3620-5p	MIMAT0022967	0	0	0	0	0	0	0	1.59472	0	0	0	0	0	0	0	0	0	0	0	0	0	0	0	0	0	0.94361	0	0	0.159472	0	0	0.157268	1.6678	1	1	0.958359	1	1	1.87913	1	1	1.7663	0.714286	1
hsa-miR-3621	MIMAT0018002	0	0	0	0	0	0	0	0	0	0	0	0	0	0	0	0	0	0	0	0	0	0	0	0	0	0	0	0	0	0	0	0	0	1	1	0	1	1	0	1	1	0	1	1
hsa-miR-3622a-3p	MIMAT0018004	0	0	0	0	0	0	0	0	0	0	0	0	0	0	0	0	0	0	0	0	0	0	0	0	0	0	0	0	0	0	0	0	0	1	1	0	1	1	0	1	1	0	1	1
hsa-miR-3622a-5p	MIMAT0018003	0	0	0	0	0	0	0	0	0	0	0	0	0	0	0	0	0	0	0	0	0	0	0	0	0	0	0	0	0	0	0	0	0	1	1	0	1	1	0	1	1	0	1	1
hsa-miR-3622b-3p	MIMAT0018006	0	0	0	0	0	0	0	0	0	0	0	0	0	0	0	0	0	0	0	0	0	0	0	0	0	0	0	0	0	0	0	0	0	1	1	0	1	1	0	1	1	0	1	1
hsa-miR-3622b-5p	MIMAT0018005	0	0	0	0	0	0	0	0	0	0	0	0	0	0	0	0	0	0	0	0	0	0	0	0	0	0	0	0	0	0	0	0	0	1	1	0	1	1	0	1	1	0	1	1
hsa-miR-362-3p	MIMAT0004683	0	0	0	0	0	0	0	1.59472	0	0	4.32896	0	0.916744	0	2.85782	1.43647	4.17845	2.95265	5.41292	6.92823	0	0	2.15193	3.65919	0	1.88722	0	3.27223	0.159472	1.59	3.24537	1.82843	-1.31413	0.642292	1	-1.41961	0.642292	1	-2.25059	0.165766	1	-1.83046	0.0936489	0.631951
hsa-miR-362-5p	MIMAT0000705	69.1214	15.128	45.1786	0	0	0	0	12.7577	0	0	43.2896	350.104	401.534	3.63418	7.85902	18.6741	40.2176	27.312	46.0098	12.4708	208.62	15.7012	15.0635	17.6861	11.9634	21.703	3.29316	4.90835	14.2186	137.516	58.3885	12.4363	-2.67871	0.000722815	0.0136922	0.744216	0.709807	1	-1.42247	0.0480658	0.477418	-1.73103	0.0174144	0.154458
hsa-miR-363-3p	MIMAT0000707	0	0	0	0	0	57.2533	0	20.7313	0	0	39.8264	31.5409	40.3367	7.26835	27.1493	17.2376	38.1283	38.3844	84.4415	78.9818	11.8087	68.3466	19.3673	54.278	39.8782	117.951	14.8192	21.2695	7.79846	27.2266	53.3486	44.5939	-2.04515	0.0179715	0.222712	-2.75028	0.00127731	0.0277658	-3.02149	0.000482451	0.00962	-2.67854	0.000567248	0.00759768
hsa-miR-363-5p	MIMAT0003385	0	0	0	0	0	0	0	0	0	0	0	0	0	0	0	0	0	0.738162	0	0	0	0	0	0	0	0	0	0	0	0	0.123027	0	0	1	1	0	1	1	-0.691339	1	1	-0.390927	1	1
hsa-miR-3646	MIMAT0018065	0	0	0	0	0	0	0	0	0	0	0	0	0	0	0	0	0	0	0	0	0	0	0	0	0	0	0	0	0	0	0	0	0	1	1	0	1	1	0	1	1	0	1	1
hsa-miR-3648	MIMAT0018068	6.58299	0	15.0595	0	0	0	0	1.59472	0	0	0	0	0	0	0	1.43647	0	0.738162	0	0	0	0.923602	0	0	0	0	1.64658	0	2.32373	0.239411	0.276961	0.27443	2.95042	0.343299	1	2.94963	0.343299	1	2.79389	0.343299	1	3.13037	0.0301986	0.249491
hsa-miR-3649	MIMAT0018069	0	0	0	0	0	0	0	0	0	0	0	0	0	0	0	0	0	0	0	0	0	0	0	0	0	0	0	0	0	0	0	0	0	1	1	0	1	1	0	1	1	0	1	1
hsa-miR-3650	MIMAT0018070	0	0	0	0	0	0	0	0	0	0	0	0	0	0	0	0	0	0	0	0	0	0	0	0	0	0	0	0	0	0	0	0	0	1	1	0	1	1	0	1	1	0	1	1
hsa-miR-3651	MIMAT0018071	0	0	0	76.8895	0	0	0	3.18943	0	0	0	4.73114	2.75023	0	0.714456	0	1.04461	0	0.541292	15.2421	0	0	2.15193	0	0	0.94361	0	1.63612	8.00789	1.36597	2.80467	0.788608	2.24996	0.309947	1	2.87683	0.116445	1	1.35973	0.659763	1	2.09651	0.133295	0.827865
hsa-miR-3652	MIMAT0018072	0	7.56398	0	0	0	0	0	0	0	0	0	1.57705	0.916744	3.63418	1.42891	0	0.522306	0	0.541292	1.38565	3.93622	0	0	0	0	0.94361	1.64658	0	0.756398	1.25948	1.06424	0.431698	-0.569769	1	1	0.542084	1	1	0.0852569	1	1	-0.0589959	1	1
hsa-miR-3654	MIMAT0018074	13.166	7.56398	0	0	8.4826	0	0	7.97359	0	0	0	0	1.83349	0	0	0	0.522306	0	0	0	3.93622	1.8472	1.07596	0.609865	1.32927	1.88722	0	0	3.71862	0.305581	1.05096	0.817053	3.57122	0.0997708	0.925034	2.70412	0.0682262	0.687969	3.14179	0.0682262	0.632643	3.22072	0.00106857	0.0133044
hsa-miR-3655	MIMAT0018075	0	0	0	0	0	0	0	0	0	0	0	1.57705	1.83349	0	0.714456	0	0	0	0	0	0	0	0	0	0	0	0	0	0	0.687498	0	0	-1.84087	0.75	1	0	1	1	0	1	1	-1.17678	0.830054	1
hsa-miR-3657	MIMAT0018077	0	0	0	0	0	0	0	0	0	0	0	0	0	0	0	0	0	0	0	0	0	0	0	0	0	0	0	0	0	0	0	0	0	1	1	0	1	1	0	1	1	0	1	1
hsa-miR-3658	MIMAT0018078	0	0	0	0	0	0	0	0	0	0	0	0	0	0	0	0	0	0	0	0	0	0	0	0	0	0	0	0	0	0	0	0	0	1	1	0	1	1	0	1	1	0	1	1
hsa-miR-3659	MIMAT0018080	0	0	0	0	0	0	0	0	0	0	0	0	0	0	0	0	0	0	0	0	0	0	0	0	0	0.94361	0	0	0	0	0	0.157268	0	1	1	-0.719562	1	1	0	1	1	-0.391216	1	1
hsa-miR-365a-3p	MIMAT0000710	0	0	0	0	0	0	0	20.7313	0	0	8.65792	6.30819	2.75023	10.9025	7.14456	8.61881	10.9684	16.9777	7.57809	4.15694	0	15.7012	8.6077	8.5381	6.64636	3.77444	3.29316	1.63612	2.07313	7.39704	9.2304	5.41598	-0.403177	0.430503	1	-0.0305973	0.814279	1	-0.823767	0.150434	1	-0.466282	0.108931	0.696675
hsa-miR-365a-5p	MIMAT0009199	0	0	0	0	0	0	0	0	0	0	0	0	1.83349	0	0	0	0.522306	0	0	0	0	1.8472	0	0	0	0	0	1.63612	0	0.305581	0.394918	0.272686	-1.18638	1	1	-0.759949	1	1	-1.52727	0.75	1	-1.52886	0.831989	1
hsa-miR-365b-3p	MIMAT0022834	0	0	0	0	0	0	0	25.5155	0	0	9.52371	3.15409	6.41721	9.08544	7.14456	10.0553	7.83459	13.2869	16.7801	1.38565	0	18.472	5.37981	6.09865	2.65854	6.60527	6.58632	1.63612	2.55155	7.56338	9.62654	4.82745	-0.25517	0.564698	1	0.34222	1	1	-0.680612	0.168312	1	-0.273285	0.221911	1
hsa-miR-365b-5p	MIMAT0022833	6.58299	15.128	0	0	0	0	0	4.78415	0	0	0.865792	0	0	0	0	0	0	0	1.08258	1.38565	0	0	0	0	0	1.88722	0	0	2.64951	0.144299	0.411372	0.314537	3.32531	0.226753	1	2.85301	0.226753	1	2.79947	0.226753	1	3.1599	0.0065972	0.0665238
hsa-miR-3660	MIMAT0018081	0	0	0	0	0	0	0	0	0	0	0	0	0	0	0	0	0	0	0	0	0	0	0	0	0	0	0	0	0	0	0	0	0	1	1	0	1	1	0	1	1	0	1	1
hsa-miR-3661	MIMAT0018082	32.915	30.2559	0	0	0	0	0	4.78415	0	0	0.865792	0	0	1.81709	0	0	0	0	0	0	0	0.923602	0	0.609865	1.32927	1.88722	0	0	6.7955	0.447147	0.153934	0.637726	4.06429	0.0237629	0.278846	3.53168	0.0237629	0.300091	4.87458	0.0306015	0.328563	4.25742	8.44574e-06	0.000158852
hsa-miR-3662	MIMAT0018083	0	0	0	0	0	0	0	1.59472	0	0	0	0	0	0	0	0	0	0	0.541292	1.38565	0	0	0	0	0	0	0	0	0.159472	0	0.321156	0	1.6588	1	1	1.66892	1	1	0.709259	1	1	1.45923	1	1
hsa-miR-3663-3p	MIMAT0018085	9.87449	0	0	0	0	0	0	0	0	0	0	0	0	0	0	0	0	0	0	0	0	0	0	0	0	0	0	0	0.987449	0	0	0	2.97997	0.806344	1	2.99286	0.806344	1	3.24423	0.806344	1	3.57945	0.107152	0.688056
hsa-miR-3663-5p	MIMAT0018084	0	0	0	0	0	0	0	0	0	0	0	0	0	0	0	0	0	0	0	0	0	0	0	0	0	0	0	0	0	0	0	0	0	1	1	0	1	1	0	1	1	0	1	1
hsa-miR-3664-3p	MIMAT0019220	0	0	0	0	0	0	0	0	0	0	0	1.57705	0	0	0.714456	0	0.522306	2.21449	0.541292	0	0	1.8472	1.07596	0	0	0	0	0	0	0.381917	0.854215	0.179327	-1.20327	1	1	-0.729821	1	1	-2.41087	0.75	1	-2.01964	0.543577	1
hsa-miR-3664-5p	MIMAT0018086	0	0	0	0	0	0	0	0	0	0	0	0	0	0	0	0	0	0	0	0	0	0	0	0	0	0	0	0	0	0	0	0	0	1	1	0	1	1	0	1	1	0	1	1
hsa-miR-3665	MIMAT0018087	0	0	0	0	0	0	0	0	0	0	0	0	0	0	0	0	0	0	0	0	0	0	0	0	0	0	0	0	0	0	0	0	0	1	1	0	1	1	0	1	1	0	1	1
hsa-miR-3666	MIMAT0018088	0	0	0	0	0	0	0	0	0	0	0	0	0	0	0	0	0	0	0	0	0	0	0	0	0	0	0	0	0	0	0	0	0	1	1	0	1	1	0	1	1	0	1	1
hsa-miR-3667-3p	MIMAT0018090	0	0	0	0	0	0	0	0	0	0	0	0	0	0	0	0	0	0	0	0	0	0	0	0	0	0	0	0	0	0	0	0	0	1	1	0	1	1	0	1	1	0	1	1
hsa-miR-3667-5p	MIMAT0018089	0	0	0	0	0	0	0	0	0	0	0	0	0	0	0	0	0	0	0	0	0	0	0	0	0	0	0	0	0	0	0	0	0	1	1	0	1	1	0	1	1	0	1	1
hsa-miR-3668	MIMAT0018091	0	0	0	0	0	0	0	0	0	0	0	0	0	0	0	0	0	0	0	0	0	0	0	0	0	0	0	0	0	0	0	0	0	1	1	0	1	1	0	1	1	0	1	1
hsa-miR-3670	MIMAT0018093	0	0	0	0	0	0	0	0	0	0	0	0	0	0	0	0	0	0	0	0	0	0	0	0	0	0	0	0	0	0	0	0	0	1	1	0	1	1	0	1	1	0	1	1
hsa-miR-3671	MIMAT0018094	0	0	0	0	0	0	0	0	0	0	0	0	0	0	0	0	0	0	0	0	0	0	0	0	0	0	0	0	0	0	0	0	0	1	1	0	1	1	0	1	1	0	1	1
hsa-miR-3672	MIMAT0018095	0	0	0	0	0	0	0	0	0	0	0	0	0	0	0	0	0	0	0	0	0	0	0	0	0	0	0	0	0	0	0	0	0	1	1	0	1	1	0	1	1	0	1	1
hsa-miR-367-3p	MIMAT0000719	0	0	0	0	0	0	0	0	0	0	0	0	0	0	0	0	0	0	0	0	0	0	0	0	0	0	0	0	0	0	0	0	0	1	1	0	1	1	0	1	1	0	1	1
hsa-miR-3674	MIMAT0018097	0	0	0	0	0	0	0	0	0	0	0	0	0	0	0	0	0	0	0	0	0	0	0	0	0	0	0	0	0	0	0	0	0	1	1	0	1	1	0	1	1	0	1	1
hsa-miR-3675-3p	MIMAT0018099	0	0	0	0	0	0	0	0	0	0	0	0	0	0	0	0	0	0	0	0	0	0	0	0	0	0	0	0	0	0	0	0	0	1	1	0	1	1	0	1	1	0	1	1
hsa-miR-3675-5p	MIMAT0018098	0	0	0	0	0	0	0	0	0	0	0	0	0	0	0	0	0	0	0	0	0	0	0	0	0	0	0	0	0	0	0	0	0	1	1	0	1	1	0	1	1	0	1	1
hsa-miR-367-5p	MIMAT0004686	0	0	0	0	0	0	0	0	0	0	0	0	0	0	0	0	0	0	0	0	0	0	0	0	0	0	0	0	0	0	0	0	0	1	1	0	1	1	0	1	1	0	1	1
hsa-miR-3677-3p	MIMAT0018101	0	0	0	0	0	0	0	0	0	0	0	0	0	0	0	0	0	0	0	0	0	0	1.07596	0	1.32927	0.94361	1.64658	0	0	0	0	0.832571	0	1	1	-1.87816	0.75	1	0	1	1	-1.18824	0.829663	1
hsa-miR-3677-5p	MIMAT0019221	0	0	0	0	0	0	0	0	0	0	0	0	0	0	0	0	0	0	0	0	0	0	0	0	0	0	0	0	0	0	0	0	0	1	1	0	1	1	0	1	1	0	1	1
hsa-miR-3678-3p	MIMAT0018103	0	0	0	0	0	0	0	1.59472	0	0	0	0	0	0	0	0	0	0	0	0	0	0	0	0	0	0	0	0	0.159472	0	0	0	1.6678	1	1	1.67792	1	1	1.87913	1	1	2.15751	0.714286	1
hsa-miR-3678-5p	MIMAT0018102	0	0	0	0	0	0	0	0	0	0	0	0	0	0	0	0	0	0	0	0	0	0.923602	0	0	0	0	0	0	0	0	0.153934	0	0	1	1	0	1	1	-0.691945	1	1	-0.391194	1	1
hsa-miR-3679-3p	MIMAT0018105	0	0	0	0	0	0	0	0	0	0	0	0	0	0	0	0	0	0	0	0	0	0	0	0	0	0	0	0	0	0	0	0	0	1	1	0	1	1	0	1	1	0	1	1
hsa-miR-3679-5p	MIMAT0018104	0	0	0	0	0	0	0	3.18943	0	0	1.73158	0	2.75023	0	0	0	0	0.738162	0.541292	0	0	0.923602	0	1.82959	0	0	1.64658	0	0.318943	0.746969	0.367176	0.579362	0.249751	1	1	0.543876	1	1	1.02536	1	1	0.635317	1	1
hsa-miR-3680-3p	MIMAT0018107	0	0	0	0	0	0	0	0	0	0	0	0	0	0	0	0	0	0	0	0	0	0	0	0	0	0	0	0	0	0	0	0	0	1	1	0	1	1	0	1	1	0	1	1
hsa-miR-3680-5p	MIMAT0018106	0	0	0	0	0	0	0	0	0	0	0	0	0	0	0	0	0	0	0	0	0	0	0	0	0	0	0	0	0	0	0	0	0	1	1	0	1	1	0	1	1	0	1	1
hsa-miR-3681-3p	MIMAT0018109	0	0	0	0	0	0	0	0	0	0	0	0	0	0	0	0	0	0	0	0	0	0	0	0	0	0	0	0	0	0	0	0	0	1	1	0	1	1	0	1	1	0	1	1
hsa-miR-3681-5p	MIMAT0018108	0	22.6919	0	0	14.1377	0	314.98	0	0	0	0.865792	0	0	0	0	0	1.04461	0	0	0	0	0	1.07596	0	0	0	0	0	35.1809	0.144299	0.174102	0.179327	5.26496	0.0130522	0.173072	5.22254	0.0130522	0.18915	5.21878	0.0115667	0.141359	5.52581	1.21809e-06	2.78481e-05
hsa-miR-3682-3p	MIMAT0018110	0	0	0	0	5.65507	0	0	0	0	0	0	0	0	0	0	0	0	0	0	0	0	0	1.07596	0	0	0	0	0	0.565507	0	0	0.179327	2.4357	1	1	1.71783	1	1	2.68366	1	1	2.60281	0.261729	1
hsa-miR-3682-5p	MIMAT0019222	0	0	0	0	0	0	0	0	0	0	0	0	0	0	0	0	0	0	0	0	0	0	0	0	0	0	0	0	0	0	0	0	0	1	1	0	1	1	0	1	1	0	1	1
hsa-miR-3683	MIMAT0018111	0	0	0	0	0	0	0	0	0	0	0	0	0	0	0	0	0	0	0	0	0	0	0	0	0	0	0	0	0	0	0	0	0	1	1	0	1	1	0	1	1	0	1	1
hsa-miR-3684	MIMAT0018112	0	0	0	0	0	0	0	0	0	0	0.865792	0	0	0	0	0	0	0	0	0	0	0.923602	0	0	0	0	0	0	0	0.144299	0.153934	0	-0.720878	1	1	0	1	1	-0.691945	1	1	-0.698604	1	1
hsa-miR-3685	MIMAT0018113	0	0	0	0	0	0	0	0	0	0	0	0	0	0	0	0	0	0	0	0	0	0	0	0.609865	0	0	0	0	0	0	0	0.101644	0	1	1	-0.717915	1	1	0	1	1	-0.390649	1	1
hsa-miR-3686	MIMAT0018114	0	0	0	0	0	0	0	0	0	0	0	0	0	0	0	0	0	0	0	0	0	0	0	0	0	0	0	0	0	0	0	0	0	1	1	0	1	1	0	1	1	0	1	1
hsa-miR-3688-3p	MIMAT0018116	0	0	0	0	0	0	0	0	0	0	0	0	0	0	0	0	0	0	0	0	0	0	0	0	0	0	0	0	0	0	0	0	0	1	1	0	1	1	0	1	1	0	1	1
hsa-miR-3688-5p	MIMAT0019223	0	0	0	0	0	0	0	0	0	0	0	0	0	0	0	0	0	0	0	0	0	0	0	0	0	0	0	0	0	0	0	0	0	1	1	0	1	1	0	1	1	0	1	1
hsa-miR-3689a-3p	MIMAT0018118	0	0	0	0	0	0	0	0	0	0	0	0	0	0	0	0	0	0	0	0	0	0	0	0	0	0	0	0	0	0	0	0	0	1	1	0	1	1	0	1	1	0	1	1
hsa-miR-3689a-5p	MIMAT0018117	0	0	0	0	0	0	0	0	0	0	0	0	0	0	0	0	0	0	0	0	0	0	0	0	0	0	0	0	0	0	0	0	0	1	1	0	1	1	0	1	1	0	1	1
hsa-miR-3689b-3p	MIMAT0018181	0	0	0	0	0	0	0	0	0	0	0	0	0	0	0	0	0	0	0	0	0	0	0	0	0	0	0	0	0	0	0	0	0	1	1	0	1	1	0	1	1	0	1	1
hsa-miR-3689b-5p	MIMAT0018180	0	0	0	0	0	0	0	0	0	0	0	0	0	0	0	0	0	0	0	0	0	0	0	0	0	0	0	0	0	0	0	0	0	1	1	0	1	1	0	1	1	0	1	1
hsa-miR-3689c	MIMAT0019007	0	0	0	0	0	0	0	0	0	0	0	0	0	0	0	0	0	0	0	0	0	0	0	0	0	0	0	0	0	0	0	0	0	1	1	0	1	1	0	1	1	0	1	1
hsa-miR-3689d	MIMAT0019008	0	0	0	0	0	0	0	0	0	0	0	0	0	0	0	0	0	0	0	0	0	0	0	0	0	0	0	0	0	0	0	0	0	1	1	0	1	1	0	1	1	0	1	1
hsa-miR-3689e	MIMAT0019009	0	0	0	0	0	0	0	0	0	0	0	0	0	0	0	0	0	0	0	0	0	0	0	0	0	0	0	0	0	0	0	0	0	1	1	0	1	1	0	1	1	0	1	1
hsa-miR-3689f	MIMAT0019010	0	0	0	0	0	0	0	0	0	0	0	0	0	0	0	0	0	0	0	0	0	0	0	0	0	0	0	0	0	0	0	0	0	1	1	0	1	1	0	1	1	0	1	1
hsa-miR-3690	MIMAT0018119	0	0	0	0	0	0	0	0	0	0	0	0	0	0	0.714456	0	0	0	0	0	0	0	0	0	0	0	0	0	0	0.119076	0	0	-0.720173	1	1	0	1	1	0	1	1	-0.390883	1	1
hsa-miR-3691-3p	MIMAT0019224	0	0	0	0	0	0	0	0	0	0	0	0	0	0	0	0	0	0	0	0	0	0	0	0	1.32927	0	0	0	0	0	0	0.221545	0	1	1	-0.72044	1	1	0	1	1	-0.391517	1	1
hsa-miR-3691-5p	MIMAT0018120	9.87449	22.6919	0	38.4447	0	0	0	11.163	0	118.287	0	0	0	0	0	0	1.56692	0	0	1.38565	0	0.923602	0	0	2.65854	0.94361	1.64658	0	20.0462	0	0.646028	0.874789	5.51104	0.00832422	0.11558	3.56614	0.00666928	0.109857	3.78375	0.00537902	0.0746866	4.2339	2.70535e-06	5.69411e-05
hsa-miR-3692-3p	MIMAT0018122	0	0	0	0	0	0	0	0	0	0	0	0	0	0	0	0	0	0	0	0	0	0	0	0	0	0	0	0	0	0	0	0	0	1	1	0	1	1	0	1	1	0	1	1
hsa-miR-3692-5p	MIMAT0018121	0	0	0	0	0	0	0	0	0	0	0	0	0	0	0	0	0	0.738162	0	0	0	0	0	0	0	0	0	0	0	0	0.123027	0	0	1	1	0	1	1	-0.691339	1	1	-0.390927	1	1
hsa-miR-369-3p	MIMAT0000721	3.2915	0	7.52977	0	0	0	0	0	0	0	1.73158	0	6.41721	3.63418	0	0	10.9684	2.21449	5.41292	0	0	0	2.15193	0.609865	2.65854	1.88722	0	0	1.08213	1.96383	3.09931	1.21793	-0.433132	0.952704	1	0.127599	1	1	-1.23594	0.350386	1	-0.657537	0.650251	1
hsa-miR-369-5p	MIMAT0001621	0	0	0	0	0	0	0	0	0	0	0.865792	0	0	0	0	0	1.04461	0.738162	1.08258	0	0	0	1.07596	0	0	0	0	0	0	0.144299	0.47756	0.179327	-0.71337	1	1	-0.726693	1	1	-1.96941	1	1	-1.63356	0.830056	1
hsa-miR-370-3p	MIMAT0000722	6.58299	15.128	0	0	214.892	57.2533	1259.92	1.59472	184.235	118.287	0.865792	1.57705	6.41721	0	0	0	1.04461	0	1.62388	0	3.93622	0	2.15193	0.609865	1.32927	8.49249	0	0	185.789	1.47667	1.10079	2.09726	6.4885	7.91019e-05	0.00209778	6.05542	7.81739e-05	0.00276423	7.19772	1.70877e-05	0.000487275	6.56222	1.0274e-11	9.08223e-10
hsa-miR-370-5p	MIMAT0026483	0	0	0	0	2.82753	0	0	0	0	0	0	0	0	0	0	0	1.04461	0	0	0	0	0	0	0.609865	0	0.94361	0	0	0.282753	0	0.174102	0.258912	1.67551	1	1	0.512189	1	1	0.758934	1	1	1.01857	1	1
hsa-miR-3714	MIMAT0018165	0	0	0	0	0	0	0	0	0	0	0	0	0	0	0	0	0	0	0	0	0	0	0	0	0	0	0	0	0	0	0	0	0	1	1	0	1	1	0	1	1	0	1	1
hsa-miR-371a-3p	MIMAT0000723	0	0	0	0	0	0	0	0	0	0	0	0	0	0	0	0	0	0	0	0	0	0	0	0	0	0	0	0	0	0	0	0	0	1	1	0	1	1	0	1	1	0	1	1
hsa-miR-371a-5p	MIMAT0004687	0	0	0	0	0	0	0	0	0	0	0	0	0	0	0	0	0	0	0	0	0	0	0	0	0	0	0	0	0	0	0	0	0	1	1	0	1	1	0	1	1	0	1	1
hsa-miR-371b-3p	MIMAT0019893	0	0	0	0	0	0	0	0	0	0	0	0	0	0	0	0	0	0	0	0	0	0	0	0	0	0	0	0	0	0	0	0	0	1	1	0	1	1	0	1	1	0	1	1
hsa-miR-371b-5p	MIMAT0019892	0	0	0	0	0	0	0	0	0	0	0	0	0	0	0	0	0	0	0	0	0	0	0	0	0	0	0	0	0	0	0	0	0	1	1	0	1	1	0	1	1	0	1	1
hsa-miR-372-3p	MIMAT0000724	0	0	7.52977	0	0	0	0	0	0	0	0	0	0	0	0	0	0	0	0	0	0	0	0	0	1.32927	0	0	0	0.752977	0	0	0.221545	1.7792	1	1	1.0369	1	1	1.99135	1	1	1.86331	0.263529	1
hsa-miR-372-5p	MIMAT0026484	0	0	0	0	0	0	0	0	0	0	0	0	0	0	0	0	0	0	0	0	0	0	0	0	0	0	0	0	0	0	0	0	0	1	1	0	1	1	0	1	1	0	1	1
hsa-miR-373-3p	MIMAT0000726	134.951	37.8199	225.893	0	62.2057	0	104.993	0	184.235	0	0	0	1.83349	3.63418	0	0	0	0	0	0	0	0	0	1.21973	11.9634	0.94361	0	0	75.0099	0.911277	0	2.35446	6.0555	2.92862e-05	0.000872664	4.8155	0.000137086	0.00417877	8.33635	2.54437e-05	0.000674767	5.91901	1.16315e-11	9.95052e-10
hsa-miR-373-5p	MIMAT0000725	0	0	0	0	0	0	0	0	0	0	0	0	0	0	0	0	0	0	0	0	0	0	0	0	0	0	0	0	0	0	0	0	0	1	1	0	1	1	0	1	1	0	1	1
hsa-miR-374a-3p	MIMAT0004688	29.6235	15.128	22.5893	0	19.7927	0	0	68.5728	0	0	110.821	59.9278	122.844	19.988	70.7312	99.1164	204.744	91.5321	103.387	242.488	35.426	80.3534	44.1145	74.4035	23.9269	88.6993	46.1043	34.3584	15.5706	80.5714	126.322	51.9345	-1.56665	0.000627116	0.0121395	-0.937965	0.0196799	0.259657	-2.21822	7.86613e-06	0.00024707	-1.69395	7.27099e-05	0.00113427
hsa-miR-374a-5p	MIMAT0000727	26.332	15.128	30.1191	0	0	0	0	60.5993	0	0	129.869	164.013	190.683	65.4152	148.607	211.161	572.97	460.613	587.843	134.408	35.426	412.85	125.888	167.713	144.891	45.2933	31.285	68.7168	13.2178	151.625	367.352	97.2977	-2.75342	2.88927e-06	0.000114363	-2.11717	0.000154386	0.00460036	-4.03446	1.81981e-10	3.71242e-08	-3.23916	1.31631e-07	3.92229e-06
hsa-miR-374b-3p	MIMAT0004956	0	0	0	0	0	0	0	0	0	0	0	0	0	0	0	0	0	0	0	0	0	0	0	0	0	0	0	0	0	0	0	0	0	1	1	0	1	1	0	1	1	0	1	1
hsa-miR-374b-5p	MIMAT0004955	0	0	0	0	0	0	0	0	0	0	0	0	0	0	0	0	0	0	0	0	0	0	0	0	0	0	0	0	0	0	0	0	0	1	1	0	1	1	0	1	1	0	1	1
hsa-miR-374c-3p	MIMAT0022735	0	0	0	0	0	0	0	0	0	0	0	0	0	0	0	0	0	0	0	0	0	0	0	0	0	0	0	0	0	0	0	0	0	1	1	0	1	1	0	1	1	0	1	1
hsa-miR-374c-5p	MIMAT0018443	0	0	0	0	0	0	0	0	0	0	0	0	0	0	0	0	0	0	0	0	0	0	0	0	0	0	0	0	0	0	0	0	0	1	1	0	1	1	0	1	1	0	1	1
hsa-miR-375-3p	MIMAT0000728	105.328	75.6398	82.8275	0	2.82753	57.2533	0	170.635	0	118.287	84.8476	22.0787	11.0009	41.793	364.373	70.387	55.8867	39.8608	20.5691	19.399	31.4898	20.3192	9.68366	168.323	89.0612	32.0827	365.541	265.051	61.2798	99.08	31.2541	154.957	-0.515856	0.38902	1	-1.15325	0.0900529	0.855886	1.14259	0.224352	1	-0.46629	0.408335	1
hsa-miR-375-5p	MIMAT0037313	0	0	0	0	0	0	0	0	0	0	0	0	0	0	0	0	0.522306	0	0	0	0	0	0	0	0	0	0	0	0	0	0.087051	0	0	1	1	0	1	1	-0.690097	1	1	-0.390381	1	1
hsa-miR-376a-2-5p	MIMAT0022928	0	0	0	0	0	0	0	0	0	0	0	0	0	0	0	0	0.522306	0	0	0	0	0	0	0	0	0	0	0	0	0	0.087051	0	0	1	1	0	1	1	-0.690097	1	1	-0.390381	1	1
hsa-miR-376a-3p	MIMAT0000729	0	0	0	0	2.82753	0	0	0	0	0	0.865792	1.57705	3.66697	0	0	0	0.522306	0.738162	1.62388	0	0	0	1.07596	0.609865	0	1.88722	0	0	0.282753	1.0183	0.480724	0.595508	-0.601039	1	1	-0.113595	1	1	-0.0489332	1	1	-0.295229	1	1
hsa-miR-376a-5p	MIMAT0003386	0	0	0	0	0	0	0	0	0	0	0	0	0	0	0	0	0	0	0.541292	0	0	0	1.07596	0	0	0.94361	0	0	0	0	0.0902153	0.336595	0	1	1	-1.19785	1	1	-0.690245	1	1	-0.951466	1	1
hsa-miR-376b-3p	MIMAT0002172	0	0	0	0	0	0	0	0	0	0	0	0	0	0	0	0	0	0	0	1.38565	0	0	1.07596	0	0	0	0	0	0	0	0.230941	0.179327	0	1	1	-0.719934	1	1	-0.692752	1	1	-0.699179	1	1
hsa-miR-376b-5p	MIMAT0022923	0	0	0	0	0	0	0	0	0	0	0	0	0	0	0	0	0	0	0	0	0	0	0	0	0	0	0	0	0	0	0	0	0	1	1	0	1	1	0	1	1	0	1	1
hsa-miR-376c-3p	MIMAT0000720	0	0	0	0	5.65507	0	0	0	0	0	2.59738	0	9.16744	0	0	0	2.61153	1.47632	3.78904	0	0	1.8472	2.15193	1.21973	0	1.88722	0	0	0.565507	1.9608	1.62068	0.876479	-0.691471	0.341461	1	0.246779	1	1	-0.561752	0.9531	1	-0.415857	0.59296	1
hsa-miR-376c-5p	MIMAT0022861	0	0	0	0	0	0	0	0	0	0	0	0	0	0	0	0	0	0	0	0	0	0	0	0	0	0	0	0	0	0	0	0	0	1	1	0	1	1	0	1	1	0	1	1
hsa-miR-377-3p	MIMAT0000730	0	0	0	0	0	0	0	1.59472	0	0	0	0	1.83349	0	0.714456	0	2.08922	0	0.541292	0	0	0	1.07596	0	0	0	0	0	0.159472	0.424657	0.438419	0.179327	0.0858838	1	1	0.886676	1	1	-0.105237	0.75	1	0.233635	1	1
hsa-miR-377-5p	MIMAT0004689	0	0	0	0	8.4826	0	0	0	0	0	0.865792	0	1.83349	0	0	0	0.522306	0	0	0	0	0	1.07596	0	0	5.66166	0	0	0.84826	0.44988	0.087051	1.12294	1.39749	0.805876	1	0.489118	1	1	2.53312	0.805876	1	1.3446	0.956801	1
hsa-miR-378a-3p	MIMAT0000732	2162.51	1709.46	1106.88	288.336	3941.58	0	1049.93	347.648	368.471	118.287	301.296	749.097	736.145	150.818	37.1517	25.8564	170.272	67.9109	139.653	212.004	492.028	89.5894	331.396	206.134	168.818	854.911	251.927	109.62	1109.31	333.394	195.243	320.468	1.76974	0.0303556	0.344247	1.82619	0.0255701	0.313944	2.54747	0.00260941	0.0400009	2.00695	0.00022646	0.00321162
hsa-miR-378a-5p	MIMAT0000731	98.7449	121.024	0	0	124.411	0	0	14.3525	0	0	12.9869	11.0393	20.1684	5.45126	2.85782	0	10.4461	3.69081	5.41292	4.15694	7.87245	6.46522	1.07596	6.09865	1.32927	36.8008	4.93974	3.27223	35.8532	8.75061	6.34074	8.91944	2.44959	0.0217836	0.259059	2.41275	0.0299168	0.360634	2.92691	0.00670046	0.0897455	2.59168	0.000229583	0.00323859
hsa-miR-378b	MIMAT0014999	0	0	0	0	0	0	0	0	0	0	0.865792	1.57705	0	0	0	0	0	0	0	0	0	0	2.15193	0	0	0	0	0	0	0.40714	0	0.358654	-1.21746	1	1	-1.21283	0.75	1	0	1	1	-1.18949	0.830857	1
hsa-miR-378c	MIMAT0016847	19.749	7.56398	7.52977	0	28.2753	0	0	3.18943	0	0	1.73158	11.0393	9.16744	5.45126	0.714456	0	2.61153	0	1.62388	4.15694	3.93622	0	4.30385	3.65919	0	6.60527	3.29316	1.63612	6.63075	4.68401	2.05476	3.2496	1.32884	0.393036	1	1.72722	0.124541	1	2.5979	0.0480364	0.477418	1.8174	0.0503851	0.375341
hsa-miR-378d	MIMAT0018926	3.2915	0	0	0	8.4826	0	0	0	0	0	2.59738	11.0393	1.83349	1.81709	0	0	0.522306	0	1.08258	0	3.93622	0.923602	1.07596	0.609865	1.32927	2.83083	0	0	1.17741	2.88121	1.07745	0.974321	-0.113636	0.816079	1	1.04852	1	1	1.47198	1	1	0.677224	1	1
hsa-miR-378e	MIMAT0018927	3.2915	0	0	0	0	0	0	0	0	0	0	0	0	0	0	0	0.522306	0	0	0	0	0	0	0	0	0	0	0	0.32915	0	0.087051	0	1.67094	1	1	1.68106	1	1	1.19217	1	1	1.77065	0.714286	1
hsa-miR-378f	MIMAT0018932	9.87449	15.128	0	0	2.82753	0	0	0	0	0	0	0	0	0	0.714456	0	0	0	0	0	0	0	1.07596	1.82959	0	2.83083	0	1.63612	2.783	0.119076	0	1.22875	3.3262	0.229217	1	1.47385	0.595438	1	4.28684	0.341748	1	2.7312	0.0220776	0.190097
hsa-miR-378h	MIMAT0018984	0	0	0	0	0	0	0	0	0	0	0	0	0	0	0	0	0	0	0	0	0	0	0	0	0	0	0	0	0	0	0	0	0	1	1	0	1	1	0	1	1	0	1	1
hsa-miR-378i	MIMAT0019074	9.87449	7.56398	0	0	25.4478	0	104.993	4.78415	0	0	4.32896	7.88523	6.41721	0	0	2.87294	2.61153	2.95265	2.70646	0	0	0	5.37981	1.82959	2.65854	11.3233	0	1.63612	15.2664	3.58406	1.37844	3.80456	1.48865	0.229749	1	1.35901	0.229749	1	2.50523	0.00872689	0.111805	1.74126	0.0269237	0.225954
hsa-miR-378j	MIMAT0024612	0	0	0	0	0	0	0	0	0	0	0	0	0	0	0	0	0	0	0	0	0	0	0	0	0	0	0	0	0	0	0	0	0	1	1	0	1	1	0	1	1	0	1	1
hsa-miR-379-3p	MIMAT0004690	0	0	0	0	0	0	0	0	0	0	0	0	0	0	0	0	1.04461	0	0.541292	0	0	0	0	0	0	0	0	0	0	0	0.264317	0	0	1	1	0	1	1	-1.50491	1	1	-0.949674	1	1
hsa-miR-379-5p	MIMAT0000733	23.0405	7.56398	0	0	333.649	0	0	3.18943	184.235	0	1.73158	1.57705	5.50046	1.81709	0	0	3.65614	1.47632	4.87163	0	0	1.8472	5.37981	3.04932	0	20.7594	4.93974	0	55.1678	1.77103	1.97522	5.68805	4.76859	0.000682035	0.0131069	3.22176	0.0108209	0.16213	4.53391	0.000578264	0.0110328	4.03453	7.45392e-07	1.78088e-05
hsa-miR-380-3p	MIMAT0000735	0	0	0	0	0	0	0	0	0	0	0	0	0	0	0.714456	0	0	0	0	0	0	0.923602	0	0	0	0	0	0	0	0.119076	0.153934	0	-0.720173	1	1	0	1	1	-0.691945	1	1	-0.698365	1	1
hsa-miR-380-5p	MIMAT0000734	0	0	0	0	0	0	0	0	0	0	0	0	0	0	0	0	0	0	0	0	0	0	0	0	0	0	0	0	0	0	0	0	0	1	1	0	1	1	0	1	1	0	1	1
hsa-miR-381-3p	MIMAT0000736	13.166	0	15.0595	0	11.3101	0	0	12.7577	0	0	11.2553	6.30819	23.8353	9.08544	0	1.43647	55.3644	19.9304	26.5233	13.8565	3.93622	5.54161	68.8616	18.9058	9.3049	63.2219	16.4658	0	5.22934	8.65345	20.8587	29.46	0.0915405	0.867519	1	-1.64291	0.0132124	0.190431	-1.18495	0.0619639	0.580665	-1.09954	0.0366556	0.294578
hsa-miR-381-5p	MIMAT0022862	0	0	0	0	0	0	0	0	0	0	0	0	0	0	0	0	0	0	0	0	0	0	0	0	0	0	0	0	0	0	0	0	0	1	1	0	1	1	0	1	1	0	1	1
hsa-miR-382-3p	MIMAT0022697	0	0	0	0	0	0	0	0	0	0	0	0	2.75023	1.81709	0	0	2.08922	0	0.541292	1.38565	0	0.923602	2.15193	1.21973	1.32927	2.83083	3.29316	0	0	0.76122	0.823294	1.80415	-1.86493	0.75	1	-2.91461	0.29341	1	-2.36168	0.75	1	-2.91853	0.348055	1
hsa-miR-382-5p	MIMAT0000737	0	0	0	0	14.1377	0	0	0	0	118.287	0	0	0	0	0	0	0	0	0	0	0	0	0	0	0	0	0	0	13.2425	0	0	0	4.12924	0.135	1	4.143	0.135	1	4.40978	0.135	1	4.76935	0.00129551	0.0158327
hsa-miR-383-3p	MIMAT0026485	0	0	0	0	0	0	0	0	0	0	0	0	0	0	0	0	0	0	0	0	0	0	0	0	0	0	0	0	0	0	0	0	0	1	1	0	1	1	0	1	1	0	1	1
hsa-miR-383-5p	MIMAT0000738	0	0	0	0	0	0	0	0	0	0	0	0	0	0	0	0	0	0	0	0	0	0	0	0	0	0	0	0	0	0	0	0	0	1	1	0	1	1	0	1	1	0	1	1
hsa-miR-384	MIMAT0001075	0	0	0	0	0	0	0	0	0	0	0	0	0	0	0	0	0	0	0	0	0	0	0	0	0	0	0	0	0	0	0	0	0	1	1	0	1	1	0	1	1	0	1	1
hsa-miR-3907	MIMAT0018179	0	0	0	0	0	0	0	0	0	0	1.73158	0	0	0	0	1.43647	0	0	0	1.38565	0	0	0	0	0	0	0	0	0	0.528009	0.230941	0	-1.56116	0.75	1	0	1	1	-0.721837	1	1	-1.18445	0.830038	1
hsa-miR-3908	MIMAT0018182	0	0	0	0	0	0	0	0	0	0	0	0	0	0	0	0	0	0	0	0	0	0	0	0	0	0	0	0	0	0	0	0	0	1	1	0	1	1	0	1	1	0	1	1
hsa-miR-3909	MIMAT0018183	0	7.56398	0	0	5.65507	0	0	9.5683	0	0	6.92634	33.118	7.33395	7.26835	6.43011	11.4918	4.70075	5.16713	8.11938	2.77129	19.6811	7.38882	4.30385	7.31838	3.98782	4.71805	11.5261	3.27223	2.27874	12.0947	7.97142	5.8544	-1.26308	0.040181	0.438518	-0.280224	0.441825	1	-0.553808	0.286999	1	-0.77991	0.0640707	0.457993
hsa-miR-3910	MIMAT0018184	0	0	0	0	0	0	0	0	0	0	0	0	0	0	0	0	0	0	0	0	0	0	0	0	0	0	0	0	0	0	0	0	0	1	1	0	1	1	0	1	1	0	1	1
hsa-miR-3911	MIMAT0018185	3.2915	7.56398	0	0	0	0	0	0	0	0	0	0	0	0	0	0	0	0	0	0	0	0	0	0	0	0	1.64658	0	1.08555	0	0	0.27443	2.51739	0.791582	1	1.77238	0.791582	1	2.76555	0.791582	1	2.67958	0.0976771	0.645984
hsa-miR-3912-3p	MIMAT0018186	0	0	0	0	0	0	0	11.163	0	0	10.3895	6.30819	7.33395	3.63418	7.85902	12.9282	20.3699	14.7632	10.8258	19.399	7.87245	17.5484	5.37981	7.31838	5.31709	8.49249	1.64658	1.63612	1.1163	8.07551	15.1298	4.96508	-1.17018	0.113839	1	-0.559131	0.309422	1	-2.08405	0.00286736	0.0434529	-1.47467	0.00679221	0.0682309
hsa-miR-3912-5p	MIMAT0027036	0	0	0	0	0	0	0	0	0	0	0	0	0	0	0	0	0	0	0	0	0	0	0	0	0	0	0	0	0	0	0	0	0	1	1	0	1	1	0	1	1	0	1	1
hsa-miR-3913-3p	MIMAT0019225	0	0	0	0	0	0	0	0	0	0	0	0	0	0	0	0	0	0	0	0	0	0	0	0	0	0	0	0	0	0	0	0	0	1	1	0	1	1	0	1	1	0	1	1
hsa-miR-3913-5p	MIMAT0018187	0	0	0	0	0	0	0	0	0	0	0	0	0	0	0	0	0	0	0	0	0	0	0	0	0	0	0	0	0	0	0	0	0	1	1	0	1	1	0	1	1	0	1	1
hsa-miR-3914	MIMAT0018188	0	0	0	0	0	0	0	0	0	0	0	0	0	0	0	0	0	0	0	0	0	0	0	0	0	0	0	0	0	0	0	0	0	1	1	0	1	1	0	1	1	0	1	1
hsa-miR-3915	MIMAT0018189	0	0	0	0	0	0	0	0	0	0	0	0	0	0	0	0	0	0	0	0	0	0	0	0	0	0	0	0	0	0	0	0	0	1	1	0	1	1	0	1	1	0	1	1
hsa-miR-3916	MIMAT0018190	0	0	0	0	0	0	0	1.59472	0	0	0	0	0	0	0	0	0	0	0	0	0	0	0	0	0	0	0	0	0.159472	0	0	0	1.6678	1	1	1.67792	1	1	1.87913	1	1	2.15751	0.714286	1
hsa-miR-3917	MIMAT0018191	0	0	0	0	0	0	0	1.59472	0	0	2.59738	1.57705	0.916744	0	2.14337	0	0	0	0	0	0	0.923602	1.07596	0.609865	2.65854	0	0	0	0.159472	1.20576	0.153934	0.724062	-0.953671	0.75	1	-0.244267	0.75	1	1.09429	1	1	-0.270485	0.632488	1
hsa-miR-3918	MIMAT0018192	0	0	0	0	0	0	0	0	0	0	0	0	0	0	0	1.43647	0	0	0	0	0	0	0	0	0	0	0	0	0	0.239411	0	0	-0.722204	1	1	0	1	1	0	1	1	-0.391573	1	1
hsa-miR-3919	MIMAT0018193	0	0	0	0	0	0	0	0	0	0	0	0	0	0	0	0	0	0	0	0	0	0	0	0	0	0	0	0	0	0	0	0	0	1	1	0	1	1	0	1	1	0	1	1
hsa-miR-3920	MIMAT0018195	0	0	0	0	0	0	0	0	0	0	0	0	0	0	0	0	0	0	0	0	0	0	0	0	0	0	0	0	0	0	0	0	0	1	1	0	1	1	0	1	1	0	1	1
hsa-miR-3921	MIMAT0018196	0	0	0	0	0	0	0	0	0	0	0	0	0	0	0	0	0	0	0	0	0	0	0	0	0	0	0	0	0	0	0	0	0	1	1	0	1	1	0	1	1	0	1	1
hsa-miR-3922-3p	MIMAT0018197	164.575	75.6398	150.595	76.8895	25.4478	0	1364.91	1.59472	184.235	0	0	0	0	0	0.714456	1.43647	0	0	1.08258	0	3.93622	0	0	0.609865	0	1.88722	0	0	204.389	0.358488	0.836468	0.416181	8.13716	6.50384e-07	3.11938e-05	7.8946	6.30518e-07	5.22542e-05	7.95836	5.18093e-07	2.32879e-05	8.1806	1.88129e-19	7.12739e-17
hsa-miR-3922-5p	MIMAT0019227	0	0	0	0	0	0	0	0	0	0	0	0	0	0	0	0	0	0	0	0	0	0	0	0	0	0	0	0	0	0	0	0	0	1	1	0	1	1	0	1	1	0	1	1
hsa-miR-3923	MIMAT0018198	0	0	0	0	0	0	0	0	0	0	0	0	0	0	0	0	0	0	0	0	0	0	0	0	0	0	0	0	0	0	0	0	0	1	1	0	1	1	0	1	1	0	1	1
hsa-miR-3924	MIMAT0018199	0	0	0	0	0	0	0	0	0	0	0	0	0	0	0	0	0	0	0	0	0	0	0	0	0	0	0	0	0	0	0	0	0	1	1	0	1	1	0	1	1	0	1	1
hsa-miR-3925-3p	MIMAT0019228	0	0	0	0	0	0	0	0	0	0	0	0	0	0	0	0	0	0	0	0	0	0	0	0	0	0	1.64658	0	0	0	0	0.27443	0	1	1	-0.720855	1	1	0	1	1	-0.39166	1	1
hsa-miR-3925-5p	MIMAT0018200	0	0	0	0	0	0	0	0	0	0	0	0	0	0	0	0	0	0	0	0	0	0	0	0	0	0	0	0	0	0	0	0	0	1	1	0	1	1	0	1	1	0	1	1
hsa-miR-3926	MIMAT0018201	0	0	0	0	0	0	0	0	0	0	0	0	0	0	0	0	0	0	0	0	0	0	0	0	0	0.94361	0	0	0	0	0	0.157268	0	1	1	-0.719562	1	1	0	1	1	-0.391216	1	1
hsa-miR-3927-3p	MIMAT0018202	0	0	0	0	0	0	0	0	0	0	0	0	0	0	0	0	0	0	0	0	0	0	0	0	0	0	0	0	0	0	0	0	0	1	1	0	1	1	0	1	1	0	1	1
hsa-miR-3927-5p	MIMAT0022970	0	0	0	0	0	0	0	0	0	0	0	0	0	0	0.714456	0	0	0	0	0	0	0	0	0	0	0	0	0	0	0.119076	0	0	-0.720173	1	1	0	1	1	0	1	1	-0.390883	1	1
hsa-miR-3928-3p	MIMAT0018205	0	0	15.0595	0	2.82753	0	0	4.78415	0	0	0.865792	0	0	0	0	0	0	0.738162	1.08258	0	0	0	0	1.82959	0	0.94361	3.29316	0	2.26712	0.144299	0.303458	1.01106	3.09218	0.338929	1	1.57115	0.789742	1	2.6168	0.338929	1	2.42211	0.0395752	0.312362
hsa-miR-3928-5p	MIMAT0027037	0	0	0	0	0	0	0	0	0	0	0	1.57705	0	0	0.714456	0	0	0	0	0	0	0	0	0	0	0	0	0	0	0.381917	0	0	-1.19995	1	1	0	1	1	0	1	1	-0.698805	1	1
hsa-miR-3929	MIMAT0018206	0	7.56398	0	0	0	0	0	1.59472	0	0	0	0	0	0	0	0	0	0	0	0	0	0	0	0	0	0	0	0	0.91587	0	0	0	2.43315	0.789285	1	2.44515	0.789285	1	2.68062	0.789285	1	2.99907	0.259872	1
hsa-miR-3934-3p	MIMAT0022975	0	0	0	0	0	0	0	0	0	0	0	0	0	0	0	0	0	0	0	0	0	0	0	0	0	0	0	0	0	0	0	0	0	1	1	0	1	1	0	1	1	0	1	1
hsa-miR-3934-5p	MIMAT0018349	39.498	7.56398	0	0	0	0	0	14.3525	0	0	2.59738	6.30819	0.916744	3.63418	5.71565	0	1.56692	2.21449	3.78904	5.54258	0	1.8472	5.37981	1.21973	2.65854	5.66166	6.58632	4.90835	6.14144	3.19536	2.49337	4.4024	1.74474	0.168171	1	1.34642	0.30949	1	2.00968	0.0539795	0.524372	1.70367	0.0714544	0.501315
hsa-miR-3935	MIMAT0018350	0	0	0	0	0	0	0	3.18943	0	0	0	0	0	0	0	0	0	0	0	0	0	0	0	0	0	0	0	0	0.318943	0	0	0	2.41896	1	1	2.43096	1	1	2.66648	1	1	2.98384	0.255306	1
hsa-miR-3936	MIMAT0018351	0	0	0	0	0	0	0	0	0	0	0	0	0	0	0	0	0	0	0	0	0	0	0	0	0	0	0	0	0	0	0	0	0	1	1	0	1	1	0	1	1	0	1	1
hsa-miR-3937	MIMAT0018352	0	0	0	0	0	0	0	0	0	0	0	0	0	0	0	0	0	0	0	0	0	0	0	0	0	0	0	0	0	0	0	0	0	1	1	0	1	1	0	1	1	0	1	1
hsa-miR-3938	MIMAT0018353	0	0	0	0	0	0	0	0	0	0	0	0	0	0	0	0	0	0	0	0	0	0	0	0.609865	0	0	0	0	0	0	0	0.101644	0	1	1	-0.717915	1	1	0	1	1	-0.390649	1	1
hsa-miR-3939	MIMAT0018355	0	0	0	0	0	0	0	1.59472	0	0	0.865792	0	0	0	0	0	0.522306	0	0	0	0	0.923602	0	0.609865	0	0	0	0	0.159472	0.144299	0.240985	0.101644	0.925049	1	1	0.952107	1	1	0.697148	1	1	0.977273	1	1
hsa-miR-3940-3p	MIMAT0018356	0	0	0	0	2.82753	0	0	0	0	0	0.865792	1.57705	0	5.45126	0	0	0	2.95265	0.541292	4.15694	0	0	0	0	0	0	0	0	0.282753	1.31568	1.27515	0	-0.586548	1	1	1.69052	1	1	-0.812862	0.645792	1	-0.266921	0.849677	1
hsa-miR-3940-5p	MIMAT0019229	0	0	0	0	0	0	0	0	0	0	0	0	0	0	0	0	0	0	0	0	0	0	0	0	0	0	0	0	0	0	0	0	0	1	1	0	1	1	0	1	1	0	1	1
hsa-miR-3941	MIMAT0018357	0	0	0	0	0	0	0	0	0	0	0	0	0	0	0	0	0	0	0	0	0	0	0	0	0	0	0	0	0	0	0	0	0	1	1	0	1	1	0	1	1	0	1	1
hsa-miR-3942-3p	MIMAT0019230	0	0	0	0	0	0	0	0	0	0	0	0	0	0	0	0	0	0	0	0	0	0.923602	0	0	0	0	0	0	0	0	0.153934	0	0	1	1	0	1	1	-0.691945	1	1	-0.391194	1	1
hsa-miR-3942-5p	MIMAT0018358	0	0	0	0	0	0	0	0	0	0	0	0	0	0	0	0	0.522306	0.738162	0.541292	0	0	0	1.07596	0	1.32927	0	0	0	0	0	0.300293	0.400872	0	1	1	-1.21503	1	1	-1.487	1	1	-1.34716	1	1
hsa-miR-3943	MIMAT0018359	0	0	0	0	0	0	0	0	0	0	0	0	0	0	0	0	0.522306	0	0	0	0	0	0	0.609865	0	0	0	0	0	0	0.087051	0.101644	0	1	1	-0.717915	1	1	-0.690097	1	1	-0.697319	1	1
hsa-miR-3944-3p	MIMAT0018360	0	0	0	0	0	0	0	0	0	0	0	0	0	0	0	0	0	0	0	0	0	0	0	0	0	0	0	0	0	0	0	0	0	1	1	0	1	1	0	1	1	0	1	1
hsa-miR-3944-5p	MIMAT0019231	0	0	0	0	0	0	0	0	0	0	0	0	0	0	0	0	0.522306	0	0	0	0	0	0	0	0	0	0	0	0	0	0.087051	0	0	1	1	0	1	1	-0.690097	1	1	-0.390381	1	1
hsa-miR-3945	MIMAT0018361	0	0	0	0	0	0	0	0	0	0	0	0	0	0	0	0	0	0	0	0	0	0	0	0	0	0	0	0	0	0	0	0	0	1	1	0	1	1	0	1	1	0	1	1
hsa-miR-3960	MIMAT0019337	0	0	0	0	0	0	0	0	0	0	0	0	0	0	0	0	0	0	0	0	0	0	0	0	0	0	0	0	0	0	0	0	0	1	1	0	1	1	0	1	1	0	1	1
hsa-miR-3972	MIMAT0019357	0	0	0	0	0	0	0	0	0	0	0	0	0	0	0	0	0	0	0	0	0	0	0	0	0	0	0	0	0	0	0	0	0	1	1	0	1	1	0	1	1	0	1	1
hsa-miR-3973	MIMAT0019358	0	0	0	0	0	0	0	0	0	0	0	0	0	0	0	0	0	0	0	0	0	0	0	0	0	0	0	0	0	0	0	0	0	1	1	0	1	1	0	1	1	0	1	1
hsa-miR-3974	MIMAT0019359	0	0	0	0	0	0	0	0	0	0	0	0	0	0	0	0	0	0	0	0	0	0	0	0	0	0	0	0	0	0	0	0	0	1	1	0	1	1	0	1	1	0	1	1
hsa-miR-3975	MIMAT0019360	0	0	0	0	0	0	0	0	0	0	0	0	0	0	0	0	0	0	0	0	0	0	0	0	0	0	0	0	0	0	0	0	0	1	1	0	1	1	0	1	1	0	1	1
hsa-miR-3976	MIMAT0019361	0	0	0	0	0	0	0	0	0	0	0	0	0	0	0	0	0	0	0	0	0	0	0	0	0	0	0	0	0	0	0	0	0	1	1	0	1	1	0	1	1	0	1	1
hsa-miR-3977	MIMAT0019362	0	0	0	0	0	0	0	0	0	0	0	0	0	0	0	0	0	0	0	0	0	0	0	0	0	0	0	0	0	0	0	0	0	1	1	0	1	1	0	1	1	0	1	1
hsa-miR-3978	MIMAT0019363	0	0	0	0	0	0	0	0	0	0	0	0	0	0	0	0	0	0	0	0	0	0	0	0	0	0	0	0	0	0	0	0	0	1	1	0	1	1	0	1	1	0	1	1
hsa-miR-409-3p	MIMAT0001639	98.7449	113.46	120.476	57.6671	2018.86	171.76	104.993	59.0045	0	354.862	20.779	9.46228	98.0916	14.5367	4.28674	7.18234	20.3699	8.85795	33.0188	11.0852	3.93622	12.0068	78.5453	18.2959	15.9513	345.361	67.5098	0	309.983	25.7231	14.8792	87.6106	3.64728	0.000552438	0.0111837	1.89528	0.0514364	0.559055	4.40687	5.68603e-05	0.00142258	2.91761	2.53365e-05	0.000433499
hsa-miR-409-5p	MIMAT0001638	0	0	0	0	0	0	0	0	0	0	0.865792	0	0	0	0	0	0	0	0.541292	0	0	0	2.15193	0	0	1.88722	0	0	0	0.144299	0.0902153	0.673191	-0.711321	1	1	-1.85238	0.75	1	-0.671031	1	1	-1.52571	0.832474	1
hsa-miR-410-3p	MIMAT0002171	0	0	0	0	0	0	0	7.97359	0	0	4.32896	3.15409	5.50046	5.45126	0.714456	2.87294	10.9684	3.69081	6.4955	5.54258	0	0	20.4433	3.04932	0	21.703	3.29316	0	0.797359	3.67036	4.44955	8.08147	-0.615707	0.586268	1	-1.74709	0.0649062	0.667459	-1.02068	0.213989	1	-1.24277	0.0660027	0.469274
hsa-miR-410-5p	MIMAT0026558	0	0	0	0	0	0	0	0	0	0	0	0	0	0	0	0	0	0	0	0	0	0	0	0	0	0	0	0	0	0	0	0	0	1	1	0	1	1	0	1	1	0	1	1
hsa-miR-411-3p	MIMAT0004813	0	0	0	0	0	0	0	0	0	0	0	0	0	0	0	0	1.04461	0	0	0	0	0	0	0	0	0	0	0	0	0	0.174102	0	0	1	1	0	1	1	-1.15444	1	1	-0.697052	1	1
hsa-miR-411-5p	MIMAT0003329	0	0	0	0	8.4826	0	0	4.78415	0	0	2.59738	1.57705	4.58372	7.26835	0	1.43647	6.26767	1.47632	8.11938	20.7847	0	1.8472	7.53174	1.21973	0	15.0978	3.29316	1.63612	1.32668	2.91049	6.41588	4.79642	0.134923	0.817551	1	-0.622675	0.350705	1	-1.04094	0.23647	1	-0.604067	0.225183	1
hsa-miR-412-3p	MIMAT0002170	0	0	0	0	0	0	0	0	0	0	0	0	0	0	0	0	0	0	0	0	0	0	0	0	0	0	0	0	0	0	0	0	0	1	1	0	1	1	0	1	1	0	1	1
hsa-miR-412-5p	MIMAT0026557	0	0	0	0	0	0	0	0	0	0	0	1.57705	0.916744	0	0	0	0	0	0	0	0	0	0	0.609865	0	1.88722	0	0	0	0.415632	0	0.416181	-1.21998	1	1	-1.52236	0.75	1	0	1	1	-1.3641	0.830523	1
hsa-miR-421	MIMAT0003339	3.2915	0	0	0	5.65507	0	0	318.943	184.235	0	90.9082	59.9278	38.5032	23.6221	132.889	97.6799	118.041	132.131	120.708	99.7665	27.5536	79.4298	68.8616	73.1838	90.3905	61.3346	34.5782	45.8112	51.2125	73.9217	96.2717	62.36	-0.47079	0.481317	1	-0.225491	0.694144	1	-0.854358	0.242362	1	-0.539633	0.352324	1
hsa-miR-422a	MIMAT0001339	0	0	0	0	0	0	0	0	0	0	0	0	0	0	0	0	0	0	0	0	0	0	1.07596	0	0	1.88722	0	0	0	0	0	0.493864	0	1	1	-1.55805	0.75	1	0	1	1	-0.955533	1	1
hsa-miR-423-3p	MIMAT0001340	0	0	0	0	0	0	0	0	0	0	0	0	0	0	0	0	0	0	0	0	0	0	0	0	0	0	0	0	0	0	0	0	0	1	1	0	1	1	0	1	1	0	1	1
hsa-miR-423-5p	MIMAT0004748	0	0	0	0	0	0	0	0	0	0	0	0	0	0	0	0	0	0	0	0	0	0	0	0	0	0	0	0	0	0	0	0	0	1	1	0	1	1	0	1	1	0	1	1
hsa-miR-424-3p	MIMAT0004749	69.1214	15.128	60.2382	96.1119	59.3782	57.2533	0	52.6257	0	0	6.06054	137.203	57.7548	25.4392	67.8733	40.2211	37.0837	84.8886	50.8814	33.2555	78.7245	51.7217	23.6712	128.681	83.7441	16.985	88.9154	212.695	40.9857	55.7587	56.0926	92.4487	-0.0959143	0.598498	1	-0.822261	0.0810285	0.789917	-0.0991727	0.595325	1	-0.384336	0.238776	1
hsa-miR-424-5p	MIMAT0001341	29.6235	15.128	82.8275	0	0	0	0	20.7313	0	0	17.3158	200.285	144.845	3.63418	75.0179	38.7847	121.175	65.6964	60.0834	103.923	114.15	46.1801	19.3673	168.323	107.671	33.97	49.3974	103.075	14.831	79.9805	85.2015	80.3006	-1.841	0.00354847	0.0553561	-1.84814	0.00325811	0.0630695	-1.93004	0.00244989	0.0386732	-1.87389	0.000520207	0.00700731
hsa-miR-4251	MIMAT0016883	0	0	0	0	0	0	0	0	0	0	0	0	0	0	0	0	0	0	0	0	0	0	0	0	0	0	0	0	0	0	0	0	0	1	1	0	1	1	0	1	1	0	1	1
hsa-miR-4252	MIMAT0016886	0	0	0	0	0	0	0	0	0	0	0	0	0	0	0	0	0	0	0	0	0	0	0	0	0	0	0	0	0	0	0	0	0	1	1	0	1	1	0	1	1	0	1	1
hsa-miR-4253	MIMAT0016882	0	0	0	0	0	0	0	0	0	0	0	0	0	0	0	0	0	0	0	0	0	0	0	0	0	0	0	0	0	0	0	0	0	1	1	0	1	1	0	1	1	0	1	1
hsa-miR-425-3p	MIMAT0001343	55.9554	45.3839	22.5893	134.557	96.1361	0	0	20.7313	0	0	26.8396	18.9246	8.25069	18.1709	47.1541	31.6023	21.9369	8.85795	23.2756	22.1703	3.93622	13.854	20.4433	7.31838	26.5854	12.2669	31.285	17.9973	37.5353	25.157	15.6718	19.3161	0.9916	0.266575	1	1.39378	0.0926275	0.868015	1.62755	0.0322895	0.341163	1.31647	0.0336966	0.275813
hsa-miR-4254	MIMAT0016884	0	0	0	0	0	0	0	0	0	0	0	0	0	0	0	0	0	0	0	0	0	0	0	0	0	0	0	0	0	0	0	0	0	1	1	0	1	1	0	1	1	0	1	1
hsa-miR-4255	MIMAT0016885	0	0	0	0	0	0	0	0	0	0	0	0	0	0	0	0	0	0	0	0	0	0	0	0	0	0	0	0	0	0	0	0	0	1	1	0	1	1	0	1	1	0	1	1
hsa-miR-425-5p	MIMAT0003393	299.526	302.559	248.482	96.1119	870.88	0	104.993	570.909	368.471	0	200.864	225.518	216.351	150.818	206.478	60.3317	68.9444	98.9137	145.608	44.3407	181.066	127.457	342.156	139.049	180.781	447.271	281.565	142.342	286.193	176.727	111.055	255.527	0.825065	0.211248	1	0.29438	0.733853	1	1.50156	0.0205736	0.227338	0.783082	0.109282	0.696675
hsa-miR-4256	MIMAT0016877	0	0	0	0	0	0	0	0	0	0	0	0	0	0	0	0	0	0	0	0	0	0	0	0	0	0	0	0	0	0	0	0	0	1	1	0	1	1	0	1	1	0	1	1
hsa-miR-4257	MIMAT0016878	0	0	0	0	0	0	0	0	0	0	0	0	0	0	0	0	0	0	0	0	0	0	0	0	0	0	0	0	0	0	0	0	0	1	1	0	1	1	0	1	1	0	1	1
hsa-miR-4258	MIMAT0016879	0	0	0	0	0	0	0	0	0	0	0	0	0	0	0	0	0	0	0	0	0	0	0	0	0	0	0	0	0	0	0	0	0	1	1	0	1	1	0	1	1	0	1	1
hsa-miR-4259	MIMAT0016880	0	0	0	0	0	0	0	0	0	0	0	0	0	0	0	0	0	0	0	0	0	0	0	0	0	0	0	0	0	0	0	0	0	1	1	0	1	1	0	1	1	0	1	1
hsa-miR-4260	MIMAT0016881	0	0	0	0	0	0	0	0	0	0	0	0	0	0	0	0	0	0	0	0	0	0	0	0	0	0	0	0	0	0	0	0	0	1	1	0	1	1	0	1	1	0	1	1
hsa-miR-4261	MIMAT0016890	0	0	0	0	0	0	0	0	0	0	0	0	0	0	0	0	0	0	0	0	0	0	0	0	0	0	0	0	0	0	0	0	0	1	1	0	1	1	0	1	1	0	1	1
hsa-miR-4262	MIMAT0016894	0	0	0	0	0	0	0	0	0	0	0	0	0	0	0	0	0	0	0	0	0	0	0	0	0	0	0	0	0	0	0	0	0	1	1	0	1	1	0	1	1	0	1	1
hsa-miR-4263	MIMAT0016898	0	0	0	0	0	0	0	0	0	0	0	0	0	0	0	0	0	0	0	0	0	0	0	0	0	0	0	0	0	0	0	0	0	1	1	0	1	1	0	1	1	0	1	1
hsa-miR-4264	MIMAT0016899	0	0	0	0	0	0	0	0	0	0	0	0	0	0	0	0	0	0	0	0	0	0	0	0	0	0	0	0	0	0	0	0	0	1	1	0	1	1	0	1	1	0	1	1
hsa-miR-4265	MIMAT0016891	0	0	0	0	0	0	0	0	0	0	0	0	0	0	0	0	0	0	0	0	0	0	0	0	0	0	0	0	0	0	0	0	0	1	1	0	1	1	0	1	1	0	1	1
hsa-miR-4266	MIMAT0016892	0	0	0	0	0	0	0	0	0	0	0	0	0	0	0	0	0	0	0	0	0	0	0	0	0	0	0	0	0	0	0	0	0	1	1	0	1	1	0	1	1	0	1	1
hsa-miR-4267	MIMAT0016893	0	0	0	0	0	0	0	0	0	0	0	0	0	0	0	0	0	0	0	0	0	0	0	0	0	0	0	0	0	0	0	0	0	1	1	0	1	1	0	1	1	0	1	1
hsa-miR-4268	MIMAT0016896	0	0	0	0	0	0	0	0	0	0	0	0	0	0	0	0	0	0	0	0	0	0	0	0	0	0	0	0	0	0	0	0	0	1	1	0	1	1	0	1	1	0	1	1
hsa-miR-4269	MIMAT0016897	0	0	0	0	0	0	0	0	0	0	0	0	0	0	0	0	0	0	0	0	0	0	0	0	0	0	0	0	0	0	0	0	0	1	1	0	1	1	0	1	1	0	1	1
hsa-miR-4270	MIMAT0016900	0	0	0	0	0	0	0	0	0	0	0	0	0	0	0	0	0	0	0	0	0	0	0	0	0	0	0	0	0	0	0	0	0	1	1	0	1	1	0	1	1	0	1	1
hsa-miR-4271	MIMAT0016901	0	0	0	0	0	0	0	0	0	0	0	0	0	0	0	0	0	0	0	0	0	0	0	0	0	0	0	0	0	0	0	0	0	1	1	0	1	1	0	1	1	0	1	1
hsa-miR-4272	MIMAT0016902	0	0	0	0	0	0	0	0	0	0	0	0	0	0	0	0	0	0	0	0	0	0	0	0	0	0	0	0	0	0	0	0	0	1	1	0	1	1	0	1	1	0	1	1
hsa-miR-4273	MIMAT0016903	0	0	0	0	0	0	0	0	0	0	0	0	0	0	0	0	0	0	0	0	0	0	0	0	0	0	0	0	0	0	0	0	0	1	1	0	1	1	0	1	1	0	1	1
hsa-miR-4274	MIMAT0016906	0	0	0	0	0	0	0	0	0	0	0	0	0	0	0	0	0	0	0	0	0	0	0	0	0	0	0	0	0	0	0	0	0	1	1	0	1	1	0	1	1	0	1	1
hsa-miR-4275	MIMAT0016905	0	0	0	0	0	0	0	0	0	0	0	0	0	0	0	0	0	0	0	0	0	0	0	0	0	0	0	0	0	0	0	0	0	1	1	0	1	1	0	1	1	0	1	1
hsa-miR-4276	MIMAT0016904	0	0	0	0	0	0	0	0	0	0	0	0	0	0	0	0	0	0	0	0	0	0	0	0	0	0	0	0	0	0	0	0	0	1	1	0	1	1	0	1	1	0	1	1
hsa-miR-4277	MIMAT0016908	0	0	0	0	0	0	0	0	0	0	0	0	0	0	0	0	0	0	0	0	0	0	0	0	0	0	0	0	0	0	0	0	0	1	1	0	1	1	0	1	1	0	1	1
hsa-miR-4278	MIMAT0016910	0	0	0	0	0	0	0	0	0	0	0	0	0	0	0	0	0	0	0	0	0	0	0	0	0	0	0	0	0	0	0	0	0	1	1	0	1	1	0	1	1	0	1	1
hsa-miR-4279	MIMAT0016909	0	0	0	0	0	0	0	0	0	0	0	0	0	0	0	0	0	0	0	0	0	0	0	0	0	0	0	0	0	0	0	0	0	1	1	0	1	1	0	1	1	0	1	1
hsa-miR-4280	MIMAT0016911	0	0	0	0	0	0	0	0	0	0	0	0	0	0	0	0	0	0	0	0	0	0	0	0	0	0	0	0	0	0	0	0	0	1	1	0	1	1	0	1	1	0	1	1
hsa-miR-4281	MIMAT0016907	0	0	0	0	0	0	0	0	0	0	0	0	0	0	0	0	0	0	0	0	0	0	0	0	0	0	0	0	0	0	0	0	0	1	1	0	1	1	0	1	1	0	1	1
hsa-miR-4282	MIMAT0016912	0	0	0	0	0	0	0	0	0	0	0	0	0	0	0	0	0	0	0	0	0	0	0	0	0	0	0	0	0	0	0	0	0	1	1	0	1	1	0	1	1	0	1	1
hsa-miR-4283	MIMAT0016914	0	0	0	0	0	0	0	0	0	0	0	0	0	0	0	0	0	0	0	0	0	0	0	0	0	0	0	0	0	0	0	0	0	1	1	0	1	1	0	1	1	0	1	1
hsa-miR-4284	MIMAT0016915	0	0	0	0	0	0	0	0	0	0	0	0	0	0	0	0	0	0	0	0	0	0	0	0	0	0	0	0	0	0	0	0	0	1	1	0	1	1	0	1	1	0	1	1
hsa-miR-4285	MIMAT0016913	0	0	0	0	0	0	0	0	0	0	0	0	0	0	0	0	0	0	0	0	0	0	0	0	0	0	0	0	0	0	0	0	0	1	1	0	1	1	0	1	1	0	1	1
hsa-miR-4286	MIMAT0016916	3.2915	0	0	0	0	0	0	0	0	0	0	0	0	0	0	0	0	0	0	0	0	0	0	0	0	0	0	0	0.32915	0	0	0	1.67094	1	1	1.68106	1	1	1.88227	1	1	2.16103	0.714286	1
hsa-miR-4287	MIMAT0016917	0	0	0	0	0	0	0	0	0	0	0	0	0	0	0	0	0	0	0	0	0	0	0	0	0	0	0	0	0	0	0	0	0	1	1	0	1	1	0	1	1	0	1	1
hsa-miR-4288	MIMAT0016918	0	0	0	0	0	0	0	0	0	0	0	0	0	0	0	0	0	0	0	0	0	0	0	0	0	0	0	0	0	0	0	0	0	1	1	0	1	1	0	1	1	0	1	1
hsa-miR-4289	MIMAT0016920	0	0	0	0	0	0	0	0	0	0	0	0	0	0	0	0	0	0	0	0	0	0	0	0	0	0	0	0	0	0	0	0	0	1	1	0	1	1	0	1	1	0	1	1
hsa-miR-429	MIMAT0001536	0	7.56398	0	0	0	0	0	14.3525	0	0	49.3501	6.30819	1.83349	283.466	420.1	298.786	128.487	168.301	201.361	96.9952	0	259.532	137.723	167.713	215.342	44.3497	51.044	148.886	2.19164	176.641	142.446	127.51	-5.26622	3.55943e-07	1.96658e-05	-4.79789	2.411e-06	0.000152238	-4.97514	1.27409e-06	5.04311e-05	-5.04181	1.16165e-07	3.54102e-06
hsa-miR-4290	MIMAT0016921	0	0	0	0	0	0	0	0	0	0	0	0	0	0	0	0	0	0	0	0	0	0	0	0	0	0	0	0	0	0	0	0	0	1	1	0	1	1	0	1	1	0	1	1
hsa-miR-4291	MIMAT0016922	0	0	0	0	0	0	0	0	0	0	0	0	0	0	0	0	0	0	0	0	0	0	0	0	0	0	0	0	0	0	0	0	0	1	1	0	1	1	0	1	1	0	1	1
hsa-miR-4292	MIMAT0016919	0	0	0	0	0	0	0	0	0	0	0	0	0	0	0	0	0	0	0	0	0	0	0	0	0	0	0	0	0	0	0	0	0	1	1	0	1	1	0	1	1	0	1	1
hsa-miR-4293	MIMAT0016848	0	0	0	0	0	0	0	0	0	0	0	0	0	0	0	0	0	0	0	0	0	0	0	0	0	0	0	0	0	0	0	0	0	1	1	0	1	1	0	1	1	0	1	1
hsa-miR-4294	MIMAT0016849	0	0	0	0	0	0	0	0	0	0	0	0	0	0	0	0	0	0	0	0	0	0	0	0	0	0	0	0	0	0	0	0	0	1	1	0	1	1	0	1	1	0	1	1
hsa-miR-4295	MIMAT0016844	0	0	0	0	0	0	0	0	0	0	0	0	0	0	0	0	0	0	0	0	0	0	0	0	0	0	0	0	0	0	0	0	0	1	1	0	1	1	0	1	1	0	1	1
hsa-miR-4296	MIMAT0016845	0	0	0	0	0	0	0	0	0	0	0	0	0	0	0	0	0	0	0	0	0	0	0	0	0	0	0	0	0	0	0	0	0	1	1	0	1	1	0	1	1	0	1	1
hsa-miR-4297	MIMAT0016846	0	0	0	0	0	0	0	0	0	0	0	0	0	0	0	0	0	0	0	0	0	0	0	0	0	0	0	0	0	0	0	0	0	1	1	0	1	1	0	1	1	0	1	1
hsa-miR-4298	MIMAT0016852	0	0	0	0	0	0	0	0	0	0	0	0	0	0	0	0	0	0	0	0	0	0	0	0	0	0	0	0	0	0	0	0	0	1	1	0	1	1	0	1	1	0	1	1
hsa-miR-4299	MIMAT0016851	0	0	0	0	0	0	0	0	0	0	0	0	0	0	0	0	0	0	0	0	0	0	0	0	0	0	0	0	0	0	0	0	0	1	1	0	1	1	0	1	1	0	1	1
hsa-miR-4300	MIMAT0016853	0	0	0	0	0	0	0	0	0	0	0	0	0	0	0	0	0	0	0	0	0	0	0	0	0	0	0	0	0	0	0	0	0	1	1	0	1	1	0	1	1	0	1	1
hsa-miR-4301	MIMAT0016850	0	0	0	0	0	0	0	0	0	0	0.865792	0	0	0	0	0	0	0	0	0	0	0	0	0	0	0	0	0	0	0.144299	0	0	-0.720878	1	1	0	1	1	0	1	1	-0.391123	1	1
hsa-miR-4302	MIMAT0016855	0	0	0	0	0	0	0	0	0	0	0	0	0	0	0	0	0	0	0	0	0	0	0	0	0	0	0	0	0	0	0	0	0	1	1	0	1	1	0	1	1	0	1	1
hsa-miR-4303	MIMAT0016856	0	0	0	0	0	0	0	0	0	0	0	0	0	0	0	0	0	0	0	0	0	0	0	0	0	0	0	0	0	0	0	0	0	1	1	0	1	1	0	1	1	0	1	1
hsa-miR-4304	MIMAT0016854	0	0	0	0	0	0	0	0	0	0	0	0	0	0	0	0	0	0	0	0	0	0	0	0	0	0	0	0	0	0	0	0	0	1	1	0	1	1	0	1	1	0	1	1
hsa-miR-4305	MIMAT0016857	0	0	0	0	0	0	0	0	0	0	0	0	0	0	0	0	0	0	0	0	0	0	0	0	0	0	0	0	0	0	0	0	0	1	1	0	1	1	0	1	1	0	1	1
hsa-miR-4306	MIMAT0016858	0	0	0	0	0	0	0	0	0	0	0	0	0	0	0	0	0.522306	0	0	0	0	0	0	0	0	0	0	0	0	0	0.087051	0	0	1	1	0	1	1	-0.690097	1	1	-0.390381	1	1
hsa-miR-4307	MIMAT0016860	0	0	0	0	0	0	0	0	0	0	0	0	0	0	0	0	0	0	0	0	0	0	0	0	0	0	0	0	0	0	0	0	0	1	1	0	1	1	0	1	1	0	1	1
hsa-miR-4308	MIMAT0016861	0	0	0	0	0	0	0	0	0	0	0	0	0	0	0	0	0	0	0	0	0	0	0	0	0	0	0	0	0	0	0	0	0	1	1	0	1	1	0	1	1	0	1	1
hsa-miR-4309	MIMAT0016859	0	0	0	0	0	0	0	0	0	0	0	0	0	0	0	0	0	0	0	0	0	0	0	0	0	0	0	0	0	0	0	0	0	1	1	0	1	1	0	1	1	0	1	1
hsa-miR-4310	MIMAT0016862	0	0	0	0	0	0	0	0	0	0	0	0	0	0	0	0	0	0	0	0	0	0	0	0	0	0	0	0	0	0	0	0	0	1	1	0	1	1	0	1	1	0	1	1
hsa-miR-4311	MIMAT0016863	0	0	0	0	0	0	0	0	0	0	0	0	0	0	0	0	0	0	0	0	0	0	0	0	0	0	0	0	0	0	0	0	0	1	1	0	1	1	0	1	1	0	1	1
hsa-miR-4312	MIMAT0016864	0	0	0	0	0	0	0	0	0	0	0	0	0	0	0	0	0	0	0	0	0	0	0	0	0	0	0	0	0	0	0	0	0	1	1	0	1	1	0	1	1	0	1	1
hsa-miR-4313	MIMAT0016865	0	0	0	0	0	0	0	0	0	0	0	0	0	0	0	0	0	0	0	0	0	0	0	0	0	0	0	0	0	0	0	0	0	1	1	0	1	1	0	1	1	0	1	1
hsa-miR-431-3p	MIMAT0004757	0	0	0	0	53.7231	0	0	0	0	0	0.865792	0	1.83349	1.81709	0	0	0.522306	0	0	1.38565	0	0	2.15193	0	0	1.88722	1.64658	0	5.37231	0.752728	0.317992	0.947621	3.26964	0.0546955	0.564407	3.01214	0.0546955	0.584889	4.21523	0.0437872	0.441535	3.55277	0.000582621	0.00776437
hsa-miR-4314	MIMAT0016868	0	0	0	0	0	0	0	0	0	0	0	0	0	0	0	0	0	0	0	0	0	0	0	0	0	0	0	0	0	0	0	0	0	1	1	0	1	1	0	1	1	0	1	1
hsa-miR-4315	MIMAT0016866	0	0	0	0	0	0	0	0	0	0	0	0	0	0	0	0	0	0	0	0	0	0	0	0	0	0	0	0	0	0	0	0	0	1	1	0	1	1	0	1	1	0	1	1
hsa-miR-431-5p	MIMAT0001625	0	0	7.52977	19.2224	330.821	0	0	1.59472	368.471	0	0.865792	0	5.50046	0	0	0	0	0	1.62388	0	0	0	5.37981	1.21973	2.65854	15.0978	0	0	72.7639	1.06104	0.270646	4.05931	5.50274	0.000597573	0.0118266	3.86006	0.00857011	0.135285	6.8153	0.000537567	0.0103306	4.9753	6.32408e-07	1.58221e-05
hsa-miR-4316	MIMAT0016867	0	0	0	0	0	0	0	0	0	0	0	0	0	0	0	0	0	0	0	0	0	0	0	0	0	0	0	0	0	0	0	0	0	1	1	0	1	1	0	1	1	0	1	1
hsa-miR-4317	MIMAT0016872	0	0	0	0	0	0	0	0	0	0	0	0	0	0	0	0	0	0	0	0	0	0	0	0	0	0	0	0	0	0	0	0	0	1	1	0	1	1	0	1	1	0	1	1
hsa-miR-4318	MIMAT0016869	0	0	0	0	0	0	0	0	0	0	0	0	0	0	0	0	0	0	0	0	0	0	0	0	0	0	0	0	0	0	0	0	0	1	1	0	1	1	0	1	1	0	1	1
hsa-miR-4319	MIMAT0016870	0	0	0	0	0	0	0	0	0	0	0	0	0	0	0	0	0	0	0	0	0	0	0	0	0	0	0	0	0	0	0	0	0	1	1	0	1	1	0	1	1	0	1	1
hsa-miR-4320	MIMAT0016871	0	0	0	0	0	0	0	0	0	0	0	0	0	0	0	0	0	0	0	0	0	0	0	0	0	0	0	0	0	0	0	0	0	1	1	0	1	1	0	1	1	0	1	1
hsa-miR-4321	MIMAT0016874	0	0	0	0	0	0	0	0	0	0	0	0	0	0	0	0	0	0	0	0	0	0	0	0	0	0	0	0	0	0	0	0	0	1	1	0	1	1	0	1	1	0	1	1
hsa-miR-4322	MIMAT0016873	0	0	0	0	0	0	0	0	0	0	0	0	0	0	0	0	0	0	0	0	0	0	0	0	0	0	0	0	0	0	0	0	0	1	1	0	1	1	0	1	1	0	1	1
hsa-miR-4323	MIMAT0016875	0	0	0	0	0	0	0	0	0	0	0	0	0	0	0	0	0	0	0	0	0	0	0	0	0	0	0	0	0	0	0	0	0	1	1	0	1	1	0	1	1	0	1	1
hsa-miR-432-3p	MIMAT0002815	0	0	0	0	5.65507	0	0	0	0	0	0	0	0	0	0	0	0	0	0	0	0	0	0	0	0	0	0	0	0.565507	0	0	0	2.4357	1	1	2.44773	1	1	2.68365	1	1	3.00202	0.261874	1
hsa-miR-4324	MIMAT0016876	0	0	0	0	0	0	0	0	0	0	0	0	0	0	0	0	0	0	0	0	0	0	0	0	0	0	0	0	0	0	0	0	0	1	1	0	1	1	0	1	1	0	1	1
hsa-miR-4325	MIMAT0016887	0	0	0	0	0	0	0	0	0	0	0	0	0	0	0	0	0	0	0	0	0	0	0	0	0	0	0	0	0	0	0	0	0	1	1	0	1	1	0	1	1	0	1	1
hsa-miR-432-5p	MIMAT0002814	131.66	166.408	105.417	0	2635.26	114.507	1994.87	17.5419	0	1064.59	6.92634	1.57705	4.58372	1.81709	0.714456	2.87294	5.74537	1.47632	5.41292	4.15694	0	0.923602	11.8356	7.31838	1.32927	86.8121	16.4658	0	623.025	3.08193	2.95252	20.6269	7.50606	3.01074e-07	1.73576e-05	4.88212	0.000111996	0.00366684	7.51647	2.50253e-07	1.22902e-05	6.08003	7.10234e-12	7.04092e-10
hsa-miR-4326	MIMAT0016888	0	0	0	0	14.1377	0	0	0	0	0	1.73158	7.88523	2.75023	0	0.714456	1.43647	1.56692	0.738162	0	1.38565	11.8087	2.77081	3.22789	0.609865	1.32927	0.94361	0	0	1.41377	2.41966	3.04503	1.01844	0.305	1	1	1.27415	1	1	0.416919	1	1	0.644933	1	1
hsa-miR-4327	MIMAT0016889	0	0	0	0	0	0	0	0	0	0	0	0	0	0	0	0	0	0	0	0	0	0	0	0	0	0	0	0	0	0	0	0	0	1	1	0	1	1	0	1	1	0	1	1
hsa-miR-4328	MIMAT0016926	0	0	0	0	0	0	0	0	0	0	0	0	0	0	0	0	0	0	0	0	0	0	0	0	0	0	0	0	0	0	0	0	0	1	1	0	1	1	0	1	1	0	1	1
hsa-miR-4329	MIMAT0016923	0	0	0	0	0	0	0	0	0	0	0	0	0	0	0	0	0	0	0	0	0	0	0	0	0	0	0	0	0	0	0	0	0	1	1	0	1	1	0	1	1	0	1	1
hsa-miR-4330	MIMAT0016924	0	0	0	0	0	0	0	0	0	0	0	0	0	0	0	0	0	0	0	0	0	0	0	0	0	0	0	0	0	0	0	0	0	1	1	0	1	1	0	1	1	0	1	1
hsa-miR-433-3p	MIMAT0001627	0	0	0	0	19.7927	0	0	1.59472	0	0	5.19475	0	2.75023	0	0	0	2.61153	0	0.541292	0	0	0	3.22789	0.609865	0	7.54888	1.64658	0	2.13874	1.32416	0.52547	2.1722	1.40677	0.63299	1	0.867304	0.981423	1	2.32454	0.263835	1	1.47272	0.339933	1
hsa-miR-433-5p	MIMAT0026554	0	0	0	0	0	0	0	0	0	0	0	0	0	0	0	0	0	0	0	0	0	0	0	0	0	0	0	0	0	0	0	0	0	1	1	0	1	1	0	1	1	0	1	1
hsa-miR-4418	MIMAT0018930	0	0	0	0	0	0	0	0	0	0	0	0	0	0	0	0	0	0	0	0	0	0	0	0	0	0	0	0	0	0	0	0	0	1	1	0	1	1	0	1	1	0	1	1
hsa-miR-4420	MIMAT0018933	0	0	0	0	0	0	0	0	0	0	0	0	0	0	0	0	0	0	0	0	0	0	0	0	0	0	0	0	0	0	0	0	0	1	1	0	1	1	0	1	1	0	1	1
hsa-miR-4421	MIMAT0018934	0	0	0	0	0	0	0	0	0	0	0	0	0	0	0	0	0	0	0	0	0	0	0	0	0	0	0	0	0	0	0	0	0	1	1	0	1	1	0	1	1	0	1	1
hsa-miR-4422	MIMAT0018935	0	0	0	0	0	0	0	0	0	0	0	0	0	0	0	0	0	0	0.541292	0	0	0	0	0	0	0	0	0	0	0	0.0902153	0	0	1	1	0	1	1	-0.690245	1	1	-0.390446	1	1
hsa-miR-4423-3p	MIMAT0018936	0	0	0	0	0	0	0	0	0	0	0	0	0	0	0	0	0	0	0	0	0	0	0	0	0	0.94361	0	0	0	0	0	0.157268	0	1	1	-0.719562	1	1	0	1	1	-0.391216	1	1
hsa-miR-4423-5p	MIMAT0019232	0	0	0	0	2.82753	0	0	0	0	0	0	0	0	0	0	0	0	0	0	0	0	0	0	0	0	0	0	0	0.282753	0	0	0	1.67045	1	1	1.68057	1	1	1.88178	1	1	2.16049	0.714286	1
hsa-miR-4424	MIMAT0018939	0	0	0	0	0	0	0	0	0	0	0	0	0	0	0	0	0	0	0	0	0	0.923602	0	0	0	0.94361	0	0	0	0	0.153934	0.157268	0	1	1	-0.719562	1	1	-0.691945	1	1	-0.698697	1	1
hsa-miR-4425	MIMAT0018940	0	0	0	0	0	0	0	0	0	0	0	0	0	0	0	0	0	0	0	0	0	0	0	0	0	0	0	0	0	0	0	0	0	1	1	0	1	1	0	1	1	0	1	1
hsa-miR-4426	MIMAT0018941	0	0	0	0	0	0	0	0	0	0	0	0	0	0	0	1.43647	0	0	0	0	0	0	0	0	0	0	0	0	0	0.239411	0	0	-0.722204	1	1	0	1	1	0	1	1	-0.391573	1	1
hsa-miR-4427	MIMAT0018942	0	0	0	0	0	0	0	0	0	0	0	0	0	0	0	0	0	0	0	0	0	0	0	0	0	0	0	0	0	0	0	0	0	1	1	0	1	1	0	1	1	0	1	1
hsa-miR-4428	MIMAT0018943	0	0	0	0	0	0	0	0	0	0	0	0	0	0	0	0	0	0	0	0	0	0	0	0	0	0	0	0	0	0	0	0	0	1	1	0	1	1	0	1	1	0	1	1
hsa-miR-4429	MIMAT0018944	0	0	0	0	0	0	0	0	0	0	0	0	0	0	0	0	0	0	0	0	0	0	0	0	0	0	1.64658	0	0	0	0	0.27443	0	1	1	-0.720855	1	1	0	1	1	-0.39166	1	1
hsa-miR-4430	MIMAT0018945	0	0	0	0	0	0	0	0	0	0	0	0	0	0	0	0	0	0	0	0	0	0	0	0	0	0	0	0	0	0	0	0	0	1	1	0	1	1	0	1	1	0	1	1
hsa-miR-4431	MIMAT0018947	0	0	0	0	0	0	0	0	0	0	0	0	0	0	0	0	0	0	0	0	0	0	0	0	0	0	0	0	0	0	0	0	0	1	1	0	1	1	0	1	1	0	1	1
hsa-miR-4432	MIMAT0018948	0	0	0	0	0	0	0	0	0	0	0	0	0	0	0	0	0	0	0	0	0	0	0	0	0	0	0	0	0	0	0	0	0	1	1	0	1	1	0	1	1	0	1	1
hsa-miR-4433a-3p	MIMAT0018949	0	0	0	0	0	0	0	0	0	0	0	0	0	0	0	0	0	0	0	0	0	0	0	0	0	0	0	0	0	0	0	0	0	1	1	0	1	1	0	1	1	0	1	1
hsa-miR-4433a-5p	MIMAT0020956	0	0	0	0	0	0	0	0	0	0	0	0	0	0	0	0	0	0	0	0	0	0	0	0	0	0	0	0	0	0	0	0	0	1	1	0	1	1	0	1	1	0	1	1
hsa-miR-4433b-3p	MIMAT0030414	0	0	0	0	0	0	0	0	0	0	0	0	0	0	0	0	0	0	0	0	0	0	0	0	0	0	0	0	0	0	0	0	0	1	1	0	1	1	0	1	1	0	1	1
hsa-miR-4433b-5p	MIMAT0030413	0	0	0	0	0	0	0	0	0	0	0	0	0	0	0	0	0	0	0	0	0	0	0	0	0	0	0	0	0	0	0	0	0	1	1	0	1	1	0	1	1	0	1	1
hsa-miR-4434	MIMAT0018950	0	0	0	0	0	0	0	0	0	0	0	0	0	0	0	0	0	0	0	0	0	0	0	0	0	0	0	0	0	0	0	0	0	1	1	0	1	1	0	1	1	0	1	1
hsa-miR-4435	MIMAT0018951	0	0	0	0	0	0	0	7.97359	0	0	0	0	0	0	0.714456	0	0	0.738162	0	0	0	0	0	0	0	0	0	0	0.797359	0.119076	0.123027	0	2.57005	0.520615	1	3.25961	0.520615	1	2.82031	0.520615	1	3.17997	0.0405017	0.317782
hsa-miR-4436a	MIMAT0018952	0	0	0	0	0	0	0	0	0	0	0	0	0	0	0	0	0	0	0	0	0	0	0	0	0	0	0	0	0	0	0	0	0	1	1	0	1	1	0	1	1	0	1	1
hsa-miR-4436b-3p	MIMAT0019941	0	0	0	0	0	0	0	0	0	0	0	0	0	0	0	0	0	0	0	0	0	0	0	0	0	0	0	0	0	0	0	0	0	1	1	0	1	1	0	1	1	0	1	1
hsa-miR-4436b-5p	MIMAT0019940	0	0	0	0	0	0	0	0	0	0	0	0	0	0	0	0	0	0	0	0	0	0	0	0	0	0	0	0	0	0	0	0	0	1	1	0	1	1	0	1	1	0	1	1
hsa-miR-4437	MIMAT0018953	0	0	0	0	0	0	0	0	0	0	0	0	0	0	0	0	0	0	0	0	0	0	0	0	0	0	0	0	0	0	0	0	0	1	1	0	1	1	0	1	1	0	1	1
hsa-miR-4438	MIMAT0018956	0	0	0	0	0	0	0	0	0	0	0	0	0	0	0	0	0	0	0	0	0	0	0	0	0	0	0	0	0	0	0	0	0	1	1	0	1	1	0	1	1	0	1	1
hsa-miR-4439	MIMAT0018957	0	0	0	0	0	0	0	0	0	0	0	0	0	0	0	0	0	0	0	0	0	0	0	0	0	0	0	0	0	0	0	0	0	1	1	0	1	1	0	1	1	0	1	1
hsa-miR-4440	MIMAT0018958	3.2915	0	0	0	0	0	0	7.97359	0	0	0	1.57705	0	0	0	0	0.522306	0	0.541292	0	0	0	0	0	0	0	0	0	1.12651	0.262841	0.177266	0	2.80289	0.513508	1	3.57917	0.513508	1	2.74438	0.513508	1	3.25701	0.0155229	0.139548
hsa-miR-4441	MIMAT0018959	0	0	0	0	0	0	0	0	0	0	0	0	0	0	0	0	0	0	0	0	0	0	0	0	0	0	0	0	0	0	0	0	0	1	1	0	1	1	0	1	1	0	1	1
hsa-miR-4442	MIMAT0018960	0	0	0	0	0	0	0	0	0	0	0	0	0	0	0	0	0	0	0	0	0	0	0	0	0	0	1.64658	0	0	0	0	0.27443	0	1	1	-0.720855	1	1	0	1	1	-0.39166	1	1
hsa-miR-4443	MIMAT0018961	6.58299	0	0	0	0	0	0	0	0	0	0	0	0	0	0	0	0	0	0	0	0	0	0	0.609865	1.32927	0	0	1.63612	0.658299	0	0	0.595875	2.46923	0.794275	1	0.904669	0.794275	1	2.71748	0.794275	1	2.06412	0.589459	1
hsa-miR-4444	MIMAT0018962	0	0	0	0	0	0	0	0	0	0	0	0	0	0	0.714456	1.43647	0	0.738162	0	1.38565	0	0	0	0	0	0	1.64658	1.63612	0	0.358488	0.353968	0.547116	-1.19767	1	1	-1.25895	0.75	1	-1.20229	1	1	-1.55673	0.540007	1
hsa-miR-4445-3p	MIMAT0018964	0	0	0	0	0	0	0	0	0	0	0	0	0	0	0	0	0	0	0	0	0	0	0	0	0	0	0	0	0	0	0	0	0	1	1	0	1	1	0	1	1	0	1	1
hsa-miR-4445-5p	MIMAT0018963	0	0	0	0	0	0	0	0	0	0	0	0	0	0	0	0	0	0	0	0	0	0	0	0	0	0.94361	0	0	0	0	0	0.157268	0	1	1	-0.719562	1	1	0	1	1	-0.391216	1	1
hsa-miR-4446-3p	MIMAT0018965	0	0	0	0	0	0	0	0	0	0	0	0	0	1.81709	0	0	0	0	0.541292	0	0	0	0	0	0	0.94361	1.64658	0	0	0.302848	0.0902153	0.431698	-0.746954	1	1	-1.22025	1	1	-0.676562	1	1	-1.17881	0.829683	1
hsa-miR-4446-5p	MIMAT0019233	0	0	0	0	0	0	0	0	0	0	0	0	0	0	0	0	0	0	0	0	0	0	0	0	0	0	0	0	0	0	0	0	0	1	1	0	1	1	0	1	1	0	1	1
hsa-miR-4447	MIMAT0018966	0	0	0	0	0	0	0	0	0	0	0	0	0	0	0	0	0	0	0	0	0	0	0	0	0	0	0	0	0	0	0	0	0	1	1	0	1	1	0	1	1	0	1	1
hsa-miR-4448	MIMAT0018967	0	0	0	0	0	0	0	0	0	0	0	0	0	0	0	0	0	0	0	0	0	0	0	0	0	0	0	0	0	0	0	0	0	1	1	0	1	1	0	1	1	0	1	1
hsa-miR-4449	MIMAT0018968	0	0	0	0	0	0	0	1.59472	0	0	0	1.57705	2.75023	0	0.714456	0	0.522306	1.47632	0	2.77129	0	0	0	0	0	0	1.64658	0	0.159472	0.840289	0.794987	0.27443	-0.471343	0.75	1	0.844033	1	1	-0.296654	0.75	1	-0.0921072	0.84148	1
hsa-miR-4450	MIMAT0018971	0	0	0	0	0	0	0	0	0	0	0	0	0	0	0	0	0	0	0	0	0	0	0	0	0	0	0	0	0	0	0	0	0	1	1	0	1	1	0	1	1	0	1	1
hsa-miR-4451	MIMAT0018973	0	0	0	0	0	0	0	0	0	0	0	0	0	0	0	0	0	0	0	0	0	0	0	0	0	0	0	0	0	0	0	0	0	1	1	0	1	1	0	1	1	0	1	1
hsa-miR-4452	MIMAT0018974	0	0	0	0	0	0	0	0	0	0	0	0	0	0	0	0	0	0	0	0	0	0	0	0	0	0	0	0	0	0	0	0	0	1	1	0	1	1	0	1	1	0	1	1
hsa-miR-4453	MIMAT0018975	0	0	0	0	2.82753	0	0	0	0	0	0	0	0	0	0	0	0	0	0	0	0	0	0	0	0	0.94361	0	0	0.282753	0	0	0.157268	1.67045	1	1	0.961012	1	1	1.88178	1	1	1.76927	0.714286	1
hsa-miR-4454	MIMAT0018976	0	0	0	0	0	0	0	0	0	0	0	0	0	0	0	0	0	0	0.541292	0	0	0	0	0	0	0	0	0	0	0	0.0902153	0	0	1	1	0	1	1	-0.690245	1	1	-0.390446	1	1
hsa-miR-4455	MIMAT0018977	0	0	0	0	0	0	0	0	0	0	0	0	0	0	0	0	0	0	0	0	0	0	0	0	0	0	0	0	0	0	0	0	0	1	1	0	1	1	0	1	1	0	1	1
hsa-miR-4457	MIMAT0018979	0	0	0	0	0	0	0	0	0	0	0	0	0	0	0	0	0	0	0	0	0	0	0	0	0	0	0	0	0	0	0	0	0	1	1	0	1	1	0	1	1	0	1	1
hsa-miR-4458	MIMAT0018980	0	0	0	0	0	0	0	0	0	0	0	0	0	0	0	0	0	0	0	0	0	0	0	0	0	0	0	0	0	0	0	0	0	1	1	0	1	1	0	1	1	0	1	1
hsa-miR-4460	MIMAT0018982	0	0	0	0	0	0	0	0	0	0	0	0	0	0	0	0	0	0	0	0	0	0	0	0	0	0	0	0	0	0	0	0	0	1	1	0	1	1	0	1	1	0	1	1
hsa-miR-4462	MIMAT0018986	0	0	0	0	0	0	0	0	0	0	0	0	0	0	0	0	0	0	0	0	0	0	0	0	0	0	0	0	0	0	0	0	0	1	1	0	1	1	0	1	1	0	1	1
hsa-miR-4463	MIMAT0018987	0	0	0	0	0	0	0	0	0	0	0	0	0	0	0	0	0	0	0	0	0	0	0	0	0	0	0	0	0	0	0	0	0	1	1	0	1	1	0	1	1	0	1	1
hsa-miR-4464	MIMAT0018988	0	0	0	0	0	0	0	0	0	0	0	0	0	0	0	0	0	0	0	0	0	0	0	0	0	0	0	0	0	0	0	0	0	1	1	0	1	1	0	1	1	0	1	1
hsa-miR-4465	MIMAT0018992	0	0	0	0	0	0	0	4.78415	0	0	0	0	0	0	0	0	0	0	0	0	0	0	0	0	0	0	0	0	0.478415	0	0	0	2.77402	0.790079	1	2.78678	0.790079	1	3.03584	0.790079	1	3.37028	0.260016	1
hsa-miR-4466	MIMAT0018993	0	0	0	0	0	0	0	1.59472	0	0	0	0	0	0	0	0	0	0	0	0	0	0	0	0.609865	0	0	0	0	0.159472	0	0	0.101644	1.6678	1	1	0.960006	1	1	1.87913	1	1	1.76686	0.714286	1
hsa-miR-4467	MIMAT0018994	6.58299	0	7.52977	0	0	0	0	0	0	0	0	0	0	0	0	0	0	0	0	0	0	0.923602	0	0	0	0	0	0	1.41128	0	0.153934	0	3.04315	0.513824	1	3.05601	0.513824	1	2.58537	0.513824	1	3.24946	0.0389125	0.30897
hsa-miR-4468	MIMAT0018995	0	0	0	0	0	0	0	0	0	0	0	0	0	0	0	0	0	0	0	0	0	0	0	0	0	0	0	0	0	0	0	0	0	1	1	0	1	1	0	1	1	0	1	1
hsa-miR-4469	MIMAT0018996	0	0	0	0	0	0	0	0	0	0	0	0	0	0	0	0	0	0	0	0	0	0	0	0	0	0	0	0	0	0	0	0	0	1	1	0	1	1	0	1	1	0	1	1
hsa-miR-4470	MIMAT0018997	0	0	0	0	0	0	0	0	0	0	0	0	0	0	0	0	0	0	0	0	0	0	0	0	0	0	0	0	0	0	0	0	0	1	1	0	1	1	0	1	1	0	1	1
hsa-miR-4471	MIMAT0018998	0	0	0	0	0	0	0	0	0	0	0	0	0	0	0	0	0	0	0	0	0	0	0	0	0	0	0	0	0	0	0	0	0	1	1	0	1	1	0	1	1	0	1	1
hsa-miR-4472	MIMAT0018999	0	0	0	0	0	0	0	0	0	0	0	0	0	0	0	0	0	0	0	0	0	0	0	0	0	0	0	0	0	0	0	0	0	1	1	0	1	1	0	1	1	0	1	1
hsa-miR-4473	MIMAT0019000	0	0	0	0	0	0	0	0	0	0	0	0	0	0	0	0	0	0.738162	0.541292	1.38565	0	0	0	0.609865	0	0	0	0	0	0	0.444183	0.101644	0	1	1	-0.705445	1	1	-1.51778	1	1	-1.16267	1	1
hsa-miR-4474-3p	MIMAT0019001	0	0	0	0	0	0	0	1.59472	0	0	0	0	0	0	0	0	0	1.47632	0.541292	0	0	0	0	0	0	0.94361	0	0	0.159472	0	0.336269	0.157268	1.63724	1	1	0.927925	1	1	0.345235	1	1	0.97139	1	1
hsa-miR-4474-5p	MIMAT0019234	0	0	0	0	0	0	0	0	0	0	0	0	0	0	0	0	0	0	0	0	0	0	0	0	0	0	0	0	0	0	0	0	0	1	1	0	1	1	0	1	1	0	1	1
hsa-miR-4475	MIMAT0019002	0	0	0	0	0	0	0	0	0	0	0	0	0	0	0	0	0	0	0	0	0	0	0	0	0	0	0	0	0	0	0	0	0	1	1	0	1	1	0	1	1	0	1	1
hsa-miR-4476	MIMAT0019003	0	0	0	0	0	0	0	0	0	0	0	0	0	0	0	0	0	0	0	0	0	0	0	0	0	0	0	0	0	0	0	0	0	1	1	0	1	1	0	1	1	0	1	1
hsa-miR-4477a	MIMAT0019004	0	0	0	0	0	0	0	0	0	0	0	0	0	0	0	0	0	0	0	0	0	0	0	0	0	0	0	0	0	0	0	0	0	1	1	0	1	1	0	1	1	0	1	1
hsa-miR-4477b	MIMAT0019005	0	0	0	0	0	0	0	1.59472	0	0	0	0	0	0	0	0	0	0	0	0	0	0	0	0	0	0	0	0	0.159472	0	0	0	1.6678	1	1	1.67792	1	1	1.87913	1	1	2.15751	0.714286	1
hsa-miR-4478	MIMAT0019006	0	0	0	0	0	0	0	0	0	0	0	0	0	0	0	0	0	0	0	0	0	0	0	0	0	0	0	0	0	0	0	0	0	1	1	0	1	1	0	1	1	0	1	1
hsa-miR-4479	MIMAT0019011	0	0	0	0	8.4826	0	0	3.18943	0	0	0	0	0	1.81709	0	1.43647	0	0	0	1.38565	0	0	0	0.609865	0	0	0	0	1.1672	0.542259	0.230941	0.101644	2.18586	0.512611	1	2.81063	0.512611	1	2.98784	0.512611	1	2.87613	0.0608801	0.438734
hsa-miR-448	MIMAT0001532	0	0	0	0	0	0	0	0	0	0	0	0	0	0	0	0	0	0	0	0	0	0	0	0	0	0	0	0	0	0	0	0	0	1	1	0	1	1	0	1	1	0	1	1
hsa-miR-4480	MIMAT0019014	0	0	0	0	0	0	0	0	0	0	0	0	0	0	0	0	0	0	0	0	0	0	0	0	0	0	0	0	0	0	0	0	0	1	1	0	1	1	0	1	1	0	1	1
hsa-miR-4481	MIMAT0019015	0	0	0	0	0	0	0	0	0	0	0	0	0	0	0	0	0	0	0	0	0	0	0	0	0	0	0	0	0	0	0	0	0	1	1	0	1	1	0	1	1	0	1	1
hsa-miR-4482-3p	MIMAT0020958	0	0	0	0	0	0	0	0	0	0	0	0	0	0	0	0	0	0	0.541292	0	0	0	0	0	0	0	0	0	0	0	0.0902153	0	0	1	1	0	1	1	-0.690245	1	1	-0.390446	1	1
hsa-miR-4482-5p	MIMAT0019016	0	0	0	0	0	0	0	0	0	0	0	0	0	0	0	0	0	0	0	0	0	0	0	0	0	0	0	0	0	0	0	0	0	1	1	0	1	1	0	1	1	0	1	1
hsa-miR-4483	MIMAT0019017	0	0	0	0	0	0	0	0	0	0	0	0	0	0	0	0	0	0	0	0	0	0	0	0	0	0	0	0	0	0	0	0	0	1	1	0	1	1	0	1	1	0	1	1
hsa-miR-4484	MIMAT0019018	0	0	0	0	0	0	0	0	0	0	0	0	0	0	0	0	0	0	0	0	0	0	0	0	0	0	0	0	0	0	0	0	0	1	1	0	1	1	0	1	1	0	1	1
hsa-miR-4485-3p	MIMAT0019019	0	0	7.52977	0	11.3101	0	0	36.6785	0	0	0.865792	4.73114	7.33395	5.45126	2.14337	0	24.0261	2.21449	4.33034	0	0	2.77081	0	0.609865	1.32927	2.83083	1.64658	3.27223	5.55184	3.42092	5.55695	1.6148	1.55382	0.254564	1	2.55709	0.118947	1	0.764712	0.970505	1	1.42042	0.202478	1
hsa-miR-4485-5p	MIMAT0032116	0	0	0	0	0	0	0	1.59472	0	0	0	0	0	0	0	0	0.522306	0	0.541292	0	0	0	0	0	0	0	0	0	0.159472	0	0.177266	0	1.6678	1	1	1.67792	1	1	0.72454	1	1	1.4604	0.714286	1
hsa-miR-4486	MIMAT0019020	0	0	0	0	0	0	0	0	0	0	0	0	0	0	0	0	0	0	0	0	0	0	0	0	0	0	0	0	0	0	0	0	0	1	1	0	1	1	0	1	1	0	1	1
hsa-miR-4487	MIMAT0019021	0	0	0	0	0	0	0	0	0	0	0	0	0	1.81709	0	0	0	0	0	0	0	0	0	0	0	0	0	0	0	0.302848	0	0	-0.722628	1	1	0	1	1	0	1	1	-0.391716	1	1
hsa-miR-4488	MIMAT0019022	0	0	0	0	0	0	0	0	0	0	0	0	0.916744	0	0	0	0	0	0	0	0	0	0	0	0	0	0	0	0	0.152791	0	0	-0.721063	1	1	0	1	1	0	1	1	-0.391186	1	1
hsa-miR-4489	MIMAT0019023	0	0	0	0	0	0	0	0	0	0	0	0	0	0	0	0	0	0	0	0	0	0	0	0	0	0	3.29316	0	0	0	0	0.54886	0	1	1	-1.3725	0.75	1	0	1	1	-0.835257	1	1
hsa-miR-4490	MIMAT0019025	0	0	0	0	0	0	0	0	0	0	0	0	0	0	0	0	0	0	0	0	0	0	0	0	0	0	0	0	0	0	0	0	0	1	1	0	1	1	0	1	1	0	1	1
hsa-miR-4491	MIMAT0019026	0	0	0	0	0	0	0	0	0	0	0	0	0	0	0	0	0	0	0	0	0	0	0	0	0	0	0	0	0	0	0	0	0	1	1	0	1	1	0	1	1	0	1	1
hsa-miR-4492	MIMAT0019027	3.2915	0	0	0	0	0	0	1.59472	0	0	0	0	0	0	0	0	0	0	0	0	0	0	0	0	0	0	0	1.63612	0.488621	0	0	0.272686	2.40625	1	1	1.68229	1	1	2.65374	1	1	2.57355	0.257522	1
hsa-miR-4493	MIMAT0019028	0	0	0	0	0	0	0	0	0	0	0	0	0	0	0	0	0	0	0	0	0	0	0	0	0	0	0	0	0	0	0	0	0	1	1	0	1	1	0	1	1	0	1	1
hsa-miR-4494	MIMAT0019029	0	0	0	0	0	0	0	0	0	0	0	0	0	0	0	0	0	0	0	0	0	0	0	0	0	0	0	0	0	0	0	0	0	1	1	0	1	1	0	1	1	0	1	1
hsa-miR-4495	MIMAT0019030	0	0	0	0	0	0	0	0	0	0	0	0	0	0	0	0	0	0	0	0	0	0	0	0	0	0	0	0	0	0	0	0	0	1	1	0	1	1	0	1	1	0	1	1
hsa-miR-4496	MIMAT0019031	0	0	0	0	0	0	0	0	0	0	0	0	0	0	0	0	0	0	0	0	0	0	0	0	0	0	0	0	0	0	0	0	0	1	1	0	1	1	0	1	1	0	1	1
hsa-miR-4497	MIMAT0019032	0	0	0	0	0	0	0	0	0	0	0	0	0	0	0	0	0	0	0	0	0	0	0	0	0	0	0	0	0	0	0	0	0	1	1	0	1	1	0	1	1	0	1	1
hsa-miR-4498	MIMAT0019033	0	0	0	0	0	0	0	1.59472	0	0	0	0	2.75023	1.81709	0	0	0	0.738162	0	0	0	0	0	0	0	0	0	0	0.159472	0.76122	0.123027	0	-0.249346	0.75	1	1.62261	1	1	1.1263	1	1	0.711382	1	1
hsa-miR-4499	MIMAT0019035	0	0	0	0	0	0	0	0	0	0	0	0	0	0	0	0	0	0	0	0	0	0	0	0	0	0	0	0	0	0	0	0	0	1	1	0	1	1	0	1	1	0	1	1
hsa-miR-449a	MIMAT0001541	3.2915	0	0	0	2.82753	0	0	7.97359	0	0	13.8527	12.6164	2.75023	9.08544	12.1458	8.61881	9.92381	6.64346	9.20196	4.15694	23.6173	4.61801	2.15193	4.26905	7.97563	5.66166	3.29316	6.54446	1.40926	9.84488	9.69359	4.98265	-1.3452	0.0420678	0.455363	-0.383854	0.467787	1	-1.1788	0.0420678	0.429092	-1.05269	0.0176084	0.155141
hsa-miR-449b-3p	MIMAT0009203	0	0	0	0	0	0	0	0	0	0	0	0	0	0	0	0	0	0	0	0	0	0	0	0	0	0	0	0	0	0	0	0	0	1	1	0	1	1	0	1	1	0	1	1
hsa-miR-449b-5p	MIMAT0003327	0	0	0	0	0	0	0	0	0	0	0	1.57705	0	1.81709	0	0	3.13384	0	0.541292	0	0	0	0	0	2.65854	1.88722	0	0	0	0.565689	0.612521	0.757627	-1.30729	0.75	1	-1.89011	0.75	1	-2.22411	0.75	1	-2.28538	0.244228	1
hsa-miR-449c-3p	MIMAT0013771	0	0	0	0	0	0	0	0	0	0	0	0	0	0	0	0	0	0	0	0	0	0	0	0	0	0	0	0	0	0	0	0	0	1	1	0	1	1	0	1	1	0	1	1
hsa-miR-449c-5p	MIMAT0010251	0	0	7.52977	0	2.82753	0	0	28.7049	0	0	12.1211	11.0393	1.83349	9.08544	4.28674	5.74588	15.6692	7.38162	4.87163	1.38565	7.87245	1.8472	5.37981	1.82959	15.9513	3.77444	13.1726	3.27223	3.90622	7.35199	6.50462	7.23	0.171336	0.812918	1	0.213136	0.812918	1	0.305003	1	1	0.245504	0.665916	1
hsa-miR-4500	MIMAT0019036	0	0	0	0	0	0	0	0	0	0	0	0	0	0	0	0	0	0	0	0	0	0	0	0	0	0	0	0	0	0	0	0	0	1	1	0	1	1	0	1	1	0	1	1
hsa-miR-4501	MIMAT0019037	0	0	0	0	0	0	0	1.59472	0	0	0	0	0	0	0	0	0	0	0	0	0	0	0	0	0	0	0	0	0.159472	0	0	0	1.6678	1	1	1.67792	1	1	1.87913	1	1	2.15751	0.714286	1
hsa-miR-4502	MIMAT0019038	0	0	0	0	0	0	0	0	0	0	0	0	0	0	0	0	0	0	0	0	0	0	0	0	0	0	0	0	0	0	0	0	0	1	1	0	1	1	0	1	1	0	1	1
hsa-miR-4503	MIMAT0019039	0	0	0	0	0	0	0	0	0	0	0	0	0	0	0	0	0	0	0	0	0	0	0	0	0	0	0	0	0	0	0	0	0	1	1	0	1	1	0	1	1	0	1	1
hsa-miR-4504	MIMAT0019040	0	0	0	0	0	0	0	0	0	0	0	0	0	0	0	0	0.522306	0	0	0	0	0	0	0.609865	0	0	0	0	0	0	0.087051	0.101644	0	1	1	-0.717915	1	1	-0.690097	1	1	-0.697319	1	1
hsa-miR-4505	MIMAT0019041	0	0	0	0	0	0	0	0	0	0	0	0	0	0	0	0	0	0	0	0	0	0	0	0	0	0	0	0	0	0	0	0	0	1	1	0	1	1	0	1	1	0	1	1
hsa-miR-4506	MIMAT0019042	0	0	0	0	0	0	0	0	0	0	0	0	0	0	0	0	0	0	0	0	0	0	0	0	0	0	0	0	0	0	0	0	0	1	1	0	1	1	0	1	1	0	1	1
hsa-miR-4507	MIMAT0019044	0	0	0	0	0	0	0	0	0	0	0	0	0	0	0	0	0	0	0	0	0	0	0	0	0	0	0	0	0	0	0	0	0	1	1	0	1	1	0	1	1	0	1	1
hsa-miR-4508	MIMAT0019045	0	0	0	0	0	0	0	0	0	0	0	0	0	0	0	1.43647	0	0	0	1.38565	0	0.923602	0	0	0	0	0	0	0	0.239411	0.384875	0	-0.730575	1	1	0	1	1	-1.18143	1	1	-0.960177	1	1
hsa-miR-4509	MIMAT0019046	0	0	0	0	0	0	0	0	0	0	0	0	0	0	0	0	0	0	0	0	0	0	0	0	0	0	0	0	0	0	0	0	0	1	1	0	1	1	0	1	1	0	1	1
hsa-miR-450a-1-3p	MIMAT0022700	0	0	0	0	0	0	0	0	0	0	0	0	0	0	0	0	0	0	0	0	0	0	1.07596	0	0	0	0	0	0	0	0	0.179327	0	1	1	-0.719934	1	1	0	1	1	-0.391344	1	1
hsa-miR-450a-2-3p	MIMAT0031074	0	0	0	0	0	0	0	0	0	0	0	0	0	0	0.714456	1.43647	0.522306	0	1.08258	0	0	0	0	0.609865	0	0	0	3.27223	0	0.358488	0.267482	0.647016	-1.1972	1	1	-1.58912	0.75	1	-1.43591	1	1	-1.78773	0.543668	1
hsa-miR-450a-5p	MIMAT0001545	19.749	0	0	0	0	0	0	12.7577	0	0	7.79213	59.9278	33.0028	7.26835	16.4325	10.0553	30.2937	31.0028	25.4407	18.0134	62.9796	20.3192	10.7596	45.7398	29.244	8.49249	9.87948	57.264	3.25067	22.4131	31.3416	26.8966	-1.65297	0.0103406	0.140632	-1.91797	0.00275838	0.0558414	-2.11092	0.00134827	0.0226305	-1.90862	0.000361893	0.00497275
hsa-miR-450b-3p	MIMAT0004910	0	0	0	0	0	0	0	0	0	0	0	0	0	0	0	0	0	0	0	0	0	0	0	0	0	0	0	0	0	0	0	0	0	1	1	0	1	1	0	1	1	0	1	1
hsa-miR-450b-5p	MIMAT0004909	0	0	0	0	5.65507	0	0	15.9472	0	0	2.59738	55.1966	11.9177	16.3538	25.006	35.9117	30.2937	36.9081	53.0466	6.92823	27.5536	39.7149	21.5193	70.7443	53.1709	10.3797	11.5261	65.4446	2.16022	24.4972	32.4075	38.7975	-2.13252	0.00202262	0.0337358	-2.80515	7.97488e-05	0.00278281	-2.56606	0.000263043	0.00576521	-2.54036	1.9957e-05	0.000348197
hsa-miR-4510	MIMAT0019047	0	0	0	0	0	0	0	0	0	0	12.1211	11.0393	5.50046	27.2563	6.43011	15.8012	6.78998	12.5488	16.2388	6.92823	27.5536	14.7776	4.30385	6.70851	1.32927	8.49249	3.29316	6.54446	0	13.0247	14.1395	5.11196	-5.53124	0.000482144	0.00999723	-4.32245	0.0388787	0.448288	-5.90367	0.000277586	0.00593676	-5.91104	0.000144945	0.00214746
hsa-miR-4511	MIMAT0019048	0	0	0	0	0	0	0	0	0	0	0	0	0.916744	0	0	0	0	0	0	0	0	0	1.07596	0	0	0	0	0	0	0.152791	0	0.179327	-0.721063	1	1	-0.719934	1	1	0	1	1	-0.698817	1	1
hsa-miR-4512	MIMAT0019049	0	0	0	0	0	0	0	0	0	0	0	0	0	0	0	1.43647	0	0.738162	0	0	0	0	0	0.609865	0	0	0	0	0	0.239411	0.123027	0.101644	-0.722204	1	1	-0.717915	1	1	-0.691339	1	1	-0.951609	1	1
hsa-miR-4513	MIMAT0019050	0	0	0	0	0	0	0	0	0	0	0	0	0	0	0	0	0	0	0	0	0	0	0	0	0	0	0	0	0	0	0	0	0	1	1	0	1	1	0	1	1	0	1	1
hsa-miR-4514	MIMAT0019051	0	0	0	0	0	0	0	0	0	0	0	0	0	0	0	0	0	0	0	0	0	0	0	0	0	0	0	0	0	0	0	0	0	1	1	0	1	1	0	1	1	0	1	1
hsa-miR-4515	MIMAT0019052	0	0	0	0	0	0	0	0	0	0	0	0	0	0	0	0	0	0	0	0	0	0	0	0	0	0	0	0	0	0	0	0	0	1	1	0	1	1	0	1	1	0	1	1
hsa-miR-4516	MIMAT0019053	0	7.56398	7.52977	0	2.82753	0	0	0	0	0	0	0	0	0	0	0	0	0	0	0	0	0	0	0	0	0	0	0	1.79213	0	0	0	3.06568	0.508288	1	3.07852	0.508288	1	3.32909	0.508288	1	3.66882	0.0375131	0.298753
hsa-miR-4517	MIMAT0019054	0	0	0	0	0	0	0	0	0	0	0	0	0	0	0	0	0	0	0	0	0	0	0	0	0	0.94361	0	0	0	0	0	0.157268	0	1	1	-0.719562	1	1	0	1	1	-0.391216	1	1
hsa-miR-4518	MIMAT0019055	0	0	0	0	0	0	0	0	0	0	0	0	0	0	0	0	0	0	0	0	0	0	0	0	0	0	0	0	0	0	0	0	0	1	1	0	1	1	0	1	1	0	1	1
hsa-miR-4519	MIMAT0019056	0	0	0	0	0	0	0	0	0	0	1.73158	0	1.83349	0	1.42891	2.87294	1.56692	0	0.541292	0	0	0	1.07596	0.609865	0	0	0	0	0	1.31115	0.351368	0.280971	-2.59513	0.75	1	-1.16295	1	1	-1.69781	1	1	-2.37993	0.358801	1
hsa-miR-451a	MIMAT0001631	510.182	257.175	730.388	38.4447	195.1	57.2533	104.993	532.636	0	0	1857.12	551.966	1178.02	314.356	1907.6	702.433	3400.21	1288.09	3531.93	12085.6	440.857	3188.27	175.382	957.487	1002.27	5950.4	577.95	435.207	242.617	1085.25	3989.16	1516.45	-1.99405	0.00269539	0.0430613	-2.47648	0.000255042	0.00719545	-3.87184	5.91339e-08	3.4092e-06	-3.02493	5.31133e-06	0.000105907
hsa-miR-451b	MIMAT0019840	0	0	0	0	0	0	0	0	0	0	0	0	0.916744	0	0	0	0	0.738162	1.08258	1.38565	0	1.8472	0	0	0	5.66166	0	0	0	0.152791	0.842266	0.94361	-0.707182	1	1	-2.24769	0.30479	1	-2.28945	0.75	1	-2.32723	0.259419	1
hsa-miR-4520-2-3p	MIMAT0020300	0	0	0	0	0	0	0	0	0	0	0	0	0	0	0	0	0	0	0	0	0	0	0	0	0	0	0	0	0	0	0	0	0	1	1	0	1	1	0	1	1	0	1	1
hsa-miR-4520-3p	MIMAT0019057	0	0	0	0	0	0	0	0	0	0	0	0	0	0	0	0	0	0	0	0	0	0	0	0	0	0	0	0	0	0	0	0	0	1	1	0	1	1	0	1	1	0	1	1
hsa-miR-4520-5p	MIMAT0019235	0	0	0	0	0	0	0	0	0	0	0	0	0	0	0	0	0	0	0	0	0	0	0	0	0	0	0	0	0	0	0	0	0	1	1	0	1	1	0	1	1	0	1	1
hsa-miR-4521	MIMAT0019058	0	0	0	0	2.82753	0	0	11.163	0	0	9.52371	6.30819	5.50046	7.26835	12.8602	51.7129	6.78998	3.69081	16.2388	4.15694	3.93622	3.69441	2.15193	27.4439	21.2684	16.985	4.93974	14.725	1.39906	15.529	6.41785	14.5857	-1.98601	0.00388191	0.0579923	-1.92325	0.00566557	0.0963147	-0.828456	0.218015	1	-1.69893	0.00440655	0.0467447
hsa-miR-4522	MIMAT0019060	0	0	0	0	0	0	0	0	0	0	0	0	0	0	0	0	0.522306	0	0	0	0	0	0	0	0	0	0	0	0	0	0.087051	0	0	1	1	0	1	1	-0.690097	1	1	-0.390381	1	1
hsa-miR-4523	MIMAT0019061	0	0	0	0	0	57.2533	104.993	0	0	0	0	1.57705	0	0	0	0	0.522306	0	0	0	3.93622	0	0	0	1.32927	0.94361	0	0	16.2247	0.262841	0.743088	0.378814	2.86852	0.181223	1	2.46741	0.14325	1	2.52416	0.369144	1	2.74085	0.0189662	0.165165
hsa-miR-452-3p	MIMAT0001636	0	0	0	0	0	0	0	1.59472	0	0	19.0474	1.57705	11.9177	0	10.7168	10.0553	16.7138	11.0724	12.991	4.15694	0	12.0068	6.45578	3.65919	6.64636	16.985	3.29316	3.27223	0.159472	8.88571	9.49017	6.71862	-3.50748	0.00381053	0.0579923	-3.09311	0.0127005	0.185064	-3.73006	0.00719708	0.0951637	-3.60161	0.000625753	0.00829748
hsa-miR-4524a-3p	MIMAT0019063	0	0	0	0	0	0	0	0	0	0	0	0	0	0	0	0	0	0	0	0	0	0	0	0	0	0	0	0	0	0	0	0	0	1	1	0	1	1	0	1	1	0	1	1
hsa-miR-4524a-5p	MIMAT0019062	0	0	0	0	0	0	0	0	0	0	0	0	0	0	0	0	0	0	0	0	0	0	0	0	0	0	0	0	0	0	0	0	0	1	1	0	1	1	0	1	1	0	1	1
hsa-miR-4524b-3p	MIMAT0022256	0	0	0	0	0	0	0	0	0	0	0	0	0	0	0	0	0	0	0	0	0	0	0	0	0	0	0	0	0	0	0	0	0	1	1	0	1	1	0	1	1	0	1	1
hsa-miR-4524b-5p	MIMAT0022255	0	0	0	0	0	0	0	0	0	0	0	0	0	0	0	0	0	0	0	0	0	0	0	0	0	0	0	0	0	0	0	0	0	1	1	0	1	1	0	1	1	0	1	1
hsa-miR-4525	MIMAT0019064	0	0	0	0	0	0	0	0	0	0	0	0	0	0	0	0	0	0	0	0	0	0	0	0	0	0	0	0	0	0	0	0	0	1	1	0	1	1	0	1	1	0	1	1
hsa-miR-452-5p	MIMAT0001635	9.87449	7.56398	15.0595	0	11.3101	0	0	19.1366	0	0	39.8264	17.3475	22.9186	3.63418	15.0036	28.7294	26.6376	18.4541	35.184	41.5694	3.93622	18.472	17.2154	16.4663	18.6098	52.8422	16.4658	24.5417	6.29448	21.2433	24.0422	24.3569	-0.869725	0.0445081	0.477876	-1.0535	0.0194512	0.257923	-1.07604	0.0209337	0.230357	-1.00528	0.00577519	0.0595946
hsa-miR-4526	MIMAT0019065	0	0	0	0	0	0	0	0	0	0	0	0	0	0	0	0	0	0	0	0	0	0	0	0	0	0	0	0	0	0	0	0	0	1	1	0	1	1	0	1	1	0	1	1
hsa-miR-4527	MIMAT0019066	0	0	0	0	0	0	0	0	0	0	0	0	0	0	0	0	0	0	0	0	0	0	0	0	0	0	0	0	0	0	0	0	0	1	1	0	1	1	0	1	1	0	1	1
hsa-miR-4528	MIMAT0019067	0	0	0	0	0	0	0	0	0	0	0	0	0	0	0	0	0	0	0	0	0	0	0	0	0	0	0	0	0	0	0	0	0	1	1	0	1	1	0	1	1	0	1	1
hsa-miR-4529-3p	MIMAT0019068	0	0	0	0	0	0	0	0	0	0	0	0	0	0	0	0	0	0	0	0	0	0	0	0	0	0	0	0	0	0	0	0	0	1	1	0	1	1	0	1	1	0	1	1
hsa-miR-4529-5p	MIMAT0019236	0	0	0	0	0	0	0	0	0	0	0	0	0.916744	0	0	0	0	0.738162	0	1.38565	0	0	0	0	0	0	0	0	0	0.152791	0.353968	0	-0.720722	1	1	0	1	1	-1.16189	1	1	-0.952119	1	1
hsa-miR-4530	MIMAT0019069	0	0	0	0	0	0	0	0	0	0	0	0	0	0	0	0	0	0	0	0	0	0	0	0	0	0	3.29316	0	0	0	0	0.54886	0	1	1	-1.37262	0.75	1	0	1	1	-0.834999	1	1
hsa-miR-4531	MIMAT0019070	0	0	0	0	0	0	0	0	0	0	0	0	0	0	0	0	0	0	0	0	0	0	0	0	0	0	0	0	0	0	0	0	0	1	1	0	1	1	0	1	1	0	1	1
hsa-miR-4533	MIMAT0019072	0	0	0	0	0	0	0	0	0	0	0	0	0	0	0	0	0	0	0	0	0	0	0	0	0	0	0	0	0	0	0	0	0	1	1	0	1	1	0	1	1	0	1	1
hsa-miR-4534	MIMAT0019073	0	0	0	0	0	0	0	0	0	0	0	0	0	0	0	0	0	0	0	0	0	0	0	0	0	0	0	0	0	0	0	0	0	1	1	0	1	1	0	1	1	0	1	1
hsa-miR-4535	MIMAT0019075	0	0	0	0	0	0	0	0	0	0	0	0	0	0	0	0	0	0	0	0	0	0	0	0	0	0	0	0	0	0	0	0	0	1	1	0	1	1	0	1	1	0	1	1
hsa-miR-4536-3p	MIMAT0020959	0	0	0	0	0	0	0	0	0	0	0	0	0	0	0	0	0	0	0	0	0	0	0	0	0	0	0	0	0	0	0	0	0	1	1	0	1	1	0	1	1	0	1	1
hsa-miR-4536-5p	MIMAT0019078	0	0	0	0	0	0	0	0	0	0	0	0	0	0	0	0	0	0	0	0	0	0	0	0	0	0	0	0	0	0	0	0	0	1	1	0	1	1	0	1	1	0	1	1
hsa-miR-4537	MIMAT0019080	0	0	0	0	0	0	0	0	0	0	0	0	0	0	0	0	0	0	0	0	0	0	0	0	0	0	0	0	0	0	0	0	0	1	1	0	1	1	0	1	1	0	1	1
hsa-miR-4538	MIMAT0019081	0	0	0	0	0	0	0	0	0	0	0	0	0	0	0	0	0	0	0	0	0	0	0	0	0	0	0	0	0	0	0	0	0	1	1	0	1	1	0	1	1	0	1	1
hsa-miR-4539	MIMAT0019082	0	0	0	0	0	0	0	0	0	0	0	0	0	0	0	0	0	0	0	0	0	0	0	0	0	0	0	0	0	0	0	0	0	1	1	0	1	1	0	1	1	0	1	1
hsa-miR-4540	MIMAT0019083	0	0	0	0	0	0	0	0	0	0	0	0	0	0	0	0	0	0	0	0	0	0	0	0	0	0	0	0	0	0	0	0	0	1	1	0	1	1	0	1	1	0	1	1
hsa-miR-454-3p	MIMAT0003885	3.2915	0	7.52977	0	0	0	0	52.6257	0	0	113.419	168.744	93.5079	67.2323	100.024	106.299	248.618	160.919	233.838	209.232	78.7245	170.866	177.534	77.4528	70.4514	26.4211	18.1124	42.539	6.34469	108.204	183.7	68.7517	-3.02724	6.38737e-07	3.11938e-05	-2.37902	5.09084e-05	0.00201506	-3.79805	2.47001e-09	2.62019e-07	-3.22442	6.82344e-08	2.18021e-06
hsa-miR-454-5p	MIMAT0003884	0	7.56398	0	0	0	0	0	7.97359	0	0	0	0	0	5.45126	7.85902	7.18234	6.78998	1.47632	4.33034	4.15694	0	4.61801	12.9116	1.82959	1.32927	0.94361	0	4.90835	1.55376	3.41544	3.56193	3.65373	-0.141278	0.726604	1	-0.247995	0.726604	1	-0.326143	0.726604	1	-0.237716	0.534091	1
hsa-miR-455-3p	MIMAT0004784	0	7.56398	0	0	8.4826	0	0	11.163	0	0	10.3895	3.15409	1.83349	0	7.14456	4.30941	14.6246	16.9777	13.5323	4.15694	0	7.38882	2.15193	6.09865	3.98782	9.4361	8.2329	3.27223	2.72096	4.47184	9.44673	5.52994	0.242203	1	1	0.0218271	0.812077	1	-0.83011	0.20191	1	-0.287981	0.302033	1
hsa-miR-455-5p	MIMAT0003150	3.2915	0	0	0	0	0	0	1.59472	0	0	2.59738	0	2.75023	3.63418	5.71565	7.18234	10.4461	14.0251	6.4955	24.9416	0	5.54161	2.15193	5.48878	0	3.77444	4.93974	3.27223	0.488621	3.64663	10.2417	3.27119	-1.45847	0.165391	1	-1.32812	0.327875	1	-2.95894	0.00357859	0.0518602	-2.18895	0.0171816	0.152904
hsa-miR-4632-3p	MIMAT0019688	0	0	0	0	0	0	0	0	0	0	0	1.57705	0	0	0	0	0	0	0	0	0	0	0	0	0	0.94361	1.64658	0	0	0.262841	0	0.431698	-0.738613	1	1	-1.21664	1	1	0	1	1	-0.964549	0.828585	1
hsa-miR-4632-5p	MIMAT0022977	0	0	0	0	0	0	0	0	0	0	0	0	0	0	0	0	0	0	0	0	0	0	0	0	0	0	0	0	0	0	0	0	0	1	1	0	1	1	0	1	1	0	1	1
hsa-miR-4633-3p	MIMAT0019690	0	0	0	0	0	0	0	0	0	0	0	0	0	0	0	0	0	0	0	0	0	0	0	0	0	0	0	0	0	0	0	0	0	1	1	0	1	1	0	1	1	0	1	1
hsa-miR-4633-5p	MIMAT0019689	0	0	0	0	0	0	0	0	0	0	0	0	0	0	0	0	0.522306	0	0	0	0	0	0	0	0	0	0	0	0	0	0.087051	0	0	1	1	0	1	1	-0.690097	1	1	-0.390381	1	1
hsa-miR-4634	MIMAT0019691	0	0	0	0	0	0	0	0	0	0	0	0	0.916744	0	0	0	0	0	0	0	0	0	0	0	0	0	0	0	0	0.152791	0	0	-0.721063	1	1	0	1	1	0	1	1	-0.391186	1	1
hsa-miR-4635	MIMAT0019692	0	0	0	0	0	0	0	0	0	0	0	0	0	0	0	0	0	0	0	0	0	0	0	0	0	0	0	0	0	0	0	0	0	1	1	0	1	1	0	1	1	0	1	1
hsa-miR-4636	MIMAT0019693	0	0	0	0	0	0	0	0	0	0	0	0	0	0	0	0	0	0	0	0	0	0	0	0.609865	0	0	0	0	0	0	0	0.101644	0	1	1	-0.717915	1	1	0	1	1	-0.390649	1	1
hsa-miR-4637	MIMAT0019694	0	0	0	0	0	0	0	0	0	0	0	0	0	0	0	0	0	0	0	0	0	0	0	0	0	0	0	0	0	0	0	0	0	1	1	0	1	1	0	1	1	0	1	1
hsa-miR-4638-3p	MIMAT0019696	0	0	0	0	0	0	0	0	0	0	0.865792	0	0.916744	1.81709	0	0	0	0.738162	0	0	0	0.923602	2.15193	0	0	0	0	0	0	0.599937	0.276961	0.358654	-1.57811	0.75	1	-1.21395	0.75	1	-1.18363	1	1	-1.69615	0.541133	1
hsa-miR-4638-5p	MIMAT0019695	0	0	0	0	0	0	0	0	0	0	0	0	0	0	0	0	0	0	0	0	0	0	0	0	0	0	0	0	0	0	0	0	0	1	1	0	1	1	0	1	1	0	1	1
hsa-miR-4639-3p	MIMAT0019698	0	0	0	0	0	0	0	0	0	0	0	0	0	0	0	0	0	0	0	0	0	0	0	0	0	0	0	0	0	0	0	0	0	1	1	0	1	1	0	1	1	0	1	1
hsa-miR-4639-5p	MIMAT0019697	0	0	0	0	0	0	0	0	0	0	0.865792	0	0.916744	5.45126	0.714456	0	2.61153	0	0	0	0	0	1.07596	0.609865	0	0	0	1.63612	0	1.32471	0.435255	0.553657	-2.38686	0.300962	1	-1.56187	0.75	1	-1.86485	0.75	1	-2.40829	0.247043	1
hsa-miR-4640-3p	MIMAT0019700	0	0	0	0	0	0	0	0	0	0	0	0	0	0	0	0	0	0	0	0	0	0	0	0	0	0	0	0	0	0	0	0	0	1	1	0	1	1	0	1	1	0	1	1
hsa-miR-4640-5p	MIMAT0019699	0	0	0	0	0	0	0	0	0	0	0	0	0	0	0	0	0	0	0	0	0	0	0	0	0	0	0	0	0	0	0	0	0	1	1	0	1	1	0	1	1	0	1	1
hsa-miR-4641	MIMAT0019701	0	0	0	0	0	0	0	0	0	0	0.865792	0	0.916744	0	0	0	0	0	0	0	0	0	0	0.609865	0	1.88722	0	0	0	0.297089	0	0.416181	-1.18778	1	1	-1.52528	0.75	1	0	1	1	-1.3547	0.830123	1
hsa-miR-4642	MIMAT0019702	0	0	0	0	0	0	0	0	0	0	0	0	0	0	0	0	0	0	0	0	0	0	0	0	0	0	0	0	0	0	0	0	0	1	1	0	1	1	0	1	1	0	1	1
hsa-miR-4643	MIMAT0019703	0	0	0	0	0	0	0	0	0	0	0	0	0	0	0	0	0	0	0	0	0	0	0	0	0	0	0	0	0	0	0	0	0	1	1	0	1	1	0	1	1	0	1	1
hsa-miR-4644	MIMAT0019704	0	0	0	0	0	0	0	0	0	0	0	0	0	0	0	0	0	0	0	0	0	0	0	0	0	0	0	0	0	0	0	0	0	1	1	0	1	1	0	1	1	0	1	1
hsa-miR-4645-3p	MIMAT0019706	3.2915	0	7.52977	96.1119	5.65507	0	0	0	0	0	1.73158	3.15409	0.916744	0	1.42891	0	1.04461	0	1.62388	1.38565	3.93622	0.923602	0	0.609865	0	5.66166	6.58632	6.54446	11.2588	1.20522	1.48566	3.23372	2.83927	0.026327	0.304888	1.68253	0.312097	1	2.89797	0.0973973	0.858131	2.43777	0.0225273	0.193341
hsa-miR-4645-5p	MIMAT0019705	0	0	0	0	0	0	0	0	0	0	0	0	0	0	0	0	0	0	0	0	0	0	0	0	0	0	0	0	0	0	0	0	0	1	1	0	1	1	0	1	1	0	1	1
hsa-miR-4646-3p	MIMAT0019708	0	0	0	0	0	0	0	0	0	0	0	0	0	0	0	0	0	0	0	0	0	0	0	0	0	0	0	0	0	0	0	0	0	1	1	0	1	1	0	1	1	0	1	1
hsa-miR-4646-5p	MIMAT0019707	0	0	0	0	0	0	0	0	0	0	0	0	0	0	0	0	0	0	0	0	0	0	0	0	0	0	0	0	0	0	0	0	0	1	1	0	1	1	0	1	1	0	1	1
hsa-miR-4647	MIMAT0019709	0	0	7.52977	0	2.82753	0	0	1.59472	0	0	0	0	1.83349	1.81709	0	0	0	0	0	0	7.87245	0.923602	0	0	1.32927	0	0	0	1.1952	0.608429	1.46601	0.221545	1.34806	0.796074	1	2.19919	0.796074	1	1.42252	1	1	1.74554	0.636847	1
hsa-miR-4648	MIMAT0019710	0	0	0	0	11.3101	0	0	0	0	0	0	0	0	0	0	0	0	0.738162	0	0	0	0	0	0	0	0	0	0	1.13101	0	0.123027	0	3.26008	0.533836	1	3.27336	0.533836	1	2.83092	0.533836	1	3.49165	0.0441779	0.339593
hsa-miR-4649-3p	MIMAT0019712	0	0	0	0	0	0	0	0	0	0	0	0	0	0	0	0	0	0	0.541292	0	0	0	0	0	0	0.94361	0	0	0	0	0.0902153	0.157268	0	1	1	-0.719562	1	1	-0.690245	1	1	-0.697951	1	1
hsa-miR-4649-5p	MIMAT0019711	0	0	0	0	0	0	0	0	0	0	0	0	0	0	0.714456	0	0	0	0	0	0	0	0	0	0	0	0	0	0	0.119076	0	0	-0.720173	1	1	0	1	1	0	1	1	-0.390883	1	1
hsa-miR-4650-3p	MIMAT0019714	0	0	0	0	0	0	0	0	0	0	0	0	0	0	0	0	0	0	0	0	0	0	0	0	0	0	0	0	0	0	0	0	0	1	1	0	1	1	0	1	1	0	1	1
hsa-miR-4650-5p	MIMAT0019713	0	0	0	0	0	0	0	0	0	0	0	0	0	0	0	0	0	0	0	0	0	0	0	0	0	0	1.64658	0	0	0	0	0.27443	0	1	1	-0.720855	1	1	0	1	1	-0.39166	1	1
hsa-miR-4651	MIMAT0019715	0	0	0	0	0	0	0	0	0	0	0	0	0	0	0	0	0	0.738162	0	0	0	0	0	0	0	0	0	0	0	0	0.123027	0	0	1	1	0	1	1	-0.691339	1	1	-0.390927	1	1
hsa-miR-4652-3p	MIMAT0019717	0	0	0	0	0	0	0	0	0	0	0	0	0	0	0	0	0	0	0	0	0	0	0	0	0	0	0	0	0	0	0	0	0	1	1	0	1	1	0	1	1	0	1	1
hsa-miR-4652-5p	MIMAT0019716	0	0	0	0	0	0	0	4.78415	0	0	0	0	0	0	0	0	0	0	0	0	0	0	0	0	0	0	0	0	0.478415	0	0	0	2.77423	0.790062	1	2.78699	0.790062	1	3.03605	0.790062	1	3.36954	0.260048	1
hsa-miR-4653-3p	MIMAT0019719	0	0	0	0	0	0	0	0	0	0	0	0	0	0	0	0	0	0	0	0	0	0	0	0	0	0	0	0	0	0	0	0	0	1	1	0	1	1	0	1	1	0	1	1
hsa-miR-4653-5p	MIMAT0019718	0	0	0	0	0	0	0	0	0	0	0	0	0	0	0	0	0	0	0	0	0	0	0	0	0	0	0	0	0	0	0	0	0	1	1	0	1	1	0	1	1	0	1	1
hsa-miR-4654	MIMAT0019720	6.58299	22.6919	0	0	0	0	0	0	0	0	0.865792	0	0	0	0	0	0	0	0	0	0	0	0	0	0	0	0	0	2.92749	0.144299	0	0	3.24721	0.256833	1	3.95572	0.256833	1	4.22149	0.256833	1	4.18341	0.00427532	0.0457183
hsa-miR-4655-3p	MIMAT0019722	0	0	0	0	0	0	0	0	0	0	0	0	0	0	0	0	0	0	0	0	0	0	0	0	0	0	0	0	0	0	0	0	0	1	1	0	1	1	0	1	1	0	1	1
hsa-miR-4655-5p	MIMAT0019721	0	0	0	0	0	0	0	0	0	0	0	0	0	0	0	0	0	0	0	0	0	0	0	0	0	0	0	0	0	0	0	0	0	1	1	0	1	1	0	1	1	0	1	1
hsa-miR-4656	MIMAT0019723	0	0	0	0	0	0	0	0	0	0	0	0	0	0	0.714456	0	0	0	0	0	0	0	0	0	0	0	0	0	0	0.119076	0	0	-0.720173	1	1	0	1	1	0	1	1	-0.390883	1	1
hsa-miR-4657	MIMAT0019724	0	0	0	0	0	0	0	0	0	0	0	0	0	1.81709	0	0	0	0	0	0	0	0	0	0	0	0	0	0	0	0.302848	0	0	-0.722628	1	1	0	1	1	0	1	1	-0.391716	1	1
hsa-miR-4658	MIMAT0019725	16.4575	7.56398	0	96.1119	0	343.52	0	0	0	118.287	0	0	0	0	0	1.43647	0	0	0	0	0	0	0	0	0	0	0	0	58.1941	0.239411	0	0	6.66184	0.000740998	0.0138447	7.48516	0.000773289	0.0183104	7.76742	0.000681544	0.0126395	7.70027	3.98569e-10	2.57806e-08
hsa-miR-4659a-3p	MIMAT0019727	0	0	0	0	0	0	0	0	0	0	0	0	0	0	0	0	0	0	0	0	0	0	0	0	0	0	0	0	0	0	0	0	0	1	1	0	1	1	0	1	1	0	1	1
hsa-miR-4659a-5p	MIMAT0019726	0	0	0	0	0	0	0	0	0	0	0	0	0	0	0	0	0	0	0	0	0	0	0	0	0	0	0	0	0	0	0	0	0	1	1	0	1	1	0	1	1	0	1	1
hsa-miR-4659b-3p	MIMAT0019734	0	0	0	0	0	0	0	0	0	0	0	0	0	0	0	0	0	0	0	0	0	0	0	0	0	0	0	0	0	0	0	0	0	1	1	0	1	1	0	1	1	0	1	1
hsa-miR-4659b-5p	MIMAT0019733	0	0	0	0	0	0	0	0	0	0	0	0	0	0	0	0	0	0	0	0	0	0	0	0	0	0	0	0	0	0	0	0	0	1	1	0	1	1	0	1	1	0	1	1
hsa-miR-466	MIMAT0015002	0	0	0	0	0	0	0	0	0	0	0	0	0	0	0	0	0	0	0	0	0	0	0	0	0	0	0	0	0	0	0	0	0	1	1	0	1	1	0	1	1	0	1	1
hsa-miR-4660	MIMAT0019728	0	0	0	0	0	0	0	0	0	0	0	0	0	0	0	0	0	0	0	0	0	0	1.07596	0	0	0	0	0	0	0	0	0.179327	0	1	1	-0.719934	1	1	0	1	1	-0.391344	1	1
hsa-miR-4661-3p	MIMAT0019730	0	0	0	0	0	0	0	0	0	0	0	0	0	0	0	0	0	0	0	0	0	0	1.07596	0	0	0	0	0	0	0	0	0.179327	0	1	1	-0.719934	1	1	0	1	1	-0.391344	1	1
hsa-miR-4661-5p	MIMAT0019729	23.0405	15.128	45.1786	0	0	0	0	0	0	0	0	0	3.66697	1.81709	2.14337	0	1.04461	0	1.08258	0	0	0	0	0	1.32927	0	3.29316	0	8.33471	1.27124	0.354533	0.770406	2.94291	0.0156517	0.200523	3.76894	0.0156517	0.218465	4.14052	0.0196908	0.222213	3.64533	5.33731e-05	0.000856417
hsa-miR-4662a-3p	MIMAT0019732	0	0	0	0	0	0	0	0	0	0	0	0	0	0	0	0	0	0	0.541292	0	0	0	0	0	0	0	0	0	0	0	0.0902153	0	0	1	1	0	1	1	-0.690245	1	1	-0.390446	1	1
hsa-miR-4662a-5p	MIMAT0019731	0	0	0	0	0	0	0	0	0	0	0	0	0	0	0	0	0	0	0	0	0	0	0	0	0	0	0	0	0	0	0	0	0	1	1	0	1	1	0	1	1	0	1	1
hsa-miR-4662b	MIMAT0019736	0	0	0	0	0	0	0	0	0	0	0	0	0	0	0	0	0	0	0	0	0	0	0	0	0	0	0	0	0	0	0	0	0	1	1	0	1	1	0	1	1	0	1	1
hsa-miR-4663	MIMAT0019735	0	0	0	0	0	0	0	0	0	0	0	0	0	0	0	0	0	0	0	0	0	0	0	0	0	0	0	0	0	0	0	0	0	1	1	0	1	1	0	1	1	0	1	1
hsa-miR-4664-3p	MIMAT0019738	0	0	0	0	0	0	0	4.78415	0	0	0	0	0	0	0.714456	0	0	0	0	0	0	0	0	0	0	0	0	0	0.478415	0.119076	0	0	2.0753	0.790384	1	2.78293	0.790384	1	3.03195	0.790384	1	2.9802	0.260163	1
hsa-miR-4664-5p	MIMAT0019737	0	0	0	0	0	0	0	0	0	0	0	0	0	0	0	0	0	0	0	0	0	0	0	0	0	0	0	0	0	0	0	0	0	1	1	0	1	1	0	1	1	0	1	1
hsa-miR-4665-3p	MIMAT0019740	0	0	0	0	0	0	0	0	0	0	0	0	0	0	0	0	0	0.738162	0	0	0	0	0	0	0	0	0	0	0	0	0.123027	0	0	1	1	0	1	1	-0.691339	1	1	-0.390927	1	1
hsa-miR-4665-5p	MIMAT0019739	0	0	0	0	0	0	0	0	0	0	0	0	0	0	0	0	0	0	0.541292	0	0	0	0	0	0	0	0	0	0	0	0.0902153	0	0	1	1	0	1	1	-0.690245	1	1	-0.390446	1	1
hsa-miR-4666a-3p	MIMAT0019742	0	0	0	0	0	0	0	0	0	0	0	0	0	0	0	0	0	0	0	0	0	0	0	0	0	0	0	0	0	0	0	0	0	1	1	0	1	1	0	1	1	0	1	1
hsa-miR-4666a-5p	MIMAT0019741	0	0	0	0	0	0	0	0	0	0	0	0	0	0	0	0	0	0	0	0	0	0	0	0	0	0	0	0	0	0	0	0	0	1	1	0	1	1	0	1	1	0	1	1
hsa-miR-4666b	MIMAT0022485	0	0	0	0	0	0	0	0	0	0	0	0	0	0	0	0	0	0	0	0	0	0	0	0	0	0	0	0	0	0	0	0	0	1	1	0	1	1	0	1	1	0	1	1
hsa-miR-4667-3p	MIMAT0019744	0	0	0	0	0	0	0	4.78415	0	0	0	0	0.916744	0	0	0	0	0	0	0	0	0	0	0	0	0	0	0	0.478415	0.152791	0	0	2.04471	0.791213	1	2.77275	0.791213	1	3.02168	0.791213	1	2.96608	0.260479	1
hsa-miR-4667-5p	MIMAT0019743	0	0	0	0	0	0	0	0	0	0	0	0	0	0	0	0	0	0	0	0	0	0	0	0.609865	1.32927	0	0	0	0	0	0	0.323189	0	1	1	-1.19671	1	1	0	1	1	-0.698454	1	1
hsa-miR-4668-3p	MIMAT0019746	0	0	0	0	0	0	0	0	0	0	0	0	0	0	0	0	0	0	0	0	0	0	0	0	0	0	0	0	0	0	0	0	0	1	1	0	1	1	0	1	1	0	1	1
hsa-miR-4668-5p	MIMAT0019745	3.2915	0	0	0	0	0	0	0	0	0	0	0	0.916744	0	0	0	0	0	0	0	0	0	0	0.609865	0	0	0	0	0.32915	0.152791	0	0.101644	0.957808	1	1	0.981463	1	1	1.88876	1	1	1.47045	0.714286	1
hsa-miR-4669	MIMAT0019749	0	0	0	0	0	0	0	0	0	0	0	0	0	0	0	0	0	0	0	0	0	0	0	0	0	0	0	0	0	0	0	0	0	1	1	0	1	1	0	1	1	0	1	1
hsa-miR-4670-3p	MIMAT0019751	0	0	0	0	0	0	0	0	0	0	0	0	0	0	0	0	0	0	0	0	0	0	0	0	0	0	0	1.63612	0	0	0	0.272686	0	1	1	-0.720844	1	1	0	1	1	-0.391656	1	1
hsa-miR-4670-5p	MIMAT0019750	0	0	0	0	0	0	0	0	0	0	0	0	0.916744	0	0	0	0.522306	0	0.541292	0	0	0	0	0	0	0	0	0	0	0.152791	0.177266	0	-0.721063	1	1	0	1	1	-1.15459	1	1	-0.950476	1	1
hsa-miR-4671-3p	MIMAT0019753	0	0	0	0	0	0	0	1.59472	0	0	0	0	0	0	1.42891	0	0	0	0	0	0	0	0	0	0	0	0	0	0.159472	0.238152	0	0	0.470056	1	1	1.67792	1	1	1.87913	1	1	1.45946	1	1
hsa-miR-4671-5p	MIMAT0019752	0	0	0	0	0	0	0	0	0	0	0	0	0	0	0	0	0	0	0	0	0	0	0	0	0	0	0	0	0	0	0	0	0	1	1	0	1	1	0	1	1	0	1	1
hsa-miR-4672	MIMAT0019754	0	0	0	0	0	0	0	0	0	0	0	0	0	0	0	0	0	0	0	0	0	0	0	0	0	0	0	0	0	0	0	0	0	1	1	0	1	1	0	1	1	0	1	1
hsa-miR-4673	MIMAT0019755	0	0	0	0	0	0	0	0	0	0	0	0	0	0	0	0	0	0	0	0	0	0	0	0	0	0	0	0	0	0	0	0	0	1	1	0	1	1	0	1	1	0	1	1
hsa-miR-4674	MIMAT0019756	0	0	0	0	0	0	0	0	0	0	0	0	0	0	0	0	0	0	0	0	0	0	0	0	0	0	0	0	0	0	0	0	0	1	1	0	1	1	0	1	1	0	1	1
hsa-miR-4675	MIMAT0019757	0	0	0	0	0	0	0	0	0	0	0	0	0	0	0	0	0	0	0	0	0	0	0	0	0	0	0	0	0	0	0	0	0	1	1	0	1	1	0	1	1	0	1	1
hsa-miR-4676-3p	MIMAT0019759	0	0	0	0	0	0	0	0	0	0	0	0	0	0	0	0	0	0	0	0	0	0	0	0	0	0	0	0	0	0	0	0	0	1	1	0	1	1	0	1	1	0	1	1
hsa-miR-4676-5p	MIMAT0019758	0	0	0	0	0	0	0	0	0	0	0	0	0	0	0	0	0	0	0	0	0	0	0	0	0	0	0	0	0	0	0	0	0	1	1	0	1	1	0	1	1	0	1	1
hsa-miR-4677-3p	MIMAT0019761	49.3724	45.3839	30.1191	0	42.413	0	0	22.326	0	0	9.52371	7.88523	3.66697	12.7196	5.71565	7.18234	6.78998	3.69081	7.0368	5.54258	3.93622	6.46522	18.2914	9.75783	6.64636	16.985	16.4658	4.90835	18.9614	7.78225	5.57693	12.1758	1.97797	0.0122608	0.16422	1.31239	0.143255	1	2.37419	0.00184413	0.0298209	1.82114	0.0033267	0.0364563
hsa-miR-4677-5p	MIMAT0019760	0	0	0	0	0	0	0	1.59472	0	0	0.865792	0	0	0	0	0	0	0	0	0	0	0	0	0	0	0	0	0	0.159472	0.144299	0	0	0.94692	1	1	1.67792	1	1	1.87913	1	1	1.76639	0.714286	1
hsa-miR-4678	MIMAT0019762	0	0	0	0	0	0	0	0	0	0	0	0	0	0	0	0	0	0	0	0	0	0	0	0	0	0	0	0	0	0	0	0	0	1	1	0	1	1	0	1	1	0	1	1
hsa-miR-4679	MIMAT0019763	0	0	0	0	0	0	0	0	0	0	0	0	0	0	2.85782	0	0.522306	0	0	0	0	0	0	0	0	0	0	0	0	0.476304	0.087051	0	-1.67521	0.75	1	0	1	1	-0.639226	1	1	-1.23751	0.855429	1
hsa-miR-4680-3p	MIMAT0019765	0	0	0	0	0	0	0	0	0	0	0	0	0	1.81709	0	0	0	0	0	0	0	0	0	0	0	0	0	0	0	0.302848	0	0	-0.722628	1	1	0	1	1	0	1	1	-0.391716	1	1
hsa-miR-4680-5p	MIMAT0019764	0	0	0	0	0	0	0	0	0	0	1.73158	0	0	1.81709	0	0	1.56692	0	0.541292	0	0	0.923602	1.07596	0	0	0	0	0	0	0.591445	0.505302	0.179327	-1.57388	0.75	1	-0.728736	1	1	-1.96441	0.75	1	-1.89845	0.541441	1
hsa-miR-4681	MIMAT0019766	0	0	0	0	0	0	0	0	0	0	0	0	0	0	0	0	0	0	0	0	0	0	0	0	0	0	0	0	0	0	0	0	0	1	1	0	1	1	0	1	1	0	1	1
hsa-miR-4682	MIMAT0019767	0	0	0	0	0	0	0	0	0	0	0	0	0	0	0	0	0	0	0	0	0	0	0	0	0	0.94361	0	0	0	0	0	0.157268	0	1	1	-0.719562	1	1	0	1	1	-0.391216	1	1
hsa-miR-4683	MIMAT0019768	0	0	0	0	2.82753	0	0	0	0	0	0.865792	1.57705	0	0	0.714456	0	0	2.21449	0.541292	0	0	0	0	0	1.32927	0.94361	0	3.27223	0.282753	0.526216	0.459296	0.924185	0.129063	1	1	-0.247375	1	1	0.109577	1	1	-0.00425365	0.841443	1
hsa-miR-4684-3p	MIMAT0019770	0	0	0	0	0	0	0	0	0	0	0	0	0	0	0	0	0	0	0	0	0	0	0	0	0	0	0	0	0	0	0	0	0	1	1	0	1	1	0	1	1	0	1	1
hsa-miR-4684-5p	MIMAT0019769	0	0	0	0	0	0	0	0	0	0	0	0	0	0	0	0	0	0	0	0	0	0	0	0	0	0	0	0	0	0	0	0	0	1	1	0	1	1	0	1	1	0	1	1
hsa-miR-4685-3p	MIMAT0019772	0	0	0	0	0	0	0	0	0	0	0.865792	0	0	0	0.714456	0	0.522306	0	0	0	0	0	0	0	0	0	0	0	0	0.263375	0.087051	0	-1.19844	1	1	0	1	1	-0.690097	1	1	-0.950849	1	1
hsa-miR-4685-5p	MIMAT0019771	0	0	0	0	0	0	0	0	0	0	0	0	0	0	0	0	0	0	0	0	0	0	0	0	0	0	0	0	0	0	0	0	0	1	1	0	1	1	0	1	1	0	1	1
hsa-miR-4686	MIMAT0019773	0	0	0	0	0	0	0	0	0	0	0	0	0	0	0	0	0	0	0	0	0	0	0	0	0	0	0	0	0	0	0	0	0	1	1	0	1	1	0	1	1	0	1	1
hsa-miR-4687-3p	MIMAT0019775	0	0	0	0	0	0	0	0	0	0	0	0	0	0	0	0	0	0	0	0	0	0	0	0	0	0.94361	0	0	0	0	0	0.157268	0	1	1	-0.719562	1	1	0	1	1	-0.391216	1	1
hsa-miR-4687-5p	MIMAT0019774	0	0	0	0	2.82753	0	0	1.59472	0	0	0	0	0.916744	0	0	0	0.522306	0	0.541292	0	3.93622	0	0	0.609865	0	0	1.64658	3.27223	0.442225	0.152791	0.833304	0.921446	1.6519	1	1	0.469745	1	1	1.06344	1	1	1.08824	1	1
hsa-miR-4688	MIMAT0019777	0	0	0	0	0	0	0	0	0	0	0	1.57705	0	0	0	0	0	0	0	0	0	0	0	0	0	0.94361	0	0	0	0.262841	0	0.157268	-0.722384	1	1	-0.719562	1	1	0	1	1	-0.699137	1	1
hsa-miR-4689	MIMAT0019778	0	0	0	0	0	0	0	0	0	0	0	0	0	0	0	0	0	0	0	0	0	0	0	0	0	0	0	0	0	0	0	0	0	1	1	0	1	1	0	1	1	0	1	1
hsa-miR-4690-3p	MIMAT0019780	0	0	0	0	0	0	0	0	0	0	0	0	0	0	0	0	1.04461	0	0.541292	0	0	0	0	0	1.32927	0	0	0	0	0	0.264317	0.221545	0	1	1	-0.724005	1	1	-1.4945	1	1	-1.16267	1	1
hsa-miR-4690-5p	MIMAT0019779	0	0	0	0	0	0	0	0	0	0	0	0	0	0	0	0	0	0	0	0	0	0	0	0	0	0	0	0	0	0	0	0	0	1	1	0	1	1	0	1	1	0	1	1
hsa-miR-4691-3p	MIMAT0019782	0	0	0	0	0	0	0	0	0	0	0	0	0	0	0	0	0	0	0	0	0	0	0	0	0	0	0	0	0	0	0	0	0	1	1	0	1	1	0	1	1	0	1	1
hsa-miR-4691-5p	MIMAT0019781	0	0	0	0	0	0	0	0	0	0	0	0	0	0	0	0	0	0	0	0	0	0	0	0	0	0	0	0	0	0	0	0	0	1	1	0	1	1	0	1	1	0	1	1
hsa-miR-4692	MIMAT0019783	0	0	0	0	0	0	0	0	0	0	0	0	0	0	0	0	0	0	0	0	0	0	0	0	0	0	0	0	0	0	0	0	0	1	1	0	1	1	0	1	1	0	1	1
hsa-miR-4693-3p	MIMAT0019785	0	0	0	0	0	0	0	0	0	0	0	0	0	0	0	0	0	0	0	0	0	0	0	0	0	0	0	0	0	0	0	0	0	1	1	0	1	1	0	1	1	0	1	1
hsa-miR-4693-5p	MIMAT0019784	0	0	0	0	0	0	0	0	0	0	0	0	0	0	0	0	0	0	0	0	0	0	0	0	0	0	0	0	0	0	0	0	0	1	1	0	1	1	0	1	1	0	1	1
hsa-miR-4694-3p	MIMAT0019787	0	0	0	0	0	0	0	0	0	0	0	0	0	0	0	0	0	0	0	0	0	0	0	0	0	0	0	0	0	0	0	0	0	1	1	0	1	1	0	1	1	0	1	1
hsa-miR-4694-5p	MIMAT0019786	0	0	0	0	0	0	0	0	0	0	0	0	0	0	0	0	0	0	0	0	0	0	0	0	0	0	0	0	0	0	0	0	0	1	1	0	1	1	0	1	1	0	1	1
hsa-miR-4695-3p	MIMAT0019789	0	0	0	0	0	0	0	0	0	0	0	0	0	1.81709	0	0	0	0	0	0	0	0	0	0	0	0	0	0	0	0.302848	0	0	-0.722628	1	1	0	1	1	0	1	1	-0.391716	1	1
hsa-miR-4695-5p	MIMAT0019788	0	0	0	0	0	0	0	0	0	0	0	0	0	0	0	0	0	0	0	0	0	0	0	0	0	0	0	0	0	0	0	0	0	1	1	0	1	1	0	1	1	0	1	1
hsa-miR-4696	MIMAT0019790	0	0	0	0	0	0	0	0	0	0	0	0	0	0	0	0	0	0	0	0	0	0	0	0	0	0	0	0	0	0	0	0	0	1	1	0	1	1	0	1	1	0	1	1
hsa-miR-4697-3p	MIMAT0019792	0	0	0	0	0	0	0	0	0	0	0.865792	0	0.916744	0	0	0	0	0	0	0	0	0	0	0	0	0	0	0	0	0.297089	0	0	-1.19933	1	1	0	1	1	0	1	1	-0.698596	1	1
hsa-miR-4697-5p	MIMAT0019791	0	0	0	0	0	0	0	0	0	0	0	0	0	0	0	0	0	0	0	0	0	0	0	0	0	0	0	0	0	0	0	0	0	1	1	0	1	1	0	1	1	0	1	1
hsa-miR-4698	MIMAT0019793	0	0	0	0	0	0	0	0	0	0	0	0	0	0	0	0	0	0	0	0	0	0	0	0	0	0	0	0	0	0	0	0	0	1	1	0	1	1	0	1	1	0	1	1
hsa-miR-4699-3p	MIMAT0019795	0	0	0	0	0	0	0	0	0	0	0	0	0	0	0	0	0	0	0	0	0	0.923602	1.07596	0	0	0	0	0	0	0	0.153934	0.179327	0	1	1	-0.719934	1	1	-0.691945	1	1	-0.698825	1	1
hsa-miR-4699-5p	MIMAT0019794	0	0	0	0	0	0	0	0	0	0	0	0	0.916744	0	0	0	0	0	0	1.38565	0	0	0	0	0	0	0	0	0	0.152791	0.230941	0	-0.721063	1	1	0	1	1	-0.692752	1	1	-0.699021	1	1
hsa-miR-4700-3p	MIMAT0019797	0	0	0	0	0	0	0	0	0	0	0	1.57705	0.916744	0	0	0	0	0.738162	0	1.38565	0	0	0	0	0	0	0	0	0	0.415632	0.353968	0	-1.2135	1	1	0	1	1	-1.18538	1	1	-1.17929	0.829085	1
hsa-miR-4700-5p	MIMAT0019796	0	0	0	0	0	0	0	0	0	0	0	0	0	0	0	0	0	0	0	0	0	0	0	0	0	0	0	0	0	0	0	0	0	1	1	0	1	1	0	1	1	0	1	1
hsa-miR-4701-3p	MIMAT0019799	0	0	0	0	0	0	0	0	0	0	0	0	0	0	0	0	0	0	0	0	0	0	0	0	0	0	0	0	0	0	0	0	0	1	1	0	1	1	0	1	1	0	1	1
hsa-miR-4701-5p	MIMAT0019798	0	0	0	0	0	0	0	0	0	0	0	0	0	0	0	0	0	0	0	0	0	0	0	0.609865	0	0	0	0	0	0	0	0.101644	0	1	1	-0.717915	1	1	0	1	1	-0.390649	1	1
hsa-miR-4703-3p	MIMAT0019802	0	0	0	0	0	0	0	0	0	0	0	0	3.66697	0	0.714456	4.30941	0	0	0	0	0	0	1.07596	0	0	0	0	0	0	1.44847	0	0.179327	-2.64562	0.299686	1	-0.733392	1	1	0	1	1	-2.01227	0.386022	1
hsa-miR-4703-5p	MIMAT0019801	0	0	0	0	0	0	0	0	0	0	0	0	0	0	0	0	0	0	0	0	0	0	0	0	0	0	0	0	0	0	0	0	0	1	1	0	1	1	0	1	1	0	1	1
hsa-miR-4704-3p	MIMAT0019804	0	0	0	0	0	0	0	0	0	0	0	0	0	0	0	0	0	0	0	0	0	0	0	0	0	0	0	0	0	0	0	0	0	1	1	0	1	1	0	1	1	0	1	1
hsa-miR-4704-5p	MIMAT0019803	0	0	0	0	0	0	0	0	0	0	0	0	0	0	0	0	0	0	0	0	0	0	0	0	0	0	0	0	0	0	0	0	0	1	1	0	1	1	0	1	1	0	1	1
hsa-miR-4705	MIMAT0019805	0	0	0	0	0	0	0	0	0	0	0	0	0	0	0	0	0	0	0.541292	0	0	0	0	0	0	0	0	0	0	0	0.0902153	0	0	1	1	0	1	1	-0.690245	1	1	-0.390446	1	1
hsa-miR-4706	MIMAT0019806	0	0	0	0	0	0	0	1.59472	0	0	0	0	0	0	0.714456	0	0	0	0	0	0	0.923602	0	0	0	0	0	0	0.159472	0.119076	0.153934	0	0.947624	1	1	1.67792	1	1	1.18719	1	1	1.45915	1	1
hsa-miR-4707-3p	MIMAT0019808	0	0	0	0	8.4826	0	0	0	0	0	0	0	0	0	0	1.43647	0	0	0	0	0	0	0	0	0	0.94361	0	0	0.84826	0.239411	0	0.157268	2.15477	0.799498	1	2.21611	0.799498	1	3.18291	0.799498	1	2.79098	0.286959	1
hsa-miR-4707-5p	MIMAT0019807	0	0	0	0	0	0	0	0	0	0	0	0	0	0	0	0	0	0	0	0	0	0	0	0	0	0	0	0	0	0	0	0	0	1	1	0	1	1	0	1	1	0	1	1
hsa-miR-4708-3p	MIMAT0019810	0	0	0	0	0	0	0	0	0	0	0	0	0	0	0	0	0.522306	0	0.541292	0	0	0	0	0	0	0	0	0	0	0	0.177266	0	0	1	1	0	1	1	-1.15459	1	1	-0.697117	1	1
hsa-miR-4708-5p	MIMAT0019809	0	0	0	0	0	0	0	0	0	0	0	0	0	0	0	0	0	0	0	0	0	0	0	0	0	0	0	0	0	0	0	0	0	1	1	0	1	1	0	1	1	0	1	1
hsa-miR-4709-3p	MIMAT0019812	16.4575	30.2559	0	0	0	0	0	1.59472	0	0	1.73158	0	9.16744	0	0	1.43647	1.04461	0	0	0	0	0	5.37981	4.87892	5.31709	0.94361	4.93974	3.27223	4.83081	2.05591	0.174102	4.1219	1.6128	0.432825	1	0.787517	0.6714	1	3.98604	0.0903948	0.815398	1.68639	0.170406	1
hsa-miR-4709-5p	MIMAT0019811	0	0	0	0	0	0	0	0	0	0	1.73158	0	0	0	0	1.43647	0.522306	0	0	0	0	0	1.07596	5.48878	6.64636	0.94361	1.64658	3.27223	0	0.528009	0.087051	3.17892	-1.56169	0.75	1	-3.66683	0.0520013	0.562887	-0.657234	1	1	-3.04832	0.219145	1
hsa-miR-4710	MIMAT0019815	0	0	0	0	0	0	0	0	0	0	0	0	0	0	0	0	0	0	0	0	0	0	0	0	0	0	0	0	0	0	0	0	0	1	1	0	1	1	0	1	1	0	1	1
hsa-miR-4711-3p	MIMAT0019817	0	0	0	0	0	0	0	0	0	0	0	0	0	0	0	0	0	0	0	0	0	0	0	0	0	0	0	0	0	0	0	0	0	1	1	0	1	1	0	1	1	0	1	1
hsa-miR-4711-5p	MIMAT0019816	0	0	0	0	0	0	0	0	0	0	0	0	0	0	0	0	0	0	0	0	0	0	0	0	0	0	0	0	0	0	0	0	0	1	1	0	1	1	0	1	1	0	1	1
hsa-miR-4712-3p	MIMAT0019819	0	0	0	0	0	0	0	0	0	0	0	0	0	0	0	0	0	0	0	0	0	0	0	0	0	0	0	0	0	0	0	0	0	1	1	0	1	1	0	1	1	0	1	1
hsa-miR-4712-5p	MIMAT0019818	0	0	0	0	0	0	0	0	0	0	0	0	0	0	0	0	0	0	0	0	0	0	0	0	0	0	0	0	0	0	0	0	0	1	1	0	1	1	0	1	1	0	1	1
hsa-miR-4713-3p	MIMAT0019821	0	0	0	0	0	0	0	0	0	0	0	0	0	0	0	0	0	0	0	0	0	0	0	0	0	0	0	0	0	0	0	0	0	1	1	0	1	1	0	1	1	0	1	1
hsa-miR-4713-5p	MIMAT0019820	0	0	0	0	0	0	0	4.78415	0	0	0	0	0	0	0	0	0	0	0	0	0	0	0	0	0	0	0	0	0.478415	0	0	0	2.77462	0.790031	1	2.78738	0.790031	1	3.03644	0.790031	1	3.36913	0.260067	1
hsa-miR-4714-3p	MIMAT0019823	0	0	0	0	0	0	0	0	0	0	0	0	0	0	0	0	0	0	0	0	0	0	0	0	0	0	0	0	0	0	0	0	0	1	1	0	1	1	0	1	1	0	1	1
hsa-miR-4714-5p	MIMAT0019822	0	0	0	0	0	0	0	0	0	0	0	0	0	0	0.714456	0	0	0.738162	0	0	0	0	0	0	0	0	0	0	0	0.119076	0.123027	0	-0.720173	1	1	0	1	1	-0.691339	1	1	-0.698099	1	1
hsa-miR-4715-3p	MIMAT0019825	0	0	0	0	0	0	0	0	0	0	0	0	0	0	0	0	0	0	0	0	0	0	0	0	0	0	0	0	0	0	0	0	0	1	1	0	1	1	0	1	1	0	1	1
hsa-miR-4715-5p	MIMAT0019824	0	0	0	0	0	0	0	0	0	0	0	0	0	0	0	0	0	0	0	0	0	0	0	0	0	0.94361	0	0	0	0	0	0.157268	0	1	1	-0.719562	1	1	0	1	1	-0.391216	1	1
hsa-miR-4716-3p	MIMAT0019827	0	0	0	0	0	0	0	0	0	0	0	0	0	0	0	0	0	0	0	0	0	0	0	0	0	0	0	0	0	0	0	0	0	1	1	0	1	1	0	1	1	0	1	1
hsa-miR-4716-5p	MIMAT0019826	0	0	0	0	0	0	0	0	0	0	0	0	0	0	0	0	0	0	0	0	0	0	0	0	0	0	0	0	0	0	0	0	0	1	1	0	1	1	0	1	1	0	1	1
hsa-miR-4717-3p	MIMAT0019830	0	0	0	0	0	0	0	0	0	0	0.865792	0	0.916744	0	0	0	0.522306	0	0.541292	0	0	0	0	0	0	0	0	0	0	0.297089	0.177266	0	-1.19545	1	1	0	1	1	-1.14305	1	1	-1.16444	1	1
hsa-miR-4717-5p	MIMAT0019829	0	0	0	0	0	0	0	0	0	0	0	0	0	0	0	0	0	0	0	0	0	0	0	0	0	0	0	0	0	0	0	0	0	1	1	0	1	1	0	1	1	0	1	1
hsa-miR-4718	MIMAT0019831	0	0	0	0	0	0	0	0	0	0	0	0	0	0	0	0	0	0	0	0	0	0	0	0	0	0	0	0	0	0	0	0	0	1	1	0	1	1	0	1	1	0	1	1
hsa-miR-4719	MIMAT0019832	0	0	0	0	0	0	0	0	0	0	0	0	0	0	0	0	0	0	0	0	0	0	0	0	0	0	0	0	0	0	0	0	0	1	1	0	1	1	0	1	1	0	1	1
hsa-miR-4720-3p	MIMAT0019834	0	0	0	0	0	0	0	0	0	0	0	0	0	0	0	0	0	0	0	0	0	0	0	0	0	0	0	0	0	0	0	0	0	1	1	0	1	1	0	1	1	0	1	1
hsa-miR-4720-5p	MIMAT0019833	0	0	0	0	0	0	0	0	0	0	0	0	0	0	0	0	0	0	0	0	0	0	0	0	0	0	0	0	0	0	0	0	0	1	1	0	1	1	0	1	1	0	1	1
hsa-miR-4721	MIMAT0019835	0	0	0	0	0	0	0	0	0	0	0	0	0	0	0	0	0	0	0	0	0	0	0	0	0	0	0	0	0	0	0	0	0	1	1	0	1	1	0	1	1	0	1	1
hsa-miR-4722-3p	MIMAT0019837	0	0	0	0	0	0	0	0	0	0	0	0	0	0	0	0	0	0	0	0	0	0	0	0	0	0	0	0	0	0	0	0	0	1	1	0	1	1	0	1	1	0	1	1
hsa-miR-4722-5p	MIMAT0019836	0	0	0	0	0	0	0	0	0	0	0	0	0	0	0	0	0	0	0	0	0	0	0	0	0	0	0	0	0	0	0	0	0	1	1	0	1	1	0	1	1	0	1	1
hsa-miR-4723-3p	MIMAT0019839	0	0	0	0	0	0	0	0	0	0	0	0	0	0	0	0	0	0	0	0	0	0	0	0	0	0	0	0	0	0	0	0	0	1	1	0	1	1	0	1	1	0	1	1
hsa-miR-4723-5p	MIMAT0019838	0	0	0	0	0	0	0	0	0	0	0	0	0	0	0.714456	0	0	0.738162	0	0	0	0	0	0	1.32927	0	0	0	0	0.119076	0.123027	0.221545	-0.720173	1	1	-0.72044	1	1	-0.691339	1	1	-0.951788	1	1
hsa-miR-4724-3p	MIMAT0019842	0	0	0	0	0	0	0	0	0	0	0	0	0	0	0	0	0	0	0	0	0	0	0	0	0	0	0	0	0	0	0	0	0	1	1	0	1	1	0	1	1	0	1	1
hsa-miR-4724-5p	MIMAT0019841	0	0	0	0	0	0	0	0	0	0	0	0	0	0	0	0	0	0	0	0	0	0	0	0	0	0	0	0	0	0	0	0	0	1	1	0	1	1	0	1	1	0	1	1
hsa-miR-4725-3p	MIMAT0019844	3.2915	0	0	0	0	0	0	0	0	0	0	0	0	0	0	0	0	0	0	0	0	0	0	0	0	0	0	0	0.32915	0	0	0	1.67094	1	1	1.68106	1	1	1.88227	1	1	2.16103	0.714286	1
hsa-miR-4725-5p	MIMAT0019843	0	0	0	0	0	0	0	0	0	0	0	0	0	0	0	0	0	0	0	0	0	0	0	0	0	0	0	0	0	0	0	0	0	1	1	0	1	1	0	1	1	0	1	1
hsa-miR-4726-3p	MIMAT0019846	0	0	0	0	0	0	0	0	0	0	0	0	0	0	0	0	0	0	0	0	0	0	0	0	0	0	0	0	0	0	0	0	0	1	1	0	1	1	0	1	1	0	1	1
hsa-miR-4726-5p	MIMAT0019845	9.87449	0	0	0	0	0	0	0	0	0	0.865792	0	0	0	0	0	0	0	0	0	0	0	0	0.609865	0	0	0	0	0.987449	0.144299	0	0.101644	2.28042	0.802334	1	2.34858	0.802334	1	3.24428	0.802334	1	2.89929	0.104067	0.673137
hsa-miR-4727-3p	MIMAT0019848	0	0	0	0	0	0	0	0	0	0	0	0	0	0	0	0	0	0.738162	0	0	0	0	0	0	0	0	0	0	0	0	0.123027	0	0	1	1	0	1	1	-0.691339	1	1	-0.390927	1	1
hsa-miR-4727-5p	MIMAT0019847	0	0	0	0	0	0	0	0	0	0	0	0	0	0	0	0	0	0	0	0	0	0	0	0	0	0	0	0	0	0	0	0	0	1	1	0	1	1	0	1	1	0	1	1
hsa-miR-4728-3p	MIMAT0019850	0	0	0	0	0	0	0	1.59472	0	0	2.59738	1.57705	0	0	4.28674	1.43647	0.522306	3.69081	3.24775	1.38565	0	0.923602	2.15193	3.65919	2.65854	0	11.5261	1.63612	0.159472	1.6496	1.62835	3.60531	-1.32496	0.643654	1	-2.15387	0.169803	1	-1.40713	0.643654	1	-1.77256	0.0989435	0.652732
hsa-miR-4728-5p	MIMAT0019849	0	0	0	0	0	0	0	0	0	0	0	0	0	0	0	0	0	0	0	0	0	0	0	0	0	0	0	0	0	0	0	0	0	1	1	0	1	1	0	1	1	0	1	1
hsa-miR-4729	MIMAT0019851	0	0	0	0	0	0	0	0	0	0	0	0	0	0	0.714456	0	0	0	0	0	0	0	0	0	0	0	0	0	0	0.119076	0	0	-0.720173	1	1	0	1	1	0	1	1	-0.390883	1	1
hsa-miR-4730	MIMAT0019852	0	0	0	0	0	0	0	0	0	0	0	0	0	0	0	0	0	0	0	0	0	0	0	0	0	0	0	0	0	0	0	0	0	1	1	0	1	1	0	1	1	0	1	1
hsa-miR-4731-3p	MIMAT0019854	0	0	0	0	0	0	0	0	0	0	0	0	0	0	0	0	0	0	0	0	0	0	0	0.609865	0	0	0	0	0	0	0	0.101644	0	1	1	-0.717915	1	1	0	1	1	-0.390649	1	1
hsa-miR-4731-5p	MIMAT0019853	0	0	0	0	0	0	0	0	0	0	0	0	0	0	0	0	0	0	0	0	0	0	0	0	0	0	0	0	0	0	0	0	0	1	1	0	1	1	0	1	1	0	1	1
hsa-miR-4732-3p	MIMAT0019856	0	0	0	0	2.82753	0	0	0	0	0	0	0	0	1.81709	0.714456	0	0	0	0	1.38565	0	0.923602	0	0	1.32927	2.83083	0	0	0.282753	0.421924	0.384875	0.69335	0.467123	1	1	-0.167967	1	1	0.655766	1	1	0.317747	1	1
hsa-miR-4732-5p	MIMAT0019855	0	0	0	0	0	0	0	0	0	0	0	0	0	0	0	0	1.04461	0	0	1.38565	0	0	0	0	0	0	0	0	0	0	0.405043	0	0	1	1	0	1	1	-1.50741	1	1	-0.950772	1	1
hsa-miR-4733-3p	MIMAT0019858	0	0	0	0	0	0	0	0	0	0	0	0	0	0	0	0	0	0	0	0	0	0	0	0	0	0	0	0	0	0	0	0	0	1	1	0	1	1	0	1	1	0	1	1
hsa-miR-4733-5p	MIMAT0019857	0	0	0	0	0	0	0	0	0	0	0	0	0	0	0	0	0	0	0	0	0	0	0	0	0	0	0	0	0	0	0	0	0	1	1	0	1	1	0	1	1	0	1	1
hsa-miR-4734	MIMAT0019859	0	0	0	0	0	0	0	0	0	0	0	0	0	0	0	0	0	0	0	0	0	0	0	0	0	0	0	0	0	0	0	0	0	1	1	0	1	1	0	1	1	0	1	1
hsa-miR-4735-3p	MIMAT0019861	0	0	0	0	0	0	0	0	0	0	0	0	0	0	0	0	0	0	0	0	0	0	0	0	0	0	0	0	0	0	0	0	0	1	1	0	1	1	0	1	1	0	1	1
hsa-miR-4735-5p	MIMAT0019860	0	0	0	0	0	0	0	0	0	0	0	0	0	0	0	0	0	0	0	0	0	0	0	0	0	0	0	0	0	0	0	0	0	1	1	0	1	1	0	1	1	0	1	1
hsa-miR-4736	MIMAT0019862	0	0	0	0	0	0	0	0	0	0	0	0	0	0	0	0	0	0	0	0	0	0	0	0	0	0	0	0	0	0	0	0	0	1	1	0	1	1	0	1	1	0	1	1
hsa-miR-4737	MIMAT0019863	0	0	0	0	0	0	0	0	0	0	0	0	0	0	0	0	0	0	0	0	0	0	0	0	0	0	0	0	0	0	0	0	0	1	1	0	1	1	0	1	1	0	1	1
hsa-miR-4738-3p	MIMAT0019867	0	0	0	0	0	0	0	0	0	0	0	0	0	0	0	0	0.522306	0	0	0	0	0	0	0	0	0	0	0	0	0	0.087051	0	0	1	1	0	1	1	-0.690097	1	1	-0.390381	1	1
hsa-miR-4738-5p	MIMAT0019866	0	0	0	0	0	0	0	0	0	0	0	0	0	0	0	0	0	0	0	0	0	0	0	0	0	0	0	0	0	0	0	0	0	1	1	0	1	1	0	1	1	0	1	1
hsa-miR-4739	MIMAT0019868	0	0	0	0	0	0	0	0	0	0	0	0	0	0	0	0	0	0	0	0	0	0	0	0	0	0	0	0	0	0	0	0	0	1	1	0	1	1	0	1	1	0	1	1
hsa-miR-4740-3p	MIMAT0019870	0	0	0	0	0	0	0	0	0	0	0	0	0	0	0	0	0	0	0	0	0	0	0	0	0	0	0	0	0	0	0	0	0	1	1	0	1	1	0	1	1	0	1	1
hsa-miR-4740-5p	MIMAT0019869	0	0	0	0	0	0	0	0	0	0	0	0	0	0	0	0	0	0	0	0	0	0	0	0	0	0	0	0	0	0	0	0	0	1	1	0	1	1	0	1	1	0	1	1
hsa-miR-4741	MIMAT0019871	0	0	0	0	2.82753	0	0	3.18943	0	0	0	0	0	0	0	0	0	0	0	0	0	0	0	0	0	0	0	0	0.601697	0	0	0	2.87474	0.78481	1	2.88753	0.78481	1	3.13717	0.78481	1	3.47003	0.0932915	0.631443
hsa-miR-4742-3p	MIMAT0019873	0	0	0	0	0	0	0	1.59472	0	0	0	0	0	0	0.714456	0	0.522306	0.738162	1.08258	0	0	0	1.07596	0	0	0	0	0	0.159472	0.119076	0.390509	0.179327	0.927624	1	1	0.914343	1	1	0.0884279	1	1	0.629776	1	1
hsa-miR-4742-5p	MIMAT0019872	0	0	0	0	0	0	0	0	0	0	0	0	0	0	0	0	0	0	0	0	0	0	0	0	0	0	0	0	0	0	0	0	0	1	1	0	1	1	0	1	1	0	1	1
hsa-miR-4743-3p	MIMAT0022978	0	0	0	0	0	0	0	0	0	0	0	0	0	0	0	0	0	0	0	0	0	0	0	0	0	0	0	0	0	0	0	0	0	1	1	0	1	1	0	1	1	0	1	1
hsa-miR-4743-5p	MIMAT0019874	0	0	0	0	0	0	0	0	0	0	0	0	0	0	0	0	0	0	0	0	0	0	0	0	0	0	0	0	0	0	0	0	0	1	1	0	1	1	0	1	1	0	1	1
hsa-miR-4744	MIMAT0019875	0	0	0	0	0	0	0	0	0	0	0	0	0	0	0	0	0	0	0	0	0	0	0	0	0	0	0	0	0	0	0	0	0	1	1	0	1	1	0	1	1	0	1	1
hsa-miR-4745-3p	MIMAT0019879	0	0	7.52977	0	0	0	0	0	0	0	0	0	0	1.81709	0	0	0	0	0	0	0	0	0	0	0	0	0	0	0.752977	0.302848	0	0	1.00531	1	1	1.7954	1	1	1.99747	1	1	1.85962	0.590536	1
hsa-miR-4745-5p	MIMAT0019878	0	0	0	0	0	0	0	4.78415	0	0	0	0	0	0	0	0	0.522306	0	0	0	0	0	0	0	0	0	0	0	0.478415	0	0.087051	0	2.76951	0.790437	1	2.78227	0.790437	1	2.36377	0.790437	1	2.99101	0.26017	1
hsa-miR-4746-3p	MIMAT0019881	0	0	0	0	0	0	0	0	0	0	0	0	0	0	0	0	0	0	0	0	0	0	0	0	1.32927	0	0	0	0	0	0	0.221545	0	1	1	-0.72044	1	1	0	1	1	-0.391517	1	1
hsa-miR-4746-5p	MIMAT0019880	0	0	0	0	5.65507	0	0	1.59472	0	0	0	1.57705	0.916744	0	0.714456	1.43647	0	0	1.62388	0	0	0.923602	1.07596	0.609865	0	0	0	1.63612	0.724978	0.774119	0.42458	0.553657	1.00074	0.792152	1	1.32123	0.792152	1	1.38015	0.792152	1	1.32167	0.740285	1
hsa-miR-4747-3p	MIMAT0019883	0	0	0	0	0	0	0	0	0	0	0	0	0	0	0	0	0	0	0	0	0	0	0	0	0	0	0	0	0	0	0	0	0	1	1	0	1	1	0	1	1	0	1	1
hsa-miR-4747-5p	MIMAT0019882	0	0	0	0	0	0	0	0	0	0	0	0	0	0	0	0	0	0	0	0	0	0	0	0	0	0	0	0	0	0	0	0	0	1	1	0	1	1	0	1	1	0	1	1
hsa-miR-4748	MIMAT0019884	0	0	0	0	0	0	0	0	0	0	0	0	0	0	0	0	0	0	0	0	0	0	0	0	0	0	0	0	0	0	0	0	0	1	1	0	1	1	0	1	1	0	1	1
hsa-miR-4749-3p	MIMAT0019886	0	0	0	0	0	0	0	0	0	0	0	0	0	0	0	0	0	0	0	0	0	0	0	0	0	0	0	0	0	0	0	0	0	1	1	0	1	1	0	1	1	0	1	1
hsa-miR-4749-5p	MIMAT0019885	0	0	0	0	0	0	0	0	0	0	0	0	0	0	0	0	0	0	0	0	3.93622	0	0	0	0	0	0	0	0	0	0.656037	0	0	1	1	0	1	1	-0.82602	0.75	1	-0.436483	1	1
hsa-miR-4750-3p	MIMAT0022979	0	0	0	0	0	0	0	0	0	0	0	0	0	0	0	0	0	0	0	0	0	0	0	0	0	0	0	0	0	0	0	0	0	1	1	0	1	1	0	1	1	0	1	1
hsa-miR-4750-5p	MIMAT0019887	0	0	0	0	0	0	0	0	0	0	0	0	0	0	0	0	0	0	0	0	0	0	0	0	0	0	0	0	0	0	0	0	0	1	1	0	1	1	0	1	1	0	1	1
hsa-miR-4751	MIMAT0019888	0	0	0	0	0	0	0	0	0	0	0	0	1.83349	0	0	0	0	0	0	0	0	0	0	0	0	0	0	0	0	0.305581	0	0	-1.19951	1	1	0	1	1	0	1	1	-0.70043	1	1
hsa-miR-4752	MIMAT0019889	0	0	0	0	0	0	0	0	0	0	0	0	0	0	0	0	0	0	0	0	0	0	0	0	0	0	0	0	0	0	0	0	0	1	1	0	1	1	0	1	1	0	1	1
hsa-miR-4753-3p	MIMAT0019891	0	0	0	0	0	0	0	0	0	0	0	0	0	0	0	0	0	0	0	0	0	0	0	0	0	0	0	0	0	0	0	0	0	1	1	0	1	1	0	1	1	0	1	1
hsa-miR-4753-5p	MIMAT0019890	0	0	0	0	0	0	0	0	0	0	0	0	0	0	0	0	0	0	0	0	0	0	1.07596	0	0	0	0	0	0	0	0	0.179327	0	1	1	-0.719934	1	1	0	1	1	-0.391344	1	1
hsa-miR-4754	MIMAT0019894	0	0	0	0	0	0	0	0	0	0	0.865792	0	0	1.81709	0.714456	0	0	0	0	0	0	0	0	0	0	0	0	0	0	0.566223	0	0	-1.55824	0.75	1	0	1	1	0	1	1	-0.953296	1	1
hsa-miR-4755-3p	MIMAT0019896	0	0	0	0	0	0	0	1.59472	0	0	0	0	0	0	0	0	0	0	0	0	0	0.923602	0	0	0	0	0	0	0.159472	0	0.153934	0	1.6678	1	1	1.67792	1	1	1.18719	1	1	1.76632	0.714286	1
hsa-miR-4755-5p	MIMAT0019895	0	0	0	0	0	0	0	0	0	0	0	0	0	0	0	0	0	0	0	0	0	0	0	0	0	0	0	0	0	0	0	0	0	1	1	0	1	1	0	1	1	0	1	1
hsa-miR-4756-3p	MIMAT0019900	0	0	0	0	0	0	0	0	0	0	0	0	0	0	0	0	0	0	0	0	0	0	0	0	0	0	0	0	0	0	0	0	0	1	1	0	1	1	0	1	1	0	1	1
hsa-miR-4756-5p	MIMAT0019899	0	0	0	0	0	0	0	0	0	0	0	0	0	0	0	0	0	0	0	0	0	0	0	0	0	0	0	0	0	0	0	0	0	1	1	0	1	1	0	1	1	0	1	1
hsa-miR-4757-3p	MIMAT0019902	0	0	0	0	0	0	0	0	0	0	0	0	0	0	0	0	0	0.738162	0	0	0	0	0	0	0	0.94361	0	0	0	0	0.123027	0.157268	0	1	1	-0.719562	1	1	-0.691339	1	1	-0.698431	1	1
hsa-miR-4757-5p	MIMAT0019901	0	0	0	0	0	0	0	0	0	0	0	0	0	0	0	0	0	0	0	0	0	0	0	0	0	0	0	0	0	0	0	0	0	1	1	0	1	1	0	1	1	0	1	1
hsa-miR-4758-3p	MIMAT0019904	0	0	0	0	0	0	0	11.163	0	0	0	0	0	1.81709	0	0	0	0	0	0	0	0	0	0.609865	0	0	0	0	1.1163	0.302848	0	0.101644	2.75675	0.531121	1	2.93413	0.531121	1	3.83916	0.358795	1	3.47025	0.0082105	0.0806454
hsa-miR-4758-5p	MIMAT0019903	0	0	0	0	0	0	0	1.59472	0	0	0	0	0	0	0	0	0	0	0	0	0	0	0	0	0	0	0	0	0.159472	0	0	0	1.6678	1	1	1.67792	1	1	1.87913	1	1	2.15751	0.714286	1
hsa-miR-4759	MIMAT0019905	0	0	0	0	0	0	0	0	0	0	0	0	0	0	0	0	0	0	0	0	0	0	0	0	0	0	0	0	0	0	0	0	0	1	1	0	1	1	0	1	1	0	1	1
hsa-miR-4760-3p	MIMAT0019907	0	0	0	0	0	0	0	0	0	0	0	0	0	0	0	0	0	0	0	0	0	0	0	0	0	0	0	0	0	0	0	0	0	1	1	0	1	1	0	1	1	0	1	1
hsa-miR-4760-5p	MIMAT0019906	0	0	0	0	0	0	0	0	0	0	0	0	0	0	0	0	0	0	0	0	0	0	0	0	0	0	0	0	0	0	0	0	0	1	1	0	1	1	0	1	1	0	1	1
hsa-miR-4761-3p	MIMAT0019909	0	0	0	0	0	0	0	1.59472	0	0	0	0	0	0	0	0	0	0	0	0	0	0	0	0	0	0	0	0	0.159472	0	0	0	1.6678	1	1	1.67792	1	1	1.87913	1	1	2.15751	0.714286	1
hsa-miR-4761-5p	MIMAT0019908	0	0	0	0	0	0	0	0	0	0	0	0	0	0	0	0	0	0	0	0	0	0	0	0	0	0	0	0	0	0	0	0	0	1	1	0	1	1	0	1	1	0	1	1
hsa-miR-4762-3p	MIMAT0019911	0	0	0	0	0	0	0	0	0	0	0	0	0	0	0	0	0	0	0	0	0	0	0	0	0	0	0	0	0	0	0	0	0	1	1	0	1	1	0	1	1	0	1	1
hsa-miR-4762-5p	MIMAT0019910	0	0	0	0	0	0	0	0	0	0	0	0	0	0	0	0	0	0	0	0	0	0	0	0	0	0	0	0	0	0	0	0	0	1	1	0	1	1	0	1	1	0	1	1
hsa-miR-4763-3p	MIMAT0019913	0	0	0	0	0	0	0	0	0	0	0.865792	0	0	1.81709	0	0	0	0	0	0	0	0	0	0	0	0	0	0	0	0.447147	0	0	-1.20089	1	1	0	1	1	0	1	1	-0.699126	1	1
hsa-miR-4763-5p	MIMAT0019912	0	0	0	0	2.82753	0	0	0	0	0	0	0	0	0	0	0	0	0	0	0	0	0	0	0	0	0	0	0	0.282753	0	0	0	1.67045	1	1	1.68057	1	1	1.88178	1	1	2.16049	0.714286	1
hsa-miR-4764-3p	MIMAT0019915	0	0	0	0	0	0	0	0	0	0	0	0	0	0	0	0	0	0	0	0	0	0	0	0	0	0	0	0	0	0	0	0	0	1	1	0	1	1	0	1	1	0	1	1
hsa-miR-4764-5p	MIMAT0019914	0	0	0	0	0	0	0	0	0	0	0	0	0	0	0	0	0	0	0	0	0	0	0	0	0	0	0	0	0	0	0	0	0	1	1	0	1	1	0	1	1	0	1	1
hsa-miR-4765	MIMAT0019916	0	0	0	0	0	0	0	0	0	0	0	0	0	0	0	0	0	0	0	0	0	0	0	0	0	0	0	0	0	0	0	0	0	1	1	0	1	1	0	1	1	0	1	1
hsa-miR-4766-3p	MIMAT0019918	0	0	0	0	0	0	0	0	0	0	0	0	0.916744	0	0.714456	0	0	0	0	0	0	0	0	0	0	0	0	0	0	0.271867	0	0	-1.19863	1	1	0	1	1	0	1	1	-0.698357	1	1
hsa-miR-4766-5p	MIMAT0019917	0	0	0	0	0	0	0	0	0	0	0	0	0	0	0	0	0	0	0	0	0	0	0	0	0	0	0	0	0	0	0	0	0	1	1	0	1	1	0	1	1	0	1	1
hsa-miR-4767	MIMAT0019919	0	0	0	0	0	0	0	0	0	0	0.865792	0	0	0	0	0	0	0	0	0	0	0	0	0.609865	0	0	0	1.63612	0	0.144299	0	0.37433	-0.720037	1	1	-1.19644	1	1	0	1	1	-0.951887	1	1
hsa-miR-4768-3p	MIMAT0019921	0	0	0	0	0	0	0	0	0	0	0	0	0	0	0	0	0	0	0	0	0	0	0	0	0	0	0	0	0	0	0	0	0	1	1	0	1	1	0	1	1	0	1	1
hsa-miR-4768-5p	MIMAT0019920	0	0	0	0	0	0	0	0	0	0	0.865792	0	0	0	0	0	0	0	0	0	0	0	0	0	0	0	0	0	0	0.144299	0	0	-0.720878	1	1	0	1	1	0	1	1	-0.391123	1	1
hsa-miR-4769-3p	MIMAT0019923	0	0	0	0	0	0	0	0	0	0	0	0	0	0	0	0	0	0	0	0	0	0	0	0	0	0	0	0	0	0	0	0	0	1	1	0	1	1	0	1	1	0	1	1
hsa-miR-4769-5p	MIMAT0019922	0	0	0	0	2.82753	0	0	0	0	0	0	0	0	0	0	0	0	0	0	0	0	0	0	0	0	0	0	0	0.282753	0	0	0	1.67045	1	1	1.68057	1	1	1.88178	1	1	2.16049	0.714286	1
hsa-miR-4770	MIMAT0019924	0	0	0	0	0	0	0	0	0	0	0	0	0	0	0	0	0	0	0	0	0	0	0	0	0	0	0	0	0	0	0	0	0	1	1	0	1	1	0	1	1	0	1	1
hsa-miR-4771	MIMAT0019925	0	0	0	0	0	0	0	0	0	0	0	0	0	0	0	0	0	0	0	0	0	0	0	0	0	0	0	0	0	0	0	0	0	1	1	0	1	1	0	1	1	0	1	1
hsa-miR-4772-3p	MIMAT0019927	0	0	0	0	0	0	0	0	0	0	0	0	0	0	0	0	0	0	0	0	0	0	1.07596	0	0	0.94361	0	0	0	0	0	0.336595	0	1	1	-1.19785	1	1	0	1	1	-0.698847	1	1
hsa-miR-4772-5p	MIMAT0019926	0	0	0	0	0	57.2533	0	0	0	0	0	0	0.916744	0	0	0	0	0	0	0	0	0	1.07596	0	0	0	0	0	5.72533	0.152791	0	0.179327	1.68433	0.588702	1	1.64668	0.588702	1	2.59481	0.588702	1	2.12758	0.177851	1
hsa-miR-4773	MIMAT0019928	0	0	0	0	0	0	0	0	0	0	0	0	0	0	0	0	0	0	0	0	0	0	0	0	0	0	0	0	0	0	0	0	0	1	1	0	1	1	0	1	1	0	1	1
hsa-miR-4774-3p	MIMAT0019930	0	0	0	0	0	0	0	0	0	0	0	0	0	0	0	0	0	0	0	0	0	0	0	0	0	0	0	0	0	0	0	0	0	1	1	0	1	1	0	1	1	0	1	1
hsa-miR-4774-5p	MIMAT0019929	0	0	0	0	0	0	0	0	0	0	0	0	0	0	0	0	0	0	0	0	0	0	0	0	0	0	0	0	0	0	0	0	0	1	1	0	1	1	0	1	1	0	1	1
hsa-miR-4775	MIMAT0019931	0	0	0	0	0	0	0	4.78415	0	0	1.73158	3.15409	0.916744	3.63418	0	1.43647	1.04461	0.738162	1.62388	1.38565	0	0	1.07596	0.609865	0	1.88722	0	0	0.478415	1.81218	0.798716	0.595508	-0.00429195	0.641289	1	0.946269	1	1	0.648281	0.792931	1	0.519937	1	1
hsa-miR-4776-3p	MIMAT0019933	0	0	0	0	0	0	0	0	0	0	0	0	0	0	0	0	0	0	0	0	0	0	0	0	0	0	0	0	0	0	0	0	0	1	1	0	1	1	0	1	1	0	1	1
hsa-miR-4776-5p	MIMAT0019932	0	0	0	0	0	0	0	0	0	0	0	0	0	0	0	0	0	0	0	0	0	0	0	0	0	0	0	0	0	0	0	0	0	1	1	0	1	1	0	1	1	0	1	1
hsa-miR-4777-3p	MIMAT0019935	0	0	0	0	0	0	0	0	0	0	0	0	0	0	0	0	0	0	0	0	0	0	0	0	0	0	0	0	0	0	0	0	0	1	1	0	1	1	0	1	1	0	1	1
hsa-miR-4777-5p	MIMAT0019934	0	0	0	0	0	0	0	0	0	0	0	0	0	0	0	0	0	0	0	0	0	0	0	0	0	0	0	0	0	0	0	0	0	1	1	0	1	1	0	1	1	0	1	1
hsa-miR-4778-3p	MIMAT0019937	0	0	0	0	0	0	0	0	0	0	0	0	0	0	0	0	0	0	0	0	0	0	0	0	0	0	0	0	0	0	0	0	0	1	1	0	1	1	0	1	1	0	1	1
hsa-miR-4778-5p	MIMAT0019936	0	0	0	0	0	0	0	0	0	0	0	0	0	0	0	0	0	0	0	0	0	0	0	0	0	0	0	0	0	0	0	0	0	1	1	0	1	1	0	1	1	0	1	1
hsa-miR-4779	MIMAT0019938	0	0	0	0	0	0	0	0	0	0	0	0	0	0	0	0	0	0	0	0	0	0	0	0	0	0	0	0	0	0	0	0	0	1	1	0	1	1	0	1	1	0	1	1
hsa-miR-4780	MIMAT0019939	0	0	0	0	0	0	0	0	0	0	0	0	0	0	0	0	0	0	0	0	0	0	0	0	0	0	0	0	0	0	0	0	0	1	1	0	1	1	0	1	1	0	1	1
hsa-miR-4781-3p	MIMAT0019943	0	0	0	0	0	0	0	0	0	0	0	0	0	0	0	0	1.04461	0	0.541292	0	0	2.77081	0	0	2.65854	0	0	1.63612	0	0	0.726118	0.715777	0	1	1	-1.6533	0.75	1	-2.21895	0.75	1	-1.92672	0.547177	1
hsa-miR-4781-5p	MIMAT0019942	0	0	0	0	0	0	0	0	0	0	0	0	0	0	0	0	0	0.738162	0	0	0	0	0	0	0	0	0	0	0	0	0.123027	0	0	1	1	0	1	1	-0.691339	1	1	-0.390927	1	1
hsa-miR-4782-3p	MIMAT0019945	0	0	0	0	0	0	0	0	0	0	0	0	0	0	0	0	0	0	0	0	0	0	0	0	0	0	0	0	0	0	0	0	0	1	1	0	1	1	0	1	1	0	1	1
hsa-miR-4782-5p	MIMAT0019944	0	0	0	0	0	0	0	0	0	0	0	0	0	0	0	0	0	0	0	0	0	0	0	0	0	0	0	0	0	0	0	0	0	1	1	0	1	1	0	1	1	0	1	1
hsa-miR-4783-3p	MIMAT0019947	0	0	0	0	0	0	0	0	0	0	0	1.57705	0	0	0	0	0	0	0	0	0	0	0	0.609865	0	0	0	0	0	0.262841	0	0.101644	-0.722384	1	1	-0.717915	1	1	0	1	1	-0.69857	1	1
hsa-miR-4783-5p	MIMAT0019946	0	0	0	0	0	0	0	0	0	0	0	0	0	0	0	0	0	0	0	0	0	0	0	0	0	0	0	0	0	0	0	0	0	1	1	0	1	1	0	1	1	0	1	1
hsa-miR-4784	MIMAT0019948	0	0	0	0	0	0	209.987	0	0	0	0	0	0	0	0	0	0	0	0	0	0	0	0	0	0	0	0	0	20.9987	0	0	0	4.74828	0.224739	1	4.76187	0.224739	1	5.02558	0.224739	1	5.35104	0.00696544	0.0694449
hsa-miR-4785	MIMAT0019949	0	0	0	0	0	0	0	1.59472	0	0	0	0	0	0	0	0	0	0	0	0	0	0.923602	0	0	0	0	0	1.63612	0.159472	0	0.153934	0.272686	1.64875	1	1	0.926921	1	1	1.16058	1	1	1.44195	1	1
hsa-miR-4786-3p	MIMAT0019955	0	0	0	0	0	0	0	0	0	0	0	0	0	0	0	0	0	0	0	0	0	0	0	0	0	0	0	0	0	0	0	0	0	1	1	0	1	1	0	1	1	0	1	1
hsa-miR-4786-5p	MIMAT0019954	0	0	0	0	0	0	0	1.59472	0	0	0	0	0	0	0	0	0.522306	0	0.541292	0	0	0.923602	0	0	0	0	0	0	0.159472	0	0.3312	0	1.65723	1	1	1.66735	1	1	0.365735	1	1	1.20282	1	1
hsa-miR-4787-3p	MIMAT0019957	6.58299	0	0	0	2.82753	0	0	1.59472	0	0	2.59738	1.57705	0	0	0.714456	2.87294	1.04461	0.738162	0	1.38565	3.93622	0	0	0.609865	1.32927	0	6.58632	1.63612	1.10052	1.29364	1.18411	1.6936	0.769105	1	1	0.650709	0.956428	1	1.39925	1	1	0.961781	1	1
hsa-miR-4787-5p	MIMAT0019956	0	0	0	0	0	0	0	0	0	0	0	0	0	0	0	0	0	0	0	0	0	0	0	0	0	0	0	0	0	0	0	0	0	1	1	0	1	1	0	1	1	0	1	1
hsa-miR-4788	MIMAT0019958	0	0	0	0	0	0	0	0	0	0	0	0	0	0	0	0	0	0	0	0	0	0	0	0	0	0	0	0	0	0	0	0	0	1	1	0	1	1	0	1	1	0	1	1
hsa-miR-4789-3p	MIMAT0019960	0	0	0	0	0	0	0	0	0	0	0	0	0	0	0	0	0	0	0	0	0	0	0	0	0	0	0	0	0	0	0	0	0	1	1	0	1	1	0	1	1	0	1	1
hsa-miR-4789-5p	MIMAT0019959	0	0	0	0	0	0	0	0	0	0	0	0	0	0	0	0	0	0	0	0	0	0	0	0	0	0	0	0	0	0	0	0	0	1	1	0	1	1	0	1	1	0	1	1
hsa-miR-4790-3p	MIMAT0019962	0	0	0	0	0	0	0	0	0	0	0	0	0	0	0	0	0	0	0	0	0	0	0	0	0	0	0	0	0	0	0	0	0	1	1	0	1	1	0	1	1	0	1	1
hsa-miR-4790-5p	MIMAT0019961	0	0	0	0	0	0	0	0	0	0	0	0	0	0	0	0	0	0	0	0	0	0	0	0	0	0	0	0	0	0	0	0	0	1	1	0	1	1	0	1	1	0	1	1
hsa-miR-4791	MIMAT0019963	0	0	0	0	0	0	0	0	0	0	0.865792	0	0.916744	5.45126	0	0	0	1.47632	0.541292	1.38565	0	0	0	0	0	0	0	1.63612	0	1.20563	0.56721	0.272686	-2.21215	0.75	1	-0.777722	1	1	-1.83423	0.75	1	-2.12227	0.366188	1
hsa-miR-4793-3p	MIMAT0019966	0	0	0	0	0	0	0	0	0	0	0	0	0	0	0	0	0	0	0	0	0	0	0	0	0	0	0	0	0	0	0	0	0	1	1	0	1	1	0	1	1	0	1	1
hsa-miR-4793-5p	MIMAT0019965	0	0	0	0	0	0	0	0	0	0	0	0	0	0	0	0	0	0	0	0	0	0	0	0	0	0	0	0	0	0	0	0	0	1	1	0	1	1	0	1	1	0	1	1
hsa-miR-4794	MIMAT0019967	0	0	0	0	0	0	0	0	0	0	0	0	0	0	0	0	0	0	0	0	0	0	0	0	0	0	0	0	0	0	0	0	0	1	1	0	1	1	0	1	1	0	1	1
hsa-miR-4795-3p	MIMAT0019969	0	0	0	0	0	0	0	0	0	0	0	0	0	0	0	0	0	0	0	0	0	0	0	0	0	0	0	0	0	0	0	0	0	1	1	0	1	1	0	1	1	0	1	1
hsa-miR-4795-5p	MIMAT0019968	0	0	0	0	0	0	0	0	0	0	0	0	0	0	0	0	0	0	0	0	0	0	0	0	0	0	0	0	0	0	0	0	0	1	1	0	1	1	0	1	1	0	1	1
hsa-miR-4796-3p	MIMAT0019971	0	0	0	0	0	0	0	0	0	0	0	0	0	0	0.714456	0	0	0	0	0	0	0	0	0	0	0	0	0	0	0.119076	0	0	-0.720173	1	1	0	1	1	0	1	1	-0.390883	1	1
hsa-miR-4796-5p	MIMAT0019970	0	0	0	0	0	0	0	0	0	0	0	0	0	0	0.714456	0	0.522306	0	0	0	0	0	0	0	0	0	0	0	0	0.119076	0.087051	0	-0.720173	1	1	0	1	1	-0.690097	1	1	-0.697553	1	1
hsa-miR-4797-3p	MIMAT0019973	0	0	0	0	0	0	0	0	0	0	0	0	0	0	0.714456	0	0	0	0	0	0	0	0	0	0	0	0	0	0	0.119076	0	0	-0.720173	1	1	0	1	1	0	1	1	-0.390883	1	1
hsa-miR-4797-5p	MIMAT0019972	0	0	0	0	0	0	0	0	0	0	0	0	0	0	0	0	0	0	0	0	0	0	0	0	0	0	0	0	0	0	0	0	0	1	1	0	1	1	0	1	1	0	1	1
hsa-miR-4798-3p	MIMAT0019975	0	0	0	0	0	0	0	0	0	0	0	0	0	0	0	0	0	0	0	0	0	0	0	0	0	0	0	0	0	0	0	0	0	1	1	0	1	1	0	1	1	0	1	1
hsa-miR-4798-5p	MIMAT0019974	0	0	0	0	0	0	0	0	0	0	0	0	0	0	0	0	0	0	0	0	0	0	0	0	0	0	0	0	0	0	0	0	0	1	1	0	1	1	0	1	1	0	1	1
hsa-miR-4799-3p	MIMAT0019977	0	0	0	0	0	0	0	0	0	0	0	0	0	0	0	0	0	0	0	0	0	0	0	0	0	0	0	0	0	0	0	0	0	1	1	0	1	1	0	1	1	0	1	1
hsa-miR-4799-5p	MIMAT0019976	0	0	0	0	0	0	0	0	0	0	0	0	0	0	0	0	0	0	0	0	0	0	0	0	0	0	0	0	0	0	0	0	0	1	1	0	1	1	0	1	1	0	1	1
hsa-miR-4800-3p	MIMAT0019979	0	0	0	0	0	0	0	0	0	0	0	0	0	0	0	0	0	0.738162	0.541292	1.38565	0	2.77081	0	0	0	0.94361	0	0	0	0	0.905984	0.157268	0	1	1	-0.718405	1	1	-2.30976	0.75	1	-1.67318	0.544819	1
hsa-miR-4800-5p	MIMAT0019978	0	0	0	0	0	0	0	0	0	0	0	0	0	0	0	0	0	0.738162	0	0	0	0	0	0	0	0	0	0	0	0	0.123027	0	0	1	1	0	1	1	-0.691339	1	1	-0.390927	1	1
hsa-miR-4801	MIMAT0019980	0	0	0	0	0	0	0	0	0	0	0	0	0	0	0	0	0	0	0	0	0	0	0	0	0	0	0	0	0	0	0	0	0	1	1	0	1	1	0	1	1	0	1	1
hsa-miR-4802-3p	MIMAT0019982	0	0	0	0	0	0	0	0	0	0	0	0	0	0	0.714456	0	0	0.738162	0	0	0	1.8472	0	2.43946	0	0	0	0	0	0.119076	0.430894	0.406576	-0.682677	1	1	-1.66793	0.75	1	-1.56583	0.75	1	-1.74728	0.547498	1
hsa-miR-4802-5p	MIMAT0019981	0	0	0	0	0	0	0	0	0	0	0.865792	1.57705	0	3.63418	0.714456	0	0	0	1.08258	1.38565	0	0.923602	0	0	0	0	0	0	0	1.13191	0.565305	0	-2.15349	0.75	1	0	1	1	-1.81608	0.75	1	-1.95938	0.358567	1
hsa-miR-4803	MIMAT0019983	0	0	0	0	0	0	0	0	0	0	0	0	0	0	0	0	0	0	0	0	0	0	0	0	0	0	0	0	0	0	0	0	0	1	1	0	1	1	0	1	1	0	1	1
hsa-miR-4804-3p	MIMAT0019985	0	0	0	0	0	0	0	0	0	0	0	0	0	0	0	0	0	0	0	0	0	0	0	0	0	0	0	0	0	0	0	0	0	1	1	0	1	1	0	1	1	0	1	1
hsa-miR-4804-5p	MIMAT0019984	3.2915	0	7.52977	0	2.82753	0	0	0	0	0	0	0	0	0	0	0	0	0	0	0	0	0	0	0.609865	0	0	0	0	1.36488	0	0	0.101644	2.98833	0.788897	1	2.31487	0.788897	1	3.25127	0.502558	1	3.20547	0.0360591	0.290665
hsa-miR-483-3p	MIMAT0002173	13.166	0	15.0595	0	11.3101	0	0	0	0	0	0	0	0.916744	0	0	0	0.522306	0	0	0	0	0	0	1.21973	0	2.83083	3.29316	0	3.95357	0.152791	0.087051	1.22395	3.92167	0.110856	0.99741	2.19555	0.0780456	0.763752	4.26931	0.110856	0.948739	3.34257	0.00203849	0.0236073
hsa-miR-483-5p	MIMAT0004761	0	0	0	0	8.4826	0	0	0	0	0	0	0	5.50046	0	0	0	0.522306	0	0.541292	0	0	0.923602	0	0	0	0.94361	0	0	0.84826	0.916744	0.3312	0.157268	0.687905	1	1	2.2035	0.807889	1	1.70833	0.807889	1	1.48662	0.749541	1
hsa-miR-484	MIMAT0002174	78.9959	60.5118	52.7084	230.668	110.274	0	104.993	103.657	0	0	56.2765	25.2327	39.42	54.5126	27.1493	18.6741	24.5484	37.6463	41.6795	16.6277	35.426	35.0969	32.2789	35.3721	35.8903	32.0827	46.1043	57.264	74.1808	36.8775	31.8375	39.8321	1.26373	0.0443169	0.477758	1.15943	0.0680657	0.687969	1.47581	0.0192919	0.21958	1.29535	0.00695401	0.0694449
hsa-miR-485-3p	MIMAT0002176	0	0	0	0	2.82753	0	0	0	0	0	0	0	0	0	0	0	0.522306	0	1.08258	0	0	0	0	0	0	2.83083	3.29316	0	0.282753	0	0.267482	1.02067	1.67947	1	1	-0.455519	1	1	0.459098	1	1	0.372343	1	1
hsa-miR-485-5p	MIMAT0002175	0	0	0	0	11.3101	0	0	0	0	118.287	0	0	1.83349	0	0	0	0.522306	0.738162	0.541292	0	0	0	0	0	0	0	0	0	12.9598	0.305581	0.300293	0	2.73045	0.159599	1	3.90273	0.159599	1	2.76078	0.159599	1	3.24397	0.0050448	0.0528807
hsa-miR-486-3p	MIMAT0004762	0	0	0	0	0	0	0	0	0	0	0	0	0	0	0	0	0	0	0	0	0	0	0	0	0	0	0	0	0	0	0	0	0	1	1	0	1	1	0	1	1	0	1	1
hsa-miR-486-5p	MIMAT0002177	0	0	0	0	0	0	0	0	0	0	0	0	0	0	0	0	0	0	0	0	0	0	0	0	0	0	0	0	0	0	0	0	0	1	1	0	1	1	0	1	1	0	1	1
hsa-miR-487a-3p	MIMAT0002178	0	0	0	0	0	0	0	0	0	0	0	0	0	0	0	0	0	0	0	0	0	0	0	0.609865	0	0.94361	0	0	0	0	0	0.258912	0	1	1	-1.19584	1	1	0	1	1	-0.698153	1	1
hsa-miR-487a-5p	MIMAT0026559	0	0	0	0	0	0	0	0	0	0	0	0	0	0	0	0	0	0	0	0	0	0	0	0	0	0.94361	0	0	0	0	0	0.157268	0	1	1	-0.719562	1	1	0	1	1	-0.391216	1	1
hsa-miR-487b-3p	MIMAT0003180	0	0	0	0	0	0	0	1.59472	0	0	0	0	7.33395	0	0	0	2.61153	1.47632	2.16517	1.38565	0	1.8472	0	2.43946	0	8.49249	0	0	0.159472	1.22232	1.58098	1.82199	-1.01085	0.308842	1	-1.50482	0.651973	1	-1.40089	0.651973	1	-1.40752	0.292918	1
hsa-miR-487b-5p	MIMAT0026614	0	0	0	0	0	0	0	0	0	0	0	0	0	0	0	0	0	0	0	0	0	0	0	0	0	0	0	0	0	0	0	0	0	1	1	0	1	1	0	1	1	0	1	1
hsa-miR-488-3p	MIMAT0004763	0	0	0	0	0	0	0	0	0	0	0	0	0.916744	0	0	0	1.04461	0	0	0	0	0	1.07596	0.609865	0	0	0	0	0	0.152791	0.174102	0.280971	-0.718402	1	1	-1.18093	1	1	-1.13087	1	1	-1.34128	1	1
hsa-miR-488-5p	MIMAT0002804	0	0	0	0	0	0	0	0	0	0	0	0	0	0	0	0	0	0	0	0	0	0	0	0	0	0	0	0	0	0	0	0	0	1	1	0	1	1	0	1	1	0	1	1
hsa-miR-489-3p	MIMAT0002805	0	0	0	0	0	0	0	0	0	0	3.46317	0	0	0	0	0	2.61153	3.69081	3.24775	1.38565	0	3.69441	1.07596	5.48878	1.32927	1.88722	0	3.27223	0	0.577195	2.43836	2.17558	-1.79395	0.75	1	-3.25619	0.12136	1	-3.71685	0.12136	1	-3.60886	0.0791164	0.5507
hsa-miR-489-5p	MIMAT0026605	0	0	0	0	0	0	0	0	0	0	0	0	0	0	0	0	0	0	0	0	0	0	0	0	0	0	0	0	0	0	0	0	0	1	1	0	1	1	0	1	1	0	1	1
hsa-miR-490-3p	MIMAT0002806	0	0	0	0	0	0	0	0	0	0	0	0	0	0	0	0	0	0	0	0	3.93622	0	0	0.609865	0	0	0	0	0	0	0.656037	0.101644	0	1	1	-0.692755	1	1	-0.74154	0.75	1	-0.705469	1	1
hsa-miR-490-5p	MIMAT0004764	0	0	0	0	0	0	0	0	0	0	0	0	0	0	0	0	0	0	0	0	0	0	0	0	0	0	0	0	0	0	0	0	0	1	1	0	1	1	0	1	1	0	1	1
hsa-miR-491-3p	MIMAT0004765	0	0	0	0	0	0	0	0	0	0	0	1.57705	0	0	0	0	0	0.738162	0.541292	0	0	0	0	0	0	0	0	0	0	0.262841	0.213242	0	-0.723869	1	1	0	1	1	-1.15516	1	1	-0.951468	1	1
hsa-miR-491-5p	MIMAT0002807	3.2915	0	0	0	5.65507	0	0	0	0	0	1.73158	3.15409	0	0	2.85782	0	3.13384	0.738162	1.62388	0	0	1.8472	1.07596	1.21973	2.65854	2.83083	0	0	0.894656	1.29058	1.22385	1.29751	0.369493	1	1	0.359748	1	1	0.261932	1	1	0.339715	1	1
hsa-miR-492	MIMAT0002812	0	0	0	0	0	0	0	0	0	0	0	0	0	0	0	0	0	0	0	0	0	0	0	0	0	0	1.64658	0	0	0	0	0.27443	0	1	1	-0.720855	1	1	0	1	1	-0.39166	1	1
hsa-miR-493-3p	MIMAT0003161	0	7.56398	0	0	203.582	0	0	4.78415	0	0	8.65792	0	2.75023	0	0	0	2.61153	0.738162	1.08258	1.38565	0	0	9.68366	0	1.32927	28.3083	4.93974	1.63612	21.593	1.90136	0.969654	7.64952	3.73672	0.0120074	0.161643	1.94039	0.205027	1	4.54732	0.00279791	0.042644	2.99285	0.00152179	0.018017
hsa-miR-493-5p	MIMAT0002813	0	0	0	0	62.2057	0	0	27.1102	0	0	6.92634	1.57705	26.5856	3.63418	0	4.30941	21.4145	5.9053	9.74326	2.77129	3.93622	3.69441	19.3673	8.5381	2.65854	63.2219	4.93974	0	8.93159	7.17209	7.91084	16.4543	1.02312	0.565998	1	-0.137916	0.594505	1	0.866359	0.637542	1	0.487569	0.960337	1
hsa-miR-494-3p	MIMAT0002816	0	0	0	0	0	0	0	0	0	0	0	0	0	0	0	0	0	0	0	0	0	0	0	0	0	0	0	0	0	0	0	0	0	1	1	0	1	1	0	1	1	0	1	1
hsa-miR-494-5p	MIMAT0026607	0	0	0	0	2.82753	0	0	0	0	0	0	0	0	0	0	0	0	0	0	0	0	0	0	0	0	0	0	0	0.282753	0	0	0	1.67045	1	1	1.68057	1	1	1.88178	1	1	2.16049	0.714286	1
hsa-miR-495-3p	MIMAT0002817	0	0	0	0	8.4826	0	0	0	0	0	0.865792	0	0.916744	0	0	1.43647	0.522306	0	0	0	0	0	1.07596	0	0	2.83083	0	0	0.84826	0.536501	0.087051	0.651132	1.35366	0.798335	1	1.09621	0.798335	1	2.53323	0.798335	1	1.69474	0.511649	1
hsa-miR-495-5p	MIMAT0022924	0	0	0	0	0	0	0	0	0	0	0	0	0	0	0	0	0	0	0	0	0	0	0	0	0	0	0	0	0	0	0	0	0	1	1	0	1	1	0	1	1	0	1	1
hsa-miR-496	MIMAT0002818	0	0	0	0	0	0	0	0	0	0	0	0	0	0	0	0	0	0	0	0	0	0	0	0	0	0	0	0	0	0	0	0	0	1	1	0	1	1	0	1	1	0	1	1
hsa-miR-497-3p	MIMAT0004768	0	0	0	0	33.9304	0	0	1.59472	0	0	0.865792	0	2.75023	0	0	0	2.08922	2.21449	1.62388	0	0	1.8472	0	0.609865	1.32927	1.88722	4.93974	1.63612	3.55251	0.60267	1.2958	1.7337	2.90328	0.0957435	0.893399	1.92781	0.291311	1	2.04823	0.0957435	0.849646	2.3016	0.0252401	0.21523
hsa-miR-497-5p	MIMAT0002820	6.58299	15.128	0	0	16.9652	0	0	15.9472	0	0	71.8607	29.9639	142.095	23.6221	9.28793	2.87294	114.907	70.1254	107.717	55.4258	43.2985	67.423	72.0895	50.0089	43.866	60.391	6.58632	11.4528	5.46233	46.6171	76.4828	40.7324	-2.19319	0.000573948	0.0115311	-2.00107	0.00164727	0.0349485	-2.91014	1.75732e-05	0.000495789	-2.43497	2.67877e-05	0.000455392
hsa-miR-498-3p	MIMAT0037323	0	0	0	0	0	0	0	0	0	0	0	0	0	0	0	0	0	0	0	0	0	0	0	0	0	0	0	0	0	0	0	0	0	1	1	0	1	1	0	1	1	0	1	1
hsa-miR-498-5p	MIMAT0002824	0	0	0	0	0	0	0	0	0	0	0	0	0	0	0	0	0	0	0	0	0	0	0	0	0	0	0	0	0	0	0	0	0	1	1	0	1	1	0	1	1	0	1	1
hsa-miR-4999-3p	MIMAT0021018	0	0	0	0	0	0	0	0	0	0	0	1.57705	0	0	0	0	0.522306	0	0	0	0	0	0	0	0	0	0	0	0	0.262841	0.087051	0	-0.722384	1	1	0	1	1	-0.690097	1	1	-0.698303	1	1
hsa-miR-4999-5p	MIMAT0021017	0	0	7.52977	0	0	229.013	0	3.18943	0	0	2.59738	17.3475	0.916744	0	4.28674	0	1.04461	1.47632	1.62388	6.92823	3.93622	0	1.07596	1.21973	1.32927	1.88722	3.29316	3.27223	23.9732	4.19139	2.50154	2.01293	1.52898	0.340752	1	2.5126	0.0716673	0.711841	2.32998	0.134431	1	2.09695	0.0511396	0.378833
hsa-miR-499a-3p	MIMAT0004772	0	0	0	0	0	0	0	0	0	0	0	0	0	0	0	0	0	0	0	0	0	0	0	0	0	0	0	0	0	0	0	0	0	1	1	0	1	1	0	1	1	0	1	1
hsa-miR-499a-5p	MIMAT0002870	0	0	0	0	0	0	0	0	0	0	0	0	0	0	0	0	0	0	0	0	0	0	0	0	0	0	0	0	0	0	0	0	0	1	1	0	1	1	0	1	1	0	1	1
hsa-miR-499b-3p	MIMAT0019898	0	0	0	0	2.82753	0	0	0	0	0	0	0	0	0	0	0	0	0	0	0	0	0	0	0	0	0	0	0	0.282753	0	0	0	1.67045	1	1	1.68057	1	1	1.88178	1	1	2.16049	0.714286	1
hsa-miR-499b-5p	MIMAT0019897	0	0	0	0	0	0	0	0	0	0	0	0	0	0	0	0	0	0	0	0	0	0	0	0	0	0	0	0	0	0	0	0	0	1	1	0	1	1	0	1	1	0	1	1
hsa-miR-5000-3p	MIMAT0021020	0	0	0	0	0	0	0	0	0	0	0	0	0	0	0	1.43647	0	0.738162	0	2.77129	0	0	0	0	0	0	0	0	0	0.239411	0.584909	0	-0.750246	1	1	0	1	1	-1.61104	0.75	1	-1.20421	0.833078	1
hsa-miR-5000-5p	MIMAT0021019	0	0	0	0	0	0	0	0	0	0	0	0	0	0	0	0	0	0.738162	0	0	0	0	0	0	0	0	0	0	0	0	0.123027	0	0	1	1	0	1	1	-0.691339	1	1	-0.390927	1	1
hsa-miR-5001-3p	MIMAT0021022	0	0	0	0	2.82753	0	0	4.78415	0	0	0	0	0	0	0.714456	0	0.522306	0.738162	0	0	0	0	0	0	0	0	0	0	0.761168	0.119076	0.210078	0	2.45954	0.789667	1	3.16945	0.789667	1	2.28584	0.789667	1	2.83615	0.0962869	0.644831
hsa-miR-5001-5p	MIMAT0021021	0	7.56398	0	0	0	0	0	0	0	0	0	1.57705	0.916744	0	0.714456	0	0.522306	0	0	0	0	0	0	0	0	0	0	1.63612	0.756398	0.534708	0.087051	0.272686	0.203698	1	1	1.00766	1	1	1.30917	1	1	0.883305	0.8975	1
hsa-miR-5002-3p	MIMAT0021024	0	0	0	0	0	0	0	0	0	0	0	0	0	0	0	0	0	0	0	0	0	0	1.07596	0	0	0	0	0	0	0	0	0.179327	0	1	1	-0.719934	1	1	0	1	1	-0.391344	1	1
hsa-miR-5002-5p	MIMAT0021023	0	0	0	0	0	0	0	0	0	0	0.865792	0	0	0	0	0	0	0	0	0	0	0	0	0.609865	1.32927	0	1.64658	0	0	0.144299	0	0.59762	-0.715874	1	1	-1.56427	0.75	1	0	1	1	-1.17501	0.828987	1
hsa-miR-5003-3p	MIMAT0021026	0	0	0	0	0	0	0	0	0	0	0	0	0	0	0	0	0.522306	0	0	0	0	0	0	0	0	0	0	0	0	0	0.087051	0	0	1	1	0	1	1	-0.690097	1	1	-0.390381	1	1
hsa-miR-5003-5p	MIMAT0021025	0	0	0	0	0	0	0	0	0	0	0	0	0	0	0	0	0	0	0	0	0	0	0	0	0	0	0	0	0	0	0	0	0	1	1	0	1	1	0	1	1	0	1	1
hsa-miR-5004-3p	MIMAT0021028	0	0	0	0	0	0	0	0	0	0	0	0	0	0	0	0	0	0	0	0	0	0	0	0	0	0	0	0	0	0	0	0	0	1	1	0	1	1	0	1	1	0	1	1
hsa-miR-5004-5p	MIMAT0021027	0	0	0	0	0	0	0	0	0	0	0	0	0	0	0	0	0	0	0	0	0	0	0	0	0	0	0	0	0	0	0	0	0	1	1	0	1	1	0	1	1	0	1	1
hsa-miR-5006-3p	MIMAT0021034	0	0	0	0	0	0	0	1.59472	0	0	0	0	0	0	0	0	0.522306	0.738162	0	0	0	0	0	0	0	0	0	0	0.159472	0	0.210078	0	1.6678	1	1	1.67792	1	1	0.72345	1	1	1.45992	0.714286	1
hsa-miR-5006-5p	MIMAT0021033	0	0	0	0	0	0	0	0	0	0	0	0	0	0	0	0	0	0	0	0	0	0	0	0	0	0	0	0	0	0	0	0	0	1	1	0	1	1	0	1	1	0	1	1
hsa-miR-5007-3p	MIMAT0021036	0	0	0	0	0	0	0	0	0	0	0	0	0	0	0	0	0	0	0	0	0	0	0	0	0	0	0	0	0	0	0	0	0	1	1	0	1	1	0	1	1	0	1	1
hsa-miR-5007-5p	MIMAT0021035	0	0	0	0	0	0	0	0	0	0	0	0	0	0	0	0	0	0	0	0	0	0	0	0	0	0	0	0	0	0	0	0	0	1	1	0	1	1	0	1	1	0	1	1
hsa-miR-5008-3p	MIMAT0021040	0	0	0	0	2.82753	0	0	31.8943	0	0	0.865792	0	0.916744	0	0	0	0.522306	0	0	0	3.93622	0	0	0	0	0	0	0	3.47219	0.297089	0.743088	0	3.60899	0.0782412	0.771359	4.78049	0.103445	0.959213	3.72591	0.0782412	0.710601	4.20429	0.000153753	0.00226224
hsa-miR-5008-5p	MIMAT0021039	0	0	0	0	0	0	0	0	0	0	0	0	0	0	0	0	0	0	0	0	0	0	0	0	0	0	0	0	0	0	0	0	0	1	1	0	1	1	0	1	1	0	1	1
hsa-miR-5009-3p	MIMAT0021042	0	0	0	0	0	0	0	0	0	0	0	0	0	0	0	0	0	0	0	0	0	0	0	0	0	0	0	0	0	0	0	0	0	1	1	0	1	1	0	1	1	0	1	1
hsa-miR-5009-5p	MIMAT0021041	0	0	0	0	0	0	0	0	0	0	0	0	0	0	0.714456	0	0	0	0	0	0	0	0	0	0	0	0	0	0	0.119076	0	0	-0.720173	1	1	0	1	1	0	1	1	-0.390883	1	1
hsa-miR-500a-3p	MIMAT0002871	92.1619	22.6919	120.476	19.2224	144.204	0	0	74.9517	184.235	0	111.687	260.213	89.8409	56.3297	42.8674	117.79	146.246	117.368	135.323	52.6545	287.344	103.443	136.647	100.628	70.4514	115.12	144.899	106.347	65.7944	113.121	140.396	112.349	-0.615533	0.165936	1	-0.607768	0.173379	1	-0.919298	0.054571	0.527284	-0.721173	0.0612093	0.43991
hsa-miR-500a-5p	MIMAT0004773	0	0	0	0	0	0	0	1.59472	0	0	0.865792	0	0	0	0	1.43647	0.522306	2.95265	1.62388	1.38565	3.93622	0.923602	2.15193	0.609865	0	1.88722	0	0	0.159472	0.38371	1.89072	0.774835	0.387511	1	1	-0.441856	0.75	1	-1.2107	0.640876	1	-0.625141	0.469683	1
hsa-miR-500b-3p	MIMAT0027032	0	0	0	0	0	0	0	0	0	0	0	1.57705	0	1.81709	0.714456	0	0.522306	0	1.08258	0	0	0	0	0	0	0	0	0	0	0.684765	0.267482	0	-1.5879	0.75	1	0	1	1	-1.46022	1	1	-1.50706	0.830478	1
hsa-miR-500b-5p	MIMAT0016925	0	0	0	0	2.82753	0	0	0	0	0	0	1.57705	0.916744	3.63418	0	0	1.04461	0	1.08258	1.38565	0	1.8472	0	0.609865	1.32927	0.94361	0	0	0.282753	1.02133	0.893341	0.480458	-0.267851	1	1	0.152724	1	1	-0.513828	1	1	-0.264984	1	1
hsa-miR-5010-3p	MIMAT0021044	3.2915	0	7.52977	0	8.4826	0	0	0	0	0	0.865792	11.0393	1.83349	0	1.42891	0	2.61153	0.738162	1.08258	0	7.87245	3.69441	1.07596	3.04932	0	0.94361	3.29316	3.27223	1.93039	2.52792	2.66652	1.93905	0.414128	1	1	0.691507	0.794668	1	0.553415	1	1	0.568671	1	1
hsa-miR-5010-5p	MIMAT0021043	0	0	0	0	0	0	0	0	0	0	0	0	0	0	0.714456	0	0	0.738162	0	0	0	0	0	0	0	0	0	0	0	0.119076	0.123027	0	-0.720173	1	1	0	1	1	-0.691339	1	1	-0.698099	1	1
hsa-miR-5011-3p	MIMAT0021046	0	0	0	0	0	0	0	0	0	0	0	0	0	0	0	0	0	0	0	0	0	0	0	0	0	0	0	0	0	0	0	0	0	1	1	0	1	1	0	1	1	0	1	1
hsa-miR-5011-5p	MIMAT0021045	0	0	0	0	0	0	0	0	0	0	0	0	0	0	0	0	0	0	0	0	0	0	0	0	0	0	0	0	0	0	0	0	0	1	1	0	1	1	0	1	1	0	1	1
hsa-miR-501-3p	MIMAT0004774	16.4575	0	0	0	8.4826	0	0	30.2996	0	0	40.6922	58.3507	35.753	10.9025	5.00119	18.6741	47.0075	30.2646	28.6885	9.69952	74.7883	19.3956	26.8991	28.0538	15.9513	29.2519	24.6987	13.0889	5.52397	28.229	34.974	22.9906	-1.25508	0.00866085	0.119628	-0.972058	0.037181	0.432474	-1.53178	0.00304498	0.045623	-1.27079	0.00156081	0.0183968
hsa-miR-501-5p	MIMAT0002872	13.166	0	15.0595	0	8.4826	0	0	1.59472	0	0	0.865792	0	2.75023	1.81709	0	0	2.61153	0	1.08258	0	0	0	0	1.82959	1.32927	4.71805	0	0	3.83028	0.905518	0.615686	1.31282	2.50411	0.108124	0.982007	1.94513	0.33572	1	2.64916	0.0756109	0.691448	2.41549	0.0131874	0.122284
hsa-miR-502-3p	MIMAT0004775	6.58299	7.56398	22.5893	0	8.4826	0	0	3.18943	0	0	5.19475	9.46228	1.83349	5.45126	1.42891	8.61881	14.1023	6.64346	10.2845	5.54258	0	2.77081	0	2.43946	3.98782	4.71805	0	3.27223	4.84083	5.33158	6.55728	2.40293	0.519372	1	1	1.48764	0.175444	1	0.0219875	0.932232	1	0.555952	0.850483	1
hsa-miR-502-5p	MIMAT0002873	0	0	0	0	0	0	0	0	0	0	2.59738	9.46228	5.50046	1.81709	0	0	2.61153	2.21449	3.24775	0	3.93622	2.77081	3.22789	0	1.32927	0.94361	0	0	0	3.22953	2.46347	0.916795	-3.60464	0.052614	0.545048	-2.12336	0.75	1	-3.54405	0.122248	1	-3.72972	0.0469165	0.354088
hsa-miR-503-3p	MIMAT0022925	0	0	0	0	2.82753	0	0	0	0	0	0	0	0.916744	0	0	0	0.522306	0	0.541292	0	0	0	0	0.609865	0	0	0	0	0.282753	0.152791	0.177266	0.101644	0.957082	1	1	0.989322	1	1	0.755405	1	1	1.01687	1	1
hsa-miR-503-5p	MIMAT0002874	6.58299	0	0	0	5.65507	0	0	4.78415	184.235	0	0	1.57705	0	0	3.57228	0	1.04461	0.738162	0.541292	0	0	1.8472	2.15193	1.82959	1.32927	0.94361	3.29316	6.54446	20.1258	0.858221	0.695212	2.682	2.0819	0.0651954	0.654917	0.894484	0.349839	1	2.3341	0.0651954	0.608796	1.71035	0.0296977	0.24612
hsa-miR-504-3p	MIMAT0026612	0	0	0	0	0	0	0	0	0	0	0	0	0	0	0	0	0	0	0	0	0	0	0	0	0	0	0	0	0	0	0	0	0	1	1	0	1	1	0	1	1	0	1	1
hsa-miR-504-5p	MIMAT0002875	0	0	0	0	0	0	0	0	0	0	3.46317	14.1934	16.5014	0	2.85782	0	7.83459	2.95265	5.41292	6.92823	15.7449	3.69441	1.07596	4.26905	0	2.83083	4.93974	0	0	6.1693	7.09462	2.18593	-4.54658	0.015149	0.195977	-3.20981	0.126376	1	-4.89326	0.015149	0.180158	-4.87833	0.00906604	0.0880701
hsa-miR-5047	MIMAT0020541	0	0	0	0	0	0	0	0	0	0	0	0	0	1.81709	0	0	0	0	0	2.77129	0	0	1.07596	0	0	0	0	0	0	0.302848	0.461882	0.179327	-0.77511	1	1	-0.731378	1	1	-1.28211	0.75	1	-1.22125	0.83315	1
hsa-miR-505-3p	MIMAT0002876	52.6639	45.3839	7.52977	38.4447	42.413	0	0	3.18943	0	0	12.9869	11.0393	8.25069	1.81709	11.4313	7.18234	14.6246	10.3343	11.9084	13.8565	11.8087	6.46522	6.45578	11.5874	3.98782	22.6466	6.58632	3.27223	18.9625	8.78461	11.4996	9.08937	1.5985	0.0679052	0.679564	1.54057	0.0679052	0.687969	1.25499	0.165744	1	1.46568	0.0266755	0.224582
hsa-miR-505-5p	MIMAT0004776	0	0	0	0	0	0	0	3.18943	0	0	0	0	0.916744	0	0	0	0	0	0	0	0	0	0	0	0	0	0	0	0.318943	0.152791	0	0	1.6604	1	1	2.39165	1	1	2.62706	1	1	2.56164	0.256615	1
hsa-miR-506-3p	MIMAT0002878	0	0	0	0	0	0	0	0	0	0	0	0	0	0	0	0	0	0	0	0	0	0	0	0	0	1.88722	0	0	0	0	0	0.314537	0	1	1	-1.19748	0.75	1	0	1	1	-0.703264	1	1
hsa-miR-506-5p	MIMAT0022701	0	0	0	0	0	0	0	0	0	0	0	0	0	0	0	0	0	0	0	0	0	0	0	0	0	0	0	0	0	0	0	0	0	1	1	0	1	1	0	1	1	0	1	1
hsa-miR-507	MIMAT0002879	0	0	0	0	0	0	0	0	0	0	0	0	0	0	0	0	0	0	0	0	0	0	0	0	0	0	0	0	0	0	0	0	0	1	1	0	1	1	0	1	1	0	1	1
hsa-miR-508-3p	MIMAT0002880	0	0	0	0	0	0	0	0	0	0	1.73158	3.15409	5.50046	0	4.28674	4.30941	3.13384	2.95265	4.33034	4.15694	0	0.923602	1.07596	3.65919	1.32927	13.2105	11.5261	3.27223	0	3.16371	2.58289	5.67888	-3.67543	0.0522131	0.543016	-4.423	0.0232251	0.296703	-3.76904	0.12175	1	-4.53879	0.0111822	0.106673
hsa-miR-508-5p	MIMAT0004778	0	0	0	0	0	0	0	0	0	0	0	0	0	0	0	0	0	0	0	0	0	0	0	0	0	0	0	0	0	0	0	0	0	1	1	0	1	1	0	1	1	0	1	1
hsa-miR-5087	MIMAT0021079	0	0	0	0	0	0	0	0	0	0	0	0	0	0	0	0	0	0	0	0	0	0	0	0	0	0	0	0	0	0	0	0	0	1	1	0	1	1	0	1	1	0	1	1
hsa-miR-5088-3p	MIMAT0027041	0	0	0	0	0	0	0	0	0	0	0	0	0	0	0	0	0	0	0	0	0	0	0	0	0	0	0	0	0	0	0	0	0	1	1	0	1	1	0	1	1	0	1	1
hsa-miR-5088-5p	MIMAT0021080	0	0	0	0	0	0	0	0	0	0	0	0	0	0	0	0	0.522306	0	0	0	0	0	0	0	0	0	0	0	0	0	0.087051	0	0	1	1	0	1	1	-0.690097	1	1	-0.390381	1	1
hsa-miR-5089-3p	MIMAT0022984	0	0	0	0	0	0	0	0	0	0	0	0	0	0	0	0	0	0	0	0	0	0	0	0	0	0	0	0	0	0	0	0	0	1	1	0	1	1	0	1	1	0	1	1
hsa-miR-5089-5p	MIMAT0021081	0	0	0	0	0	0	0	0	0	0	0	0	0	0	0	0	0	0	0	0	0	0	0	0	0	0	0	0	0	0	0	0	0	1	1	0	1	1	0	1	1	0	1	1
hsa-miR-5090	MIMAT0021082	0	0	0	0	0	0	0	0	0	0	0	0	0	0	0	0	0	0	0	0	0	0	0	0	0	0	0	0	0	0	0	0	0	1	1	0	1	1	0	1	1	0	1	1
hsa-miR-5091	MIMAT0021083	36.2065	22.6919	45.1786	57.6671	22.6203	0	0	0	0	236.575	0.865792	3.15409	0.916744	1.81709	7.14456	1.43647	0	3.69081	1.08258	0	0	3.69441	0	1.82959	1.32927	2.83083	4.93974	3.27223	42.0939	2.55579	1.4113	2.36694	3.45383	0.000475854	0.00999723	3.65108	0.000475854	0.0120187	4.16023	5.92279e-05	0.00146797	3.77905	3.07782e-08	1.13366e-06
hsa-miR-5092	MIMAT0021084	0	0	0	0	0	0	0	0	0	0	0.865792	0	0	0	0.714456	0	0	0	0	0	0	0	0	0	0	0	0	0	0	0.263375	0	0	-1.19844	1	1	0	1	1	0	1	1	-0.698294	1	1
hsa-miR-5093	MIMAT0021085	0	0	0	0	0	0	0	0	0	0	0	0	0	0	0	0	0	0	0	0	0	0	0	0	0	0	0	0	0	0	0	0	0	1	1	0	1	1	0	1	1	0	1	1
hsa-miR-509-3-5p	MIMAT0004975	0	0	0	0	0	0	0	0	0	0	0	0	0	0	0	0	0.522306	0	0	0	0	0	1.07596	1.21973	0	0	0	1.63612	0	0	0.087051	0.655301	0	1	1	-1.82215	0.75	1	-0.676353	1	1	-1.34648	0.829418	1
hsa-miR-509-3p	MIMAT0002881	36.2065	22.6919	0	0	0	0	0	1.59472	0	0	0.865792	3.15409	0.916744	0	3.57228	2.87294	3.13384	1.47632	2.70646	1.38565	0	0.923602	4.30385	5.48878	0	33.0263	23.0521	16.3612	6.04931	1.89697	1.60431	13.7054	2.19571	0.113789	1	-0.462164	0.334043	1	2.29216	0.113789	0.957995	0.714671	0.777393	1
hsa-miR-5094	MIMAT0021086	0	0	0	0	0	0	0	11.163	0	0	0	0	0	0	0.714456	0	0	0	0	0	0	0	0	0	0	0	0	0	1.1163	0.119076	0	0	2.88804	0.532575	1	3.56554	0.360616	1	3.83106	0.360616	1	3.79712	0.00836232	0.0818335
hsa-miR-509-5p	MIMAT0004779	0	0	0	0	0	0	0	0	0	0	0	0	0	0	0	0	0	0	0	0	0	0	0	0	0	0.94361	0	0	0	0	0	0.157268	0	1	1	-0.719562	1	1	0	1	1	-0.391216	1	1
hsa-miR-5100	MIMAT0022259	0	0	0	0	0	0	0	0	0	0	0	0	0.916744	0	0	0	0	0	0.541292	0	0	0	0	0	0	0	0	0	0	0.152791	0.0902153	0	-0.721063	1	1	0	1	1	-0.690245	1	1	-0.697921	1	1
hsa-miR-510-3p	MIMAT0026613	0	0	0	0	0	0	0	0	0	0	0	0	0	0	0.714456	0	0	0	0.541292	0	0	0	0	0.609865	0	0.94361	0	1.63612	0	0.119076	0.0902153	0.531598	-0.704173	1	1	-1.55168	0.75	1	-0.67816	1	1	-1.34905	0.829109	1
hsa-miR-510-5p	MIMAT0002882	0	0	0	0	0	0	0	0	0	0	0	0	0	0	0	0	0	0	0	0	0	0	0	0	0	0	0	0	0	0	0	0	0	1	1	0	1	1	0	1	1	0	1	1
hsa-miR-511-3p	MIMAT0026606	0	0	0	0	0	0	0	1.59472	0	0	1.73158	0	1.83349	0	0.714456	0	2.61153	0	0	0	0	0	6.45578	1.82959	0	3.77444	1.64658	0	0.159472	0.713255	0.435255	2.2844	-0.430408	0.75	1	-1.69007	0.332511	1	-0.0965194	0.75	1	-0.974506	0.271326	1
hsa-miR-511-5p	MIMAT0002808	0	0	0	0	0	0	0	0	0	0	1.73158	0	0.916744	1.81709	2.85782	1.43647	0.522306	1.47632	2.70646	0	0	1.8472	10.7596	1.82959	2.65854	6.60527	0	0	0	1.45995	1.09205	3.64217	-2.70357	0.75	1	-3.88337	0.0248525	0.309431	-2.75031	0.75	1	-3.75158	0.0540325	0.396937
hsa-miR-512-3p	MIMAT0002823	23.0405	7.56398	67.768	0	0	0	0	4.78415	0	0	0	0	0.916744	1.81709	0	0	0	0	0.541292	0	0	0	0	0	0	0.94361	0	0	10.3157	0.455639	0.0902153	0.157268	4.51904	0.010319	0.140632	5.08741	0.010319	0.157363	5.43777	0.010319	0.129697	5.25894	4.25855e-08	1.44791e-06
hsa-miR-512-5p	MIMAT0002822	0	0	0	0	0	0	0	0	0	0	0	0	0	0	0	0	0	0	0	0	0	0	0	0	0	0	0	0	0	0	0	0	0	1	1	0	1	1	0	1	1	0	1	1
hsa-miR-513a-3p	MIMAT0004777	0	0	0	0	0	0	0	0	0	0	0	0	0	0	0	0	0	0	0	0	0	0	0	0	0	0	0	0	0	0	0	0	0	1	1	0	1	1	0	1	1	0	1	1
hsa-miR-513a-5p	MIMAT0002877	0	0	0	0	0	0	0	0	0	0	0	0	0	0	0	0	0	0	0	0	0	0	1.07596	0	0	0	0	0	0	0	0	0.179327	0	1	1	-0.719934	1	1	0	1	1	-0.391344	1	1
hsa-miR-513b-3p	MIMAT0026749	0	0	0	0	0	0	0	0	0	0	0	0	0	0	0	0	0	0	0	0	0	0	0	0	0	0	0	0	0	0	0	0	0	1	1	0	1	1	0	1	1	0	1	1
hsa-miR-513b-5p	MIMAT0005788	0	0	0	0	0	0	0	0	0	0	0	0	0	0	0	0	0	0	0	0	0	0	0	0	0	0	0	0	0	0	0	0	0	1	1	0	1	1	0	1	1	0	1	1
hsa-miR-513c-3p	MIMAT0022728	0	0	0	0	0	0	0	0	0	0	0	0	0	0	0	0	0	0	0	0	0	0	0	0	0	0	0	0	0	0	0	0	0	1	1	0	1	1	0	1	1	0	1	1
hsa-miR-513c-5p	MIMAT0005789	0	0	0	0	0	0	0	0	0	0	0.865792	0	0	0	0.714456	0	0	0	0.541292	0	0	0	0	1.21973	0	1.88722	1.64658	1.63612	0	0.263375	0.0902153	1.06494	-1.16511	1	1	-2.27751	0.75	1	-0.670858	1	1	-1.92495	0.54177	1
hsa-miR-514a-3p	MIMAT0002883	0	0	0	0	0	0	0	0	0	0	1.73158	0	1.83349	0	0.714456	2.87294	0	1.47632	0	1.38565	0	0	0	0	1.32927	0	0	0	0	1.19208	0.476995	0.221545	-2.45686	0.75	1	-0.746694	1	1	-1.56822	0.75	1	-2.18564	0.358379	1
hsa-miR-514a-5p	MIMAT0022702	0	0	0	0	0	0	0	0	0	0	0	0	0	0	0.714456	0	0	0	0	0	0	0	0	0	0	0.94361	0	0	0	0.119076	0	0.157268	-0.720173	1	1	-0.719562	1	1	0	1	1	-0.698387	1	1
hsa-miR-514b-3p	MIMAT0015088	0	0	0	0	0	0	0	0	0	0	0	0	0	0	0	0	0	0	0	0	0	0	0	0	0	0	0	0	0	0	0	0	0	1	1	0	1	1	0	1	1	0	1	1
hsa-miR-514b-5p	MIMAT0015087	0	0	0	0	0	0	0	0	0	0	0	0	0	0	0	0	0	0	0	0	0	0	0	0	0	0	0	0	0	0	0	0	0	1	1	0	1	1	0	1	1	0	1	1
hsa-miR-515-3p	MIMAT0002827	0	0	7.52977	0	0	0	0	0	0	0	0	0	0	0	0	0	0	0	0	0	0	0	0	0	0	0	0	0	0.752977	0	0	0	1.79486	1	1	1.80504	1	1	2.00727	1	1	2.28823	0.264919	1
hsa-miR-515-5p	MIMAT0002826	0	22.6919	45.1786	0	0	0	0	1.59472	0	0	0	0	0	0	0	0	0.522306	0	0	0	0	0	0	0	0	0	0	0	6.94653	0	0.087051	0	5.14037	0.0701851	0.69712	5.15467	0.0701851	0.69974	4.80805	0.0556864	0.533142	5.45253	6.06279e-05	0.000962785
hsa-miR-516a-3p	MIMAT0006778	0	0	0	0	0	0	0	0	0	0	0	0	0	0	0	0	0	0	0	0	0	0	0	0	0	0	0	0	0	0	0	0	0	1	1	0	1	1	0	1	1	0	1	1
hsa-miR-516a-5p	MIMAT0004770	9.87449	15.128	105.417	0	0	0	0	108.441	0	0	0	0	0	0	0	0	0	0	0	0	0	0	0	0	0	0	0	0	23.886	0	0	0	6.93155	0.000715297	0.0136472	6.94618	0.000715297	0.0174034	7.22831	0.000597851	0.011325	7.58935	4.95443e-12	5.47464e-10
hsa-miR-516b-3p	MIMAT0002860	0	0	0	0	0	0	0	0	0	0	0	0	0	0	0	0	0	0	0	0	0	0	0	0	0	0	0	0	0	0	0	0	0	1	1	0	1	1	0	1	1	0	1	1
hsa-miR-516b-5p	MIMAT0002859	0	0	0	0	0	0	0	19.1366	0	0	0	0	0	0	0	0	0	0	0	0	0	0	0	0	0	0	0	0	1.91366	0	0	0	4.08011	0.378961	1	4.09413	0.378961	1	4.36558	0.269039	1	4.71274	0.00256483	0.0288217
hsa-miR-517-5p	MIMAT0002851	0	0	0	0	0	0	0	1.59472	0	0	0	0	0	0	0	0	0	0	0	0	0	0	0	0	0	0	0	0	0.159472	0	0	0	1.6678	1	1	1.67792	1	1	1.87913	1	1	2.15751	0.714286	1
hsa-miR-517a-3p	MIMAT0002852	0	0	0	0	0	0	0	0	0	0	0	0	0	0	0	0	0	0	0	0	0	0.923602	0	0	0	0	0	0	0	0	0.153934	0	0	1	1	0	1	1	-0.691945	1	1	-0.391194	1	1
hsa-miR-517b-3p	MIMAT0002857	0	0	0	0	0	0	0	0	0	0	0	0	0	0	0	0	0	0	0	0	0	0	0	0	0	0	0	0	0	0	0	0	0	1	1	0	1	1	0	1	1	0	1	1
hsa-miR-517c-3p	MIMAT0002866	6.58299	0	0	0	0	0	0	3.18943	0	0	0	0	0	0	0	0	0	0	0	0	0	0	0	0	0	0	0	0	0.977243	0	0	0	3.21331	0.791135	1	3.22653	0.791135	1	3.48381	0.791135	1	3.82465	0.0369863	0.295444
hsa-miR-5186	MIMAT0021116	0	0	0	0	0	0	0	0	0	0	0	0	0	0	0	0	0	0	0	0	0	0	0	0	0	0	0	0	0	0	0	0	0	1	1	0	1	1	0	1	1	0	1	1
hsa-miR-5187-3p	MIMAT0021118	0	0	0	0	0	0	0	0	0	0	0	0	0	0	0	0	0	0	0	0	0	0	0	0	0	0	0	0	0	0	0	0	0	1	1	0	1	1	0	1	1	0	1	1
hsa-miR-5187-5p	MIMAT0021117	0	0	0	0	0	0	0	0	0	0	0	0	0	0	0	0	0	0	0	0	0	0	0	0	0	0	0	0	0	0	0	0	0	1	1	0	1	1	0	1	1	0	1	1
hsa-miR-5188	MIMAT0021119	0	0	0	0	0	0	0	0	0	0	0	0	0	0	0	0	0	0	0	0	0	0	0	0	0	0	0	0	0	0	0	0	0	1	1	0	1	1	0	1	1	0	1	1
hsa-miR-5189-3p	MIMAT0027088	0	0	0	0	0	0	0	0	0	0	0	0	0	0	0	0	0	0	0	0	0	0	0	0	0	0	0	0	0	0	0	0	0	1	1	0	1	1	0	1	1	0	1	1
hsa-miR-5189-5p	MIMAT0021120	0	0	0	0	0	0	0	0	0	0	0	0	0	0	0	0	0	0	0	0	0	0	0	0	0	0	0	0	0	0	0	0	0	1	1	0	1	1	0	1	1	0	1	1
hsa-miR-518a-3p	MIMAT0002863	0	0	7.52977	0	0	0	104.993	3.18943	0	0	0	0	0	0	0	0	0	0	0	0	0	0	0	0	0	0	0	0	11.5712	0	0	0	3.61774	0.207318	1	3.631	0.207318	1	3.88891	0.207318	1	4.24414	0.00308017	0.0340358
hsa-miR-518a-5p	MIMAT0005457	23.0405	0	7.52977	0	0	0	0	0	0	0	0	0	0	0	0	0	0	0	0	0	0	0	0	0	0	0	0	0	3.05702	0	0	0	4.31014	0.262849	1	4.32417	0.262849	1	4.5957	0.189025	1	4.95092	0.00118111	0.0145689
hsa-miR-518b	MIMAT0002844	0	0	15.0595	0	0	0	0	0	0	0	0	0	0	0	0	0	0	0	0	0	0	0	0	0	0	0	0	0	1.50595	0	0	0	2.83228	0.817739	1	2.84462	0.817739	1	3.08611	0.817739	1	3.41405	0.114604	0.725372
hsa-miR-518c-3p	MIMAT0002848	0	0	0	0	0	0	0	0	0	0	0	0	0	0	0	0	0	0	0	0	0	0	0	0	0	0	0	0	0	0	0	0	0	1	1	0	1	1	0	1	1	0	1	1
hsa-miR-518c-5p	MIMAT0002847	0	0	0	0	0	0	0	0	0	0	0	0	0	0	0	0	0	0	0	0	0	0	0	0	0	0	0	0	0	0	0	0	0	1	1	0	1	1	0	1	1	0	1	1
hsa-miR-518d-3p	MIMAT0002864	0	0	0	0	0	0	0	0	0	0	0	0	0	0	0	0	0	0	0	0	0	0	0	0	0	0	0	0	0	0	0	0	0	1	1	0	1	1	0	1	1	0	1	1
hsa-miR-518d-5p	MIMAT0005456	0	0	0	0	0	0	0	0	0	0	0	0	0	0	0	0	0	0	0	0	0	0	0	0	0	0	0	0	0	0	0	0	0	1	1	0	1	1	0	1	1	0	1	1
hsa-miR-518e-3p	MIMAT0002861	3.2915	15.128	45.1786	0	0	0	0	0	0	0	0	0	0	0	0	0	0	0	0	0	0	0	0	0	0	0	0	0	6.35981	0	0	0	5.01297	0.0844733	0.817691	5.02723	0.0844733	0.81463	5.30287	0.0655824	0.610261	5.66685	0.00013757	0.00204964
hsa-miR-518e-5p	MIMAT0005450	0	0	7.52977	0	0	0	0	0	0	0	0	0	0	0	0	0	0	0	0	0	0	0	0	0	0	0	0	0	0.752977	0	0	0	1.79483	1	1	1.80501	1	1	2.00723	1	1	2.288	0.2649	1
hsa-miR-518f-3p	MIMAT0002842	3.2915	0	0	0	0	0	0	0	0	0	0	0	0	0	0	0	0	0	0	0	0	0	0	0	0	0	0	0	0.32915	0	0	0	1.67094	1	1	1.68106	1	1	1.88227	1	1	2.16103	0.714286	1
hsa-miR-518f-5p	MIMAT0002841	0	0	0	0	0	0	0	0	0	0	0	0	0	0	0	0	0	0	0	0	0	0	0	0	0	0	0	0	0	0	0	0	0	1	1	0	1	1	0	1	1	0	1	1
hsa-miR-5190	MIMAT0021121	0	0	0	0	0	0	0	0	0	0	0	0	0	0	0	0	0	0	0	0	0	0	0	0	0	0	0	0	0	0	0	0	0	1	1	0	1	1	0	1	1	0	1	1
hsa-miR-5191	MIMAT0021122	0	0	0	0	0	0	0	0	0	0	0	0	0	0	0	0	0	0	0	0	0	0	0	0	0	0	0	0	0	0	0	0	0	1	1	0	1	1	0	1	1	0	1	1
hsa-miR-5192	MIMAT0021123	0	0	0	0	0	0	0	0	0	0	0	0	0	0	0	0	0	0	0	0	0	0	0	0	0	0	0	0	0	0	0	0	0	1	1	0	1	1	0	1	1	0	1	1
hsa-miR-5193	MIMAT0021124	0	0	0	0	0	0	0	0	0	0	0	0	0	0	0	0	0	0	0	0	0	0	0	0.609865	0	0	0	0	0	0	0	0.101644	0	1	1	-0.717915	1	1	0	1	1	-0.390649	1	1
hsa-miR-5194	MIMAT0021125	0	0	0	0	0	0	0	0	0	0	0	0	0	0	0	0	0	0	0	0	0	0	0	0	0	0	0	0	0	0	0	0	0	1	1	0	1	1	0	1	1	0	1	1
hsa-miR-5195-3p	MIMAT0021127	0	0	0	0	0	0	0	0	0	0	0	0	0	0	0	0	0	0	0	0	0	0	0	0	0	0	0	0	0	0	0	0	0	1	1	0	1	1	0	1	1	0	1	1
hsa-miR-5195-5p	MIMAT0021126	0	0	0	0	0	0	0	0	0	0	0	0	0	0	0	0	0	0	0	0	0	0	0	0	0	0	0	0	0	0	0	0	0	1	1	0	1	1	0	1	1	0	1	1
hsa-miR-5196-3p	MIMAT0021129	0	0	0	0	0	0	0	0	0	0	0	0	0	0	1.42891	0	0	0	0	0	0	0	0	0	0	0	0	0	0	0.238152	0	0	-1.19774	1	1	0	1	1	0	1	1	-0.698055	1	1
hsa-miR-5196-5p	MIMAT0021128	0	0	0	0	0	0	0	0	0	0	0	0	0	0	0	0	0	0	0	0	0	0	0	0	0	0	0	0	0	0	0	0	0	1	1	0	1	1	0	1	1	0	1	1
hsa-miR-5197-3p	MIMAT0021131	0	0	0	0	0	0	0	0	0	0	0	0	0	0	0	0	0	0	0	0	0	0	0	0	0	0	0	0	0	0	0	0	0	1	1	0	1	1	0	1	1	0	1	1
hsa-miR-5197-5p	MIMAT0021130	0	0	0	0	0	0	0	0	0	0	0	0	0	0	0	0	0	0	0	0	0	0	0	0	0	0	0	0	0	0	0	0	0	1	1	0	1	1	0	1	1	0	1	1
hsa-miR-519a-2-5p	MIMAT0037327	0	0	0	0	0	0	0	0	0	0	0	0	0	0	0	0	0	0	0	0	0	0	0	0	0	0	0	0	0	0	0	0	0	1	1	0	1	1	0	1	1	0	1	1
hsa-miR-519a-3p	MIMAT0002869	0	0	0	0	0	0	0	3.18943	0	0	0	0	0	0	0	0	0.522306	0	0	0	0	0	0	0	0	0	0	0	0.318943	0	0.087051	0	2.39127	1	1	2.40327	1	1	1.95461	1	1	2.57054	0.256451	1
hsa-miR-519a-5p	MIMAT0005452	0	7.56398	0	0	0	0	0	0	0	0	0	0	0	0	0	0	0	0	0	0	0	0	0	0	0	0	0	0	0.756398	0	0	0	1.79568	1	1	1.80586	1	1	2.00809	1	1	2.28958	0.265001	1
hsa-miR-519b-3p	MIMAT0002837	0	0	0	0	0	0	0	0	0	0	0	0	0	0	0	0	0	0	0	0	0	0	0	0	0	0	0	0	0	0	0	0	0	1	1	0	1	1	0	1	1	0	1	1
hsa-miR-519b-5p	MIMAT0005454	0	0	0	0	0	0	0	0	0	0	0	0	0	0	0	0	0	0	0	0	0	0	0	0	0	0	0	0	0	0	0	0	0	1	1	0	1	1	0	1	1	0	1	1
hsa-miR-519c-3p	MIMAT0002832	0	7.56398	7.52977	0	0	0	0	0	0	0	0	0	0	0	0	0	0	0	0	0	0	0	0	0	0	0.94361	0	0	1.50938	0	0	0.157268	2.63643	0.79663	1	1.93131	0.79663	1	2.88556	0.79663	1	2.80859	0.100545	0.658385
hsa-miR-519c-5p	MIMAT0002831	0	0	7.52977	0	0	0	0	0	0	0	0	0	0	0	0	0	0	0	0	0	0	0	0	0	0	0	0	0	0.752977	0	0	0	1.79468	1	1	1.80487	1	1	2.00709	1	1	2.28831	0.264925	1
hsa-miR-519d-3p	MIMAT0002853	0	0	0	0	0	0	0	0	0	0	0	0	0	0	0	0	0	0	0	0	0	0	0	0	0	0	0	0	0	0	0	0	0	1	1	0	1	1	0	1	1	0	1	1
hsa-miR-519d-5p	MIMAT0026610	13.166	7.56398	75.2977	0	0	0	0	0	0	0	0	0	0	0	0	0	0	0	0	0	0	0	0	0	0	0	0	0	9.60277	0	0	0	5.63236	0.0247123	0.288709	5.64681	0.0247123	0.309136	5.92573	0.0205618	0.227338	6.28961	1.5849e-06	3.47368e-05
hsa-miR-519e-3p	MIMAT0002829	0	0	0	0	0	0	0	0	0	0	0	0	0	0	0	0	0	0	0	0	0	0	0	0	0	0	0	0	0	0	0	0	0	1	1	0	1	1	0	1	1	0	1	1
hsa-miR-519e-5p	MIMAT0002828	0	0	7.52977	0	0	0	0	0	0	0	0	0	0	0	0	0	0	0	0	0	0	0	0	0	0	0	0	0	0.752977	0	0	0	1.79451	1	1	1.80469	1	1	2.00691	1	1	2.28842	0.264935	1
hsa-miR-520a-3p	MIMAT0002834	9.87449	7.56398	37.6489	0	0	0	0	0	0	0	0	0	0	0	0	0	0	0	0	0	0	0	0	0	0	0	0	0	5.50873	0	0	0	4.85055	0.100486	0.925312	4.86476	0.100486	0.935052	5.13942	0.100486	0.882417	5.50251	0.00017045	0.00247013
hsa-miR-520a-5p	MIMAT0002833	0	0	0	0	0	0	0	0	0	0	0	0	0	0	0	0	0	0	0	0	0	0	0	0	0	0	0	0	0	0	0	0	0	1	1	0	1	1	0	1	1	0	1	1
hsa-miR-520b-3p	MIMAT0002843	0	0	0	0	0	0	104.993	0	0	0	0	0	0	0	0	0	0	0	0	0	0	0	0	0	0	0	0	0	10.4993	0	0	0	3.03924	0.510172	1	3.05054	0.510172	1	3.27281	0.510172	1	3.56023	0.0488467	0.364906
hsa-miR-520b-5p	MIMAT0037325	0	0	0	0	0	0	0	1.59472	0	0	0	0	0	0	0	0	0	0	0	0	0	0	0	0	0	0	0	0	0.159472	0	0	0	1.6678	1	1	1.67792	1	1	1.87913	1	1	2.15751	0.714286	1
hsa-miR-520c-3p	MIMAT0002846	0	0	0	0	0	0	0	0	0	0	0	0	0	0	0	0	0	0	0	0	0	0	0	0	0	0	0	0	0	0	0	0	0	1	1	0	1	1	0	1	1	0	1	1
hsa-miR-520c-5p	MIMAT0005455	0	0	0	0	0	0	0	0	0	0	0	0	0	0	0	0	0	0	0	0	0	0	0	0	0	0	0	0	0	0	0	0	0	1	1	0	1	1	0	1	1	0	1	1
hsa-miR-520d-3p	MIMAT0002856	6.58299	0	0	0	0	0	0	0	0	0	0	0	0	0	0	0	0	0	0	0	0	0	0	0	0	0	0	0	0.658299	0	0	0	2.47441	0.797265	1	2.48647	0.797265	1	2.72291	0.797265	1	3.04225	0.264356	1
hsa-miR-520d-5p	MIMAT0002855	0	0	0	0	0	0	0	0	0	0	0	0	0	0	0	0	0	0	0	0	0	0	0	0	0	0	0	0	0	0	0	0	0	1	1	0	1	1	0	1	1	0	1	1
hsa-miR-520e-3p	MIMAT0002825	0	0	0	0	0	0	0	0	0	0	0	0	0	0	0	0	0	0	0	0	0	0	0	0	0	0	0	0	0	0	0	0	0	1	1	0	1	1	0	1	1	0	1	1
hsa-miR-520e-5p	MIMAT0037324	0	0	0	0	0	0	0	0	0	0	0	0	0	0	0	0	0	0	0	0	0	0	0	0	0	0	0	0	0	0	0	0	0	1	1	0	1	1	0	1	1	0	1	1
hsa-miR-520f-3p	MIMAT0002830	0	0	0	0	0	0	0	0	0	0	0	0	0	0	0	0	0	0	0	0	0	0	0	0	0	0	0	0	0	0	0	0	0	1	1	0	1	1	0	1	1	0	1	1
hsa-miR-520f-5p	MIMAT0026609	0	0	15.0595	0	0	0	104.993	0	0	0	0	0	0	0	0	0	0	0	0	0	0	0	0	0	0	0	0	0	12.0053	0	0	0	3.90342	0.187852	1	3.91677	0.187852	1	4.17636	0.187852	1	4.53107	0.00276681	0.0309603
hsa-miR-520g-3p	MIMAT0002858	0	0	30.1191	0	0	0	0	0	0	0	0	0	0	0	0	0	0	0	0	0	0	0	0	0	0	0	0	0	3.01191	0	0	0	3.91204	0.298861	1	3.9257	0.298861	1	4.19062	0.298861	1	4.5447	0.0134365	0.123728
hsa-miR-520g-5p	MIMAT0026611	0	0	0	0	0	0	0	0	0	0	0	0	0	0	0	0	0	0	0	0	0	0	0	0	0	0	0	0	0	0	0	0	0	1	1	0	1	1	0	1	1	0	1	1
hsa-miR-520h	MIMAT0002867	0	0	0	0	0	0	0	0	0	0	0	0	0	0	0	0	0	0	0	0	0	0	0	0	0	0	0	0	0	0	0	0	0	1	1	0	1	1	0	1	1	0	1	1
hsa-miR-521	MIMAT0002854	0	0	0	0	0	0	0	0	0	0	0	0	0	0	0	0	0	0	0	0	0	0	0	0	0	0	0	0	0	0	0	0	0	1	1	0	1	1	0	1	1	0	1	1
hsa-miR-522-3p	MIMAT0002868	0	0	0	0	0	0	0	4.78415	0	0	0	0	0	0	0	0	0	0	0	0	0	0	0	0	0	0	0	0	0.478415	0	0	0	2.77377	0.790099	1	2.78653	0.790099	1	3.03559	0.790099	1	3.36924	0.260062	1
hsa-miR-522-5p	MIMAT0005451	3.2915	0	0	0	0	0	0	0	0	0	0	0	0	0	0	0	0	0	0	0	0	0	0	0	0	0	0	0	0.32915	0	0	0	1.67094	1	1	1.68106	1	1	1.88227	1	1	2.16103	0.714286	1
hsa-miR-523-3p	MIMAT0002840	0	0	0	0	0	0	0	0	0	0	0	0	0	0	0	0	0	0	0	0	0	0	0	0	0	0	0	0	0	0	0	0	0	1	1	0	1	1	0	1	1	0	1	1
hsa-miR-523-5p	MIMAT0005449	0	0	0	0	0	0	0	0	0	0	0	0	0	0	0	0	0	0	0	0	0	0	0	0	0	0	0	0	0	0	0	0	0	1	1	0	1	1	0	1	1	0	1	1
hsa-miR-524-3p	MIMAT0002850	0	7.56398	37.6489	0	0	0	0	0	0	0	0	0	0	0	0	0	0	0	0	0	0	0	0	0	0	0	0	0	4.52128	0	0	0	4.49736	0.158298	1	4.51139	0.158298	1	4.783	0.158298	1	5.14315	0.00171284	0.0200585
hsa-miR-524-5p	MIMAT0002849	3.2915	0	7.52977	0	0	0	0	0	0	0	0	0	0	0	0	0	0	0	0	0	0	0	0	0	0	0	0	0	1.08213	0	0	0	2.50673	0.79025	1	2.51876	0.79025	1	2.75475	0.79025	1	3.07823	0.0969677	0.645984
hsa-miR-525-3p	MIMAT0002839	0	0	0	0	0	0	0	0	0	0	0	0	0	0	0	0	0	0	0	0	0	0	0	0	0	0	0	0	0	0	0	0	0	1	1	0	1	1	0	1	1	0	1	1
hsa-miR-525-5p	MIMAT0002838	0	7.56398	0	0	0	0	0	0	0	0	0	0	0	0	0	0	0	0	0	0	0	0	0	0	0	0	0	0	0.756398	0	0	0	1.79552	1	1	1.8057	1	1	2.00793	1	1	2.29044	0.265072	1
hsa-miR-526a-3p	MIMAT0037326	0	0	0	0	0	0	0	0	0	0	0	0	0	0	0	0	0	0	0	0	0	0	0	0	0	0	0	0	0	0	0	0	0	1	1	0	1	1	0	1	1	0	1	1
hsa-miR-526a-5p	MIMAT0002845	0	0	0	0	0	0	0	0	0	0	0	0	0	0	0	0	0	0	0	0	0	0	0	0	0	0	0	0	0	0	0	0	0	1	1	0	1	1	0	1	1	0	1	1
hsa-miR-526b-3p	MIMAT0002836	0	0	0	0	0	0	0	0	0	0	0	0	0	0	0	0	0	0	0	0	0	0	0	0	0	0	0	0	0	0	0	0	0	1	1	0	1	1	0	1	1	0	1	1
hsa-miR-526b-5p	MIMAT0002835	0	15.128	45.1786	0	0	0	0	0	0	0	0	0	0	0	0	0	0	0	0	0	0	0	0	0	0	0.94361	0	0	6.03066	0	0	0.157268	4.92588	0.0957934	0.893399	4.23107	0.0758716	0.745228	5.21523	0.0957934	0.849646	5.17768	0.000126962	0.00191308
hsa-miR-527	MIMAT0002862	39.498	0	22.5893	0	0	0	0	0	0	0	0	0	0	0	0	0	0	0	0	0	0	0	0	0	0	0	0	0	6.20873	0	0	0	5.18265	0.0565583	0.577686	5.19702	0.0565583	0.599971	5.47442	0.0565583	0.539542	5.834	1.72252e-05	0.000304542
hsa-miR-532-3p	MIMAT0004780	13.166	0	22.5893	0	45.2405	57.2533	0	3.18943	0	0	13.8527	11.0393	11.0009	0	1.42891	5.74588	8.3569	6.64346	8.66067	2.77129	3.93622	5.54161	4.30385	3.65919	1.32927	8.49249	4.93974	0	14.1439	7.17795	5.98503	3.78742	1.13656	0.278051	1	1.99146	0.0333603	0.396733	1.35524	0.163104	1	1.46375	0.0518683	0.382096
hsa-miR-532-5p	MIMAT0002888	911.745	597.554	233.423	192.224	805.847	0	1679.89	304.591	184.235	0	347.183	307.524	320.86	89.0373	238.628	380.664	680.042	273.858	377.822	630.469	196.811	296.476	147.407	211.623	82.4149	308.56	158.072	86.7141	490.951	280.649	409.246	165.799	0.819219	0.218494	1	1.57652	0.0179992	0.243186	0.274586	0.711804	1	0.794794	0.102696	0.667527
hsa-miR-539-3p	MIMAT0022705	0	0	0	0	0	0	0	0	0	0	1.73158	0	0	0	0	0	0	0.738162	0.541292	1.38565	0	0	3.22789	0	0	2.83083	0	0	0	0.288597	0.444183	1.00979	-1.16962	1	1	-2.29412	0.75	1	-1.54689	1	1	-2.1695	0.364838	1
hsa-miR-539-5p	MIMAT0003163	3.2915	0	0	0	0	0	0	0	0	0	0	0	0	0	0	0	0.522306	0	0	0	0	0	0	0	0	0.94361	0	0	0.32915	0	0.087051	0.157268	1.6769	1	1	0.967423	1	1	1.20462	1	1	1.47162	0.714286	1
hsa-miR-541-3p	MIMAT0004920	0	0	0	0	11.3101	0	0	0	0	0	0	0	0.916744	0	0	0	0.522306	0	0	0	0	0	0	0	0	0	0	0	1.13101	0.152791	0.087051	0	2.55627	0.531535	1	3.27683	0.531535	1	2.89459	0.531535	1	3.2075	0.0434633	0.335072
hsa-miR-541-5p	MIMAT0004919	0	0	0	0	2.82753	0	0	0	0	0	0	0	0	0	0	0	0	0	0	0	0	0	0	0	0	0	0	0	0.282753	0	0	0	1.67045	1	1	1.68057	1	1	1.88178	1	1	2.16049	0.714286	1
hsa-miR-542-3p	MIMAT0003389	92.1619	68.0758	233.423	0	251.65	0	0	33.4891	0	0	26.8396	220.787	133.845	7.26835	50.7264	44.5305	111.773	46.5042	38.973	160.735	185.003	20.3192	34.4308	164.663	140.903	43.4061	65.8632	112.892	67.88	80.666	93.8846	93.6931	0.135322	0.846455	1	-0.0812795	0.626622	1	-0.0735247	0.622425	1	-0.00561379	0.649584	1
hsa-miR-542-5p	MIMAT0003340	3.2915	0	7.52977	0	11.3101	0	0	4.78415	0	0	0.865792	15.7705	0.916744	1.81709	2.85782	2.87294	7.83459	6.64346	3.78904	9.69952	7.87245	2.77081	3.22789	17.0762	21.2684	2.83083	9.87948	19.6334	2.69156	4.18348	6.43498	12.3194	0.381452	1	1	-1.19923	0.0460852	0.513521	-0.261995	0.59314	1	-0.534748	0.184183	1
hsa-miR-543	MIMAT0004954	0	0	0	0	0	0	0	0	0	0	0	0	0	0	0	0	0	0	0	0	0	0	0	0	0	0	0	0	0	0	0	0	0	1	1	0	1	1	0	1	1	0	1	1
hsa-miR-544a	MIMAT0003164	0	0	0	0	0	0	0	0	0	0	0	0	0	0	0	0	0	0	0	0	0	0	0	0	0	0	0	0	0	0	0	0	0	1	1	0	1	1	0	1	1	0	1	1
hsa-miR-544b	MIMAT0015004	0	0	0	0	0	0	0	0	0	0	0	0	0	0	0	0	0	0	0	0	0	0	0	0	0	0	0	0	0	0	0	0	0	1	1	0	1	1	0	1	1	0	1	1
hsa-miR-545-3p	MIMAT0003165	0	0	0	0	0	0	0	0	0	0	0	0	0	0	0	0	0	0	0	0	0	0.923602	0	0	0	0	0	0	0	0	0.153934	0	0	1	1	0	1	1	-0.691945	1	1	-0.391194	1	1
hsa-miR-545-5p	MIMAT0004785	0	0	0	0	0	0	0	0	0	0	0	0	0	0	0.714456	0	0.522306	0	0	0	0	0	0	0.609865	0	0	0	0	0	0.119076	0.087051	0.101644	-0.720173	1	1	-0.717915	1	1	-0.690097	1	1	-0.950376	1	1
hsa-miR-548a-3p	MIMAT0003251	0	0	0	0	0	0	0	0	0	0	0	0	0.916744	0	0	0	0	0	0.541292	0	0	0.923602	0	0	0	0.94361	0	0	0	0.152791	0.244149	0.157268	-0.71953	1	1	-0.719588	1	1	-1.15703	1	1	-1.16572	1	1
hsa-miR-548a-5p	MIMAT0004803	0	0	0	0	0	0	0	0	0	0	0	1.57705	0	0	0	0	0	0	0	0	0	0	0	0	0	0	0	0	0	0.262841	0	0	-0.722384	1	1	0	1	1	0	1	1	-0.391634	1	1
hsa-miR-548aa	MIMAT0018447	0	0	0	0	0	0	0	0	0	0	0	0	0	0	0	0	0	0	0	0	0	0	0	0	0	0	0	0	0	0	0	0	0	1	1	0	1	1	0	1	1	0	1	1
hsa-miR-548ab	MIMAT0018928	0	0	0	0	2.82753	0	0	0	0	0	0.865792	0	0	0	0	0	0.522306	0	1.62388	0	0	0	0	0	0	0.94361	0	0	0.282753	0.144299	0.357697	0.157268	0.965431	1	1	0.968697	1	1	0.166929	1	1	0.688138	1	1
hsa-miR-548ac	MIMAT0018938	0	0	0	0	0	0	0	0	0	0	0	0	0	0	0	0	0	0	0	0	0	0	0	0	0	0	0	0	0	0	0	0	0	1	1	0	1	1	0	1	1	0	1	1
hsa-miR-548ad-3p	MIMAT0018946	0	0	0	0	0	0	0	0	0	0	0	0	0	0	0	0	0	0	0	0	0	0	0	0	0	0	0	0	0	0	0	0	0	1	1	0	1	1	0	1	1	0	1	1
hsa-miR-548ad-5p	MIMAT0032114	0	0	0	0	0	0	0	0	0	0	0	0	0	0	0	0	0	0	0	0	0	0	0	0	0	0	0	0	0	0	0	0	0	1	1	0	1	1	0	1	1	0	1	1
hsa-miR-548ae-3p	MIMAT0018954	0	0	0	0	0	0	0	0	0	0	0	0	0	0	0	0	0	0	0	0	0	0	0	0	0	0	0	0	0	0	0	0	0	1	1	0	1	1	0	1	1	0	1	1
hsa-miR-548ae-5p	MIMAT0032115	0	0	0	0	0	0	0	0	0	0	0	0	0	0	0	0	0	0	0	0	0	0	0	0	0	0	0	0	0	0	0	0	0	1	1	0	1	1	0	1	1	0	1	1
hsa-miR-548ag	MIMAT0018969	0	0	0	0	0	0	0	0	0	0	0.865792	1.57705	0	0	2.14337	2.87294	0.522306	0	0	0	0	0.923602	0	0	0	0	1.64658	0	0	1.24319	0.240985	0.27443	-2.46061	0.75	1	-0.75986	1	1	-1.15372	1	1	-2.0691	0.358566	1
hsa-miR-548ah-3p	MIMAT0020957	0	0	0	0	0	0	0	0	0	0	0	0	0	0	0	0	0	0	0	0	0	0	0	0	0	0	0	0	0	0	0	0	0	1	1	0	1	1	0	1	1	0	1	1
hsa-miR-548ah-5p	MIMAT0018972	0	0	0	0	0	0	0	0	0	0	1.73158	0	0	0	0	2.87294	0	1.47632	0.541292	0	0	0	0	0.609865	1.32927	0.94361	0	1.63612	0	0.76742	0.336269	0.753144	-1.87407	0.75	1	-1.85882	0.75	1	-1.49516	1	1	-2.16874	0.358197	1
hsa-miR-548ai	MIMAT0018989	0	0	0	0	0	0	0	0	0	0	0	0	0	0	0	0	0	0	0	0	0	0	0	0	0	0	0	0	0	0	0	0	0	1	1	0	1	1	0	1	1	0	1	1
hsa-miR-548aj-3p	MIMAT0018990	0	0	0	0	0	0	0	0	0	0	0	0	0	0	0	0	0	0	0	0	0	0	0	0	0	0	0	0	0	0	0	0	0	1	1	0	1	1	0	1	1	0	1	1
hsa-miR-548aj-5p	MIMAT0022739	0	0	0	0	0	0	0	0	0	0	0	0	0	0	0	0	0	0	0	0	0	0	0	0	0	0	0	0	0	0	0	0	0	1	1	0	1	1	0	1	1	0	1	1
hsa-miR-548ak	MIMAT0019013	0	0	0	0	0	0	0	0	0	0	0	0	0	0	0	0	0	0	0	0	0	0	0	0	0	0	0	0	0	0	0	0	0	1	1	0	1	1	0	1	1	0	1	1
hsa-miR-548al	MIMAT0019024	0	0	0	0	0	0	0	0	0	0	0.865792	1.57705	0.916744	0	0.714456	0	0	0	0.541292	0	0	0	2.15193	0	0	1.88722	1.64658	0	0	0.679006	0.0902153	0.947621	-1.83281	0.75	1	-2.12073	0.75	1	-0.668831	1	1	-2.07013	0.35647	1
hsa-miR-548am-3p	MIMAT0019076	0	0	0	0	0	0	0	0	0	0	0	0	0	0	0	0	0	0	0	0	0	0	0	0	0	0	0	0	0	0	0	0	0	1	1	0	1	1	0	1	1	0	1	1
hsa-miR-548am-5p	MIMAT0022740	0	0	0	0	0	0	0	0	0	0	0	0	0	0	0	0	0	0	0	0	0	0	0	0	0	0	0	0	0	0	0	0	0	1	1	0	1	1	0	1	1	0	1	1
hsa-miR-548an	MIMAT0019079	0	0	0	0	0	0	0	0	0	0	0	0	0	0	0	0	0	0	0	0	0	0	0	0	0	0	0	0	0	0	0	0	0	1	1	0	1	1	0	1	1	0	1	1
hsa-miR-548ao-3p	MIMAT0021030	0	0	0	0	0	0	0	0	0	0	0	0	0	0	0	0	0	0	0	0	0	0	0	0	0	0	0	0	0	0	0	0	0	1	1	0	1	1	0	1	1	0	1	1
hsa-miR-548ao-5p	MIMAT0021029	0	0	0	0	0	0	0	0	0	0	0	0	0	0	0	0	0	0	0	0	0	0	0	0	0	0	0	0	0	0	0	0	0	1	1	0	1	1	0	1	1	0	1	1
hsa-miR-548ap-3p	MIMAT0021038	0	0	0	0	2.82753	0	0	0	0	0	0	0	0	0	0	0	0	0	0	0	3.93622	0	0	0	0	0	0	0	0.282753	0	0.656037	0	1.67694	1	1	1.68707	1	1	1.13449	1	1	1.75644	1	1
hsa-miR-548ap-5p	MIMAT0021037	0	0	0	0	0	0	0	0	0	0	0	0	0	0	0	0	0	0	0	0	0	0	1.07596	0	0	0	0	0	0	0	0	0.179327	0	1	1	-0.719934	1	1	0	1	1	-0.391344	1	1
hsa-miR-548aq-3p	MIMAT0022264	0	0	0	0	0	0	0	0	0	0	0	0	0	0	0	0	0	0	0	0	0	0	0	0	0	0	0	0	0	0	0	0	0	1	1	0	1	1	0	1	1	0	1	1
hsa-miR-548aq-5p	MIMAT0022263	0	0	0	0	0	0	0	0	0	0	0	0	0	0	0	0	0	0	0	0	0	0	0	0	0	0	0	0	0	0	0	0	0	1	1	0	1	1	0	1	1	0	1	1
hsa-miR-548ar-3p	MIMAT0022266	0	0	0	0	0	0	0	0	0	0	0	0	0	0	0	0	0	0	0	0	0	0	0	0	0	0	0	0	0	0	0	0	0	1	1	0	1	1	0	1	1	0	1	1
hsa-miR-548ar-5p	MIMAT0022265	0	0	0	0	0	0	0	0	0	0	0	0	0	0	0	0	0	0	0	0	0	0	0	0	0	0	0	0	0	0	0	0	0	1	1	0	1	1	0	1	1	0	1	1
hsa-miR-548as-3p	MIMAT0022268	0	0	0	0	0	0	0	0	0	0	0	0	0	0	0	0	0	0	0	0	0	0	0	0	0	0	0	0	0	0	0	0	0	1	1	0	1	1	0	1	1	0	1	1
hsa-miR-548as-5p	MIMAT0022267	0	0	0	0	0	0	0	0	0	0	0	0	0	0	0	0	0	0	0	0	0	0	0	0	0	0	0	0	0	0	0	0	0	1	1	0	1	1	0	1	1	0	1	1
hsa-miR-548at-3p	MIMAT0022278	0	0	0	0	0	0	0	0	0	0	0	0	0	0	0	0	0	0	0	0	0	0	0	0	0	0	0	0	0	0	0	0	0	1	1	0	1	1	0	1	1	0	1	1
hsa-miR-548at-5p	MIMAT0022277	0	0	0	0	0	0	0	0	0	0	0	0	0.916744	0	0.714456	0	0	0	1.08258	0	0	0	0	1.21973	0	0	1.64658	0	0	0.271867	0.180431	0.477718	-1.17371	1	1	-1.52167	0.75	1	-1.12339	1	1	-1.64395	0.830478	1
hsa-miR-548au-3p	MIMAT0022292	0	0	0	0	0	0	0	0	0	0	0	0	0	0	0	0	0	0	0	0	0	0	0	0	0	0	0	0	0	0	0	0	0	1	1	0	1	1	0	1	1	0	1	1
hsa-miR-548au-5p	MIMAT0022291	0	0	0	0	0	0	0	0	0	0	0	0	0	0	0	0	0	0	0	0	0	0	0	0	0	0	0	0	0	0	0	0	0	1	1	0	1	1	0	1	1	0	1	1
hsa-miR-548av-3p	MIMAT0022304	0	0	0	0	0	0	0	0	0	0	0	0	0	0	0	0	0	0	0	0	0	0	0	0	0	0	0	0	0	0	0	0	0	1	1	0	1	1	0	1	1	0	1	1
hsa-miR-548av-5p	MIMAT0022303	0	0	0	0	0	0	0	0	0	0	0	0	0	0	0	0	0	0	0	0	0	0	0	0	0	0	0	0	0	0	0	0	0	1	1	0	1	1	0	1	1	0	1	1
hsa-miR-548aw	MIMAT0022471	0	0	0	0	0	0	0	0	0	0	0.865792	0	0.916744	0	0.714456	2.87294	0	1.47632	0.541292	0	0	0	0	0	0	0	0	0	0	0.894988	0.336269	0	-2.08937	0.75	1	0	1	1	-1.49687	1	1	-1.80474	0.542833	1
hsa-miR-548ax	MIMAT0022474	0	0	0	0	0	0	0	0	0	0	0	0	0	0	0	0	0	0	0	0	3.93622	0	0	0	1.32927	0	0	0	0	0	0.656037	0.221545	0	1	1	-0.745067	1	1	-0.782286	0.75	1	-0.731764	0.831558	1
hsa-miR-548ay-3p	MIMAT0025453	0	0	0	0	0	0	0	0	0	0	0	0	0	0	0	0	0	0	0	0	0	0	0	0	0	0	0	0	0	0	0	0	0	1	1	0	1	1	0	1	1	0	1	1
hsa-miR-548ay-5p	MIMAT0025452	0	0	0	0	0	0	0	0	0	0	0	0	0	0	0	0	0	0	0	0	0	0	0	0	0	0	0	0	0	0	0	0	0	1	1	0	1	1	0	1	1	0	1	1
hsa-miR-548az-3p	MIMAT0025457	0	0	0	0	0	0	0	0	0	0	0	0	0	0	0	0	0	0	0	0	0	0	0	0	0	0	0	0	0	0	0	0	0	1	1	0	1	1	0	1	1	0	1	1
hsa-miR-548az-5p	MIMAT0025456	0	0	0	19.2224	0	0	0	0	0	0	0	1.57705	0	0	0	0	0	0	0	0	0	0	3.22789	0	0	0	1.64658	0	1.92224	0.262841	0	0.812411	1.17312	0.810453	1	0.0478189	1	1	2.18561	0.810453	1	1.03893	0.527116	1
hsa-miR-548b-3p	MIMAT0003254	0	0	0	0	0	0	0	0	0	0	0	0	0	1.81709	2.14337	0	0.522306	0	0	1.38565	0	0.923602	1.07596	0	0	0	0	0	0	0.660076	0.471926	0.179327	-1.80773	0.75	1	-0.728732	1	1	-1.54887	1	1	-1.81026	0.541856	1
hsa-miR-548b-5p	MIMAT0004798	0	0	0	0	0	0	0	0	0	0	0	0	0	0	0	0	0	0	0.541292	0	0	0	0	0	0	0	0	0	0	0	0.0902153	0	0	1	1	0	1	1	-0.690245	1	1	-0.390446	1	1
hsa-miR-548ba	MIMAT0031175	0	0	0	0	2.82753	0	0	0	0	0	4.32896	3.15409	0.916744	1.81709	0	0	0	0.738162	0.541292	0	0	0	0	0.609865	0	16.985	1.64658	0	0.282753	1.70281	0.213242	3.2069	-1.13817	0.655913	1	-2.01667	0.207433	1	0.778088	1	1	-1.29397	0.361205	1
hsa-miR-548bb-3p	MIMAT0035704	0	0	0	0	0	0	0	0	0	0	0	0	0	0	0	0	0	0	0	0	0	0	0	0	0	0	0	0	0	0	0	0	0	1	1	0	1	1	0	1	1	0	1	1
hsa-miR-548bb-5p	MIMAT0035703	0	0	0	0	0	0	0	0	0	0	0	0	0	0	0	0	0	0	0	0	0	0	0	0	0	0	0	0	0	0	0	0	0	1	1	0	1	1	0	1	1	0	1	1
hsa-miR-548bc	MIMAT0039765	0	0	0	0	0	0	0	0	0	0	0	0	0	0	0	0	0	0	0	0	0	0	0	0	0	0	0	0	0	0	0	0	0	1	1	0	1	1	0	1	1	0	1	1
hsa-miR-548c-3p	MIMAT0003285	0	0	0	0	0	0	0	0	0	0	0	0	0	0	0	0	0	0	0	0	0	0	0	0	0	0	0	0	0	0	0	0	0	1	1	0	1	1	0	1	1	0	1	1
hsa-miR-548c-5p	MIMAT0004806	0	0	0	0	0	0	0	0	0	0	0	0	0	0	0	0	0	0	0	0	0	0	0	0	0	0	0	0	0	0	0	0	0	1	1	0	1	1	0	1	1	0	1	1
hsa-miR-548d-3p	MIMAT0003323	0	0	0	0	0	0	0	0	0	0	0	0	0	0	0	0	0	0	0	0	0	0	0	0	0	0	0	0	0	0	0	0	0	1	1	0	1	1	0	1	1	0	1	1
hsa-miR-548d-5p	MIMAT0004812	0	0	0	0	0	0	0	0	0	0	0	0	0	0	0	0	0	0	0	0	0	0	0	0	0	0	0	0	0	0	0	0	0	1	1	0	1	1	0	1	1	0	1	1
hsa-miR-548e-3p	MIMAT0005874	0	0	0	0	0	0	0	4.78415	0	0	2.59738	1.57705	1.83349	1.81709	1.42891	2.87294	1.04461	0.738162	2.16517	0	3.93622	0.923602	4.30385	1.21973	1.32927	0	8.2329	0	0.478415	2.02114	1.46796	2.51429	-0.317406	0.642587	1	-0.512802	0.328992	1	0.280097	1	1	-0.219408	0.378574	1
hsa-miR-548e-5p	MIMAT0026736	0	0	0	0	0	0	0	3.18943	0	0	2.59738	3.15409	0	1.81709	0	0	1.04461	0.738162	1.08258	0	0	0.923602	0	0.609865	0	4.71805	1.64658	0	0.318943	1.26143	0.631493	1.16242	-0.0814628	1	1	-0.157523	1	1	0.363707	1	1	0.0410385	0.84139	1
hsa-miR-548f-3p	MIMAT0005895	0	0	0	0	0	0	0	0	0	0	0	0	0	0	0	0	0	0	0	0	0	0	0	0	0	0	0	0	0	0	0	0	0	1	1	0	1	1	0	1	1	0	1	1
hsa-miR-548f-5p	MIMAT0026739	0	0	0	0	0	0	0	0	0	0	0	0	0	0	0	0	0	0	0	0	0	0	0	0	0	0	0	0	0	0	0	0	0	1	1	0	1	1	0	1	1	0	1	1
hsa-miR-548g-3p	MIMAT0005912	0	0	0	0	0	0	0	0	0	0	0	0	0	0	0	0	0	0	0	0	0	0	0	0	0	0	0	0	0	0	0	0	0	1	1	0	1	1	0	1	1	0	1	1
hsa-miR-548g-5p	MIMAT0022722	0	0	0	0	0	0	0	0	0	0	0	0	0	0	0	0	0	0	0	0	0	0	0	0	0	0	0	0	0	0	0	0	0	1	1	0	1	1	0	1	1	0	1	1
hsa-miR-548h-3p	MIMAT0022723	0	0	0	0	0	0	0	1.59472	0	0	0	0	0	0	0	0	0	0	0	0	0	0	0	0	0	0	0	0	0.159472	0	0	0	1.6678	1	1	1.67792	1	1	1.87913	1	1	2.15751	0.714286	1
hsa-miR-548h-5p	MIMAT0005928	0	0	0	0	0	0	0	0	0	0	0	0	0	0	0	0	0	0	0	0	0	0	0	0	0	0	0	0	0	0	0	0	0	1	1	0	1	1	0	1	1	0	1	1
hsa-miR-548i	MIMAT0005935	0	0	0	0	0	0	0	0	0	0	0	0	0	0	0	1.43647	0	0	0	0	0	0	0	0	0	0	0	0	0	0.239411	0	0	-0.722204	1	1	0	1	1	0	1	1	-0.391573	1	1
hsa-miR-548j-3p	MIMAT0026737	0	0	0	0	0	0	0	0	0	0	0	0	0	0	0	0	0	0	0	0	0	0	0	0	0	0	0	0	0	0	0	0	0	1	1	0	1	1	0	1	1	0	1	1
hsa-miR-548j-5p	MIMAT0005875	0	0	0	0	0	0	0	1.59472	0	0	0.865792	0	0.916744	0	0.714456	2.87294	0	0	0.541292	0	3.93622	0.923602	0	1.21973	0	0	1.64658	3.27223	0.159472	0.894988	0.900186	1.02309	-0.492972	0.75	1	-0.504191	0.75	1	0.201153	0.75	1	-0.312977	0.632286	1
hsa-miR-548k	MIMAT0005882	0	0	0	0	5.65507	0	0	17.5419	0	0	11.2553	6.30819	3.66697	3.63418	9.28793	12.9282	2.61153	8.11978	8.11938	0	3.93622	11.0832	13.9875	7.31838	6.64636	11.3233	6.58632	6.54446	2.3197	7.8468	5.64502	8.73439	-0.389771	0.286982	1	-0.536887	0.196293	1	0.0204104	0.586649	1	-0.32075	0.119509	0.749264
hsa-miR-548l	MIMAT0005889	0	0	0	0	0	0	0	4.78415	0	118.287	0	0	0	0	0.714456	0	0.522306	0	0	0	0	0	0	0	0	0	1.64658	0	12.3072	0.119076	0.087051	0.27443	2.70369	0.213323	1	2.52821	0.213323	1	2.99372	0.213323	1	3.01393	0.0149819	0.136068
hsa-miR-548m	MIMAT0005917	0	0	0	0	0	0	0	0	0	0	0	0	0	0	0	0	0	0	0	0	0	0	0	0	0	0	0	0	0	0	0	0	0	1	1	0	1	1	0	1	1	0	1	1
hsa-miR-548n	MIMAT0005916	0	0	0	0	0	0	0	0	0	0	0	0	0.916744	0	0.714456	0	0	0	0	1.38565	0	0	1.07596	0	0	0	0	0	0	0.271867	0.230941	0.179327	-1.18241	1	1	-0.724758	1	1	-0.715741	1	1	-1.17397	1	1
hsa-miR-548o-3p	MIMAT0005919	9.87449	0	0	0	0	0	0	1.59472	0	0	1.73158	3.15409	1.83349	0	2.14337	1.43647	2.61153	0	2.16517	1.38565	0	2.77081	1.07596	1.21973	3.98782	4.71805	4.93974	3.27223	1.14692	1.7165	1.48886	3.20225	0.393503	1	1	-0.311114	0.813666	1	0.446884	1	1	0.15119	0.709555	1
hsa-miR-548o-5p	MIMAT0022738	0	0	0	0	0	0	0	0	0	0	0	0	0	0	0	0	0	0	0	0	0	0	0	0	0	0	0	0	0	0	0	0	0	1	1	0	1	1	0	1	1	0	1	1
hsa-miR-548p	MIMAT0005934	0	0	0	0	0	0	0	0	0	0	0	0	0	0	0	0	0	0	0	0	0	0	0	0	0	0	0	0	0	0	0	0	0	1	1	0	1	1	0	1	1	0	1	1
hsa-miR-548q	MIMAT0011163	0	0	0	0	5.65507	0	0	0	0	0	0	0	0	0	0	0	0.522306	0	0	0	0	0	0	0	0	0	0	0	0.565507	0	0.087051	0	2.43567	1	1	2.4477	1	1	2.01992	1	1	2.62868	0.261151	1
hsa-miR-548s	MIMAT0014987	0	0	0	0	0	0	0	1.59472	0	0	0	0	0.916744	0	0	0	0	0	0	0	0	0	0	0	0	0	0	1.63612	0.159472	0.152791	0	0.272686	0.929917	1	1	0.927881	1	1	1.86064	1	1	1.44262	1	1
hsa-miR-548t-3p	MIMAT0022730	0	0	0	0	0	0	0	0	0	0	0	0	0	0	0	0	0	0	0	0	0	0	0	0	0	0	0	0	0	0	0	0	0	1	1	0	1	1	0	1	1	0	1	1
hsa-miR-548t-5p	MIMAT0015009	0	0	0	0	0	0	0	0	0	0	0	0	0	0	0	0	0	0	0	0	0	0	0	0	0	0	0	0	0	0	0	0	0	1	1	0	1	1	0	1	1	0	1	1
hsa-miR-548u	MIMAT0015013	0	0	0	0	0	0	0	0	0	0	0	0	0	0	0	0	0	0	0	0	0	0	0	0	0	0	0	0	0	0	0	0	0	1	1	0	1	1	0	1	1	0	1	1
hsa-miR-548v	MIMAT0015020	0	0	0	0	0	0	0	0	0	0	0	0	0	0	0	0	0	0	0	0	0	0	0	0	0	0	0	0	0	0	0	0	0	1	1	0	1	1	0	1	1	0	1	1
hsa-miR-548w	MIMAT0015060	0	0	0	0	0	0	0	0	0	0	0	0	0	0	0	0	0	0	0	0	0	0	0	0	0	0	0	0	0	0	0	0	0	1	1	0	1	1	0	1	1	0	1	1
hsa-miR-548x-3p	MIMAT0015081	0	0	0	0	0	0	0	0	0	0	0	0	0	0	0	0	0	0	0	0	0	0	0	0	0	0	0	0	0	0	0	0	0	1	1	0	1	1	0	1	1	0	1	1
hsa-miR-548x-5p	MIMAT0022733	0	0	0	0	0	0	0	0	0	0	0	0	0	0	0	0	0	0	0	0	0	0	0	0	0	0	0	0	0	0	0	0	0	1	1	0	1	1	0	1	1	0	1	1
hsa-miR-548y	MIMAT0018354	0	0	0	0	0	0	0	0	0	0	0	0	0	0	0	0	0	0	0	0	0	0	0	0	0	0	0	0	0	0	0	0	0	1	1	0	1	1	0	1	1	0	1	1
hsa-miR-548z	MIMAT0018446	0	0	0	0	0	0	0	0	0	0	0	0	0	0	0	0	0	0	0	0	0	0	0	0	0	0	0	0	0	0	0	0	0	1	1	0	1	1	0	1	1	0	1	1
hsa-miR-549a-3p	MIMAT0003333	0	0	0	0	0	0	0	1.59472	0	0	0	1.57705	0	0	0.714456	0	0	0	0	0	0	0	0	0	0	0.94361	0	0	0.159472	0.381917	0	0.157268	0.441027	1	1	0.932523	1	1	1.85315	1	1	1.177	1	1
hsa-miR-549a-5p	MIMAT0037328	0	0	0	0	0	0	0	0	0	0	0	0	0.916744	0	0	0	0	0	0	0	0	0	1.07596	0	0	0.94361	3.29316	0	0	0.152791	0	0.885456	-0.714987	1	1	-1.91327	0.75	1	0	1	1	-1.40227	0.833228	1
hsa-miR-550a-3-5p	MIMAT0020925	0	0	0	0	0	0	0	0	0	0	0	1.57705	0	0	0	0	0	0	0	0	0	0	0	0	0	0	0	0	0	0.262841	0	0	-0.722384	1	1	0	1	1	0	1	1	-0.391634	1	1
hsa-miR-550a-3p	MIMAT0003257	0	0	0	0	5.65507	0	0	1.59472	0	0	1.73158	3.15409	0	0	0.714456	0	0	0	0.541292	0	3.93622	0.923602	0	0	0	1.88722	0	0	0.724978	0.933356	0.900186	0.314537	0.760572	1	1	1.67791	0.794394	1	1.50781	1	1	1.36219	0.963043	1
hsa-miR-550a-5p	MIMAT0004800	0	0	0	0	0	0	0	0	0	0	0	0	0	0	0	0	0	0	0	0	0	0	0	0	0	0	0	0	0	0	0	0	0	1	1	0	1	1	0	1	1	0	1	1
hsa-miR-550b-2-5p	MIMAT0022737	0	0	0	0	0	0	0	0	0	0	0	0	0	0	0	0	0	0	0	0	0	0	0	0	0	0	0	0	0	0	0	0	0	1	1	0	1	1	0	1	1	0	1	1
hsa-miR-550b-3p	MIMAT0018445	0	0	0	0	0	0	0	0	0	0	0	0	0	0	0	0	0	0	0	0	0	0	0	0	0	0	0	0	0	0	0	0	0	1	1	0	1	1	0	1	1	0	1	1
hsa-miR-551a	MIMAT0003214	0	0	0	0	0	0	0	0	0	0	0	0	0	0	0	0	0	0.738162	0	0	0	0	0	0	0	0	0	0	0	0	0.123027	0	0	1	1	0	1	1	-0.691339	1	1	-0.390927	1	1
hsa-miR-551b-3p	MIMAT0003233	0	0	0	0	22.6203	0	0	0	0	0	0.865792	4.73114	4.58372	3.63418	0	0	0	0	0.541292	6.92823	0	0	1.07596	1.82959	0	2.83083	1.64658	0	2.26203	2.30247	1.24492	1.23049	0.941152	0.981363	1	1.59557	0.632818	1	1.8136	0.632818	1	1.45607	0.42352	1
hsa-miR-551b-5p	MIMAT0004794	0	0	0	0	0	0	0	0	0	0	0	0	0	0	0	0	0	0	0	0	0	0	0	0	0	0	1.64658	0	0	0	0	0.27443	0	1	1	-0.720855	1	1	0	1	1	-0.39166	1	1
hsa-miR-552-3p	MIMAT0003215	0	0	0	0	0	0	0	0	0	0	0	0	0	0	0	0	1.04461	0	0.541292	0	0	0	0	0	0	1.88722	0	0	0	0	0.264317	0.314537	0	1	1	-1.19602	1	1	-1.45675	1	1	-1.32991	0.829917	1
hsa-miR-552-5p	MIMAT0026615	0	0	0	0	0	0	0	0	0	0	0	0	0	0	0	0	0	0	0	0	0	0	0	0	0	0	0	0	0	0	0	0	0	1	1	0	1	1	0	1	1	0	1	1
hsa-miR-553	MIMAT0003216	0	0	0	0	0	0	0	0	0	0	0	0	0	0	0	0	0	0	0	0	0	0	0	0	0	0	0	0	0	0	0	0	0	1	1	0	1	1	0	1	1	0	1	1
hsa-miR-554	MIMAT0003217	0	0	0	0	0	0	0	0	0	0	0	0	0	0	0	0	0	0	0	0	0	0	0	0	0	0	0	0	0	0	0	0	0	1	1	0	1	1	0	1	1	0	1	1
hsa-miR-555	MIMAT0003219	0	0	0	0	0	0	0	0	0	0	0	0	0	0	0	0	0	0	0	0	0	0	0	0	0	0	0	0	0	0	0	0	0	1	1	0	1	1	0	1	1	0	1	1
hsa-miR-556-3p	MIMAT0004793	0	0	0	0	0	0	0	0	0	0	0	0	0	0	0	0	0	0	0	0	0	0	0	0	0	0	0	0	0	0	0	0	0	1	1	0	1	1	0	1	1	0	1	1
hsa-miR-556-5p	MIMAT0003220	0	0	0	0	0	0	0	0	0	0	0	0	0	0	0	0	0.522306	0	0	0	0	0	0	0	0	0	0	0	0	0	0.087051	0	0	1	1	0	1	1	-0.690097	1	1	-0.390381	1	1
hsa-miR-557	MIMAT0003221	0	0	0	0	0	0	0	0	0	0	0	0	0	0	0	0	0	0	0	0	0	0	0	0	0	0	0	0	0	0	0	0	0	1	1	0	1	1	0	1	1	0	1	1
hsa-miR-5571-3p	MIMAT0022258	0	0	0	0	0	0	0	1.59472	0	0	0	0	0	0	0	0	0	0.738162	0.541292	0	0	0	0	0	0	1.88722	1.64658	0	0.159472	0	0.213242	0.588967	1.62365	1	1	0.0543892	0.75	1	0.689606	1	1	0.758484	1	1
hsa-miR-5571-5p	MIMAT0022257	0	0	0	0	0	0	0	0	0	0	0	0	0	0	0	0	0	0	0	0	0	0	0	0	0	0	1.64658	0	0	0	0	0.27443	0	1	1	-0.720855	1	1	0	1	1	-0.39166	1	1
hsa-miR-5572	MIMAT0022260	0	0	0	0	0	0	0	0	0	0	0	0	0	0	0	0	0	0	0	0	0	0	0	0	0	0	0	0	0	0	0	0	0	1	1	0	1	1	0	1	1	0	1	1
hsa-miR-5579-3p	MIMAT0022270	0	0	0	0	0	0	0	0	0	0	0	0	0	0	0	0	0	0	0	0	0	0	0	0	0	0	0	0	0	0	0	0	0	1	1	0	1	1	0	1	1	0	1	1
hsa-miR-5579-5p	MIMAT0022269	0	0	0	0	0	0	0	0	0	0	0	0	0	0	0	0	0	0	0	0	0	0	0	0	0	0	0	0	0	0	0	0	0	1	1	0	1	1	0	1	1	0	1	1
hsa-miR-558	MIMAT0003222	0	0	0	0	0	0	0	0	0	0	0	0	0	0	0	0	0	0	0	0	0	0	0	0	0	0	0	0	0	0	0	0	0	1	1	0	1	1	0	1	1	0	1	1
hsa-miR-5580-3p	MIMAT0022274	0	0	0	0	0	0	0	0	0	0	0	0	0	0	0	0	0	0	0	0	0	0	0	0	0	0	0	0	0	0	0	0	0	1	1	0	1	1	0	1	1	0	1	1
hsa-miR-5580-5p	MIMAT0022273	0	0	0	0	0	0	0	0	0	0	0	0	0	0	0	0	0	0	0.541292	0	0	0	0	0	0	0	0	0	0	0	0.0902153	0	0	1	1	0	1	1	-0.690245	1	1	-0.390446	1	1
hsa-miR-5581-3p	MIMAT0022276	0	0	0	0	0	0	0	0	0	0	0	0	0	0	0	0	0	0	0	0	0	0.923602	0	0.609865	0	0	0	0	0	0	0.153934	0.101644	0	1	1	-0.717915	1	1	-0.691945	1	1	-0.698131	1	1
hsa-miR-5581-5p	MIMAT0022275	0	0	0	0	0	0	0	0	0	0	0	0	0	0	0	0	0	0	0	0	0	0	0	0	0	0	0	0	0	0	0	0	0	1	1	0	1	1	0	1	1	0	1	1
hsa-miR-5582-3p	MIMAT0022280	0	0	0	0	0	0	0	0	0	0	0	0	0	0	0	0	0	0	0	0	0	0	0	0	0	0	0	0	0	0	0	0	0	1	1	0	1	1	0	1	1	0	1	1
hsa-miR-5582-5p	MIMAT0022279	0	0	0	0	0	0	0	0	0	0	0	0	0	0	0	0	0	0	0	0	0	0	0	0	0	0	0	0	0	0	0	0	0	1	1	0	1	1	0	1	1	0	1	1
hsa-miR-5583-3p	MIMAT0022282	0	0	0	0	0	0	0	0	0	0	0	0	0	0	0	0	0	0	0	0	0	0	0	0	0	0	0	0	0	0	0	0	0	1	1	0	1	1	0	1	1	0	1	1
hsa-miR-5583-5p	MIMAT0022281	0	0	0	0	0	0	0	0	0	0	0	0	0	0	0	0	0	0	0	0	0	0	0	0	0	0	0	0	0	0	0	0	0	1	1	0	1	1	0	1	1	0	1	1
hsa-miR-5584-3p	MIMAT0022284	0	0	0	0	0	0	0	0	0	0	0	0	0	0	0	0	0	0	0	0	0	0	0	0	0	0	0	0	0	0	0	0	0	1	1	0	1	1	0	1	1	0	1	1
hsa-miR-5584-5p	MIMAT0022283	0	0	0	0	0	0	0	0	0	0	0	0	0	0	0	0	0	0	0	0	0	0	0	0	0	0	0	0	0	0	0	0	0	1	1	0	1	1	0	1	1	0	1	1
hsa-miR-5585-3p	MIMAT0022286	0	0	0	0	0	0	0	0	0	0	0	0	0	0	0	0	0	0	0	0	0	0	0	0	0	0	0	0	0	0	0	0	0	1	1	0	1	1	0	1	1	0	1	1
hsa-miR-5585-5p	MIMAT0022285	0	0	0	0	0	0	0	0	0	0	0	0	0	0	0	0	0	0	0	0	0	0	0	0	0	0	0	0	0	0	0	0	0	1	1	0	1	1	0	1	1	0	1	1
hsa-miR-5586-3p	MIMAT0022288	0	0	0	0	0	0	0	0	0	0	0	0	0	0	0	0	0	0	0	0	0	0	0	0	0	0	0	0	0	0	0	0	0	1	1	0	1	1	0	1	1	0	1	1
hsa-miR-5586-5p	MIMAT0022287	0	0	0	0	0	0	0	0	0	0	0	0	0	0	0	0	0	0	0	0	0	0	1.07596	0	0	0	0	0	0	0	0	0.179327	0	1	1	-0.719934	1	1	0	1	1	-0.391344	1	1
hsa-miR-5587-3p	MIMAT0022290	0	0	0	0	0	0	0	0	0	0	0	0	0	0	0	0	0.522306	0	0	0	0	0	0	0	0	0	0	0	0	0	0.087051	0	0	1	1	0	1	1	-0.690097	1	1	-0.390381	1	1
hsa-miR-5587-5p	MIMAT0022289	0	0	0	0	0	0	0	0	0	0	0	0	0	0	0	0	0	0	0	0	0	0	0	0	0	0	0	0	0	0	0	0	0	1	1	0	1	1	0	1	1	0	1	1
hsa-miR-5588-3p	MIMAT0022296	0	0	0	0	0	0	0	0	0	0	0	0	0	1.81709	0	0	0.522306	0	0	0	0	0	0	0	0	0	0	0	0	0.302848	0.087051	0	-0.722628	1	1	0	1	1	-0.690097	1	1	-0.698385	1	1
hsa-miR-5588-5p	MIMAT0022295	0	0	0	0	0	0	0	0	0	0	1.73158	0	0.916744	1.81709	0	0	0	0	0	0	0	0	0	0	0	0	0	0	0	0.744236	0	0	-1.85135	0.75	1	0	1	1	0	1	1	-1.18099	0.830058	1
hsa-miR-5589-3p	MIMAT0022298	0	0	0	0	0	0	0	0	0	0	0	0	0	0	0	0	0	0	0	0	0	0	0	0	0	0	0	0	0	0	0	0	0	1	1	0	1	1	0	1	1	0	1	1
hsa-miR-5589-5p	MIMAT0022297	0	0	0	0	0	0	0	0	0	0	0	0	0	0	0	0	0	0	0	0	0	0	0	0	0	0	0	0	0	0	0	0	0	1	1	0	1	1	0	1	1	0	1	1
hsa-miR-559	MIMAT0003223	0	0	0	0	0	0	0	0	0	0	0	0	0	0	0	0	0	0	0	0	0	0	0	0	0	0	0	0	0	0	0	0	0	1	1	0	1	1	0	1	1	0	1	1
hsa-miR-5590-3p	MIMAT0022300	0	0	0	0	0	0	0	0	0	0	0	0	0	0	0	0	0	0	0	0	0	0	0	0	0	0	0	0	0	0	0	0	0	1	1	0	1	1	0	1	1	0	1	1
hsa-miR-5590-5p	MIMAT0022299	0	0	0	0	0	0	0	0	0	0	0	0	0	0	0	0	0	0	0	0	0	0	0	0	0	0	0	0	0	0	0	0	0	1	1	0	1	1	0	1	1	0	1	1
hsa-miR-5591-3p	MIMAT0022302	0	0	0	0	0	0	0	0	0	0	0	0	0	0	0	0	0	0	0	0	0	0	0	0	0	0	0	0	0	0	0	0	0	1	1	0	1	1	0	1	1	0	1	1
hsa-miR-5591-5p	MIMAT0022301	0	0	0	0	0	0	0	0	0	0	0	0	0	0	0	0	0	0	0	0	0	0	0	0	0	0	0	0	0	0	0	0	0	1	1	0	1	1	0	1	1	0	1	1
hsa-miR-561-3p	MIMAT0003225	0	0	0	0	0	0	0	1.59472	0	0	0	0	0.916744	0	0	0	0	0	0	0	0	0	1.07596	0.609865	0	0	0	0	0.159472	0.152791	0	0.280971	0.928921	1	1	0.472494	1	1	1.85954	1	1	1.19025	1	1
hsa-miR-561-5p	MIMAT0022706	0	7.56398	0	0	0	0	0	12.7577	0	0	0	6.30819	0	0	3.57228	0	1.04461	5.16713	5.41292	1.38565	3.93622	4.61801	0	1.82959	0	4.71805	0	1.63612	2.03217	1.64674	3.59409	1.36396	1.25598	0.601989	1	1.36611	0.601989	1	0.229121	1	1	0.866166	0.792104	1
hsa-miR-562	MIMAT0003226	0	0	0	0	0	0	0	0	0	0	0	0	0	0	0	0	0	0	0	0	0	0	0	0	0	0	0	0	0	0	0	0	0	1	1	0	1	1	0	1	1	0	1	1
hsa-miR-563	MIMAT0003227	0	0	0	0	0	0	0	0	0	0	0	0	0	0	0	0	0	0	0	0	0	0	0	0	0	0	0	0	0	0	0	0	0	1	1	0	1	1	0	1	1	0	1	1
hsa-miR-564	MIMAT0003228	0	0	0	0	0	0	0	0	0	0	0	0	0	0	0	0	0	0	0	0	0	0	0	0	0	0	0	0	0	0	0	0	0	1	1	0	1	1	0	1	1	0	1	1
hsa-miR-567	MIMAT0003231	0	0	0	0	0	0	0	0	0	0	0	0	0	0	0	0	0	0	0	0	0	0	0	0	0	0	0	0	0	0	0	0	0	1	1	0	1	1	0	1	1	0	1	1
hsa-miR-568	MIMAT0003232	0	0	0	0	0	0	0	0	0	0	0	0	0	0	0	0	0	0	0	0	0	0	0	0	0	0	0	0	0	0	0	0	0	1	1	0	1	1	0	1	1	0	1	1
hsa-miR-5680	MIMAT0022468	0	0	0	0	0	0	0	0	0	0	0	0	0	1.81709	0	0	0	0	0	0	0	0	0	0.609865	0	0	1.64658	0	0	0.302848	0	0.376074	-0.739089	1	1	-1.19425	1	1	0	1	1	-0.959371	1	1
hsa-miR-5681a	MIMAT0022469	0	0	0	0	0	0	0	0	0	0	0	0	0	0	0	0	0	0	0	0	0	0	0	0	0	0	0	0	0	0	0	0	0	1	1	0	1	1	0	1	1	0	1	1
hsa-miR-5681b	MIMAT0022480	0	0	0	0	0	0	0	0	0	0	0	0	0	0	0	0	0	0	0	0	0	0	0	0	0	0	0	0	0	0	0	0	0	1	1	0	1	1	0	1	1	0	1	1
hsa-miR-5682	MIMAT0022470	0	0	0	0	0	0	0	0	0	0	0	0	0	0	0	0	0	0	0	0	0	0	0	0	0	0	0	0	0	0	0	0	0	1	1	0	1	1	0	1	1	0	1	1
hsa-miR-5683	MIMAT0022472	0	0	0	0	0	0	0	0	0	0	0.865792	4.73114	25.6688	0	12.8602	4.30941	1.56692	5.16713	4.33034	4.15694	3.93622	1.8472	3.22789	2.43946	0	42.4624	9.87948	0	0	8.07256	3.50079	9.66821	-4.93274	0.0182856	0.225551	-5.18544	0.00814358	0.13089	-4.02251	0.0709534	0.653362	-5.38954	0.00532292	0.0553584
hsa-miR-5684	MIMAT0022473	0	0	0	0	0	0	0	1.59472	0	0	0	0	0	0	2.14337	1.43647	0	0	1.08258	0	0	0	0	0	0	0	1.64658	0	0.159472	0.59664	0.180431	0.27443	-0.184903	0.75	1	0.872838	1	1	0.706789	1	1	0.448177	1	1
hsa-miR-5685	MIMAT0022475	0	0	0	0	0	0	0	0	0	0	0	0	0	0	0	0	0	0	0	0	0	0	0	0	0	0	0	0	0	0	0	0	0	1	1	0	1	1	0	1	1	0	1	1
hsa-miR-5687	MIMAT0022478	0	0	0	0	0	0	0	0	0	0	0	0	0	0	0	0	0	0	0	1.38565	0	0	0	0	0	0	0	0	0	0	0.230941	0	0	1	1	0	1	1	-0.692752	1	1	-0.391548	1	1
hsa-miR-5688	MIMAT0022479	0	0	0	0	0	0	0	0	0	0	0	0	0	0	0	0	0	0	0	0	0	0	0	0	0	0	0	0	0	0	0	0	0	1	1	0	1	1	0	1	1	0	1	1
hsa-miR-5689	MIMAT0022481	0	0	0	0	0	0	0	0	0	0	0	0	0	0	0	0	0	0	0	0	0	0	0	0	0	0	0	0	0	0	0	0	0	1	1	0	1	1	0	1	1	0	1	1
hsa-miR-569	MIMAT0003234	0	0	0	0	0	0	0	0	0	0	0	0	0	0	0	0	0	0	0	0	0	0	0	0	0	0	0	0	0	0	0	0	0	1	1	0	1	1	0	1	1	0	1	1
hsa-miR-5690	MIMAT0022482	0	0	0	0	0	0	0	1.59472	0	0	0	0	0	0	0.714456	0	1.04461	0	0.541292	0	0	0	0	0	0	0	0	0	0.159472	0.119076	0.264317	0	0.938007	1	1	1.65966	1	1	0.376709	1	1	0.989838	1	1
hsa-miR-5691	MIMAT0022483	0	0	0	0	0	0	0	0	0	0	0	0	0	0	0	0	0	0	0	0	0	0	0	0	0	0	0	0	0	0	0	0	0	1	1	0	1	1	0	1	1	0	1	1
hsa-miR-5692a	MIMAT0022484	0	0	0	0	0	0	0	0	0	0	0	0	0	0	0	0	0	0	0	0	0	0	0	0.609865	0	0	0	0	0	0	0	0.101644	0	1	1	-0.717915	1	1	0	1	1	-0.390649	1	1
hsa-miR-5692b	MIMAT0022497	0	0	0	0	0	0	0	0	0	0	0	0	0	0	0	0	0	0	0	0	0	0	0	0	0	0	0	0	0	0	0	0	0	1	1	0	1	1	0	1	1	0	1	1
hsa-miR-5692c	MIMAT0022476	0	0	0	0	0	0	0	0	0	0	0	0	0	0	0	0	0	0	0	0	0	0	0	0	0	0	0	0	0	0	0	0	0	1	1	0	1	1	0	1	1	0	1	1
hsa-miR-5693	MIMAT0022486	0	0	0	0	0	0	0	0	0	0	0	0	0	0	0	0	0	0	0	0	0	0	0	0	0	0	0	0	0	0	0	0	0	1	1	0	1	1	0	1	1	0	1	1
hsa-miR-5694	MIMAT0022487	0	0	0	0	0	0	0	0	0	0	0	0	0	0	0	0	0	0	0	0	0	0	0	0	0	0	0	0	0	0	0	0	0	1	1	0	1	1	0	1	1	0	1	1
hsa-miR-5695	MIMAT0022488	0	0	0	0	0	0	0	0	0	0	0	0	0.916744	0	0	0	0	0	1.08258	0	0	0	0	0	0	0	1.64658	0	0	0.152791	0.180431	0.27443	-0.718601	1	1	-0.736917	1	1	-1.13595	1	1	-1.16293	1	1
hsa-miR-5696	MIMAT0022489	0	0	0	0	0	0	0	0	0	0	0	0	0	0	0	0	0	0.738162	0.541292	0	0	0	0	0	0	0	0	0	0	0	0.213242	0	0	1	1	0	1	1	-1.15583	1	1	-0.697663	1	1
hsa-miR-5697	MIMAT0022490	0	0	0	0	0	0	0	0	0	0	0	0	0	0	0	0	0	0	0	0	0	0	0	0	0	0	0	0	0	0	0	0	0	1	1	0	1	1	0	1	1	0	1	1
hsa-miR-5698	MIMAT0022491	0	0	0	0	0	0	0	0	0	0	0	0	0	0	0	0	0	0	0	0	0	0	0	0	0	0	0	0	0	0	0	0	0	1	1	0	1	1	0	1	1	0	1	1
hsa-miR-5699-3p	MIMAT0022492	0	0	0	0	0	0	0	6.37887	0	0	0	0	0	0	0	0	0	0	0	0	0	0	0	0.609865	0	0	0	0	0.637887	0	0	0.101644	3.02758	0.795941	1	2.37832	0.795941	1	3.29671	0.795941	1	3.2629	0.100021	0.657064
hsa-miR-5699-5p	MIMAT0027103	0	0	0	0	2.82753	0	0	7.97359	0	0	0.865792	0	0	1.81709	2.14337	0	0	1.47632	1.62388	0	0	0	0	1.21973	0	1.88722	1.64658	0	1.08011	0.804375	0.5167	0.792255	1.53225	0.511855	1	1.54309	0.511855	1	1.87302	0.511855	1	1.73293	0.397548	1
hsa-miR-5700	MIMAT0022493	0	0	0	0	0	0	0	0	0	0	0	0	0	0	0	0	0	0	0	0	0	0	0	0	0	0	0	0	0	0	0	0	0	1	1	0	1	1	0	1	1	0	1	1
hsa-miR-5701	MIMAT0022494	0	0	0	0	0	0	0	0	0	0	0.865792	0	0	1.81709	0	1.43647	5.22306	0	0.541292	2.77129	0	1.8472	1.07596	0	1.32927	0	0	0	0	0.686558	1.73047	0.400872	-1.62625	0.75	1	-1.23831	1	1	-3.25888	0.296135	1	-2.76354	0.364049	1
hsa-miR-5702	MIMAT0022495	0	0	0	0	0	0	0	0	0	0	0	0	0	0	0	1.43647	0	0	0	0	0	0	0	0	0	0.94361	0	0	0	0.239411	0	0.157268	-0.722204	1	1	-0.719562	1	1	0	1	1	-0.699076	1	1
hsa-miR-5703	MIMAT0022496	0	0	0	0	0	0	0	0	0	0	0	1.57705	0	0	0	0	0	0	0	0	0	0	0	0	0	0	0	0	0	0.262841	0	0	-0.722384	1	1	0	1	1	0	1	1	-0.391634	1	1
hsa-miR-570-3p	MIMAT0003235	0	0	0	0	0	0	0	0	0	0	0.865792	0	0	0	0	0	0	0	0	0	0	0	0	0	0	0	0	0	0	0.144299	0	0	-0.720878	1	1	0	1	1	0	1	1	-0.391123	1	1
hsa-miR-5704	MIMAT0022498	0	0	0	0	0	0	0	0	0	0	0	0	0	0	0	0	0	0	0	0	0	0	0	0	0	0	0	0	0	0	0	0	0	1	1	0	1	1	0	1	1	0	1	1
hsa-miR-5705	MIMAT0022499	0	0	0	0	0	0	0	0	0	0	0	0	0	0	0	0	0	0	0	0	0	0	0	0	0	0	0	0	0	0	0	0	0	1	1	0	1	1	0	1	1	0	1	1
hsa-miR-570-5p	MIMAT0022707	0	0	0	0	0	0	0	0	0	0	0	0	0	0	0	0	0	0	0	0	0	0	0	0	0	0	0	0	0	0	0	0	0	1	1	0	1	1	0	1	1	0	1	1
hsa-miR-5706	MIMAT0022500	0	0	0	0	0	0	0	0	0	0	0	1.57705	0	0	0	0	0	0	0	1.38565	0	0	0	0	0	0	0	0	0	0.262841	0.230941	0	-0.722384	1	1	0	1	1	-0.692752	1	1	-0.699469	1	1
hsa-miR-5707	MIMAT0022501	0	0	0	0	0	0	0	0	0	0	0	0	0	0	0	0	0	0	0	0	0	0	0	0	0	0	0	0	0	0	0	0	0	1	1	0	1	1	0	1	1	0	1	1
hsa-miR-5708	MIMAT0022502	0	0	0	0	0	0	0	0	0	0	0	0	0	0	0	0	0	0	0	0	0	0	0	0.609865	0	0	0	0	0	0	0	0.101644	0	1	1	-0.717915	1	1	0	1	1	-0.390649	1	1
hsa-miR-571	MIMAT0003236	0	0	0	0	0	0	0	0	0	0	0	0	0	0	0	0	0	0	0	0	0	0	0	0	0	0	0	0	0	0	0	0	0	1	1	0	1	1	0	1	1	0	1	1
hsa-miR-572	MIMAT0003237	0	0	0	0	0	0	0	0	0	0	0	0	0	0	0	0	0	0	0	0	0	0	0	0	0	0	0	0	0	0	0	0	0	1	1	0	1	1	0	1	1	0	1	1
hsa-miR-573	MIMAT0003238	0	0	0	0	0	0	0	0	0	0	0	0	0	0	0	0	0	0	0	0	0	0	0	0	0	0	0	0	0	0	0	0	0	1	1	0	1	1	0	1	1	0	1	1
hsa-miR-5739	MIMAT0023116	0	0	0	0	0	0	0	0	0	0	0	0	0	0	0	0	0	0	0	0	0	0	0	0	0	0	0	0	0	0	0	0	0	1	1	0	1	1	0	1	1	0	1	1
hsa-miR-574-3p	MIMAT0003239	148.117	181.536	30.1191	76.8895	104.619	0	0	98.8725	184.235	0	66.666	14.1934	36.6697	18.1709	75.7324	27.2929	114.907	70.8636	74.157	139.95	7.87245	65.5758	41.9625	41.4708	25.2562	51.8985	18.1124	3.27223	82.4388	39.7875	78.8877	30.3288	1.19215	0.111699	1	1.5804	0.0342982	0.404261	0.21039	0.940179	1	0.865272	0.144687	0.892346
hsa-miR-574-5p	MIMAT0004795	26.332	30.2559	7.52977	38.4447	36.7579	0	104.993	11.163	0	0	0	0	3.66697	0	2.14337	1.43647	0.522306	0.738162	0.541292	0	3.93622	0.923602	1.07596	1.21973	1.32927	2.83083	4.93974	0	25.5477	1.2078	1.11026	1.89926	3.90371	0.000141393	0.00353749	3.52475	0.000114821	0.00366875	4.63732	0.000114821	0.00267111	4.03796	5.37638e-10	3.24049e-08
hsa-miR-575	MIMAT0003240	0	0	0	0	0	0	0	0	0	0	0	0	0	0	0	0	0	0	0	0	0	0	0	0	0	0	0	0	0	0	0	0	0	1	1	0	1	1	0	1	1	0	1	1
hsa-miR-576-3p	MIMAT0004796	0	0	0	0	0	0	0	0	0	0	0	0	0	0	0.714456	0	0.522306	0	0	1.38565	0	0	0	0.609865	0	1.88722	0	0	0	0.119076	0.317992	0.416181	-0.696652	1	1	-1.52103	0.75	1	-1.17475	1	1	-1.51074	0.830975	1
hsa-miR-576-5p	MIMAT0003241	6.58299	0	7.52977	0	0	0	0	9.5683	0	0	1.73158	1.57705	2.75023	1.81709	7.14456	2.87294	2.08922	4.42897	3.78904	2.77129	3.93622	1.8472	2.15193	3.65919	1.32927	1.88722	1.64658	1.63612	2.36811	2.98224	3.14366	2.05172	0.570309	0.96252	1	1.06425	0.580377	1	0.623384	0.768477	1	0.748609	0.917336	1
hsa-miR-577	MIMAT0003242	0	0	0	0	0	0	0	250.371	184.235	0	8.65792	0	5.50046	12.7196	15.0036	17.2376	8.3569	59.053	28.6885	20.7847	0	29.5553	5.37981	1.21973	6.64636	0.94361	0	1.63612	43.4606	9.8532	24.4064	2.6376	2.04877	0.109267	0.988999	3.84853	0.0065998	0.109392	0.750606	0.55238	1	1.72086	0.0508972	0.378093
hsa-miR-578	MIMAT0003243	0	0	0	0	0	0	0	0	0	0	0	0	0	0	0	0	0	0	0	0	0	0	0	0	0	0.94361	0	0	0	0	0	0.157268	0	1	1	-0.719562	1	1	0	1	1	-0.391216	1	1
hsa-miR-5787	MIMAT0023252	0	0	0	0	0	0	0	0	0	0	0	0	0	0	0	0	0	0	0	0	0	0	0	0	0	0	0	0	0	0	0	0	0	1	1	0	1	1	0	1	1	0	1	1
hsa-miR-579-3p	MIMAT0003244	0	0	0	0	0	0	0	0	0	0	0	0	0	0	0	0	0	0	0	0	0	0	0	0	0	0	0	0	0	0	0	0	0	1	1	0	1	1	0	1	1	0	1	1
hsa-miR-579-5p	MIMAT0026616	0	0	0	0	0	0	0	0	0	0	0	0	0	0	0	0	0	0	0	0	0	0	0	0	0	0	0	0	0	0	0	0	0	1	1	0	1	1	0	1	1	0	1	1
hsa-miR-580-3p	MIMAT0003245	0	0	0	0	0	0	0	3.18943	0	0	0	1.57705	0	0	0	1.43647	0.522306	0	0.541292	0	0	0	1.07596	0	0	0.94361	1.64658	0	0.318943	0.502253	0.177266	0.611026	1.06244	1	1	0.733956	1	1	1.44864	1	1	1.19065	0.897876	1
hsa-miR-580-5p	MIMAT0026617	0	0	0	0	0	0	0	0	0	0	0	0	0	0	0	0	0	0	0	0	0	0	0	0	0	0	0	0	0	0	0	0	0	1	1	0	1	1	0	1	1	0	1	1
hsa-miR-581	MIMAT0003246	0	0	0	0	0	0	0	0	0	0	0.865792	0	0	0	0.714456	0	0	0	0.541292	0	0	0	0	0	0	0.94361	0	0	0	0.263375	0.0902153	0.157268	-1.18811	1	1	-0.719594	1	1	-0.684421	1	1	-1.16344	1	1
hsa-miR-582-3p	MIMAT0004797	82.2874	83.2038	30.1191	0	2.82753	0	104.993	232.829	0	0	4.32896	1.57705	6.41721	0	1.42891	0	4.17845	2.21449	1.08258	6.92823	0	1.8472	1.07596	3.65919	0	3.77444	6.58632	1.63612	53.626	2.29202	2.70849	2.78867	4.57575	3.49143e-05	0.000995622	4.40566	3.49143e-05	0.00144676	4.40669	2.77191e-05	0.000727831	4.5022	8.76875e-12	8.30526e-10
hsa-miR-582-5p	MIMAT0003247	0	0	7.52977	0	11.3101	0	0	74.9517	0	0	6.92634	0	6.41721	1.81709	0	0	7.31228	2.95265	2.16517	1.38565	0	3.69441	2.15193	1.82959	2.65854	0.94361	0	1.63612	9.37916	2.52677	2.91836	1.53663	2.52278	0.0265197	0.305784	3.19427	0.00610663	0.102499	2.28818	0.0577311	0.548756	2.64558	0.000653767	0.00858312
hsa-miR-583	MIMAT0003248	0	0	0	0	0	0	0	0	0	0	0	0	0	0	0	0	0	0	0	0	0	0	0	0	0	0	0	0	0	0	0	0	0	1	1	0	1	1	0	1	1	0	1	1
hsa-miR-584-3p	MIMAT0022708	0	0	0	0	0	0	0	0	0	0	0	0	0	0	0	0	0	0	0	0	0	0	0	0	0	0	0	0	0	0	0	0	0	1	1	0	1	1	0	1	1	0	1	1
hsa-miR-584-5p	MIMAT0003249	3.2915	30.2559	15.0595	0	2.82753	0	0	105.251	184.235	0	24.2422	7.88523	7.33395	9.08544	1.42891	0	14.1023	2.95265	9.20196	11.0852	3.93622	9.23602	8.6077	9.75783	7.97563	12.2669	9.87948	13.0889	34.0921	8.32929	8.41905	10.2628	1.74642	0.0627906	0.633158	1.46752	0.115582	1	1.71236	0.0523134	0.511937	1.648	0.0105107	0.100994
hsa-miR-585-3p	MIMAT0003250	0	0	0	0	0	0	0	0	0	0	9.52371	23.6557	12.8344	0	2.85782	15.8012	4.70075	11.8106	14.6149	8.31387	11.8087	2.77081	4.30385	5.48878	9.3049	3.77444	3.29316	4.90835	0	10.7788	9.00326	5.17891	-5.29527	0.000940854	0.0168591	-4.30472	0.0420235	0.474239	-5.32466	0.00171069	0.0283547	-5.5826	0.000736823	0.00962589
hsa-miR-585-5p	MIMAT0026618	0	0	0	0	0	0	0	0	0	0	0	0	0.916744	0	1.42891	0	0.522306	3.69081	2.16517	0	0	0.923602	0	0	0	0	0	0	0	0.390943	1.21698	0	-1.48244	1	1	0	1	1	-2.88474	0.296058	1	-2.29647	0.367705	1
hsa-miR-586	MIMAT0003252	0	0	0	0	0	0	0	0	0	0	0	0	0	0	0.714456	0	0	0	0	0	0	0	0	0	0	0	0	0	0	0.119076	0	0	-0.720173	1	1	0	1	1	0	1	1	-0.390883	1	1
hsa-miR-587	MIMAT0003253	0	0	0	0	0	0	0	0	0	0	0	0	0	0	0	0	0	0	0	0	0	0	0	0	0	0	0	0	0	0	0	0	0	1	1	0	1	1	0	1	1	0	1	1
hsa-miR-588	MIMAT0003255	0	0	0	0	0	0	0	0	0	0	0	0	0	0	0	0	0	0	0	0	0	0	0	0	0	0	0	0	0	0	0	0	0	1	1	0	1	1	0	1	1	0	1	1
hsa-miR-589-3p	MIMAT0003256	3.2915	7.56398	0	0	0	0	0	0	0	0	0	0	0	0	0	0	0	0	0	0	3.93622	0	0	0	1.32927	0	0	0	1.08555	0	0.656037	0.221545	2.53603	0.794103	1	1.79912	0.794103	1	1.98537	1	1	2.35889	0.281496	1
hsa-miR-589-5p	MIMAT0004799	154.7	113.46	37.6489	38.4447	124.411	0	419.973	38.2732	0	0	13.8527	115.124	38.5032	9.08544	11.4313	17.2376	9.92381	19.1922	15.6975	5.54258	82.6607	17.5484	61.3299	30.4932	14.622	27.3647	26.3453	17.9973	92.6911	34.2058	25.0942	29.6921	1.3994	0.090434	0.859609	1.5904	0.0468977	0.520004	1.91749	0.0243082	0.266385	1.61945	0.00543493	0.0563025
hsa-miR-590-3p	MIMAT0004801	0	7.56398	0	0	0	0	0	11.163	0	0	4.32896	6.30819	5.50046	5.45126	12.1458	14.3647	22.4592	21.4067	28.1472	11.0852	0	9.23602	10.7596	2.43946	2.65854	0.94361	0	1.63612	1.8727	8.01655	15.389	3.07289	-0.979635	0.216182	1	0.292695	1	1	-1.97652	0.0128738	0.155897	-1.23044	0.0445296	0.340324
hsa-miR-590-5p	MIMAT0003258	0	0	0	0	0	0	0	0	0	0	0	0	0	0	0	0	0.522306	0.738162	0	1.38565	0	0	1.07596	0	0	0	0	0	0	0	0.441019	0.179327	0	1	1	-0.72451	1	1	-1.52106	1	1	-1.16663	1	1
hsa-miR-591	MIMAT0003259	0	0	0	0	0	0	0	0	0	0	0	0	0	0	0	0	0	0	0	0	0	0	0	0	0	0	0	0	0	0	0	0	0	1	1	0	1	1	0	1	1	0	1	1
hsa-miR-592	MIMAT0003260	0	0	0	0	0	0	0	1.59472	0	0	6.06054	0	9.16744	1.81709	0.714456	0	2.61153	8.85795	2.16517	13.8565	0	0.923602	7.53174	0.609865	2.65854	0	1.64658	0	0.159472	2.95992	4.73578	2.07445	-2.07177	0.192447	1	-1.54673	0.651121	1	-2.74702	0.0615149	0.578502	-2.31172	0.0832837	0.575178
hsa-miR-593-3p	MIMAT0004802	0	0	0	0	0	0	0	0	0	0	0	0	0	0	0	0	0	0	0	0	0	0	0	0	0	0	0	0	0	0	0	0	0	1	1	0	1	1	0	1	1	0	1	1
hsa-miR-593-5p	MIMAT0003261	0	0	0	0	0	0	0	0	0	0	0	0	0	0	0	0	0	0	0	0	0	0	0	0	0	0	0	0	0	0	0	0	0	1	1	0	1	1	0	1	1	0	1	1
hsa-miR-595	MIMAT0003263	0	0	0	0	0	0	0	0	0	0	0	0	0	0	0	0	0	0	0	0	0	0	0	0	0	0	0	0	0	0	0	0	0	1	1	0	1	1	0	1	1	0	1	1
hsa-miR-596	MIMAT0003264	0	0	0	0	0	0	0	0	0	0	0	0	0	0	0	0	0	0	0	0	0	0	0	0	0	0	0	0	0	0	0	0	0	1	1	0	1	1	0	1	1	0	1	1
hsa-miR-597-3p	MIMAT0026619	0	0	0	0	0	0	0	0	0	0	0	0	0	0	0	0	0	0	0	1.38565	0	0	0	0	0	0	0	0	0	0	0.230941	0	0	1	1	0	1	1	-0.692752	1	1	-0.391548	1	1
hsa-miR-597-5p	MIMAT0003265	0	0	0	0	0	0	0	0	0	0	0	0	0	0	0	0	0	0	0	0	0	0	0	0	0	0	0	0	0	0	0	0	0	1	1	0	1	1	0	1	1	0	1	1
hsa-miR-598-3p	MIMAT0003266	19.749	7.56398	7.52977	0	0	0	0	25.5155	0	0	103.029	15.7705	51.3376	43.6101	330.793	192.487	148.857	116.63	96.8913	153.807	3.93622	72.041	38.7347	71.964	98.3661	16.985	16.4658	17.9973	6.03582	122.838	98.6937	43.4188	-3.45184	1.47795e-06	6.30537e-05	-1.95876	0.00281365	0.0561037	-3.14801	7.79772e-06	0.00024707	-3.00502	5.5755e-06	0.000110345
hsa-miR-598-5p	MIMAT0026620	0	0	0	19.2224	0	0	0	0	0	0	0	0	0	0	0	0	0	0	0	0	0	0	0	0.609865	0	0	0	0	1.92224	0	0	0.101644	2.0837	0.821521	1	1.48929	0.821521	1	2.30003	0.821521	1	2.21809	0.116222	0.732114
hsa-miR-599	MIMAT0003267	0	0	0	0	0	0	0	0	0	0	0	0	0	0	0	0	0	0	0	0	0	0	0	0	0	0	0	0	0	0	0	0	0	1	1	0	1	1	0	1	1	0	1	1
hsa-miR-600	MIMAT0003268	0	0	0	0	0	0	0	0	0	0	0	0	0	0	0	0	0	0	0	0	0	0	0	0	0	0	0	0	0	0	0	0	0	1	1	0	1	1	0	1	1	0	1	1
hsa-miR-601	MIMAT0003269	0	0	0	0	0	0	0	0	0	0	0	0	0	0	0	0	0	0	0	0	0	0	0	0	0	0	0	0	0	0	0	0	0	1	1	0	1	1	0	1	1	0	1	1
hsa-miR-602	MIMAT0003270	0	0	0	0	0	0	0	0	0	0	0	0	0	0	0	0	0	0	0	0	0	0	0	0	0	0	0	0	0	0	0	0	0	1	1	0	1	1	0	1	1	0	1	1
hsa-miR-603	MIMAT0003271	0	0	0	0	0	0	0	0	0	0	0	0	0	0	0	0	0	0	0	0	0	0	0	0	0	0	0	0	0	0	0	0	0	1	1	0	1	1	0	1	1	0	1	1
hsa-miR-604	MIMAT0003272	0	0	0	0	0	0	0	0	0	0	0	0	0	0	0	0	0	0	0	0	0	0	0	0	0	0	0	0	0	0	0	0	0	1	1	0	1	1	0	1	1	0	1	1
hsa-miR-605-3p	MIMAT0026621	0	0	0	0	0	0	0	0	0	0	0	0	0	1.81709	0	0	0.522306	0	0	0	0	0	0	0	0	0	0	0	0	0.302848	0.087051	0	-0.722628	1	1	0	1	1	-0.690097	1	1	-0.698385	1	1
hsa-miR-605-5p	MIMAT0003273	0	0	0	0	0	0	0	0	0	0	0.865792	0	0	0	0	0	0.522306	0	0.541292	0	0	0	0	0	0	0	0	0	0	0.144299	0.177266	0	-0.720878	1	1	0	1	1	-1.15459	1	1	-0.950413	1	1
hsa-miR-606	MIMAT0003274	0	0	0	0	0	0	0	0	0	0	0	0	0	0	0	0	0	0	0	0	0	0	0	0	0	0	0	0	0	0	0	0	0	1	1	0	1	1	0	1	1	0	1	1
hsa-miR-6068	MIMAT0023693	0	0	0	0	0	0	0	0	0	0	0	0	0	0	0	0	0	0	0	0	0	0	0	0	0	0	0	0	0	0	0	0	0	1	1	0	1	1	0	1	1	0	1	1
hsa-miR-6069	MIMAT0023694	0	0	0	0	0	0	0	0	0	0	0	0	0	0	0	0	0	0	0	0	0	0	0	0	0	0	0	0	0	0	0	0	0	1	1	0	1	1	0	1	1	0	1	1
hsa-miR-607	MIMAT0003275	0	0	0	0	0	0	0	0	0	0	0	0	0	0	0	0	0	0	0	0	0	0	0	0	0	0	0	0	0	0	0	0	0	1	1	0	1	1	0	1	1	0	1	1
hsa-miR-6070	MIMAT0023695	0	0	0	0	0	0	0	0	0	0	0	0	0	0	0	0	0	0	0	0	0	0	0	0	0	0	0	0	0	0	0	0	0	1	1	0	1	1	0	1	1	0	1	1
hsa-miR-6071	MIMAT0023696	0	0	0	0	0	0	0	0	0	0	0	0	0	0	0	0	0	0	0	0	0	0	0	0	0	0	0	0	0	0	0	0	0	1	1	0	1	1	0	1	1	0	1	1
hsa-miR-6072	MIMAT0023697	0	0	0	0	0	0	0	0	0	0	0	0	0	0	0	0	0	0	0	0	0	0	0	0	0	0	0	0	0	0	0	0	0	1	1	0	1	1	0	1	1	0	1	1
hsa-miR-6073	MIMAT0023698	0	0	0	0	0	0	0	0	0	0	0	0	0	0	0	0	0	0	0	0	0	0	0	0	0	0	0	0	0	0	0	0	0	1	1	0	1	1	0	1	1	0	1	1
hsa-miR-6074	MIMAT0023699	0	0	0	0	0	0	0	0	0	0	0	0	0	0	0	0	0	0	0	0	0	0	0	0	0	0	0	0	0	0	0	0	0	1	1	0	1	1	0	1	1	0	1	1
hsa-miR-6075	MIMAT0023700	0	0	0	0	0	0	0	0	0	0	0	0	0	0	0	0	0	0	0	0	0	0	0	0	0	0	0	0	0	0	0	0	0	1	1	0	1	1	0	1	1	0	1	1
hsa-miR-6076	MIMAT0023701	0	0	0	0	0	0	0	0	0	0	0	0	0	0	0	0	0	0	0	0	0	0	0	0	0	0	0	0	0	0	0	0	0	1	1	0	1	1	0	1	1	0	1	1
hsa-miR-6077	MIMAT0023702	0	0	0	0	0	0	0	0	0	0	0	0	0	0	0	0	0	0	0	0	0	0	0	0	0	0	0	0	0	0	0	0	0	1	1	0	1	1	0	1	1	0	1	1
hsa-miR-6078	MIMAT0023703	0	0	0	0	0	0	0	0	0	0	0	0	0	0	0	0	0	0	0	0	0	0	0	0	0	0	0	0	0	0	0	0	0	1	1	0	1	1	0	1	1	0	1	1
hsa-miR-6079	MIMAT0023704	0	0	0	0	0	0	0	0	0	0	0	0	0	0	0	0	0	0	0	0	0	0	0	0	0	0	0	0	0	0	0	0	0	1	1	0	1	1	0	1	1	0	1	1
hsa-miR-608	MIMAT0003276	0	0	0	0	0	0	0	0	0	0	0	0	0	0	0	0	0	0	0	0	0	0	0	0	0	0	0	0	0	0	0	0	0	1	1	0	1	1	0	1	1	0	1	1
hsa-miR-6080	MIMAT0023705	0	0	0	0	0	0	0	0	0	0	0	0	0	0	0	0	0	0	0	0	0	0	0	0	0	0	0	0	0	0	0	0	0	1	1	0	1	1	0	1	1	0	1	1
hsa-miR-6081	MIMAT0023706	0	0	0	0	0	0	0	0	0	0	0	0	0	0	0	0	0	0	0	0	0	0	0	0	0	0	0	0	0	0	0	0	0	1	1	0	1	1	0	1	1	0	1	1
hsa-miR-6082	MIMAT0023707	0	0	0	0	0	0	0	0	0	0	0	0	0	0	0	0	0	0	0	0	0	0	0	0	0	0	0	0	0	0	0	0	0	1	1	0	1	1	0	1	1	0	1	1
hsa-miR-6083	MIMAT0023708	0	0	0	0	0	0	0	0	0	0	0	0	0	0	0	0	0	0	0	0	0	0	0	0	0	0	0	0	0	0	0	0	0	1	1	0	1	1	0	1	1	0	1	1
hsa-miR-6084	MIMAT0023709	0	0	0	0	0	0	0	0	0	0	0	0	0	0	0	0	0	0	0	0	0	0	0	0	0	0	0	0	0	0	0	0	0	1	1	0	1	1	0	1	1	0	1	1
hsa-miR-6085	MIMAT0023710	0	0	0	0	0	0	0	0	0	0	0	0	0	0	0	0	0	0	0	0	0	0	0	0	0	0	0	0	0	0	0	0	0	1	1	0	1	1	0	1	1	0	1	1
hsa-miR-6086	MIMAT0023711	0	0	0	0	0	0	0	0	0	0	0	0	0	0	0	0	0	0	0	0	0	0	0	0	0	0	0	0	0	0	0	0	0	1	1	0	1	1	0	1	1	0	1	1
hsa-miR-6088	MIMAT0023713	0	0	0	0	0	0	0	0	0	0	0	0	0	0	0	0	0	0	0	0	0	0	0	0	0	0	0	0	0	0	0	0	0	1	1	0	1	1	0	1	1	0	1	1
hsa-miR-6089	MIMAT0023714	0	0	0	0	0	0	0	0	0	0	0	0	0	0	0	0	0	0	0	0	0	0	0	0	0	0	0	0	0	0	0	0	0	1	1	0	1	1	0	1	1	0	1	1
hsa-miR-609	MIMAT0003277	0	0	0	0	0	0	0	0	0	0	0	0	0	0	0	0	0	0	0.541292	0	0	0	0	0	0	0	0	0	0	0	0.0902153	0	0	1	1	0	1	1	-0.690245	1	1	-0.390446	1	1
hsa-miR-6090	MIMAT0023715	0	0	0	0	0	0	0	0	0	0	0	0	0	0	0	0	0	0	0	0	0	0	0	0	0	0	0	0	0	0	0	0	0	1	1	0	1	1	0	1	1	0	1	1
hsa-miR-610	MIMAT0003278	0	0	0	0	0	0	0	0	0	0	0	0	0	0	0	0	0	0	0	0	0	0	0	0	0	0	0	0	0	0	0	0	0	1	1	0	1	1	0	1	1	0	1	1
hsa-miR-611	MIMAT0003279	0	0	0	0	2.82753	0	0	0	0	0	0	0	0	0	0	0	0	0	0	0	0	0	0	0	0	0	0	0	0.282753	0	0	0	1.67045	1	1	1.68057	1	1	1.88178	1	1	2.16049	0.714286	1
hsa-miR-612	MIMAT0003280	0	0	0	0	0	0	0	0	0	0	0	0	0	0	0.714456	0	0	0	0.541292	0	0	0	1.07596	0	1.32927	0	0	0	0	0.119076	0.0902153	0.400872	-0.707859	1	1	-1.21278	1	1	-0.680974	1	1	-1.16663	1	1
hsa-miR-6124	MIMAT0024597	0	0	0	0	0	0	0	0	0	0	0	0	0	0	0	0	0	0	0	0	0	0	0	0	0	0	0	0	0	0	0	0	0	1	1	0	1	1	0	1	1	0	1	1
hsa-miR-6125	MIMAT0024598	55.9554	0	30.1191	19.2224	5.65507	0	0	0	0	0	0	1.57705	0	3.63418	0.714456	0	0	0	1.08258	0	3.93622	0.923602	0	0	1.32927	0.94361	3.29316	0	11.0952	0.987613	0.990402	0.927674	3.90025	0.00519356	0.0744504	3.91692	0.00519356	0.0907172	4.25468	0.00428471	0.0610917	4.14458	3.79749e-06	7.86792e-05
hsa-miR-6126	MIMAT0024599	0	0	0	0	0	0	0	0	0	0	0	0	0	0	0	0	0	0	0	0	0	0	0	0	0	0	0	0	0	0	0	0	0	1	1	0	1	1	0	1	1	0	1	1
hsa-miR-6127	MIMAT0024610	0	0	0	0	0	0	0	0	0	0	0	0	0	0	0	0	0	0	0	0	0	0	0	0	0	0	0	0	0	0	0	0	0	1	1	0	1	1	0	1	1	0	1	1
hsa-miR-6128	MIMAT0024611	0	0	0	0	0	0	0	0	0	0	0	0	0	0	0	0	0	0	0	0	0	0	0	0	0	0	0	0	0	0	0	0	0	1	1	0	1	1	0	1	1	0	1	1
hsa-miR-6129	MIMAT0024613	0	0	0	0	0	0	0	0	0	0	0	0	0	1.81709	0	0	0	0	1.08258	0	0	0	0	0	1.32927	0	1.64658	0	0	0.302848	0.180431	0.495975	-0.754077	1	1	-1.24623	0.75	1	-1.12128	1	1	-1.36431	0.8306	1
hsa-miR-613	MIMAT0003281	0	0	0	0	0	0	0	0	0	0	0	0	0	0	0	0	0	0	0	0	0	0	0	0	0	0	0	0	0	0	0	0	0	1	1	0	1	1	0	1	1	0	1	1
hsa-miR-6130	MIMAT0024614	0	0	0	0	0	0	0	0	0	0	2.59738	0	0	0	1.42891	0	3.13384	0.738162	1.08258	1.38565	0	0	0	0.609865	0	0	1.64658	0	0	0.671048	1.0567	0.376074	-1.99007	0.75	1	-1.1919	1	1	-2.71949	0.75	1	-2.54111	0.636066	1
hsa-miR-6131	MIMAT0024615	0	0	0	0	0	0	0	0	0	0	0.865792	0	0	0	0	0	0	0	0	0	0	0	0	0	0	0	0	0	0	0.144299	0	0	-0.720878	1	1	0	1	1	0	1	1	-0.391123	1	1
hsa-miR-6132	MIMAT0024616	0	0	0	0	5.65507	0	0	0	0	0	0	0	0	0	0	0	0	0	0	0	0	0	0	0	0	0	0	0	0.565507	0	0	0	2.4357	1	1	2.44773	1	1	2.68365	1	1	3.00202	0.261869	1
hsa-miR-6133	MIMAT0024617	0	0	0	0	0	0	0	0	0	0	0	0	0	0	0	0	0	0	0	0	0	0	0	0	0	0	0	0	0	0	0	0	0	1	1	0	1	1	0	1	1	0	1	1
hsa-miR-6134	MIMAT0024618	0	0	0	0	0	0	0	0	0	0	0	0	0	1.81709	0	1.43647	0	0.738162	0	0	0	0	0	0	0	0	0	0	0	0.542259	0.123027	0	-1.22277	0.75	1	0	1	1	-0.693743	1	1	-0.960649	1	1
hsa-miR-614	MIMAT0003282	0	0	0	0	0	0	0	0	0	0	0	0	0	0	0	0	0	0	0	0	0	0	0	0	0	0	0	0	0	0	0	0	0	1	1	0	1	1	0	1	1	0	1	1
hsa-miR-615-3p	MIMAT0003283	16.4575	37.8199	0	0	113.101	0	0	1.59472	0	0	0	0	1.83349	1.81709	0	0	0	1.47632	1.08258	0	0	0	4.30385	0	0	3.77444	6.58632	1.63612	16.8973	0.608429	0.426485	2.71679	4.92978	0.0012651	0.021786	3.15525	0.0166178	0.228677	5.11807	0.0012651	0.0215067	4.20157	4.86163e-07	1.26402e-05
hsa-miR-615-5p	MIMAT0004804	3.2915	0	0	0	5.65507	0	0	0	0	0	0	0	0	1.81709	0	0	0	0	0	0	0	0	0	0	0	0.94361	0	0	0.894656	0.302848	0	0.157268	2.18138	0.791039	1	2.23519	0.791039	1	3.204	0.791039	1	2.81891	0.278163	1
hsa-miR-616-3p	MIMAT0004805	0	0	7.52977	0	0	0	0	0	0	0	0	0	0	1.81709	0	1.43647	0	0.738162	0	0	0	0	0	0	0	0	0	0	0.752977	0.542259	0.123027	0	0.487864	1	1	1.77491	1	1	1.2782	1	1	1.27135	0.589057	1
hsa-miR-6165	MIMAT0024782	0	0	0	0	0	0	0	0	0	0	0	0	0	0	0	0	0	0	0	0	0	0	0	0	0	0	0	0	0	0	0	0	0	1	1	0	1	1	0	1	1	0	1	1
hsa-miR-616-5p	MIMAT0003284	0	0	15.0595	0	0	0	0	1.59472	0	0	2.59738	1.57705	0.916744	1.81709	2.14337	1.43647	5.74537	1.47632	2.70646	0	0	1.8472	0	1.82959	0	0	0	0	1.66543	1.74802	1.96256	0.304932	0.157149	1	1	1.64546	0.517757	1	-0.210981	1	1	0.344612	1	1
hsa-miR-617	MIMAT0003286	0	0	0	0	0	0	0	0	0	0	0	0	0	0	0	0	0	0	0	0	0	0	0	0	0	0	0	0	0	0	0	0	0	1	1	0	1	1	0	1	1	0	1	1
hsa-miR-618	MIMAT0003287	0	0	0	0	0	0	0	0	0	0	0	6.30819	0.916744	0	0	0	1.04461	0.738162	0.541292	1.38565	7.87245	0	0	2.43946	0	0.94361	0	0	0	1.20415	1.93036	0.563845	-2.26994	0.307898	1	-1.84659	0.75	1	-2.72507	0.307898	1	-2.73567	0.3769	1
hsa-miR-619-3p	MIMAT0003288	0	0	0	0	0	0	0	0	0	0	0	0	0	0	0	0	0	0	0	0	0	0	0	0	0	0	0	0	0	0	0	0	0	1	1	0	1	1	0	1	1	0	1	1
hsa-miR-619-5p	MIMAT0026622	0	0	0	0	0	0	0	0	0	0	0	0	0	0	0	0	0	0	0	0	0	0	0	0	0	0	0	0	0	0	0	0	0	1	1	0	1	1	0	1	1	0	1	1
hsa-miR-620	MIMAT0003289	0	0	0	0	0	0	0	0	0	0	0	0	0	0	0	0	0	0	0	0	0	0	0	0	0	0	0	0	0	0	0	0	0	1	1	0	1	1	0	1	1	0	1	1
hsa-miR-621	MIMAT0003290	0	0	0	0	0	0	0	0	0	0	0	0	0.916744	0	0	0	0	0	0	0	0	0.923602	0	0	0	0	0	0	0	0.152791	0.153934	0	-0.721063	1	1	0	1	1	-0.691945	1	1	-0.698667	1	1
hsa-miR-622	MIMAT0003291	0	0	0	0	0	0	0	1.59472	0	0	0	0	0	0	0	0	0	0	0	0	0	0	0	0	0	0	0	0	0.159472	0	0	0	1.6678	1	1	1.67792	1	1	1.87913	1	1	2.15751	0.714286	1
hsa-miR-623	MIMAT0003292	0	0	0	0	0	0	0	0	0	0	0	0	0	0	0	0	0	0	0	0	0	0	0	0	0	0	0	0	0	0	0	0	0	1	1	0	1	1	0	1	1	0	1	1
hsa-miR-624-3p	MIMAT0004807	0	0	0	0	0	0	0	1.59472	0	0	0	0	0	0	0	0	0.522306	0	0	0	0	0	0	0	0	0	0	1.63612	0.159472	0	0.087051	0.272686	1.65727	1	1	0.94043	1	1	1.18291	1	1	1.45038	1	1
hsa-miR-624-5p	MIMAT0003293	0	0	0	0	0	0	0	0	0	0	0	0	0	0	0.714456	1.43647	0.522306	0.738162	0.541292	1.38565	0	0.923602	0	0	0	0	0	0	0	0.358488	0.685168	0	-1.19773	1	1	0	1	1	-2.04676	0.75	1	-1.66032	0.830835	1
hsa-miR-625-3p	MIMAT0004808	29.6235	15.128	22.5893	134.557	2.82753	0	104.993	1.59472	0	0	0	1.57705	1.83349	1.81709	7.14456	2.87294	2.61153	5.16713	3.78904	5.54258	0	1.8472	3.22789	3.65919	1.32927	2.83083	4.93974	3.27223	31.1313	2.54085	3.15958	3.20986	3.22654	0.00125448	0.0217444	2.97565	0.00421126	0.0759746	2.91818	0.00323806	0.0479739	3.06284	1.24674e-05	0.000226462
hsa-miR-625-5p	MIMAT0003294	13.166	37.8199	7.52977	115.334	0	57.2533	0	0	0	118.287	0.865792	3.15409	2.75023	1.81709	9.28793	8.61881	1.56692	2.95265	5.95421	2.77129	0	3.69441	6.45578	3.04932	1.32927	3.77444	8.2329	0	34.9391	4.41566	2.82325	3.80695	2.50071	0.011412	0.154412	2.7199	0.00540324	0.093048	3.02241	0.00432088	0.061278	2.75528	0.000176568	0.00254488
hsa-miR-626	MIMAT0003295	0	0	0	0	0	0	0	0	0	0	0	0	0	0	0	0	0	0	0	0	0	0	0	0	0	0	0	0	0	0	0	0	0	1	1	0	1	1	0	1	1	0	1	1
hsa-miR-627-3p	MIMAT0026623	0	0	0	0	0	0	0	0	0	0	0	3.15409	0.916744	0	0	0	0.522306	0.738162	1.08258	0	0	0.923602	1.07596	0.609865	0	0.94361	0	3.27223	0	0.678473	0.544442	0.983611	-1.62374	0.75	1	-2.11951	0.75	1	-1.98135	1	1	-2.35205	0.359752	1
hsa-miR-627-5p	MIMAT0003296	0	0	0	0	0	0	0	0	0	0	0	4.73114	4.58372	0	0	1.43647	0.522306	0	0.541292	0	3.93622	0	1.07596	0	0	0	0	0	0	1.79189	0.833304	0.179327	-2.85057	0.299007	1	-0.7331	1	1	-1.57803	0.75	1	-2.45324	0.498731	1
hsa-miR-628-3p	MIMAT0003297	0	0	0	0	0	0	0	4.78415	0	0	2.59738	0	0	0	0	0	1.56692	0	4.33034	2.77129	3.93622	0.923602	1.07596	1.21973	0	0	3.29316	0	0.478415	0.432896	2.25473	0.931476	1.19793	1	1	0.644976	1	1	-0.36896	0.956031	1	0.338573	0.837985	1
hsa-miR-628-5p	MIMAT0004809	0	0	0	0	0	0	0	0	0	0	0.865792	0	0.916744	1.81709	2.14337	2.87294	6.26767	7.38162	12.4497	11.0852	0	6.46522	2.15193	3.65919	0	0	0	3.27223	0	1.43599	7.2749	1.51389	-2.6217	0.75	1	-2.78973	0.294018	1	-5.143	0.00599801	0.0811567	-4.43897	0.0264458	0.223358
hsa-miR-629-3p	MIMAT0003298	13.166	15.128	0	0	0	0	0	4.78415	0	0	0	0	1.83349	0	0	0	0.522306	0	0	0	0	0.923602	1.07596	0	0	0.94361	0	0	3.30781	0.305581	0.240985	0.336595	3.20326	0.158773	1	3.1922	0.158773	1	3.51726	0.110146	0.948401	3.50583	0.001769	0.0205762
hsa-miR-629-5p	MIMAT0004810	9.87449	0	15.0595	0	2.82753	0	104.993	344.459	0	0	30.3027	63.0819	41.2535	34.5247	52.1553	68.9505	17.7584	22.1449	31.3949	34.6411	19.6811	20.3192	47.3424	36.5919	22.5976	40.5752	24.6987	31.0862	47.7214	48.3781	24.3233	33.8153	0.286533	0.938218	1	0.796166	0.476996	1	1.2682	0.17662	1	0.727295	0.370144	1
hsa-miR-630	MIMAT0003299	0	0	0	0	0	0	0	0	0	0	0	0	0	0	0	0	0	0	0	0	0	0	0	0	0	0	0	0	0	0	0	0	0	1	1	0	1	1	0	1	1	0	1	1
hsa-miR-631	MIMAT0003300	0	0	0	0	0	0	0	0	0	0	0	0	0	0	0	0	0	0	0	0	0	0	0	0	0	0	0	0	0	0	0	0	0	1	1	0	1	1	0	1	1	0	1	1
hsa-miR-632	MIMAT0003302	0	0	0	0	0	0	0	0	0	0	0	0	0	0	0.714456	0	0	0	0	0	0	0	0	0	0	0	0	0	0	0.119076	0	0	-0.720173	1	1	0	1	1	0	1	1	-0.390883	1	1
hsa-miR-633	MIMAT0003303	0	0	0	0	0	0	0	0	0	0	0	0	0	0	0	0	0	0	0	0	0	0	0	0	0	0	0	0	0	0	0	0	0	1	1	0	1	1	0	1	1	0	1	1
hsa-miR-634	MIMAT0003304	0	0	0	0	0	0	0	0	0	0	0	0	0	0	0	0	0	0	0	0	0	0	0	0	0	0	0	0	0	0	0	0	0	1	1	0	1	1	0	1	1	0	1	1
hsa-miR-635	MIMAT0003305	0	0	0	0	0	0	0	0	0	0	0	0	0	0	0	0	0	0	0	0	0	0	0	0	0	0	0	0	0	0	0	0	0	1	1	0	1	1	0	1	1	0	1	1
hsa-miR-636	MIMAT0003306	0	0	0	0	0	0	0	1.59472	0	0	0.865792	0	0	0	0.714456	0	0	0	0	0	0	0	0	0	1.32927	0.94361	0	0	0.159472	0.263375	0	0.378814	0.456515	1	1	0.433357	1	1	1.84517	1	1	0.953274	1	1
hsa-miR-637	MIMAT0003307	0	0	0	0	0	0	0	0	0	0	0	0	0	0	0	0	0	0	0	0	0	0	0	0	0	0	0	0	0	0	0	0	0	1	1	0	1	1	0	1	1	0	1	1
hsa-miR-638	MIMAT0003308	0	0	0	0	0	0	0	0	0	0	0	0	0	0	0	0	0	0	0	0	0	0	0	0	0	0	0	0	0	0	0	0	0	1	1	0	1	1	0	1	1	0	1	1
hsa-miR-639	MIMAT0003309	9.87449	0	0	96.1119	2.82753	0	0	0	0	0	0	0	0.916744	0	0.714456	2.87294	0.522306	0	0	0	0	0	0	0	1.32927	0	0	0	10.8814	0.75069	0.087051	0.221545	3.43493	0.0368196	0.406856	4.54331	0.0453581	0.507551	4.97803	0.0453581	0.455642	4.40604	0.000118765	0.00179979
hsa-miR-640	MIMAT0003310	0	0	0	0	0	0	0	0	0	0	0	0	0	0	0	0	0	0	0	0	0	0	0	0	0	0	0	0	0	0	0	0	0	1	1	0	1	1	0	1	1	0	1	1
hsa-miR-641	MIMAT0003311	0	0	0	0	0	0	0	7.97359	0	0	2.59738	4.73114	0	1.81709	2.85782	2.87294	2.61153	0.738162	9.74326	2.77129	0	3.69441	3.22789	1.82959	2.65854	0.94361	0	3.27223	0.797359	2.47939	3.25977	1.98864	0.0132113	0.95585	1	0.265129	0.95585	1	-0.549903	0.522935	1	-0.153594	0.450155	1
[truncated: 653 more rows]
