# Supplementary material for: MiRNA Deregulation Distinguishes Anaplastic Thyroid Carcinoma (ATC) and Supports Upregulation of Oncogene Expression
Source: Cancers (Basel). 2021 Nov 24;13(23):5913. doi: 10.3390/cancers13235913 (PMC8657272; doi:10.3390/cancers13235913)
Supplement: Supplementary file 1 [file cancers-13-05913-s001.zip › cancers-1467870-supplementary/Table_S6.xlsx]

## Sheet: Table S2
gene	gene_id	logFC_ATC.Others	FDR_ATC.Others	Mean_CPM ATC	Mean_CPM FTC	Mean_CPM NT	Mean_CPM PTC
hsa-miR-129-5p	MIMAT0000242	8.6669	7.71099e-25	478.12	0.96965	1.6585	0.69335
hsa-miR-210-3p	MIMAT0000267	6.62019	6.72228e-22	3455.21	70.9692	21.1432	12.3608
hsa-miR-432-5p	MIMAT0002814	6.08003	7.04092e-10	623.025	3.08193	2.95252	20.6269
hsa-miR-1307-3p	MIMAT0005951	5.2936	3.1373e-31	2161.35	66.2335	43.0984	54.0871
hsa-miR-106b-3p	MIMAT0004672	5.16462	4.9386e-31	9636.49	250.189	250.589	302.36
hsa-miR-9-5p	MIMAT0000441	4.82731	1.68257e-16	1066.25	43.4361	45.9279	24.668
hsa-miR-320b	MIMAT0005792	4.31542	1.92849e-23	941.624	50.2328	36.338	60.1929
hsa-miR-145-5p	MIMAT0000437	4.12	1.60382e-11	4258.22	175.872	243.451	314.882
hsa-miR-127-3p	MIMAT0000446	3.75353	6.83698e-07	5464.14	252.155	218.911	738.281
hsa-miR-143-3p	MIMAT0000435	2.93928	1.5915e-08	416604	39274.1	59302.1	64374.5
hsa-miR-409-3p	MIMAT0001639	2.91761	0.000433499	309.983	25.7231	14.8792	87.6106
hsa-miR-146a-5p	MIMAT0000449	2.9131	7.41719e-05	41381	1383.35	1416.67	13681.6
hsa-miR-320a-3p	MIMAT0000510	2.80908	1.75128e-12	14491.9	2321.27	1334.23	2566.6
hsa-miR-199a-5p	MIMAT0000231	2.58402	0.000118978	1256.01	91.006	271.686	276.717
hsa-miR-10a-5p	MIMAT0000253	2.54834	1.17259e-06	80373.2	9131.02	9790.21	22315.8
hsa-miR-769-5p	MIMAT0003886	2.51529	3.61022e-09	1139.21	202.934	146.587	269.714
hsa-miR-30c-2-3p	MIMAT0004550	2.40307	1.69786e-07	561.965	118.448	103.854	73.5281
hsa-miR-21-3p	MIMAT0004494	2.03209	0.000223035	2297.74	396.822	251.885	1023.73
hsa-miR-378a-3p	MIMAT0000732	2.00695	0.00321162	1109.31	333.394	195.243	320.468
hsa-miR-10395-3p	MIMAT0041622	1.73105	0.000510536	4762.65	1802.39	638.639	1878.95
hsa-miR-28-3p	MIMAT0004502	1.70989	8.99182e-06	1941.17	462.052	667.179	646.519
hsa-miR-197-3p	MIMAT0000227	1.4873	0.000495578	176.531	77.4173	74.0145	59.4316
hsa-miR-93-5p	MIMAT0000093	1.4605	0.000522094	2752	1214.53	989.224	850.68
hsa-miR-340-5p	MIMAT0004692	-1.90326	0.00200272	41.8558	225.273	250.044	213.125
hsa-miR-92a-3p	MIMAT0000092	-1.92014	0.0060805	8558.99	40705.3	30690	25548.5
hsa-miR-107	MIMAT0000104	-2.0443	0.00226224	56.506	337.778	412.135	214.876
hsa-miR-21-5p	MIMAT0000076	-2.08915	0.00139358	13425.1	47024.5	26090.4	98410.5
hsa-miR-218-5p	MIMAT0000275	-2.11968	1.61611e-05	29.5154	125.469	246.454	164.214
hsa-miR-361-5p	MIMAT0000703	-2.1327	0.00011228	43.64	194.352	221.506	151.561
hsa-miR-126-3p	MIMAT0000445	-2.13532	1.43254e-05	139.375	703.677	765.152	663.175
hsa-miR-152-3p	MIMAT0000438	-2.20189	0.000234408	77.8818	520.355	681.915	225.286
hsa-miR-30e-5p	MIMAT0000692	-2.20372	8.3185e-08	612.637	3409.15	3357.34	2517.86
hsa-miR-125a-5p	MIMAT0000443	-2.21037	5.31582e-06	657.983	3321.67	3285.58	2947.18
hsa-miR-30c-5p	MIMAT0000244	-2.31825	0.00011228	477.544	2556.7	3049.66	1482.05
hsa-miR-199b-3p	MIMAT0004563	-2.31885	0.00986986	152.711	360.042	1331.57	966.259
hsa-miR-142-5p	MIMAT0000433	-2.35294	0.00226224	118.224	376.191	588.056	1227.55
hsa-miR-125b-5p	MIMAT0000423	-2.3549	7.04092e-10	284.606	1342.71	1650.3	1715.33
hsa-miR-28-5p	MIMAT0000085	-2.3576	8.92601e-05	47.0434	222.53	380.4	273.663
hsa-miR-151a-5p	MIMAT0004697	-2.45392	1.17167e-06	32.8974	232.904	341.052	250.915
hsa-let-7c-5p	MIMAT0000064	-2.4825	1.00648e-06	1398.97	8290.6	7931.68	7880.01
hsa-miR-30b-5p	MIMAT0000420	-2.54107	1.17259e-06	156.304	1258.79	1365.97	753.321
hsa-miR-660-5p	MIMAT0003338	-2.54576	2.58443e-05	16.0378	175.016	224.5	91.9763
hsa-miR-195-5p	MIMAT0000461	-2.56692	0.000230462	44.9482	267.898	535.477	314.029
hsa-miR-30e-3p	MIMAT0000693	-2.66719	9.67647e-06	129.386	1125.95	1105.33	753.614
hsa-miR-148b-3p	MIMAT0000759	-2.72296	1.64512e-06	1528.7	11401	12025.5	7570.79
hsa-miR-345-5p	MIMAT0000772	-2.72941	5.14561e-05	141.703	1418.51	883.372	572.295
hsa-miR-221-5p	MIMAT0004568	-2.79203	0.00107524	17.3218	197.816	100.731	222.983
hsa-miR-23b-3p	MIMAT0000418	-2.86059	1.43254e-05	60.2798	455.805	618.669	375.909
hsa-let-7e-5p	MIMAT0000066	-2.89144	7.09106e-07	544.162	4986.49	2881.66	5155.99
hsa-miR-30a-3p	MIMAT0000088	-2.90916	8.49231e-08	227.3	2288.9	1979.25	1297.4
hsa-miR-99a-5p	MIMAT0000097	-2.97198	2.6759e-08	73.8249	647.315	1047.57	708.545
hsa-miR-27b-3p	MIMAT0000419	-2.97675	1.11121e-08	1640.77	12219.4	12871.4	14882.3
hsa-miR-451a	MIMAT0001631	-3.02493	0.000105907	242.617	1085.25	3989.16	1516.45
hsa-miR-204-5p	MIMAT0000265	-3.02948	0.000216307	75.8908	864.909	1257.7	158.494
hsa-miR-181b-5p	MIMAT0000257	-3.05329	4.98076e-06	1010	13574.7	4042.01	8383.58
hsa-miR-222-3p	MIMAT0000279	-3.05951	0.000203175	525.824	6291.63	999.228	5000.4
hsa-miR-29b-3p	MIMAT0000100	-3.09526	8.0899e-07	13.1153	222.239	225.516	88.2368
hsa-miR-130a-3p	MIMAT0000425	-3.17215	1.17184e-05	52.5705	669.495	917.482	363.05
hsa-miR-148a-3p	MIMAT0000243	-3.19382	0.0011646	9173.12	203603	29445.6	19380.8
hsa-let-7a-5p	MIMAT0000062	-3.20451	2.72939e-08	12699	166541	95692.8	88880.7
hsa-miR-374a-5p	MIMAT0000727	-3.23916	3.92229e-06	13.2178	151.625	367.352	97.2977
hsa-miR-16-5p	MIMAT0000069	-3.27088	1.17167e-06	376.559	4236.53	2791.06	3923.98
hsa-miR-101-3p	MIMAT0000099	-3.29442	7.96307e-06	179.885	1962.9	3058.56	927.136
hsa-miR-135a-2-3p	MIMAT0037309	-3.30836	4.60833e-05	24.0282	305.613	124.174	225.088
hsa-let-7g-5p	MIMAT0000414	-3.3257	2.50145e-09	1952.8	22521.4	21590.1	15549.1
hsa-miR-144-3p	MIMAT0000436	-3.33653	0.00013883	9.15335	60.6649	315.152	85.2402
hsa-miR-29a-3p	MIMAT0000086	-3.42522	2.44044e-07	85.3046	1160.64	1023.3	665.682
hsa-let-7d-5p	MIMAT0000065	-3.50681	5.4841e-13	164.763	2385.31	1741.5	1518.37
hsa-miR-34a-5p	MIMAT0000255	-3.55285	1.17259e-06	70.1902	1438.56	905.998	676.274
hsa-miR-10395-5p	MIMAT0041621	-3.6563	1.55975e-09	2566	29739.4	42650.2	26352.4
hsa-miR-30a-5p	MIMAT0000087	-3.74659	2.46742e-11	4963.78	78549.7	82693.9	40502
hsa-miR-26b-5p	MIMAT0000083	-3.84069	3.60763e-07	622.98	10765.1	11425.2	5936.93
hsa-miR-26a-5p	MIMAT0000082	-3.84934	1.74111e-08	3287.72	56734	54127.7	31886.1
hsa-miR-190a-5p	MIMAT0000458	-4.05352	3.98122e-06	14.583	781.809	246.444	81.9727
hsa-miR-7-5p	MIMAT0000252	-4.20001	2.91052e-05	265.903	3795.72	10682.2	604.78
hsa-miR-181a-5p	MIMAT0000256	-4.2331	4.82727e-12	2244.42	65958.8	20480.9	41723.8
hsa-let-7f-5p	MIMAT0000067	-4.29246	2.08605e-11	3405.2	86062.1	72616.6	42968.3
hsa-miR-144-5p	MIMAT0004600	-4.33545	6.0643e-06	4.00721	97.0165	336.025	69.2237
hsa-miR-221-3p	MIMAT0000278	-4.35077	2.82464e-07	775.69	26381	4286.98	16285.5
hsa-miR-29c-3p	MIMAT0000681	-4.42722	1.03077e-10	5.15413	295.277	282.77	143.884
hsa-miR-126-5p	MIMAT0000444	-4.65946	1.8577e-07	55.0422	1065.19	3167.83	1103.14
hsa-miR-200a-3p	MIMAT0000682	-4.84922	2.44044e-07	20.4153	1330.04	622.852	716.351
hsa-miR-200b-3p	MIMAT0000318	-4.9708	3.54621e-06	23.1109	941.272	476.614	818.46
hsa-miR-181c-5p	MIMAT0000258	-5.19767	4.46937e-10	41.1002	3688.01	1090.09	1583.3
hsa-miR-135a-5p	MIMAT0000428	-5.85712	2.68502e-12	8.25721	1051.9	1020.09	240.969
