# Supplementary material for: MiRNA Deregulation Distinguishes Anaplastic Thyroid Carcinoma (ATC) and Supports Upregulation of Oncogene Expression
Source: Cancers (Basel). 2021 Nov 24;13(23):5913. doi: 10.3390/cancers13235913 (PMC8657272; doi:10.3390/cancers13235913)
Supplement: Supplementary file 1 [file cancers-13-05913-s001.zip › cancers-1467870-supplementary/Table_S7.xlsx]

## Sheet: Table S7
target	target_id	FC_scaled	dep_scaled	HR_scaled	OS	OS_scaled	mirna	mirna_id	logFC_miRNA ATC/Others
BIRC5	ENSG00000089685	0.646149	-0.92187	0.0125906	1.58061	1	hsa-miR-222-3p	MIMAT0000279	-3.05951
BIRC5	ENSG00000089685	0.646149	-0.92187	0.0125906	1.58061	1	hsa-miR-30e-3p	MIMAT0000693	-2.66719
BIRC5	ENSG00000089685	0.646149	-0.92187	0.0125906	1.58061	1	hsa-miR-361-5p	MIMAT0000703	-2.1327
BIRC5	ENSG00000089685	0.646149	-0.92187	0.0125906	1.58061	1	hsa-miR-200a-3p	MIMAT0000682	-4.84922
SPC24	ENSG00000161888	0.471119	-1	-0.019303	1.45182	0.918516	hsa-miR-221-3p	MIMAT0000278	-4.35077
SPC24	ENSG00000161888	0.471118	-1	-0.019303	1.45182	0.918516	hsa-miR-135a-2-3p	MIMAT0037309	-3.30836
RRM2	ENSG00000171848	0.573987	-0.847271	0.0264815	1.44774	0.915937	hsa-let-7c-5p	MIMAT0000064	-2.4825
RRM2	ENSG00000171848	0.573987	-0.847271	0.0264815	1.44774	0.915937	hsa-let-7d-5p	MIMAT0000065	-3.50681
RRM2	ENSG00000171848	0.573987	-0.847271	0.0264815	1.44774	0.915937	hsa-let-7e-5p	MIMAT0000066	-2.89144
RRM2	ENSG00000171848	0.573987	-0.847271	0.0264815	1.44774	0.915937	hsa-miR-30a-3p	MIMAT0000088	-2.90916
GINS1	ENSG00000101003	0.426286	-0.885259	-0.0233499	1.2882	0.814999	hsa-miR-151a-5p	MIMAT0004697	-2.45392
SLC7A5	ENSG00000103257	0.924068	-0.289624	0.074212	1.2879	0.814815	hsa-miR-30c-5p	MIMAT0000244	-2.31825
DTL	ENSG00000143476	0.315324	-0.969636	-0.0255835	1.25938	0.796767	hsa-miR-126-5p	MIMAT0000444	-4.65946
OTX1	ENSG00000115507	0.637273	-0.162415	0.448526	1.24821	0.789704	hsa-miR-345-5p	MIMAT0000772	-2.72941
KLHL33	ENSG00000185271	0.255585	0.0206281	1	1.23496	0.781317	hsa-miR-181a-5p	MIMAT0000256	-4.2331
IGF2BP1	ENSG00000159217	1	-0.0101945	0.215524	1.22572	0.775472	hsa-let-7f-5p	MIMAT0000067	-4.29246
IGF2BP1	ENSG00000159217	1	-0.0101945	0.215524	1.22572	0.775472	hsa-let-7g-5p	MIMAT0000414	-3.3257
IGF2BP1	ENSG00000159217	1	-0.0101945	0.215524	1.22572	0.775472	hsa-miR-10395-5p	MIMAT0041621	-3.6563
IGF2BP1	ENSG00000159217	1	-0.0101944	0.215524	1.22572	0.775472	hsa-miR-221-5p	MIMAT0004568	-2.79203
CHEK1	ENSG00000149554	0.305588	-0.786713	-0.0184569	1.07384	0.679386	hsa-miR-195-5p	MIMAT0000461	-2.56692
SMTNL2	ENSG00000188176	0.585818	-0.0733292	0.392958	1.05211	0.665633	hsa-miR-23b-3p	MIMAT0000418	-2.86059
MAD2L1	ENSG00000164109	0.339735	-0.705142	0.00507776	1.04995	0.664272	hsa-miR-28-5p	MIMAT0000085	-2.3576
PTH1R	ENSG00000160801	0.574447	-0.0409377	0.413217	1.0286	0.650763	hsa-miR-181b-5p	MIMAT0000257	-3.05329
ARL2	ENSG00000213465	0.165137	-0.840322	0.0220763	1.02754	0.650088	hsa-miR-16-5p	MIMAT0000069	-3.27088
TBL3	ENSG00000183751	0.287858	-0.692449	0.0136769	0.993985	0.628862	hsa-miR-126-3p	MIMAT0000445	-2.13532
SP6	ENSG00000189120	0.862302	-0.11909	0.00241455	0.983807	0.622422	hsa-miR-204-5p	MIMAT0000265	-3.02948
SCD	ENSG00000099194	0.635929	-0.341129	0.00339691	0.980455	0.620302	hsa-miR-200b-3p	MIMAT0000318	-4.9708
NRXN2	ENSG00000110076	0.440218	-0.125525	0.410676	0.976419	0.617748	hsa-miR-34a-5p	MIMAT0000255	-3.55285
HMGA1	ENSG00000137309	0.560366	-0.38087	-0.0114512	0.929784	0.588244	hsa-let-7a-5p	MIMAT0000062	-3.20451
HMGA1	ENSG00000137309	0.560365	-0.38087	-0.0114512	0.929784	0.588244	hsa-miR-26a-5p	MIMAT0000082	-3.84934
HMGA1	ENSG00000137309	0.560365	-0.38087	-0.0114512	0.929784	0.588244	hsa-miR-26b-5p	MIMAT0000083	-3.84069
TFRC	ENSG00000072274	0.266056	-0.424636	0.233051	0.923744	0.584422	hsa-miR-7-5p	MIMAT0000252	-4.20001
TFRC	ENSG00000072274	0.266056	-0.424636	0.233051	0.923744	0.584422	hsa-miR-148a-3p	MIMAT0000243	-3.19382
TFRC	ENSG00000072274	0.266056	-0.424636	0.233051	0.923744	0.584422	hsa-miR-148b-3p	MIMAT0000759	-2.72296
TRIM9	ENSG00000100505	0.495505	-0.172394	0.252112	0.92001	0.58206	hsa-miR-135a-5p	MIMAT0000428	-5.85712
TRIM9	ENSG00000100505	0.495505	-0.172394	0.252112	0.92001	0.58206	hsa-miR-152-3p	MIMAT0000438	-2.20189
HES7	ENSG00000179111	0.618515	-0.214498	0.0791514	0.912164	0.577097	hsa-miR-99a-5p	MIMAT0000097	-2.97198
GPC1	ENSG00000063660	0.705421	-0.0216649	0.130848	0.857933	0.542786	hsa-miR-125b-5p	MIMAT0000423	-2.3549
MME	ENSG00000196549	0.742361	-0.0211072	0.0943168	0.857785	0.542693	hsa-miR-181c-5p	MIMAT0000258	-5.19767
SERPINE1	ENSG00000106366	0.80851	0.0518358	0.0810357	0.83771	0.529991	hsa-miR-30b-5p	MIMAT0000420	-2.54107
KAZALD1	ENSG00000107821	0.448387	-0.0326633	0.352084	0.833134	0.527097	hsa-miR-660-5p	MIMAT0003338	-2.54576
COL20A1	ENSG00000101203	0.658953	0.0344662	0.200261	0.824748	0.521791	hsa-miR-144-3p	MIMAT0000436	-3.33653
GREM1	ENSG00000166923	0.647164	-0.0943431	0.0623198	0.803827	0.508555	hsa-miR-199b-3p	MIMAT0004563	-2.31885
PAX3	ENSG00000135903	0.696219	0.00320908	0.0886476	0.781657	0.494529	hsa-miR-92a-3p	MIMAT0000092	-1.92014
FZD10	ENSG00000111432	0.661704	0.0431073	0.108092	0.726689	0.459753	hsa-miR-142-5p	MIMAT0000433	-2.35294
B4GALNT4	ENSG00000182272	0.625883	0.0161182	0.115611	0.725376	0.458922	hsa-miR-27b-3p	MIMAT0000419	-2.97675
POU3F2	ENSG00000184486	0.691021	0.046648	0.07266	0.717033	0.453643	hsa-miR-130a-3p	MIMAT0000425	-3.17215
HCN1	ENSG00000164588	0.58539	0.0889201	0.204033	0.700503	0.443185	hsa-miR-21-5p	MIMAT0000076	-2.08915
PCDH19	ENSG00000165194	0.25656	-0.00925024	0.385981	0.651791	0.412367	hsa-miR-144-5p	MIMAT0004600	-4.33545
MYO18B	ENSG00000133454	0.628834	0.000223474	0.0134709	0.642081	0.406224	hsa-miR-190a-5p	MIMAT0000458	-4.05352
ACTC1	ENSG00000159251	0.486143	-0.087173	0.0375405	0.610857	0.386469	hsa-miR-30a-5p	MIMAT0000087	-3.74659
ACTC1	ENSG00000159251	0.486143	-0.087173	0.0375405	0.610857	0.386469	hsa-miR-30e-5p	MIMAT0000692	-2.20372
PRLR	ENSG00000113494	0.600442	0.053453	0.0526779	0.599667	0.37939	hsa-miR-218-5p	MIMAT0000275	-2.11968
LMNB1	ENSG00000113368	0.362566	-0.194116	-0.0100441	0.546637	0.34584	hsa-miR-101-3p	MIMAT0000099	-3.29442
ARID3A	ENSG00000116017	0.389933	-0.128984	0.0156817	0.534599	0.338223	hsa-miR-125a-5p	MIMAT0000443	-2.21037
SH2D4B	ENSG00000178217	0.296784	0.0359572	0.248555	0.509382	0.322269	hsa-miR-451a	MIMAT0001631	-3.02493
SIX4	ENSG00000100625	0.183187	0.0220227	0.308262	0.469427	0.296991	hsa-miR-107	MIMAT0000104	-2.0443
SLC22A7	ENSG00000137204	0.378195	-0.0801346	0.00842884	0.466759	0.295303	hsa-miR-29a-3p	MIMAT0000086	-3.42522
HIF3A	ENSG00000124440	0.379884	0.0632991	0.149344	0.465929	0.294778	hsa-miR-29b-3p	MIMAT0000100	-3.09526
HIF3A	ENSG00000124440	0.379884	0.0632991	0.149344	0.465929	0.294778	hsa-miR-29c-3p	MIMAT0000681	-4.42722
NDNF	ENSG00000173376	0.238719	0.0356812	0.138654	0.341692	0.216177	hsa-miR-340-5p	MIMAT0004692	-1.90326
MYLK	ENSG00000065534	0.214931	0.0215856	-0.0110531	0.182292	0.11533	hsa-miR-374a-5p	MIMAT0000727	-3.23916
ZNF544	ENSG00000198131	-0.143356	0.0832121	0.0285962	-0.197972	-0.12525	hsa-miR-199a-5p	MIMAT0000231	2.58402
RORA	ENSG00000069667	-0.327116	0.0319683	-0.00322632	-0.362311	-0.229222	hsa-miR-10a-5p	MIMAT0000253	2.54834
FGFRL1	ENSG00000127418	-0.344596	0.0168931	-0.0377517	-0.399241	-0.252587	hsa-miR-210-3p	MIMAT0000267	6.62019
VSTM4	ENSG00000165633	-0.377467	0.0133457	-0.0256122	-0.416425	-0.263459	hsa-miR-1307-3p	MIMAT0005951	5.2936
ZNF704	ENSG00000164684	-0.332675	0.102734	-0.000440916	-0.43585	-0.275748	hsa-miR-9-5p	MIMAT0000441	4.82731
DLG3	ENSG00000082458	-0.379031	0.0529064	-0.0432581	-0.475195	-0.300641	hsa-miR-143-3p	MIMAT0000435	2.93928
TMEM245	ENSG00000106771	-0.454711	0.0313043	-0.014083	-0.500098	-0.316396	hsa-miR-378a-3p	MIMAT0000732	2.00695
RBPMS	ENSG00000157110	-0.43745	0.0439335	-0.0191759	-0.50056	-0.316688	hsa-miR-21-3p	MIMAT0004494	2.03209
ERBB4	ENSG00000178568	-0.555122	-0.0344613	-0.0180122	-0.538673	-0.340801	hsa-miR-146a-5p	MIMAT0000449	2.9131
IKZF2	ENSG00000030419	-0.481866	0.0809962	-0.0470527	-0.609915	-0.385873	hsa-miR-432-5p	MIMAT0002814	6.08003
NR3C2	ENSG00000151623	-0.561899	0.0501059	-0.00535765	-0.617363	-0.390585	hsa-miR-28-3p	MIMAT0004502	1.70989
ENPP5	ENSG00000112796	-0.664466	0.0373129	0.0542498	-0.647529	-0.40967	hsa-miR-93-5p	MIMAT0000093	1.4605
LIPG	ENSG00000101670	-0.597796	0.0632171	-0.00260226	-0.663616	-0.419848	hsa-miR-197-3p	MIMAT0000227	1.4873
SH3BGRL2	ENSG00000198478	-0.66074	0.0266496	-0.0346783	-0.722068	-0.456829	hsa-miR-145-5p	MIMAT0000437	4.12
PLPP3	ENSG00000162407	-0.687839	0.0307029	-0.022264	-0.740805	-0.468683	hsa-miR-409-3p	MIMAT0001639	2.91761
PLPP3	ENSG00000162407	-0.687839	0.0307029	-0.022264	-0.740805	-0.468683	hsa-miR-10395-3p	MIMAT0041622	1.73105
NTRK2	ENSG00000148053	-0.70351	0.103952	0.00563989	-0.801823	-0.507287	hsa-miR-769-5p	MIMAT0003886	2.51529
PCSK2	ENSG00000125851	-0.760256	0.0923742	0.00649716	-0.846134	-0.535321	hsa-miR-30c-2-3p	MIMAT0004550	2.40307
LMO3	ENSG00000048540	-0.802943	0.0861232	-0.0149456	-0.904011	-0.571938	hsa-miR-320a-3p	MIMAT0000510	2.80908
LMO3	ENSG00000048540	-0.802943	0.0861232	-0.0149456	-0.904011	-0.571938	hsa-miR-320b	MIMAT0005792	4.31542
PHEX	ENSG00000102174	-0.945995	-0.017614	-0.0335568	-0.961938	-0.608587	hsa-miR-106b-3p	MIMAT0004672	5.16462
FRMD3	ENSG00000172159	-0.835708	0.0774379	-0.0524912	-0.965637	-0.610927	hsa-miR-127-3p	MIMAT0000446	3.75353
FRMD3	ENSG00000172159	-0.835708	0.0774379	-0.0524912	-0.965637	-0.610927	hsa-miR-129-5p	MIMAT0000242	8.6669
