# Supplementary material for: MiRNA Deregulation Distinguishes Anaplastic Thyroid Carcinoma (ATC) and Supports Upregulation of Oncogene Expression
Source: Cancers (Basel). 2021 Nov 24;13(23):5913. doi: 10.3390/cancers13235913 (PMC8657272; doi:10.3390/cancers13235913)
Supplement: Supplementary file 1 [file cancers-13-05913-s001.zip › cancers-1467870-supplementary/Table_S8.xlsx]

## Sheet: Table S8
Nummer	Entität	TFRC_H_score_mean	DTL_H_score_mean
E/2014/002370_2.12	PDTC	80	0
E/2014/004059_1.3	PDTC	110	25
E/2014/005940_6	PDTC	80	5
E/2014/006904_8	PDTC	85	0
E/2014/008235_2	PDTC	95	2.5
E/2015/000810_7	PDTC	105	60
E/2015/001608_2,3	PDTC	115	0
E/2015/002892_5	PDTC	65	0
E/2015/006312_10	PDTC	100	0
E/2015/006350_1.6	PDTC	90	40
E/2015/006504_1.4	PDTC	115	50
E/2015/007519_20	PDTC	2.5	10
E/2015/011083_8	PDTC	95	60
E/2016/000676_8	PDTC	2.5	7.5
E/2016/008045_15	PDTC	180	20
E/2016/009379_3.6	PDTC	55	95
E/2016/010525_2,7	PDTC	25	0
E/2017/011654_3.4	PDTC	105	15
E/2014/000311_5	ATC	200	55
E/2014/001524_8	ATC	270	180
E/2015/001410_5	ATC	175	90
E/2015/002587_10	ATC	130	30
E/2015/004354_9	ATC	120	90
E/2015/010730_4	ATC	130	0
E/2016/004095_5	ATC	300	190
E/2016/009379_4,7	ATC	125	70
E/2016/010738_11	ATC	270	25
E/2017/002375_7	ATC	220	200
E/2017/003776_7	ATC	120	120
E/2017/004435_2,8	ATC	190	90
E/2017/008733_1,11	ATC	240	200
E/2017/009219_4,2	ATC	210	240
E/2017/011935_3,2	ATC	200	220
E/2017/021777_c	ATC	220	100
E/2010/015318_f	ATC	235	115
E/2009/009834_f	ATC	160	85
E/2009/013228_e	ATC	100	190
E/2009/020299_f	ATC	140	170
E/2014/000324_1,4	FTC	110	70
E/2014/005940_9	FTC	100	60
E/2014/007898_4	FTC	120	70
E/2014/008848_4	FTC	0	90
E/2014/008235_9	FTC	30	10
E/2015/000157_4	FTC	35	30
E/2015/000980_13	FTC	135	40
E/2015/002510_2,2	FTC	140	0
E/2015/007519_2	FTC	25	15
E/2015/007679_7	FTC	10	80
E/2015/010939_2	FTC	30	25
E/2015/011025_2	FTC	40	10
E/2005/002219_III	FTC	0	0
E/2016/000676_7	FTC	20	65
E/2016/002037_1,6	FTC	0	5
E/2016/002224_5	FTC	0	60
E/2016/003399_3	FTC	135	80
E/2016/003446_5	FTC	7.5	10
E/2016/004726_6	FTC	50	0
E/2016/010525_2,4	FTC	10	10
E/2006/016580_6e	FTC	75	90
E/2010/005403_c	FTC	5	50
E/2008/015157_f	FTC	7.5	60
E/2009/014005_1c	FTC	0	25
E/2010/001801_k	FTC	50	35
E/2016/004355_3	FTC	140	20
E/2017/011467_2	FTC	10	10
E/2018/000737_4	FTC	85	65
E/2018/001333_7	FTC	120	100
E/2014/001851_1	PTC	25	10
E/2014/002688_2,7	PTC	50	40
E/2015/005211_2,2	PTC	5	20
E/2014/003712_8	PTC	10	35
E/2014/003779_5	PTC	7.5	10
E/2014/004133_2,5	PTC	0	10
E/2014/004346_12	PTC	0	10
E/2014/004474_2	PTC	10	5
E/2014/004797_2,3	PTC	27.5	20
E/2014/005888_1,9	PTC	0	0
E/2014/006342_6	PTC	45	65
E/2014/006677_5,3	PTC	0	10
E/2014/007177_4	PTC	10	20
E/2014/007599_2,5	PTC	40	55
E/2014/008593_5	PTC	10	20
E/2014/008806_7	PTC	0	20
E/2014/009148_7,3	PTC	10	0
E/2014/009349_6	PTC	50	5
E/2014/009388_2,7	PTC	0	90
E/2015/000119_NS5	PTC	40	60
E/2015/000127_11	PTC	85	15
E/2015/000518_3	PTC	35	50
E/2015/000712_9	PTC	30	100
E/2015/000810_5	PTC	65	20
E/2015/001608_2,1	PTC	110	0
E/2015/002465_2	PTC	25	95
E/2015/002892_4	PTC	40	7.5
E/2015/003142_17	PTC	0	25
E/2015/003202_8	PTC	25	70
E/2015/004117_7,8	PTC	0	10
E/2015/005165_3	PTC	0	35
E/2015/005649_2,3	PTC	30	45
E/2015/005862_4	PTC	0	10
E/2015/005951_6,1	PTC	5	10
E/2015/006271_1	PTC	17.5	35
E/2015/008218_4	PTC	0	25
E/2015/008332_8,2	PTC	15	25
E/2015/008621_5	PTC	100	30
E/2015/009257_7	PTC	120	45
E/2015/009818_7,4	PTC	7.5	10
E/2015/010236_5	PTC	0	10
E/2015/010710_1,6	PTC	15	80
E/2015/011106_1,1	PTC	0	5
E/2015/011129_6	PTC	20	15
E/2015/011187_8	PTC	40	45
E/2015/011188_3	PTC	115	35
E/2015/011341_1,2	PTC	10	0
E/2016/000027_1,5	PTC	5	0
E/2016/000057_2	PTC	10	22.5
E/2016/000227_4	PTC	50	30
E/2016/000336_7	PTC	20	22.5
E/2016/000671_3,2	PTC	10	17.5
E/2016/000700_5	PTC	0	0
E/2016/000729_4	PTC	10	12.5
E/2016/001330_6	PTC	22.5	17.5
E/2016/002381_2	PTC	65	75
E/2016/002437_4,1	PTC	50	10
E/2016/002842_15	PTC	37.5	35
E/2016/003077_4	PTC	95	20
E/2016/003260_6	PTC	95	70
E/2016/003721_8	PTC	0	10
E/2016/005329_3,1	PTC	40	40
E/2016/005688_5,1	PTC	0	17.5
E/2016/006764_2,5	PTC	0	10
E/2016/006798_7	PTC	0	0
E/2016/008058_7	PTC	35	5
E/2016/008553_5	PTC	10	65
E/2016/009044_6,4	PTC	0	0
E/2017/000821_5	PTC	65	50
E/2017/001246_2,1	PTC	30	0
E/2017/001662_9	PTC	35	55
E/2017/009182_5,7	PTC	5	40
E/2017/011993_2_Kasten 4	PTC	0	10
E/2017/006572_2_Kasten 4	PTC	65	12.5
E/2017/009137_4	PTC	0	35
E/2017/008922_2d	PTC	0	30
E/2017/008687_8	PTC	35	40
E/2017/010732_5	PTC	35	10
E/2017/009348_1,9	PTC	0	40
E/2009/008369_c	PTC	0	10
E/2015/011083_4	PTC	45	15
E/2018/000022_1	PTC	60	45
E/2018/000322_2,1	PTC	5	35
E/2017/100806_7	PTC	20	55
